# Supplementary material for: Dynamic Gene Expression in the Human Cerebral Cortex Distinguishes Children from Adults
Source: PLoS One. 2012 May 30;7(5):e37714. doi: 10.1371/journal.pone.0037714 (PMC3364291; doi:10.1371/journal.pone.0037714)
Supplement: Table S1 — Sample information for all individuals. (XLSX) [file pone.0037714.s003.xlsx]

## Sheet: TableS1 Sample Information
Table S1 Sample Information
sample name	sex	race/ethnicity	age (years)	cortical region	microarray^	qPCR^
SAMPLE 1	male	White	8.75	temporal lobe	yes	yes
SAMPLE 2	male	Asian	11.5833	occipital lobe	yes	yes
SAMPLE 3	male	White	14.25	frontal lobe	yes	yes
SAMPLE 4	male	White	0.833333	temporal lobe	yes	yes
SAMPLE 5	male	White	6.16667	temporal lobe	yes	yes
SAMPLE 6	female	Asian	0.916667	N/A	yes	yes
SAMPLE 7	female	White	6	temporal lobe	yes	yes
SAMPLE 8	female	Black	15.5833	temporal lobe	yes	yes
SAMPLE 9	male	White	3	temporal lobe	yes	no
SAMPLE 10	male	White	10.9167	temporal lobe	yes	yes
SAMPLE 11	male	White	7.16667	occipital lobe	yes	yes
SAMPLE 12	male	White	10.1667	temporal lobe	yes	yes
SAMPLE 13	male	White	10.3333	temporal lobe	yes	yes
SAMPLE 14	male	White	11.8333	temporal lobe	yes	yes
SAMPLE 15	female	Black	11	frontal lobe	yes	yes
SAMPLE 16	male	White	8.58333	temporal lobe	yes	yes
SAMPLE 17	male	White	6.25	frontal lobe	yes	yes
SAMPLE 18	female	White	8.08333	temporal lobe	yes	yes
SAMPLE 19	male	White	2.58333	temporal lobe	yes	yes
SAMPLE 20	female	White	8.17	temporal lobe	yes	yes
SAMPLE 21	female	White	42.5	temporal lobe	yes	yes
SAMPLE 22	male	N/A	8	temporal lobe	yes	yes
SAMPLE 23	female	N/A	3.41667	temporal lobe	yes	yes
SAMPLE 24	male	White	47.83	temporal lobe	yes	yes
SAMPLE 25	female	White	10.5	temporal lobe	yes	yes
SAMPLE 26	male	White	17.6667	temporal lobe	yes	yes
SAMPLE 27	female	White	43.5	temporal lobe	yes	yes
SAMPLE 28	male	White	36.9167	temporal lobe	yes	yes
SAMPLE 29	female	White	3.33333	temporal lobe	yes	yes
SAMPLE 30	male	Hispanic	3.5	temporal lobe	yes	yes
SAMPLE 31	male	N/A	15.9167	temporal lobe	yes	yes
SAMPLE 32	female	N/A	13.6667	temporal lobe	yes	yes
SAMPLE 33	male	White	7.41667	temporal lobe	yes	yes
SAMPLE 34	female	White	0.916667	temporal lobe	yes	yes
SAMPLE 35	male	White	2.58333	parietal lobe	yes	yes
SAMPLE 36	female	White	24.3333	temporal lobe	yes	yes
SAMPLE 37	male	N/A	7.33333	temporal lobe	yes	yes
SAMPLE 41	male	White	16.17	temporal lobe	no	yes
SAMPLE 42	male	White	16.25	occipital lobe	no	yes
SAMPLE 43	male	White	18.42	parietal lobe	no	yes
SAMPLE 44	female	Black	20.75	parietal lobe	no	yes
SAMPLE 45	male	N/A	29.17	temporal lobe	no	yes
SAMPLE 46	female	White	33.75	temporal lobe	no	yes
SAMPLE 47	male	White	36.67	temporal lobe	no	yes
SAMPLE 48	female	White	44.33	temporal lobe	no	yes
SAMPLE 49	male	White	45.5	temporal lobe	no	yes
SAMPLE 50	male	N/A	47	temporal lobe	no	yes
SAMPLE 55	female	Black	53.17	temporal lobe	no	yes
NOTE: SAMPLES 38, 39, and 40 are technical replicates of SAMPLES 11, 24, 30 respectively.
NOTE: SAMPLES 1 - 40 correspond to GEO Accession Number GSE37721.
^denotes if gene expression data were collected for this individual on this platform.
N/A denotes these data were not available.
