# Supplementary material for: Dynamic Gene Expression in the Human Cerebral Cortex Distinguishes Children from Adults
Source: PLoS One. 2012 May 30;7(5):e37714. doi: 10.1371/journal.pone.0037714 (PMC3364291; doi:10.1371/journal.pone.0037714)
Supplement: Dataset S1 — Probes with greater variance in expression in children than in adults. (XLS) [file pone.0037714.s004.xls]

## Sheet: All Samples
Illumina Probe ID	Gene Name	Official Gene Symbol	Entrez Gene ID	Variance of expression in the younger patients	Variance of expression in the older patients	F statistic	One tailed p-value testing that var Y > var O	FDR adjusted p-value	p-value for AGE analysis (see Materials and Methods)	FDR for AGE analysis (see Materials and Methods)
ILMN_1798177	churchill domain containing 1	CHURC1	91612	1.47622	0.0170226	86.7216	1.46e-06	0.00160133	0.840588	0.971073
ILMN_2415144	SP110 nuclear body protein	SP110	3431	0.506226	0.0198041	25.5617	9.58e-05	0.0401285	0.215544	0.780808
ILMN_1801710	amyloid beta (A4) precursor protein-binding, family B, member 1 interacting protein	APBB1IP	54518	0.366618	0.0149392	24.5407	0.000109941	0.0401285	0.0431001	0.624046
ILMN_1717261	major histocompatibility complex, class II, DR beta 3	HLA-DRB3	3125	1.14314	0.0555425	20.5813	0.000198252	0.0471283	0.283166	0.80397
ILMN_1761464	CD74 molecule, major histocompatibility complex, class II invariant chain	CD74	972	0.922126	0.0467317	19.7323	0.000228149	0.0471283	0.17263	0.761126
ILMN_1705301	TEA domain family member 4	TEAD4	7004	0.505944	0.0280632	18.0287	0.000307986	0.0471283	0.312247	0.815174
ILMN_1705297	myosin binding protein H	MYBPH	4608	0.825517	0.0478152	17.2647	0.000355467	0.0471283	0.154601	0.750433
ILMN_2376108	proteasome (prosome, macropain) subunit, beta type, 9 (large multifunctional peptidase 2)	PSMB9	5698	0.682511	0.0399275	17.0938	0.000367358	0.0471283	0.553766	0.900117
ILMN_1701114	guanylate binding protein 1, interferon-inducible, 67kDa	GBP1	2633	0.822129	0.049461	16.6218	0.000402951	0.0471283	0.124531	0.731023
ILMN_1802708	butyrophilin, subfamily 3, member A1	BTN3A1	11119	0.510868	0.0313551	16.293	0.000430396	0.0471283	0.230396	0.786938
ILMN_2379644	CD74 molecule, major histocompatibility complex, class II invariant chain	CD74	972	1.36043	0.0926606	14.6819	0.000605933	0.0603179	0.0134492	0.51633
ILMN_1726720	nucleolar and spindle associated protein 1	NUSAP1	51203	0.829169	0.0585222	14.1684	0.000680735	0.0621171	0.104009	0.718827
ILMN_2207505	leptin	LEP	3952	0.424774	0.0313209	13.562	0.00078512	0.0644283	0.151477	0.74803
ILMN_1677827	toll-like receptor 7	TLR7	51284	0.541048	0.0409996	13.1964	0.0008581	0.0644283	0.160514	0.753871
ILMN_1775304	DnaJ (Hsp40) homolog, subfamily B, member 1	DNAJB1	3337	0.447693	0.0347994	12.865	0.000931974	0.0644283	0.117135	0.727391
ILMN_1723912	interferon-induced protein 44-like	IFI44L	10964	0.806114	0.0628548	12.825	0.000941418	0.0644283	0.956784	0.990397
ILMN_1725271	G protein-coupled receptor 3	GPR3	2827	0.539618	0.0431794	12.4971	0.0010238	0.0648355	0.79567	0.960994
ILMN_1652199	similar to hCG2043206	LOC440871	440871	2.65349	0.215854	12.293	0.00107981	0.0648355	0.915215	0.982536
ILMN_1726459	neuronal PAS domain protein 4	NPAS4	266743	4.05946	0.334444	12.1379	0.001125	0.0648355	0.297973	0.809206
ILMN_2149494	N-acetylneuraminate pyruvate lyase (dihydrodipicolinate synthase)	NPL	80896	0.530215	0.045967	11.5347	0.00132579	0.071713	0.0764841	0.683478
ILMN_2337655	tryptophanyl-tRNA synthetase	WARS	7453	0.396829	0.0349091	11.3675	0.00138946	0.071713	0.369511	0.838467
ILMN_1784948	SPOC domain containing 1	SPOCD1	90853	0.775963	0.0698962	11.1017	0.00149901	0.071713	0.388124	0.845633
ILMN_1755658	ABI family, member 3	ABI3	51225	0.424575	0.0387599	10.954	0.00156469	0.071713	0.319231	0.818905
ILMN_1751607	FBJ murine osteosarcoma viral oncogene homolog B	FOSB	2354	1.73506	0.159631	10.8693	0.00160404	0.071713	0.213192	0.780808
ILMN_2064725	methyltransferase like 7B	METTL7B	196410	0.464858	0.0437471	10.626	0.00172429	0.071713	0.0643774	0.671866
ILMN_2374865	activating transcription factor 3	ATF3	467	0.723753	0.0699147	10.3519	0.00187405	0.071713	0.135755	0.735238
ILMN_1736567	CD74 molecule, major histocompatibility complex, class II invariant chain	CD74	972	1.32601	0.12834	10.332	0.00188559	0.071713	0.00959522	0.502576
ILMN_1765258	major histocompatibility complex, class I, E	HLA-E	3133	0.615519	0.0598751	10.2801	0.00191608	0.071713	0.0357549	0.611842
ILMN_1667561	interferon-related developmental regulator 1	IFRD1	3475	0.396009	0.0394299	10.0434	0.00206328	0.071713	0.350499	0.831311
ILMN_2159453	syntaxin binding protein 2	STXBP2	6813	0.389715	0.038978	9.99833	0.00209291	0.071713	0.194852	0.772016
ILMN_1663722	DnaJ (Hsp40) homolog, subfamily B, member 5	DNAJB5	25822	0.345121	0.0346446	9.96177	0.00211737	0.071713	0.0694727	0.675792
ILMN_1708375	interferon regulatory factor 1	IRF1	3659	0.935458	0.093997	9.952	0.00212397	0.071713	0.915203	0.982536
ILMN_1786426	transmembrane protein 149	TMEM149	79713	0.57744	0.0583416	9.89757	0.00216122	0.071713	0.113014	0.7235
ILMN_1731224	poly (ADP-ribose) polymerase family, member 9	PARP9	83666	0.456829	0.0477026	9.57661	0.0023988	0.0728582	0.819286	0.967125
ILMN_1803945	HLA complex P5	HCP5	10866	0.522506	0.0549473	9.50923	0.00245289	0.0728582	0.279242	0.803231
ILMN_1777325	signal transducer and activator of transcription 1, 91kDa	STAT1	6772	0.497359	0.0523176	9.50652	0.00245509	0.0728582	0.384878	0.845029
ILMN_2053415	low density lipoprotein receptor	LDLR	3949	0.487519	0.0518397	9.40436	0.00254021	0.0728582	0.607251	0.912837
ILMN_1718984	Fc fragment of IgG binding protein	FCGBP	8857	0.967566	0.103728	9.32795	0.00260635	0.0728582	0.121663	0.731023
ILMN_2058782	interferon, alpha-inducible protein 27	IFI27	3429	0.383102	0.0415794	9.21373	0.00270942	0.0728582	0.323004	0.820912
ILMN_1659075	major histocompatibility complex, class II, DO alpha	HLA-DOA	3111	1.17418	0.127866	9.1829	0.00273814	0.0728582	0.0580257	0.663722
ILMN_2382290	kringle containing transmembrane protein 2	KREMEN2	79412	0.386205	0.0421733	9.15757	0.00276202	0.0728582	0.845056	0.97123
ILMN_1676528	butyrophilin, subfamily 3, member A2	BTN3A2	11118	0.781838	0.0860483	9.08603	0.00283093	0.0728582	0.351243	0.831503
ILMN_1792473	allograft inflammatory factor 1	AIF1	199	0.645094	0.0712385	9.05541	0.0028611	0.0728582	0.264022	0.796017
ILMN_2393765	immunoglobulin lambda-like polypeptide 1	IGLL1	3543	2.20783	0.246232	8.96644	0.00295114	0.0734431	0.678612	0.928278
ILMN_1751851	cat eye syndrome chromosome region, candidate 1	CECR1	51816	0.428224	0.0481091	8.9011	0.00301958	0.0734764	0.363067	0.836609
ILMN_1773352	chemokine (C-C motif) ligand 5	CCL5	6352	0.778968	0.0886024	8.79173	0.00313879	0.0740093	0.623115	0.916251
ILMN_1739508	similar to Ig kappa chain V-I region HK102 precursor	LOC652493	652493	0.514159	0.059232	8.68043	0.00326636	0.0740093	0.737222	0.949153
ILMN_1678833	chemokine (C-C motif) receptor 1	CCR1	1230	0.382022	0.0440667	8.66918	0.00327963	0.0740093	0.491302	0.880495
ILMN_1795762	pleckstrin	PLEK	5341	0.849293	0.0994593	8.5391	0.00343812	0.0740093	0.0490343	0.634857
ILMN_1763000	ArfGAP with dual PH domains 2	ADAP2	55803	0.560766	0.0657148	8.53333	0.00344538	0.0740093	0.0818753	0.688498
ILMN_1730054	glutathione S-transferase theta 1	GSTT1	2952	3.78635	0.443781	8.53203	0.00344701	0.0740093	0.606238	0.912322
ILMN_1659913	interferon stimulated exonuclease gene 20kDa	ISG20	3669	0.691232	0.0820235	8.42724	0.00358235	0.075436	0.587084	0.906792
ILMN_1802923	apolipoprotein C-II	APOC2	344	0.640178	0.0775562	8.25438	0.00382089	0.0758005	0.0270414	0.574092
ILMN_1781812	nuclear receptor subfamily 4, group A, member 3	NR4A3	8013	0.313554	0.0384394	8.15711	0.0039641	0.0758005	0.13765	0.736468
ILMN_1727271	tryptophanyl-tRNA synthetase	WARS	7453	0.402046	0.049827	8.06884	0.00410008	0.0758005	0.430459	0.861678
ILMN_2357134	sphingosine kinase 1	SPHK1	8877	0.473699	0.0589897	8.03019	0.0041615	0.0758005	0.424179	0.858167
ILMN_1718977	growth arrest and DNA-damage-inducible, beta	GADD45B	4616	1.13718	0.141689	8.02587	0.00416844	0.0758005	0.296052	0.808248
ILMN_1774077	guanylate binding protein 2, interferon-inducible	GBP2	2634	1.21485	0.151391	8.02459	0.00417049	0.0758005	0.0834866	0.691918
ILMN_1789500	KIAA1875	KIAA1875	340390	0.602433	0.0751343	8.01808	0.00418098	0.0758005	0.976281	0.996167
ILMN_1730628	ribonuclease, RNase A family, 2 (liver, eosinophil-derived neurotoxin)	RNASE2	6036	0.88796	0.111324	7.97633	0.00424908	0.0758005	0.0217839	0.551259
ILMN_1662358	myxovirus (influenza virus) resistance 1, interferon-inducible protein p78 (mouse)	MX1	4599	0.617413	0.0778857	7.92717	0.00433108	0.0758005	0.71277	0.939071
ILMN_1661335	spectrin, beta, non-erythrocytic 1	SPTBN1	6711	1.01464	0.128565	7.89203	0.00439096	0.0758005	0.0894525	0.703015
ILMN_1723678	peripherin	PRPH	5630	0.455744	0.0578406	7.8793	0.0044129	0.0758005	0.575874	0.905121
ILMN_2353161	mesothelin	MSLN	10232	0.646162	0.0821124	7.86924	0.00443035	0.0758005	0.133583	0.734351
ILMN_1807825	lymphocyte antigen 86	LY86	9450	0.538244	0.0699204	7.69795	0.00474145	0.0798751	0.307428	0.813006
ILMN_1796537	FYN binding protein (FYB-120/130)	FYB	2533	0.786207	0.103715	7.58043	0.00497124	0.0824773	0.098898	0.713792
ILMN_2148785	guanylate binding protein 1, interferon-inducible, 67kDa	GBP1	2633	0.857309	0.116156	7.38066	0.00539568	0.0881831	0.268833	0.798649
ILMN_2137789	Kruppel-like factor 4 (gut)	KLF4	9314	0.486278	0.0665982	7.30168	0.00557627	0.0884472	0.570033	0.90428
ILMN_1762260	similar to Complement C3 precursor	LOC653879	653879	0.350654	0.0483067	7.25891	0.0056773	0.0884472	0.0750225	0.683478
ILMN_2254635	integrin, alpha X (complement component 3 receptor 4 subunit)	ITGAX	3687	0.446936	0.0619011	7.22016	0.00577088	0.0884472	0.00984844	0.502826
ILMN_1682312	cytochrome b-245, beta polypeptide	CYBB	1536	0.702585	0.0973601	7.21635	0.00578017	0.0884472	0.108305	0.719324
ILMN_2052208	growth arrest and DNA-damage-inducible, alpha	GADD45A	1647	0.413342	0.0573972	7.20144	0.00581678	0.0884472	0.605819	0.912322
ILMN_2109708	thymidine phosphorylase	TYMP	1890	1.37524	0.191821	7.16939	0.00589648	0.0884472	0.281385	0.803231
ILMN_1701789	interferon-induced protein with tetratricopeptide repeats 3	IFIT3	3437	0.897691	0.126792	7.08	0.00612628	0.0900278	0.69149	0.932939
ILMN_1673566	ADAM metallopeptidase with thrombospondin type 1 motif, 1	ADAMTS1	9510	0.417049	0.0590312	7.06488	0.00616629	0.0900278	0.40375	0.854118
ILMN_2193591	unc-93 homolog B1 (C. elegans)	UNC93B1	81622	0.435439	0.062495	6.96758	0.00643187	0.0906245	0.41438	0.85583
ILMN_2157441	major histocompatibility complex, class II, DR alpha	HLA-DRA	3122	2.2102	0.317838	6.95385	0.00647051	0.0906245	0.0126639	0.51633
ILMN_2334296	interleukin 18 binding protein	IL18BP	10068	0.667862	0.0964082	6.92744	0.0065457	0.0906245	0.162893	0.754304
ILMN_1693826	hepatitis A virus cellular receptor 2	HAVCR2	84868	0.647385	0.0940538	6.88314	0.00667435	0.0906245	0.121012	0.731023
ILMN_1683792	leucine aminopeptidase 3	LAP3	51056	0.409283	0.0602395	6.79428	0.00694233	0.0906245	0.26506	0.797359
ILMN_2285996	KIAA0101	KIAA0101	9768	0.541441	0.0797509	6.78915	0.00695821	0.0906245	0.58569	0.906614
ILMN_1698766	PYD and CARD domain containing	PYCARD	29108	0.527967	0.0778591	6.78105	0.00698337	0.0906245	0.10111	0.714237
ILMN_2326273	chitinase 3-like 2	CHI3L2	1117	2.99937	0.443641	6.7608	0.00704684	0.0906245	0.147513	0.745079
ILMN_1801040	sialophorin	SPN	6693	0.415814	0.0615039	6.76078	0.00704691	0.0906245	0.363313	0.836776
ILMN_1798181	interferon regulatory factor 7	IRF7	3665	0.701087	0.103952	6.74433	0.00709902	0.0906245	0.408437	0.855358
ILMN_1786176	CD37 molecule	CD37	951	0.503294	0.0746891	6.73852	0.00711754	0.0906245	0.111791	0.722353
ILMN_1718558	poly (ADP-ribose) polymerase family, member 12	PARP12	64761	0.468153	0.0705043	6.64007	0.00744099	0.0920598	0.396394	0.849041
ILMN_2242463	cathepsin C	CTSC	1075	0.994633	0.149942	6.63346	0.00746336	0.0920598	0.167005	0.757726
ILMN_1777998	Rho GTPase activating protein 25	ARHGAP25	9938	0.378616	0.0571698	6.62266	0.00750013	0.0920598	0.0972891	0.7121
ILMN_2371911	mucin 1, cell surface associated	MUC1	4582	0.430758	0.0652336	6.60331	0.00756656	0.0920598	0.790965	0.959609
ILMN_2302757	Fc fragment of IgG binding protein	FCGBP	8857	3.11616	0.473767	6.5774	0.00765671	0.092133	0.0633277	0.669766
ILMN_1760556	chromosome 1 open reading frame 63	C1orf63	57035	0.534615	0.0823112	6.49504	0.00795258	0.094653	0.240872	0.787844
ILMN_1659601	chemokine (C-C motif) ligand 26	CCL26	10344	0.641349	0.100874	6.35794	0.00847841	0.0998265	0.398742	0.850801
ILMN_1798270	chromosome 11 open reading frame 75	C11orf75	56935	0.382079	0.0606822	6.29638	0.008729	0.100378	0.0911333	0.70524
ILMN_1774874	interleukin 1 receptor antagonist	IL1RN	3557	0.467698	0.0746286	6.26701	0.0088519	0.100378	0.222921	0.78208
ILMN_1707695	interferon-induced protein with tetratricopeptide repeats 1	IFIT1	3434	0.501059	0.0800103	6.26243	0.00887126	0.100378	0.845551	0.97123
ILMN_1688780	S100 calcium binding protein A4	S100A4	6275	1.11515	0.178209	6.25756	0.00889191	0.100378	0.0647848	0.671866
ILMN_2383107	vacuolar protein sorting 41 homolog (S. cerevisiae)	VPS41	27072	0.410657	0.0663794	6.18652	0.00920028	0.102037	0.102617	0.715573
ILMN_2390299	proteasome (prosome, macropain) subunit, beta type, 8 (large multifunctional peptidase 7)	PSMB8	5696	0.680246	0.110252	6.16994	0.0092742	0.102037	0.0744416	0.682592
ILMN_1751079	transporter 1, ATP-binding cassette, sub-family B (MDR/TAP)	TAP1	6890	0.712742	0.115703	6.1601	0.00931841	0.102037	0.224258	0.78208
ILMN_1735877	EGF-containing fibulin-like extracellular matrix protein 1	EFEMP1	2202	0.684807	0.111583	6.13718	0.00942251	0.102155	0.200997	0.778522
ILMN_1791759	chemokine (C-X-C motif) ligand 10	CXCL10	3627	2.03704	0.335006	6.08063	0.00968578	0.10398	0.823302	0.967946
ILMN_1731418	SP110 nuclear body protein	SP110	3431	0.556691	0.0919266	6.05583	0.00980421	0.104229	0.194669	0.771736
ILMN_1761314	NFS1 nitrogen fixation 1 homolog (S. cerevisiae)	NFS1	9054	0.477983	0.0795919	6.00543	0.0100506	0.105238	0.875007	0.976869
ILMN_1674063	2'-5'-oligoadenylate synthetase 2, 69/71kDa	OAS2	4939	0.624162	0.104074	5.99727	0.0100913	0.105238	0.269382	0.798649
ILMN_1778401	major histocompatibility complex, class I, B	HLA-B	3106	0.787922	0.13462	5.85294	0.0108462	0.112043	0.155919	0.752097
ILMN_1662451	Fc fragment of IgE, low affinity II, receptor for (CD23)	FCER2	2208	0.638693	0.109975	5.80763	0.011098	0.113573	0.0573699	0.661752
ILMN_1801766	coiled-coil domain containing 109B	CCDC109B	55013	0.349812	0.0604881	5.78316	0.0112371	0.113932	0.0606604	0.666117
ILMN_1812105	phosphatidylinositol-5-phosphate 4-kinase, type II, beta	PIP5K2B	8396	0.389575	0.0681997	5.71226	0.011653	0.116083	0.235281	0.78747
ILMN_1758164	stanniocalcin 1	STC1	6781	0.8947	0.157064	5.69639	0.0117488	0.116083	0.860435	0.973729
ILMN_1701248	triggering receptor expressed on myeloid cells 2	TREM2	54209	0.410503	0.0721023	5.69334	0.0117673	0.116083	0.149263	0.747738
ILMN_2054019	ISG15 ubiquitin-like modifier	ISG15	9636	0.726433	0.129693	5.60115	0.0123452	0.120054	0.976941	0.996167
ILMN_1810275	solute carrier family 7 (cationic amino acid transporter, y+ system), member 7	SLC7A7	9056	0.662284	0.118655	5.58158	0.0124725	0.120054	0.0695484	0.675792
ILMN_2389590	protein kinase, cAMP-dependent, regulatory, type I, alpha (tissue specific extinguisher 1)	PRKAR1A	5573	1.79913	0.322565	5.57758	0.0124988	0.120054	0.588897	0.907268
ILMN_1739496	paired related homeobox 1	PRRX1	5396	0.45191	0.0814254	5.55	0.0126816	0.120128	0.0537372	0.650459
ILMN_1757497	VGF nerve growth factor inducible	VGF	7425	0.826879	0.149395	5.53485	0.0127834	0.120128	0.837094	0.970343
ILMN_1782070	N-acetylneuraminate pyruvate lyase (dihydrodipicolinate synthase)	NPL	80896	0.478208	0.0865198	5.52715	0.0128356	0.120128	0.133064	0.733535
ILMN_1710937	interferon, gamma-inducible protein 16	IFI16	3428	0.503522	0.092595	5.4379	0.0134607	0.123041	0.057043	0.661174
ILMN_2172174	nucleoside phosphorylase	NP	4860	0.407895	0.0750625	5.43407	0.0134885	0.123041	0.765962	0.953844
ILMN_2396875	insulin-like growth factor binding protein 3	IGFBP3	3486	0.365736	0.0676	5.4103	0.0136619	0.123041	0.953052	0.989922
ILMN_2396991	hematopoietic cell signal transducer	HCST	10870	0.503539	0.0933953	5.39148	0.0138013	0.123041	0.434739	0.862445
ILMN_2188264	cysteine-rich, angiogenic inducer, 61	CYR61	3491	1.01047	0.187458	5.39039	0.0138094	0.123041	0.170407	0.759645
ILMN_1806256	chromosome 5 open reading frame 40	C5orf40	408263	0.458167	0.0851346	5.38168	0.0138746	0.123041	0.422146	0.857355
ILMN_2066858	tumor necrosis factor (ligand) superfamily, member 13b	TNFSF13B	10673	0.456599	0.0849665	5.37386	0.0139334	0.123041	0.0553747	0.655864
ILMN_1691641	Cbp/p300-interacting transactivator, with Glu/Asp-rich carboxy-terminal domain, 1	CITED1	4435	0.38301	0.0717513	5.33802	0.0142073	0.124047	0.249765	0.791952
ILMN_1685625	uncoupling protein 2 (mitochondrial, proton carrier)	UCP2	7351	0.680952	0.128171	5.31285	0.0144037	0.124047	0.0980931	0.7121
ILMN_1701613	retinoic acid receptor responder (tazarotene induced) 3	RARRES3	5920	1.10061	0.20768	5.29955	0.0145089	0.124047	0.417255	0.856434
ILMN_1691364	signal transducer and activator of transcription 1, 91kDa	STAT1	6772	0.837146	0.158587	5.27877	0.0146753	0.124047	0.737593	0.949153
ILMN_2112357	CD300 molecule-like family member f	CD300LF	146722	0.382369	0.0724723	5.27608	0.014697	0.124047	0.476953	0.874795
ILMN_2086077	jun B proto-oncogene	JUNB	3726	0.469579	0.0891391	5.26793	0.014763	0.124047	0.265157	0.797399
ILMN_1671766	coagulation factor XII (Hageman factor)	F12	2161	0.544089	0.103669	5.24836	0.0149231	0.124047	0.551333	0.899969
ILMN_1670490	podoplanin	PDPN	10630	0.460347	0.0877745	5.24465	0.0149537	0.124047	0.360605	0.835512
ILMN_1714861	CD68 molecule	CD68	968	0.860023	0.165528	5.19563	0.0153657	0.126042	0.17888	0.764079
ILMN_1757689	cancer/testis antigen CT45-3	RP13-36C9.3	441519	0.425232	0.0820216	5.18439	0.0154622	0.126042	0.456593	0.867582
ILMN_1861804	N/A	N/A	N/A	0.853314	0.164877	5.17545	0.0155395	0.126042	0.202806	0.778522
ILMN_1761733	major histocompatibility complex, class II, DM beta	HLA-DMB	3109	1.40411	0.274268	5.11949	0.0160348	0.128017	0.249179	0.791952
ILMN_1697176	glial fibrillary acidic protein	GFAP	2670	1.01292	0.197895	5.1185	0.0160437	0.128017	0.803747	0.963607
ILMN_1651354	secreted phosphoprotein 1	SPP1	6696	2.02355	0.396107	5.10859	0.0161336	0.128017	0.059399	0.78747
ILMN_1653028	collagen, type IV, alpha 1	COL4A1	1282	0.56855	0.112275	5.0639	0.016547	0.129902	0.525618	0.891242
ILMN_1803560	linker for activation of T cells family, member 2	LAT2	7462	0.424596	0.0839558	5.05738	0.0166085	0.129902	0.0671813	0.675792
ILMN_1666733	interleukin 8	IL8	3576	1.10582	0.219605	5.03552	0.0168166	0.130597	0.844078	0.97123
ILMN_1747195	proteasome (prosome, macropain) subunit, beta type, 8 (large multifunctional peptidase 7)	PSMB8	5696	0.508806	0.101515	5.01211	0.0170432	0.131288	0.606785	0.912449
ILMN_2232121	G protein-coupled receptor 65	GPR65	8477	0.393549	0.0786832	5.00168	0.0171453	0.131288	0.104461	0.718827
ILMN_1788874	serpin peptidase inhibitor, clade A (alpha-1 antiproteinase, antitrypsin), member 3	SERPINA3	12	4.99831	1.00916	4.95294	0.0176336	0.133513	0.493459	0.880995
ILMN_1677511	prostaglandin-endoperoxide synthase 2 (prostaglandin G/H synthase and cyclooxygenase)	PTGS2	5743	0.496745	0.100789	4.92856	0.0178843	0.133513	0.127996	0.731023
ILMN_1699931	hematopoietic cell signal transducer	HCST	10870	0.748325	0.151879	4.92711	0.0178994	0.133513	0.101546	0.715425
ILMN_1764788	tumor necrosis factor receptor superfamily, member 1B	TNFRSF1B	7133	0.353883	0.0718576	4.92479	0.0179236	0.133513	0.0135837	0.51633
ILMN_2374449	secreted phosphoprotein 1	SPP1	6696	2.26498	0.462088	4.90161	0.018167	0.134411	0.0644059	0.671866
ILMN_1720282	NAD(P)H dehydrogenase, quinone 1	NQO1	1728	0.733929	0.150137	4.88839	0.0183078	0.134544	0.000238507	0.183559
ILMN_1680996	arachidonate 5-lipoxygenase	ALOX5	240	0.448598	0.0933379	4.80617	0.0192149	0.139668	0.012366	0.515056
ILMN_1771385	guanylate binding protein 4	GBP4	115361	0.610677	0.127166	4.8022	0.0192601	0.139668	0.562507	0.902007
ILMN_1703538	allograft inflammatory factor 1	AIF1	199	0.545327	0.113865	4.78923	0.0194089	0.13982	0.0689766	0.675792
ILMN_2364022	solute carrier family 16, member 3 (monocarboxylic acid transporter 4)	SLC16A3	9123	0.616325	0.12977	4.74936	0.0198754	0.141491	0.0126014	0.51633
ILMN_1652549	dystrobrevin, alpha	DTNA	1837	0.727603	0.153265	4.74737	0.0198992	0.141491	0.0517429	0.641743
ILMN_1730201	dystrobrevin, alpha	DTNA	1837	0.810785	0.171666	4.72304	0.0201913	0.142642	0.160352	0.753871
ILMN_1708934	adrenomedullin	ADM	133	1.32133	0.281324	4.69681	0.0205125	0.143548	0.467091	0.871656
ILMN_2121408	heparin-binding EGF-like growth factor	HBEGF	1839	0.476765	0.101629	4.69122	0.0205818	0.143548	0.316135	0.81621
ILMN_1717639	salt-inducible kinase 1	SIK1	150094	0.422401	0.0903879	4.67321	0.0208071	0.143716	0.18015	0.764079
ILMN_1800512	heme oxygenase (decycling) 1	HMOX1	3162	1.23435	0.264408	4.66836	0.0208683	0.143716	0.223438	0.78208
ILMN_1772359	lysosomal multispanning membrane protein 5	LAPTM5	7805	0.518224	0.111933	4.62976	0.0213637	0.144437	0.0727429	0.682002
ILMN_2124802	metallothionein 1H	MT1H	4496	0.40464	0.0876503	4.61653	0.0215369	0.144437	0.493127	0.880839
ILMN_2186216	golgi integral membrane protein 4	GOLIM4	27333	0.505401	0.109581	4.61213	0.0215949	0.144437	0.892072	0.979333
ILMN_2186061	6-phosphofructo-2-kinase/fructose-2,6-biphosphatase 3	PFKFB3	5209	0.41638	0.0904903	4.60137	0.0217376	0.144437	0.0876299	0.700539
ILMN_2374340	plasminogen activator, urokinase receptor	PLAUR	5329	0.408875	0.089054	4.59132	0.0218721	0.144437	0.225925	0.7826
ILMN_1674236	heat shock 27kDa protein 1	HSPB1	3315	0.444091	0.0968096	4.58727	0.0219266	0.144437	0.20365	0.778522
ILMN_1760027	Wiskott-Aldrich syndrome (eczema-thrombocytopenia)	WAS	7454	0.407906	0.0893725	4.56411	0.0222412	0.144437	0.0854711	0.696047
ILMN_1771320	Uncharacterized protein KIAA0240	KIAA0240	N/A	0.460982	0.101103	4.55951	0.0223045	0.144437	0.151658	0.74803
ILMN_1788931	dedicator of cytokinesis 8	DOCK8	81704	0.378273	0.0830963	4.55223	0.0224051	0.144437	0.172928	0.761126
ILMN_1682993	natural killer cell group 7 sequence	NKG7	4818	0.622685	0.137045	4.54366	0.022524	0.144437	0.679175	0.928493
ILMN_1813338	lymphocyte-activation gene 3	LAG3	3902	0.544937	0.119991	4.54146	0.0225547	0.144437	0.0673297	0.675792
ILMN_1766054	ATP-binding cassette, sub-family A (ABC1), member 1	ABCA1	19	0.368705	0.0814217	4.52834	0.0227389	0.144437	0.100224	0.713963
ILMN_1745374	interferon-induced protein 35	IFI35	3430	0.536118	0.118448	4.52617	0.0227695	0.144437	0.410877	0.85581
ILMN_1794017	SERTA domain containing 1	SERTAD1	29950	0.458185	0.101355	4.52058	0.0228487	0.144437	0.248825	0.791952
ILMN_1710740	complement component 2	C2	717	0.476022	0.10547	4.51334	0.0229517	0.144437	0.0593535	0.664489
ILMN_2394777	dystrobrevin, alpha	DTNA	1837	0.761738	0.169162	4.50302	0.0230997	0.144538	0.0681208	0.675792
ILMN_1780546	oncostatin M	OSM	5008	0.737052	0.164582	4.47834	0.0234585	0.145949	0.344863	0.829216
ILMN_1696347	cathepsin C	CTSC	1075	0.746833	0.167126	4.46869	0.0236006	0.146004	0.0838498	0.692519
ILMN_1757807	alanine-glyoxylate aminotransferase 2-like 1	AGXT2L1	64850	0.509685	0.115335	4.41915	0.0243481	0.147611	0.406807	0.855183
ILMN_1714602	CD86 molecule	CD86	942	0.432089	0.0979515	4.41125	0.0244701	0.147611	0.0994924	0.713963
ILMN_2054297	prostaglandin-endoperoxide synthase 2 (prostaglandin G/H synthase and cyclooxygenase)	PTGS2	5743	0.817293	0.185505	4.40577	0.0245553	0.147611	0.105467	0.718827
ILMN_1715715	CCAAT/enhancer binding protein (C/EBP), alpha	CEBPA	1050	0.415575	0.0943406	4.40505	0.0245665	0.147611	0.228927	0.785554
ILMN_1731206	naked cuticle homolog 2 (Drosophila)	NKD2	85409	0.349461	0.0793581	4.40359	0.0245892	0.147611	0.721397	0.94334
ILMN_2413808	CD53 molecule	CD53	963	0.539126	0.122788	4.39072	0.0247908	0.147611	0.049556	0.635927
ILMN_1684306	S100 calcium binding protein A4	S100A4	6275	1.35465	0.308585	4.38989	0.024804	0.147611	0.0447873	0.627223
ILMN_1750101	S100 calcium binding protein A11	S100A11	6282	0.505184	0.115596	4.37024	0.0251161	0.14866	0.0808498	0.688244
ILMN_1652533	N/A	N/A	N/A	0.422956	0.0970236	4.35931	0.025292	0.148896	0.234441	0.78747
ILMN_1656501	dual specificity phosphatase 5	DUSP5	1847	0.836888	0.192676	4.3435	0.025549	0.149295	0.146568	0.744415
ILMN_2355953	leukocyte immunoglobulin-like receptor, subfamily B (with TM and ITIM domains), member 4	LILRB4	11006	0.461347	0.10634	4.33842	0.0256324	0.149295	0.0268077	0.573874
ILMN_2066066	major histocompatibility complex, class II, DR beta 6 (pseudogene)	HLA-DRB6	3128	1.11117	0.25722	4.31993	0.0259385	0.149338	0.0960775	0.711821
ILMN_1720829	zinc finger protein 36, C3H type, homolog (mouse)	ZFP36	7538	1.19177	0.276117	4.31616	0.0260017	0.149338	0.410018	0.855644
ILMN_1758418	tumor necrosis factor (ligand) superfamily, member 13b	TNFSF13B	10673	0.480087	0.111303	4.31333	0.026049	0.149338	0.238306	0.78747
ILMN_1711566	TIMP metallopeptidase inhibitor 1	TIMP1	7076	2.38499	0.567372	4.20358	0.0279765	0.158778	0.264253	0.79647
ILMN_2161286	family with sequence similarity 40, member (includes an Alu)	FAM40B	57464	0.369562	0.0879266	4.20308	0.0279856	0.158778	0.326395	0.821809
ILMN_1656057	plasminogen activator, urokinase	PLAU	5328	0.783514	0.186864	4.19296	0.0281723	0.159014	0.0902558	0.704127
ILMN_1695311	major histocompatibility complex, class II, DM alpha	HLA-DMA	3108	1.31561	0.314524	4.18284	0.0283608	0.159257	0.0663826	0.675148
ILMN_2184373	interleukin 8	IL8	3576	2.78883	0.669256	4.16706	0.0286578	0.160104	0.644914	0.92179
ILMN_2366330	fermitin family homolog 3 (Drosophila)	FERMT3	83706	0.476427	0.114962	4.1442	0.0290952	0.160797	0.0368917	0.614985
ILMN_1695851	parvin, gamma	PARVG	64098	0.336636	0.0815363	4.12866	0.0293973	0.160797	0.0690017	0.675792
ILMN_1715684	laminin, beta 3	LAMB3	3914	0.688469	0.167069	4.12086	0.0295504	0.160797	0.413612	0.85581
ILMN_1808405	similar to hCG2042724	LOC100133678	100133678	1.41226	0.342938	4.11812	0.0296045	0.160797	0.0748219	0.682592
ILMN_1729749	hect domain and RLD 5	HERC5	51191	0.509667	0.123875	4.11438	0.0296785	0.160797	0.258332	0.794041
ILMN_2059549	spleen tyrosine kinase	SYK	6850	0.332571	0.0809066	4.11056	0.0297544	0.160797	0.0503683	0.639358
ILMN_2190414	zinc finger protein 83	ZNF83	55769	0.457274	0.111319	4.10777	0.0298098	0.160797	0.563978	0.902532
ILMN_1707727	angiopoietin-like 4	ANGPTL4	51129	0.858729	0.209816	4.09277	0.0301106	0.161623	0.622092	0.916251
ILMN_1669523	v-fos FBJ murine osteosarcoma viral oncogene homolog	FOS	2353	1.37803	0.33926	4.06187	0.0307424	0.161894	0.477162	0.875022
ILMN_1717163	coagulation factor XIII, A1 polypeptide	F13A1	2162	1.04141	0.256555	4.05919	0.030798	0.161894	0.393507	0.848642
ILMN_1799467	sterile alpha motif domain containing 9-like; includes an LINE (L2)	SAMD9L	219285	0.539681	0.133188	4.05201	0.0309475	0.161894	0.263939	0.796017
ILMN_1676003	prepronociceptin	PNOC	5368	0.475541	0.117544	4.04565	0.0310809	0.161894	0.125059	0.731023
ILMN_1786186	gamma-glutamyltransferase 7	GGT7	2686	0.417246	0.103292	4.03947	0.0312111	0.161894	0.850759	0.97241
ILMN_1814701	collagen, type IX, alpha 1	COL9A1	1297	0.648034	0.16058	4.03558	0.0312933	0.161894	0.216047	0.780808
ILMN_1662932	lymphocyte cytosolic protein 1 (L-plastin)	LCP1	3936	0.783822	0.194544	4.02903	0.0314325	0.161894	0.048271	0.633171
ILMN_1749591	integrin, alpha L (antigen CD11A (p180), lymphocyte function-associated antigen 1; alpha polypeptide); has L2	ITGAL	3683	0.368425	0.0915122	4.02596	0.031498	0.161894	0.122426	0.731023
ILMN_1709795	ras-related C3 botulinum toxin substrate 2 (rho family, small GTP binding protein Rac2)	RAC2	5880	0.819373	0.203844	4.0196	0.0316343	0.161894	0.100197	0.713963
ILMN_1724533	lymphocyte antigen 96	LY96	23643	0.686845	0.171141	4.01332	0.0317695	0.161894	0.25366	0.792417
ILMN_1772218	major histocompatibility complex, class II, DP alpha 1	HLA-DPA1	3113	2.07427	0.517748	4.00633	0.0319211	0.161894	0.00262263	0.405919
ILMN_1683998	cellular repressor of E1A-stimulated genes 2	CREG2	200407	0.400316	0.0999401	4.00556	0.0319379	0.161894	0.752005	0.951263
ILMN_1779252	tripartite motif-containing 22; includes LTR	TRIM22	10346	0.431862	0.108044	3.9971	0.0321225	0.161894	0.406072	0.855183
ILMN_2388547	epithelial stromal interaction 1 (breast)	EPSTI1	94240	0.684161	0.171376	3.99216	0.032231	0.161894	0.315566	0.816172
ILMN_1666594	interferon regulatory factor 8	IRF8	3394	0.439131	0.110286	3.98175	0.0324611	0.162305	0.387823	0.845576
ILMN_1744604	cytochrome b-245, alpha polypeptide	CYBA	1535	0.666737	0.168727	3.95156	0.0331403	0.164948	0.0842038	0.692519
ILMN_1671365	proline dehydrogenase (oxidase) 1	PRODH	5625	0.38277	0.0970371	3.94457	0.0333002	0.164994	0.0898394	0.7034
ILMN_1729188	hepcidin antimicrobial peptide	HAMP	57817	1.63616	0.415702	3.93589	0.0335	0.165237	0.837995	0.970343
ILMN_1677814	ATP-binding cassette, sub-family C (CFTR/MRP), member 3	ABCC3	8714	0.401184	0.102351	3.91971	0.0338767	0.166345	0.0597264	0.666117
ILMN_1739541	N-myc (and STAT) interactor	NMI	9111	0.431219	0.110404	3.90584	0.0342039	0.167202	0.115941	0.727368
ILMN_1685608	neuronal pentraxin II	NPTX2	4885	1.14661	0.294112	3.89854	0.0343777	0.167305	0.768968	0.954508
ILMN_1740502	C-type lectin domain family 4, member G pseudogene 1	CLEC4GP1	440508	0.937081	0.240766	3.89208	0.0345323	0.167314	0.812391	0.965938
ILMN_1803429	CD44 molecule (Indian blood group)	CD44	960	1.72174	0.443745	3.88002	0.0348238	0.167867	0.362454	0.836278
ILMN_1785902	complement component 1, q subcomponent, C chain	C1QC	714	1.03168	0.26626	3.8747	0.0349531	0.167867	0.0764315	0.683478
ILMN_1677402	hypothetical protein LOC387763	LOC387763	387763	0.88175	0.228775	3.85422	0.0354573	0.169072	0.976255	0.996167
ILMN_1659766	BCL2-associated athanogene 3	BAG3	9531	0.423941	0.110301	3.8435	0.035725	0.169072	0.338705	0.827691
ILMN_2404154	serpin peptidase inhibitor, clade A (alpha-1 antiproteinase, antitrypsin), member 1	SERPINA1	5265	0.920403	0.239862	3.83722	0.0358829	0.169072	0.0607555	0.666117
ILMN_2146761	fatty acid binding protein 5-like 7	FABP5L7	728641	0.399857	0.104786	3.81593	0.0364251	0.169072	0.177108	0.763735
ILMN_2345739	caprin family member 2	CAPRIN2	65981	0.404809	0.106157	3.81331	0.0364925	0.169072	0.449065	0.866282
ILMN_1813386	coronin 6	CORO6	84940	0.414863	0.108863	3.81089	0.036555	0.169072	0.698649	0.934202
ILMN_1718936	leukocyte specific transcript 1	LST1	7940	0.467262	0.122622	3.81059	0.0365626	0.169072	0.436028	0.863315
ILMN_1756982	chloride intracellular channel 1	CLIC1	1192	0.72014	0.189079	3.80868	0.0366122	0.169072	0.386086	0.845274
ILMN_2143795	hypothetical LOC541471	LOC541471	541471	0.38478	0.101211	3.80176	0.0367918	0.169072	0.147278	0.744713
ILMN_1798379	neurotrimin	NTM	50863	0.766677	0.201851	3.79824	0.0368835	0.169072	0.675276	0.928097
ILMN_1765446	epithelial membrane protein 3	EMP3	2014	0.617921	0.162717	3.79751	0.0369025	0.169072	0.206823	0.779063
ILMN_1781514	protocadherin 17	PCDH17	27253	0.96254	0.25486	3.77674	0.0374507	0.170554	0.138727	0.737067
ILMN_1668063	ficolin (collagen/fibrinogen domain containing) 1	FCN1	2219	0.859993	0.227904	3.77348	0.0375375	0.170554	0.298779	0.809944
ILMN_1787509	peroxisomal proliferator-activated receptor A interacting complex 285	PRIC285	85441	0.490609	0.130225	3.76739	0.0377007	0.170588	0.464105	0.870661
ILMN_1690105	signal transducer and activator of transcription 1, 91kDa	STAT1	6772	0.710033	0.190057	3.73589	0.0385589	0.172611	0.410501	0.855741
ILMN_2390853	cathepsin H	CTSH	1512	0.473561	0.126907	3.73157	0.0386787	0.172611	0.0962992	0.7121
ILMN_1739428	interferon-induced protein with tetratricopeptide repeats 2	IFIT2	3433	0.754659	0.20247	3.72727	0.0387981	0.172611	0.986151	0.996625
ILMN_2175912	integrin, beta 2 (complement component 3 receptor 3 and 4 subunit)	ITGB2	3689	0.836185	0.224635	3.72241	0.0389339	0.172611	0.0280102	0.580938
ILMN_2098126	chemokine (C-C motif) ligand 5	CCL5	6352	1.5657	0.420634	3.72223	0.0389388	0.172611	0.819376	0.967125
ILMN_1790859	placenta-specific 9	PLAC9	219348	0.451873	0.121621	3.71541	0.0391302	0.172611	0.201907	0.778522
ILMN_2336781	superoxide dismutase 2, mitochondrial	SOD2	6648	0.889802	0.239766	3.71113	0.0392512	0.172611	0.16191	0.753871
ILMN_1705750	transglutaminase 2 (C polypeptide, protein-glutamine-gamma-glutamyltransferase)	TGM2	7052	0.354686	0.0960712	3.69191	0.0397993	0.174186	0.0155152	0.534213
ILMN_1782331	similar to G/T mismatch-specific thymine DNA glycosylase	LOC732360	732360	0.365606	0.0992812	3.68253	0.0400702	0.174186	0.0462172	0.62994
ILMN_1781285	dual specificity phosphatase 1	DUSP1	1843	0.785597	0.213363	3.68197	0.0400866	0.174186	0.254088	0.792417
ILMN_1752592	major histocompatibility complex, class II, DR beta 4	HLA-DRB4	3126	1.09584	0.301204	3.6382	0.0413837	0.179111	0.0233604	0.553319
ILMN_2323979	tryptophanyl tRNA synthetase 2, mitochondrial	WARS2	10352	0.400112	0.110144	3.63262	0.0415527	0.179135	0.163286	0.754316
ILMN_1694514	zinc finger, DHHC-type containing 11	ZDHHC11	79844	0.392549	0.108532	3.61688	0.0420345	0.179781	0.622755	0.916251
ILMN_2355549	glutathione S-transferase theta 2	GSTT2	2953	0.429106	0.118784	3.6125	0.0421699	0.179781	0.675409	0.928097
ILMN_1740015	CD14 molecule	CD14	929	1.4338	0.39699	3.61168	0.0421952	0.179781	0.128177	0.731023
ILMN_1691355	hedgehog acyltransferase-like	HHATL	57467	0.329943	0.0917154	3.59747	0.0426387	0.180157	0.0207659	0.545612
ILMN_1807277	interferon, gamma-inducible protein 30	IFI30	10437	0.58451	0.162637	3.59395	0.0427493	0.180157	0.130634	0.732221
ILMN_1689655	major histocompatibility complex, class II, DR alpha	HLA-DRA	3122	2.04014	0.567798	3.59307	0.042777	0.180157	0.0137148	0.51751
ILMN_2375825	CD37 molecule	CD37	951	0.389455	0.109046	3.57149	0.0434645	0.182351	0.0201748	0.544787
ILMN_2231928	myxovirus (influenza virus) resistance 2 (mouse)	MX2	4600	0.488756	0.138605	3.52625	0.0449518	0.187799	0.261532	0.795675
ILMN_1749213	stromal cell-derived factor 2-like 1	SDF2L1	23753	0.374348	0.106299	3.52166	0.045106	0.187799	0.941777	0.988563
ILMN_1713636	S100 calcium binding protein A6	S100A6	6277	0.648456	0.184573	3.51328	0.0453899	0.188265	0.13053	0.732221
ILMN_2069224	parvalbumin	PVALB	5816	0.880102	0.251219	3.50333	0.0457298	0.188959	0.282387	0.803249
ILMN_1693218	ADP-ribosyltransferase 3	ART3	419	0.503902	0.144628	3.48413	0.0463947	0.190548	0.630423	0.916613
ILMN_1801307	tumor necrosis factor (ligand) superfamily, member 10	TNFSF10	8743	0.593683	0.170685	3.47825	0.046601	0.190548	0.773524	0.956406
ILMN_2348788	CD44 molecule (Indian blood group)	CD44	960	0.666685	0.19205	3.47142	0.0468419	0.190548	0.496501	0.882091
ILMN_1700183	apelin receptor	APLNR	187	1.76139	0.509027	3.4603	0.0472372	0.190548	0.811812	0.965806
ILMN_1751276	brain-derived neurotrophic factor	BDNF	627	0.939841	0.272124	3.45372	0.0474732	0.190548	0.57541	0.905121
ILMN_1715401	metallothionein 1G	MT1G	4495	0.507275	0.146886	3.45352	0.0474805	0.190548	0.443131	0.865405
ILMN_1675009	neuromedin U receptor 2	NMUR2	56923	0.552479	0.160117	3.45046	0.0475907	0.190548	0.0629984	0.669766
ILMN_1654396	integrin, beta 2 (complement component 3 receptor 3 and 4 subunit)	ITGB2	3689	0.770706	0.22337	3.45036	0.0475946	0.190548	0.0535604	0.650335
ILMN_2334210	integrin, beta 4	ITGB4	3691	0.445297	0.129247	3.44531	0.0477772	0.190548	0.917655	0.982598
ILMN_1799725	dedicator of cytokinesis 2	DOCK2	1794	0.437268	0.126995	3.44318	0.0478546	0.190548	0.120725	0.731023
ILMN_2205470	family with sequence similarity 153, member A; Alu	FAM153A	285596	0.539923	0.157272	3.43305	0.0482246	0.191326	0.492607	0.880839
ILMN_1746085	insulin-like growth factor binding protein 3	IGFBP3	3486	0.499145	0.147473	3.38466	0.0500435	0.197314	0.666349	0.925214
ILMN_1705213	transmembrane BAX inhibitor motif containing 1	TMBIM1	64114	0.584798	0.172847	3.38334	0.0500943	0.197314	0.613413	0.914754
ILMN_1679133	serpin peptidase inhibitor, clade B (ovalbumin), member 1	SERPINB1	1992	0.69526	0.205818	3.37804	0.0502989	0.19741	0.120855	0.731023
ILMN_2203950	major histocompatibility complex, class I, A	HLA-A	3105	0.599724	0.180131	3.32937	0.0522291	0.204253	0.463436	0.870346
ILMN_1733538	regulator of G-protein signaling 10	RGS10	6001	0.387232	0.116778	3.31597	0.0527769	0.205661	0.127231	0.731023
ILMN_1723480	NPC-A-7	LOC100129681	100129681	1.02346	0.310496	3.29621	0.053598	0.20812	0.891939	0.979333
ILMN_1753312	plexin domain containing 2	PLXDC2	84898	0.354111	0.107815	3.28443	0.0540956	0.208585	0.0246345	0.562776
ILMN_1736178	AE binding protein 1	AEBP1	165	0.814835	0.248203	3.28293	0.0541589	0.208585	0.576936	0.905121
ILMN_2085862	solute carrier family 15, member 3	SLC15A3	51296	0.466265	0.14216	3.27987	0.0542893	0.208585	0.121944	0.731023
ILMN_1789007	apolipoprotein C-I	APOC1	341	0.886236	0.270747	3.27331	0.0545703	0.208883	0.140331	0.737679
ILMN_1798706	G protein-coupled receptor 183	GPR183	1880	0.640981	0.196069	3.26917	0.0547483	0.208883	0.150254	0.74803
ILMN_1754894	chromosome 1 open reading frame 162	C1orf162	128346	0.610243	0.187406	3.25626	0.0553085	0.209553	0.260593	0.795675
ILMN_1674243	transferrin receptor (p90, CD71)	TFRC	7037	0.353311	0.108635	3.25228	0.0554826	0.209553	0.0408309	0.623677
ILMN_1715760	lectin, galactoside-binding, soluble, 9	LGALS9	3965	0.374892	0.115283	3.25192	0.0554981	0.209553	0.137522	0.736468
ILMN_1723684	Duffy blood group, chemokine receptor	DARC	2532	0.372834	0.114823	3.24704	0.0557129	0.209641	0.789392	0.959466
ILMN_1703123	AXIN1 up-regulated 1	AXUD1	64651	0.504982	0.156373	3.22935	0.0564994	0.210731	0.512769	0.889561
ILMN_1713266	family with sequence similarity 46, member C	FAM46C	54855	0.819742	0.25397	3.22771	0.0565729	0.210731	0.955317	0.989922
ILMN_2396444	CD14 molecule	CD14	929	1.37681	0.426577	3.22756	0.0565797	0.210731	0.223393	0.78208
ILMN_1796409	complement component 1, q subcomponent, B chain	C1QB	713	1.28574	0.399056	3.22194	0.056833	0.210905	0.046533	0.630536
ILMN_1725427	beta-2-microglobulin	B2M	567	0.837452	0.26024	3.21799	0.0570118	0.210905	0.256868	0.792722
ILMN_1663437	N-terminal EF-hand calcium binding protein 2	NECAB2	54550	0.38139	0.119026	3.20425	0.0576396	0.212377	0.297632	0.808943
ILMN_2130441	major histocompatibility complex, class I, H (inactive pseudogene?)	HLA-H	3136	0.89666	0.280134	3.20083	0.0577975	0.212377	0.233378	0.78747
ILMN_1756992	mucin 1, cell surface associated	MUC1	4582	0.362521	0.113668	3.18929	0.0583334	0.213454	0.810431	0.96568
ILMN_1655549	sialic acid binding Ig-like lectin 10; LTR	SIGLEC10	89790	0.535122	0.168134	3.18272	0.0586413	0.213454	0.275243	0.80281
ILMN_2176063	Fc fragment of IgG, high affinity Ic, receptor (CD64)	FCGR1C	100132417	0.455276	0.143079	3.18199	0.0586756	0.213454	0.213062	0.780808
ILMN_1709269	cadherin 12, type 2 (N-cadherin 2)	CDH12	1010	0.389141	0.122504	3.17655	0.0589321	0.213677	0.441744	0.864988
ILMN_1699651	interleukin 6 (interferon, beta 2)	IL6	3569	1.74632	0.552053	3.16333	0.0595621	0.215249	0.93387	0.985907
ILMN_1732830	GTPase activating Rap/RanGAP domain-like 4	GARNL4	23108	0.341206	0.108133	3.15542	0.0599429	0.215913	0.682175	0.930213
ILMN_1781373	interferon induced with helicase C domain 1	IFIH1	64135	0.537095	0.170618	3.14793	0.0603061	0.216049	0.454594	0.867022
ILMN_1763452	ecotropic viral integration site 2B	EVI2B	2124	0.498872	0.158547	3.14651	0.0603754	0.216049	0.00339467	0.408755
ILMN_1713182	similar to Complement C3 precursor	LOC653879	653879	0.63297	0.202518	3.1255	0.0614116	0.219041	0.190151	0.769277
ILMN_2326512	caspase 1, apoptosis-related cysteine peptidase (interleukin 1, beta, convertase)	CASP1	834	0.650441	0.208636	3.11759	0.0618073	0.219737	0.411891	0.85581
ILMN_1663347	otoferlin	OTOF	9381	0.445398	0.143629	3.10103	0.062647	0.222001	0.553018	0.900117
ILMN_2341815	TRK-fused gene	TFG	10342	0.718602	0.232709	3.08799	0.063318	0.222769	0.922567	0.983608
ILMN_1756393	von Willebrand factor A domain containing 5B2	VWA5B2	90113	0.357741	0.115879	3.08719	0.063359	0.222769	0.732106	0.947636
ILMN_2197365	regulator of G-protein signaling 2, 24kDa	RGS2	5997	0.587525	0.190447	3.08498	0.0634738	0.222769	0.112244	0.722353
ILMN_1662799	G-protein signaling modulator 3 (AGS3-like, C. elegans)	GPSM3	63940	0.450751	0.146596	3.07479	0.0640062	0.22392	0.0399023	0.623677
ILMN_1687501	monooxygenase, DBH-like 1	MOXD1	26002	0.394107	0.128352	3.0705	0.0642319	0.223993	0.000912859	0.319799
ILMN_1866465	N/A	N/A	N/A	0.455399	0.148697	3.06261	0.0646501	0.224025	0.222469	0.78208
ILMN_2338452	serpin peptidase inhibitor, clade A (alpha-1 antiproteinase, antitrypsin), member 1	SERPINA1	5265	0.57888	0.189015	3.06261	0.0646502	0.224025	0.0302039	0.587541
ILMN_1678143	Rho GDP dissociation inhibitor (GDI) beta	ARHGDIB	397	0.428661	0.140499	3.05099	0.065272	0.225466	0.0247555	0.562776
ILMN_2224907	chromosome 4 open reading frame 34	C4orf34	N/A	0.418149	0.137608	3.03869	0.065938	0.227051	0.423402	0.857963
ILMN_1808226	regulator of G-protein signaling 16	RGS16	6004	0.446221	0.147226	3.03085	0.0663675	0.227813	0.915194	0.982536
ILMN_1689836	complement component 5a receptor 1; L1	C5AR1	728	0.60552	0.200155	3.02526	0.0666757	0.228156	0.0321524	0.597816
ILMN_1778977	TYRO protein tyrosine kinase binding protein	TYROBP	7305	0.71173	0.235684	3.01985	0.0669757	0.228326	0.0597186	0.666117
ILMN_2131293	asparagine-linked glycosylation 1-like	ALG1L	200810	0.59158	0.196091	3.01686	0.0671425	0.228326	0.503379	0.884649
ILMN_1806165	heat shock 70kDa protein 6 (HSP70B')	HSPA6	3310	0.952971	0.316352	3.01237	0.0673931	0.228469	0.286375	0.805048
ILMN_1660364	cytohesin 4; with MIR SINE	CYTH4	27128	0.335623	0.112405	2.98584	0.0689009	0.23286	0.555573	0.90023
ILMN_1813561	scinderin	SCIN	85477	0.870344	0.292167	2.97892	0.0693014	0.233492	0.0512379	0.640183
ILMN_1661266	similar to major histocompatibility complex, class II, DQ beta 1	LOC100133583	100133583	0.592028	0.199641	2.96547	0.0700879	0.235418	0.0684174	0.675792
ILMN_1757631	dysbindin (dystrobrevin binding protein 1) domain containing 1	DBNDD1	79007	0.352491	0.119482	2.95017	0.0709964	0.23774	0.860439	0.973729
ILMN_1666078	major histocompatibility complex, class I, H (pseudogene)	HLA-H	3136	0.662427	0.224881	2.94567	0.0712661	0.237916	0.844893	0.97123
ILMN_1810560	nuclear protein 1	NUPR1	26471	0.460625	0.156643	2.94061	0.0715714	0.238097	0.0871594	0.699408
ILMN_1711120	activity-regulated cytoskeleton-associated protein	ARC	23237	0.753929	0.25665	2.93757	0.0717553	0.238097	0.388317	0.845633
ILMN_1809101	six transmembrane epithelial antigen of the prostate 2; LTR	STEAP2	261729	0.357971	0.122417	2.9242	0.0725719	0.240079	0.0450622	0.627223
ILMN_1790529	lumican	LUM	4060	0.515822	0.177255	2.91005	0.0734495	0.242251	0.243537	0.789346
ILMN_2206746	biglycan	BGN	633	0.45194	0.155906	2.89879	0.0741572	0.243684	0.708706	0.937601
ILMN_1682326	Purkinje cell protein 4	PCP4	5121	0.306078	0.105687	2.89607	0.0743292	0.243684	0.190307	0.769277
ILMN_1734231	dolichyl-diphosphooligosaccharide-protein glycosyltransferase	DDOST	1650	0.525017	0.181883	2.88656	0.0749354	0.244938	0.578732	0.905187
ILMN_1670305	serpin peptidase inhibitor, clade G (C1 inhibitor), member 1	SERPING1	710	0.560247	0.194779	2.87632	0.0755951	0.245937	0.619216	0.915825
ILMN_1756862	apolipoprotein L, 3; includes LTR	APOL3	80833	0.418507	0.145575	2.87485	0.0756901	0.245937	0.303909	0.812623
N/A	unknown or uncharacterized locus

## Sheet: Only Temporal Sample
ID	PROBE_ID	Name	SYMBOL	ENTREZ	varY	varO	F	P	FDR	p_AGE	FDR_AGE
6370612	ILMN_1798177	churchill domain containing 1	CHURC1	91612	1.17011	0.0210697	55.5349	7.67894e-06	0.00790931	0.840588	0.971073
7200753	ILMN_1677827	toll-like receptor 7	TLR7	51284	0.715377	0.0210923	33.9165	4.13516e-05	0.0142728	0.160514	0.753871
3840593	ILMN_2415144	SP110 nuclear body protein	SP110	3431	0.710689	0.0209868	33.8636	4.15713e-05	0.0142728	0.215544	0.780808
6840035	ILMN_1701114	guanylate binding protein 1, interferon-inducible, 67kDa	GBP1	2633	1.20396	0.0433064	27.8011	8.09826e-05	0.0192702	0.124531	0.731023
4560047	ILMN_1761464	CD74 molecule, major histocompatibility complex, class II invariant chain	CD74	972	1.18454	0.0444731	26.635	9.35444e-05	0.0192702	0.17263	0.761126
1820722	ILMN_1801710	amyloid beta (A4) precursor protein-binding, family B, member 1 interacting protein	APBB1IP	54518	0.353501	0.0152038	23.2508	0.000147538	0.0249087	0.0431001	0.624046
1770504	ILMN_1717261	major histocompatibility complex, class II, DR beta 3	HLA-DRB3	3125	1.30655	0.0595088	21.9556	0.000178654	0.0249087	0.283166	0.80397
1940180	ILMN_2376108	proteasome (prosome, macropain) subunit, beta type, 9 (large multifunctional peptidase 2)	PSMB9	5698	0.920474	0.0454521	20.2515	0.000233757	0.0249087	0.553766	0.900117
3800047	ILMN_1792473	allograft inflammatory factor 1	AIF1	199	0.62538	0.0315843	19.8003	0.000251904	0.0249087	0.264022	0.796017
4040746	ILMN_1705301	TEA domain family member 4	TEAD4	7004	0.53302	0.0271827	19.6088	0.000260156	0.0249087	0.312247	0.815174
3870338	ILMN_1723912	interferon-induced protein 44-like	IFI44L	10964	1.02918	0.0528398	19.4774	0.000266015	0.0249087	0.956784	0.990397
3130600	ILMN_1802708	butyrophilin, subfamily 3, member A1	BTN3A1	11119	0.704477	0.0388268	18.1441	0.000336316	0.0256764	0.230396	0.786938
4810187	ILMN_1777325	signal transducer and activator of transcription 1, 91kDa	STAT1	6772	0.680792	0.0381269	17.8559	0.000354554	0.0256764	0.384878	0.845029
7040008	ILMN_2379644	CD74 molecule, major histocompatibility complex, class II invariant chain	CD74	972	1.57725	0.088872	17.7475	0.000361747	0.0256764	0.0134492	0.51633
7320301	ILMN_1678833	chemokine (C-C motif) receptor 1	CCR1	1230	0.492399	0.0289852	16.988	0.00041776	0.0256764	0.491302	0.880495
1500553	ILMN_1726720	nucleolar and spindle associated protein 1	NUSAP1	51203	0.971325	0.0580365	16.7365	0.000438742	0.0256764	0.104009	0.718827
5130538	ILMN_1725271	G protein-coupled receptor 3	GPR3	2827	0.64265	0.0386622	16.6222	0.000448726	0.0256764	0.79567	0.960994
60079	ILMN_1775304	DnaJ (Hsp40) homolog, subfamily B, member 1	DNAJB1	3337	0.62418	0.0377632	16.5288	0.000457099	0.0256764	0.117135	0.727391
830403	ILMN_1786612	proteasome (prosome, macropain) activator subunit 2 (PA28 beta)	PSME2	5721	0.444881	0.0272089	16.3506	0.000473643	0.0256764	0.387238	0.845576
1710630	ILMN_1756501	ST6 beta-galactosamide alpha-2,6-sialyltranferase 1	ST6GAL1	6480	0.430055	0.0269801	15.9397	0.000514831	0.0265138	0.0974263	0.7121
5310142	ILMN_2064725	methyltransferase like 7B	METTL7B	196410	0.435627	0.0283032	15.3915	0.000577245	0.0283125	0.0643774	0.671866
6200064	ILMN_1751851	cat eye syndrome chromosome region, candidate 1	CECR1	51816	0.553256	0.0376634	14.6895	0.000672135	0.030895	0.363067	0.836609
1030747	ILMN_1765258	major histocompatibility complex, class I, E	HLA-E	3133	0.878053	0.060259	14.5713	0.000690031	0.030895	0.0357549	0.611842
540243	ILMN_2149494	N-acetylneuraminate pyruvate lyase (dihydrodipicolinate synthase)	NPL	80896	0.677557	0.047109	14.3827	0.000719884	0.030895	0.0764841	0.683478
3840717	ILMN_1755658	ABI family, member 3	ABI3	51225	0.482616	0.0351544	13.7285	0.000837252	0.0343051	0.319231	0.818905
6450102	ILMN_1652199	similar to hCG2043206	LOC440871	440871	3.75748	0.278523	13.4907	0.000885947	0.0343051	0.915215	0.982536
2480102	ILMN_1726459	neuronal PAS domain protein 4	NPAS4	266743	5.29031	0.410812	12.8777	0.00102943	0.0343051	0.297973	0.809206
6250064	ILMN_1708375	interferon regulatory factor 1	IRF1	3659	1.03958	0.0810508	12.8263	0.00104277	0.0343051	0.915203	0.982536
4860224	ILMN_2337655	tryptophanyl-tRNA synthetase	WARS	7453	0.545845	0.0428717	12.7321	0.00106783	0.0343051	0.369511	0.838467
990768	ILMN_1745397	2'-5'-oligoadenylate synthetase 3, 100kDa	OAS3	4940	0.477421	0.0379526	12.5794	0.00111008	0.0343051	0.899415	0.979333
1240070	ILMN_1736567	CD74 molecule, major histocompatibility complex, class II invariant chain	CD74	972	1.539	0.123733	12.4381	0.00115112	0.0343051	0.00959522	0.502576
620717	ILMN_1773352	chemokine (C-C motif) ligand 5	CCL5	6352	1.00156	0.0810079	12.3637	0.00117351	0.0343051	0.623115	0.916251
4610674	ILMN_1676528	butyrophilin, subfamily 3, member A2	BTN3A2	11118	1.10884	0.0898313	12.3436	0.00117965	0.0343051	0.351243	0.831503
780600	ILMN_1803945	HLA complex P5	HCP5	10866	0.714649	0.0580749	12.3056	0.00119138	0.0343051	0.279242	0.803231
5220093	ILMN_1693826	hepatitis A virus cellular receptor 2	HAVCR2	84868	0.810348	0.0665029	12.1852	0.00122958	0.0343051	0.121012	0.731023
5670139	ILMN_1786426	transmembrane protein 149	TMEM149	79713	0.66839	0.0549608	12.1612	0.00123735	0.0343051	0.113014	0.7235
5700735	ILMN_1731224	poly (ADP-ribose) polymerase family, member 9	PARP9	83666	0.614781	0.050858	12.0882	0.00126147	0.0343051	0.819286	0.967125
6200026	ILMN_1781812	nuclear receptor subfamily 4, group A, member 3	NR4A3	8013	0.418156	0.0346863	12.0554	0.00127251	0.0343051	0.13765	0.736468
2350504	ILMN_2109708	thymidine phosphorylase	TYMP	1890	1.59072	0.132801	11.9782	0.00129893	0.0343051	0.281385	0.803231
4780128	ILMN_2374865	activating transcription factor 3	ATF3	467	0.918146	0.077327	11.8736	0.00133594	0.0344005	0.135755	0.735238
2640068	ILMN_1730628	ribonuclease, RNase A family, 2 (liver, eosinophil-derived neurotoxin)	RNASE2	6036	0.881652	0.0805733	10.9422	0.00173317	0.0412983	0.0217839	0.551259
150609	ILMN_1739508	similar to Ig kappa chain V-I region HK102 precursor	LOC652493	652493	0.754975	0.0695846	10.8498	0.00178049	0.0412983	0.737222	0.949153
1690066	ILMN_1662358	myxovirus (influenza virus) resistance 1, interferon-inducible protein p78 (mouse)	MX1	4599	0.798606	0.0739872	10.7938	0.0018099	0.0412983	0.71277	0.939071
6400176	ILMN_1798181	interferon regulatory factor 7	IRF7	3665	0.86561	0.080842	10.7074	0.0018566	0.0412983	0.408437	0.855358
3710068	ILMN_1727271	tryptophanyl-tRNA synthetase	WARS	7453	0.552295	0.0523819	10.5436	0.00194943	0.0412983	0.430459	0.861678
1940162	ILMN_1774077	guanylate binding protein 2, interferon-inducible	GBP2	2634	1.40616	0.133404	10.5407	0.00195117	0.0412983	0.0834866	0.691918
2470553	ILMN_1659075	major histocompatibility complex, class II, DO alpha	HLA-DOA	3111	1.52188	0.144734	10.515	0.00196627	0.0412983	0.0580257	0.663722
4810020	ILMN_1795762	pleckstrin	PLEK	5341	1.05655	0.100523	10.5105	0.00196894	0.0412983	0.0490343	0.634857
7160239	ILMN_1751607	FBJ murine osteosarcoma viral oncogene homolog B	FOSB	2354	1.68433	0.160953	10.4648	0.00199627	0.0412983	0.213192	0.780808
4730747	ILMN_2393765	immunoglobulin lambda-like polypeptide 1	IGLL1	3543	2.94083	0.281401	10.4507	0.00200477	0.0412983	0.678612	0.928278
7210326	ILMN_2390299	proteasome (prosome, macropain) subunit, beta type, 8 (large multifunctional peptidase 7)	PSMB8	5696	0.920315	0.0924783	9.95169	0.00233903	0.0472392	0.0744416	0.682592
4880673	ILMN_2052208	growth arrest and DNA-damage-inducible, alpha	GADD45A	1647	0.520366	0.0531423	9.79193	0.002461	0.0487467	0.605819	0.912322
7330392	ILMN_1751079	transporter 1, ATP-binding cassette, sub-family B (MDR/TAP)	TAP1	6890	0.98148	0.101475	9.67209	0.0025579	0.0492683	0.224258	0.78208
7320561	ILMN_1674063	2'-5'-oligoadenylate synthetase 2, 69/71kDa	OAS2	4939	0.912266	0.0964368	9.45973	0.00274197	0.0492683	0.269382	0.798649
2190148	ILMN_2148785	guanylate binding protein 1, interferon-inducible, 67kDa	GBP1	2633	1.12882	0.119567	9.44083	0.00275916	0.0492683	0.268833	0.798649
6330132	ILMN_1659913	interferon stimulated exonuclease gene 20kDa	ISG20	3669	0.786738	0.0841764	9.3463	0.00284727	0.0492683	0.587084	0.906792
3800403	ILMN_1802923	apolipoprotein C-II	APOC2	344	0.682767	0.0733585	9.30726	0.00288471	0.0492683	0.0270414	0.574092
4860494	ILMN_1762260	similar to Complement C3 precursor	LOC653879	653879	0.431637	0.0463928	9.30397	0.0028879	0.0492683	0.0750225	0.683478
2190717	ILMN_2334296	interleukin 18 binding protein	IL18BP	10068	0.868209	0.0936311	9.27265	0.00291843	0.0492683	0.162893	0.754304
610598	ILMN_2326273	chitinase 3-like 2	CHI3L2	1117	3.10699	0.335472	9.26154	0.00292936	0.0492683	0.147513	0.745079
3850148	ILMN_1777998	Rho GTPase activating protein 25	ARHGAP25	9938	0.551265	0.0596277	9.24511	0.00294563	0.0492683	0.0972891	0.7121
3990170	ILMN_2058782	interferon, alpha-inducible protein 27	IFI27	3429	0.444654	0.0482009	9.22503	0.00296566	0.0492683	0.323004	0.820912
3800373	ILMN_1786176	CD37 molecule	CD37	951	0.62607	0.0690091	9.07227	0.00312395	0.0503646	0.111791	0.722353
4900719	ILMN_1861804	N/A	N/A	N/A	1.15826	0.128021	9.04744	0.0031507	0.0503646	0.202806	0.778522
5890414	ILMN_1796537	FYN binding protein (FYB-120/130)	FYB	2533	0.902055	0.100259	8.99724	0.00320568	0.0503646	0.098898	0.713792
6860687	ILMN_1698766	PYD and CARD domain containing	PYCARD	29108	0.557073	0.0620498	8.97784	0.00322725	0.0503646	0.10111	0.714237
6960026	ILMN_2159453	syntaxin binding protein 2	STXBP2	6813	0.39988	0.0449165	8.90275	0.00331254	0.05089	0.194852	0.772016
2000148	ILMN_1707695	interferon-induced protein with tetratricopeptide repeats 1	IFIT1	3434	0.679637	0.0771781	8.80608	0.00342664	0.05089	0.845551	0.97123
5960180	ILMN_1723678	peripherin	PRPH	5630	0.529394	0.0602379	8.7884	0.00344805	0.05089	0.575874	0.905121
3390021	ILMN_1750674	serine dehydratase-like	SDSL	113675	0.421534	0.0481814	8.74889	0.00349653	0.05089	0.55194	0.900117
7400537	ILMN_1730054	glutathione S-transferase theta 1	GSTT1	2952	2.1407	0.245156	8.73197	0.00351755	0.05089	0.606238	0.912322
1690360	ILMN_2382290	kringle containing transmembrane protein 2	KREMEN2	79412	0.529749	0.0608887	8.70029	0.00355736	0.05089	0.845056	0.97123
1230228	ILMN_2353161	mesothelin	MSLN	10232	0.705885	0.0818667	8.62237	0.00365775	0.0515994	0.133583	0.734351
7200601	ILMN_2371911	mucin 1, cell surface associated	MUC1	4582	0.538672	0.0627454	8.58504	0.00370714	0.0515994	0.790965	0.959609
3290292	ILMN_1683792	leucine aminopeptidase 3	LAP3	51056	0.521723	0.0620053	8.41418	0.00394443	0.0539989	0.26506	0.797359
6840408	ILMN_1807825	lymphocyte antigen 86	LY86	9450	0.637335	0.0763283	8.34992	0.00403869	0.0539989	0.307428	0.813006
4490500	ILMN_2254635	integrin, alpha X (complement component 3 receptor 4 subunit)	ITGAX	3687	0.594995	0.0714995	8.32166	0.00408108	0.0539989	0.00984844	0.502826
1500280	ILMN_1701789	interferon-induced protein with tetratricopeptide repeats 3	IFIT3	3437	1.08933	0.130988	8.31626	0.00408924	0.0539989	0.69149	0.932939
6580059	ILMN_1685625	uncoupling protein 2 (mitochondrial, proton carrier)	UCP2	7351	0.782729	0.0949054	8.24747	0.00419506	0.054695	0.0980931	0.7121
2570564	ILMN_2157441	major histocompatibility complex, class II, DR alpha	HLA-DRA	3122	2.64661	0.322482	8.207	0.00425896	0.0548341	0.0126639	0.51633
1510731	ILMN_1789500	KIAA1875	KIAA1875	340390	0.659787	0.0815144	8.09412	0.00444394	0.0558652	0.976281	0.996167
6270553	ILMN_1791759	chemokine (C-X-C motif) ligand 10	CXCL10	3627	2.36839	0.292684	8.09199	0.00444752	0.0558652	0.823302	0.967946
2570079	ILMN_1691364	signal transducer and activator of transcription 1, 91kDa	STAT1	6772	1.12713	0.140976	7.99524	0.00461451	0.0572644	0.737593	0.949153
4900747	ILMN_1798270	chromosome 11 open reading frame 75	C11orf75	56935	0.45225	0.0570024	7.93388	0.00472459	0.0579324	0.0911333	0.70524
1340491	ILMN_1731418	SP110 nuclear body protein	SP110	3431	0.758744	0.0971806	7.80757	0.00496202	0.060128	0.194669	0.771736
4920110	ILMN_1718977	growth arrest and DNA-damage-inducible, beta	GADD45B	4616	1.06594	0.138051	7.72132	0.005133	0.060855	0.296052	0.808248
6840020	ILMN_2066858	tumor necrosis factor (ligand) superfamily, member 13b	TNFSF13B	10673	0.594409	0.0772931	7.69032	0.00519628	0.060855	0.0553747	0.655864
3990433	ILMN_1763000	ArfGAP with dual PH domains 2	ADAP2	55803	0.522888	0.0680058	7.68887	0.00519926	0.060855	0.0818753	0.688498
2100196	ILMN_2054019	ISG15 ubiquitin-like modifier	ISG15	9636	0.907307	0.119002	7.62427	0.0053345	0.0614263	0.976941	0.996167
7570411	ILMN_1761314	NFS1 nitrogen fixation 1 homolog (S. cerevisiae)	NFS1	9054	0.665006	0.0873985	7.6089	0.00536735	0.0614263	0.875007	0.976869
2340072	ILMN_1718558	poly (ADP-ribose) polymerase family, member 12	PARP12	64761	0.578929	0.0763916	7.57843	0.00543322	0.0614969	0.396394	0.849041
3060092	ILMN_1803560	linker for activation of T cells family, member 2	LAT2	7462	0.543925	0.0725405	7.49822	0.00561166	0.062515	0.0671813	0.675792
7380338	ILMN_1700024	uronyl-2-sulfotransferase	UST	10090	0.308203	0.0411827	7.48379	0.00564456	0.062515	0.263873	0.796017
5310168	ILMN_1778401	major histocompatibility complex, class I, B	HLA-B	3106	1.01451	0.136653	7.42404	0.00578344	0.0632396	0.155919	0.752097
130463	ILMN_1718984	Fc fragment of IgG binding protein	FCGBP	8857	0.666337	0.0903105	7.37829	0.00589274	0.0632396	0.121663	0.731023
3450138	ILMN_2242463	cathepsin C	CTSC	1075	1.1332	0.153678	7.37387	0.00590343	0.0632396	0.167005	0.757726
3870594	ILMN_1710937	interferon, gamma-inducible protein 16	IFI16	3428	0.645781	0.0881161	7.32875	0.00601411	0.0632396	0.057043	0.661174
2320408	ILMN_1760556	chromosome 1 open reading frame 63	C1orf63	57035	0.622242	0.0849176	7.32759	0.00601697	0.0632396	0.240872	0.787844
1440564	ILMN_1787461	runt-related transcription factor 3	RUNX3	864	0.464369	0.0639686	7.25933	0.00618962	0.0640644	0.740185	0.949153
6220593	ILMN_1755643	mannosyl (alpha-1,3-)-glycoprotein beta-1,4-N-acetylglucosaminyltransferase, isozyme A	MGAT4A	11320	0.430202	0.0593577	7.24762	0.00621985	0.0640644	0.169384	0.759645
1980524	ILMN_1771385	guanylate binding protein 4	GBP4	115361	0.900514	0.125298	7.18696	0.00637964	0.0650597	0.562507	0.902007
3120370	ILMN_1714861	CD68 molecule	CD68	968	1.01623	0.144386	7.03831	0.00679402	0.0678492	0.17888	0.764079
2260113	ILMN_2396991	hematopoietic cell signal transducer	HCST	10870	0.577694	0.0822879	7.0204	0.00684624	0.0678492	0.434739	0.862445
3930605	ILMN_2188264	cysteine-rich, angiogenic inducer, 61	CYR61	3491	1.13973	0.162381	7.01885	0.0068508	0.0678492	0.170407	0.759645
1260040	ILMN_1735877	EGF-containing fibulin-like extracellular matrix protein 1	EFEMP1	2202	0.721295	0.104251	6.91882	0.00715243	0.0700451	0.200997	0.778522
5700079	ILMN_1806256	chromosome 5 open reading frame 40	C5orf40	408263	0.605102	0.0876856	6.90081	0.00720853	0.0700451	0.422146	0.857355
5910431	ILMN_1653028	collagen, type IV, alpha 1	COL4A1	1282	0.646212	0.0946623	6.8265	0.00744606	0.0712028	0.525618	0.891242
2650564	ILMN_1701613	retinoic acid receptor responder (tazarotene induced) 3	RARRES3	5920	1.34281	0.197538	6.7977	0.00754083	0.0712028	0.417255	0.856434
3990458	ILMN_1688780	S100 calcium binding protein A4	S100A4	6275	1.12212	0.165358	6.786	0.00757976	0.0712028	0.0647848	0.671866
6370576	ILMN_1701248	triggering receptor expressed on myeloid cells 2	TREM2	54209	0.496308	0.0732157	6.7787	0.00760418	0.0712028	0.149263	0.747738
840168	ILMN_1682312	cytochrome b-245, beta polypeptide	CYBB	1536	0.681475	0.101082	6.74178	0.00772928	0.0717221	0.108305	0.719324
4830632	ILMN_1810275	solute carrier family 7 (cationic amino acid transporter, y+ system), member 7	SLC7A7	9056	0.726987	0.108579	6.6955	0.00788983	0.0719997	0.0695484	0.675792
2470689	ILMN_2357134	sphingosine kinase 1	SPHK1	8877	0.472093	0.0706667	6.68056	0.00794254	0.0719997	0.424179	0.858167
7510386	ILMN_1774874	interleukin 1 receptor antagonist	IL1RN	3557	0.492537	0.0738388	6.67044	0.00797854	0.0719997	0.222921	0.78208
5390487	ILMN_1661335	spectrin, beta, non-erythrocytic 1	SPTBN1	6711	0.796151	0.119657	6.65362	0.0080388	0.0719997	0.0894525	0.703015
2510220	ILMN_1745374	interferon-induced protein 35	IFI35	3430	0.67294	0.102663	6.55486	0.00840465	0.0746275	0.410877	0.85581
1690678	ILMN_1717639	salt-inducible kinase 1	SIK1	150094	0.570021	0.0880241	6.47574	0.00871327	0.0767066	0.18015	0.764079
4900435	ILMN_1758418	tumor necrosis factor (ligand) superfamily, member 13b	TNFSF13B	10673	0.644199	0.100078	6.43695	0.0088699	0.0770975	0.238306	0.78747
6660601	ILMN_1800512	heme oxygenase (decycling) 1	HMOX1	3162	1.22218	0.19014	6.4278	0.00890738	0.0770975	0.223438	0.78208
3610735	ILMN_1671766	coagulation factor XII (Hageman factor)	F12	2161	0.664903	0.10444	6.36637	0.00916423	0.0786597	0.551333	0.899969
1430280	ILMN_1715715	CCAAT/enhancer binding protein (C/EBP), alpha	CEBPA	1050	0.559779	0.0883578	6.33537	0.00929744	0.0791435	0.228927	0.785554
6280332	ILMN_1728478	chemokine (C-X-C motif) ligand 16	CXCL16	58191	0.408954	0.0648899	6.30227	0.00944248	0.0797193	0.287026	0.805151
6060315	ILMN_2366330	fermitin family homolog 3 (Drosophila)	FERMT3	83706	0.608199	0.0973607	6.24686	0.00969176	0.0805339	0.0368917	0.614985
3460070	ILMN_1651354	secreted phosphoprotein 1	SPP1	6696	2.2612	0.362709	6.23419	0.00974992	0.0805339	0.059399	0.664544
4540228	ILMN_2112357	CD300 molecule-like family member f	CD300LF	146722	0.474452	0.0761673	6.22908	0.00977353	0.0805339	0.476953	0.874795
4570253	ILMN_1652549	dystrobrevin, alpha	DTNA	1837	0.875752	0.141362	6.19508	0.00993238	0.0811933	0.0517429	0.641743
5290711	ILMN_1691641	Cbp/p300-interacting transactivator, with Glu/Asp-rich carboxy-terminal domain, 1	CITED1	4435	0.449971	0.0728381	6.17769	0.0100149	0.0812232	0.249765	0.791952
1580088	ILMN_1699931	hematopoietic cell signal transducer	HCST	10870	0.935461	0.152192	6.14656	0.0101648	0.0817951	0.101546	0.715425
1940047	ILMN_1703538	allograft inflammatory factor 1	AIF1	199	0.568733	0.0932726	6.09754	0.0104068	0.082599	0.0689766	0.675792
6350164	ILMN_1730201	dystrobrevin, alpha	DTNA	1837	0.897949	0.147352	6.09389	0.0104251	0.082599	0.160352	0.753871
6280168	ILMN_1788874	serpin peptidase inhibitor, clade A (alpha-1 antiproteinase, antitrypsin), member 3	SERPINA3	12	5.82362	0.961915	6.05419	0.010627	0.0835555	0.493459	0.880995
1450400	ILMN_1694514	zinc finger, DHHC-type containing 11	ZDHHC11	79844	0.470123	0.0781793	6.01339	0.0108397	0.0844732	0.622755	0.916251
5360376	ILMN_1772359	lysosomal protein transmembrane 5	LAPTM5	7805	0.578814	0.0965912	5.9924	0.0109512	0.0844732	0.0727429	0.682002
4780612	ILMN_2193591	unc-93 homolog B1 (C. elegans)	UNC93B1	81622	0.437017	0.0731965	5.97047	0.0110694	0.0844732	0.41438	0.85583
130609	ILMN_2302757	Fc fragment of IgG binding protein	FCGBP	8857	2.83124	0.474243	5.97003	0.0110717	0.0844732	0.0633277	0.669766
6200685	ILMN_1695851	parvin, gamma	PARVG	64098	0.447474	0.0751476	5.95461	0.0111558	0.0844888	0.0690017	0.675792
7320072	ILMN_2394777	dystrobrevin, alpha	DTNA	1837	0.889823	0.150991	5.89321	0.0114987	0.08645	0.0681208	0.675792
4060358	ILMN_1766054	ATP-binding cassette, sub-family A (ABC1), member 1	ABCA1	19	0.444257	0.0755839	5.87766	0.0115877	0.0864876	0.100224	0.713963
5700725	ILMN_2388547	epithelial stromal interaction 1 (breast)	EPSTI1	94240	0.975463	0.166572	5.85609	0.0117126	0.086791	0.315566	0.816172
1820632	ILMN_2054297	prostaglandin-endoperoxide synthase 2 (prostaglandin G/H synthase and cyclooxygenase)	PTGS2	5743	0.98855	0.170325	5.80392	0.0120218	0.0876888	0.105467	0.718827
4900731	ILMN_1761733	major histocompatibility complex, class II, DM beta	HLA-DMB	3109	1.58238	0.27285	5.79946	0.0120487	0.0876888	0.249179	0.791952
3840154	ILMN_2374449	secreted phosphoprotein 1	SPP1	6696	2.55435	0.441293	5.78835	0.0121162	0.0876888	0.0644059	0.671866
70451	ILMN_1760027	Wiskott-Aldrich syndrome (eczema-thrombocytopenia)	WAS	7454	0.479869	0.0830391	5.77883	0.0121743	0.0876888	0.0854711	0.696047
110653	ILMN_1782070	N-acetylneuraminate pyruvate lyase (dihydrodipicolinate synthase)	NPL	80896	0.560621	0.0981523	5.71174	0.0125943	0.0885382	0.133064	0.733535
2000022	ILMN_1745471	interferon regulatory factor 9	IRF9	10379	0.437456	0.0767141	5.70242	0.0126541	0.0885382	0.578746	0.905187
3420632	ILMN_1747195	proteasome (prosome, macropain) subunit, beta type, 8 (large multifunctional peptidase 7)	PSMB8	5696	0.630199	0.110894	5.68291	0.0127804	0.0885382	0.606785	0.912449
2450427	ILMN_1682993	natural killer cell group 7 sequence	NKG7	4818	0.785101	0.138253	5.67871	0.0128079	0.0885382	0.679175	0.928493
2260477	ILMN_1677511	prostaglandin-endoperoxide synthase 2 (prostaglandin G/H synthase and cyclooxygenase)	PTGS2	5743	0.574481	0.101173	5.67822	0.012811	0.0885382	0.127996	0.731023
580431	ILMN_1739496	paired related homeobox 1	PRRX1	5396	0.497474	0.0877768	5.66749	0.0128815	0.0885382	0.0537372	0.650459
5390161	ILMN_1656501	dual specificity phosphatase 5	DUSP5	1847	1.02163	0.180322	5.6656	0.0128939	0.0885382	0.146568	0.744415
670594	ILMN_1710740	complement component 2	C2	717	0.609409	0.108039	5.64062	0.0130599	0.0886673	0.0593535	0.664489
3190167	ILMN_1697176	glial fibrillary acidic protein	GFAP	2670	1.21964	0.216367	5.6369	0.0130849	0.0886673	0.803747	0.963607
4120053	ILMN_2186061	6-phosphofructo-2-kinase/fructose-2,6-biphosphatase 3	PFKFB3	5209	0.548901	0.0994222	5.52091	0.0138947	0.0935395	0.0876299	0.700539
7550500	ILMN_2086077	jun B proto-oncogene	JUNB	3726	0.513195	0.093923	5.46399	0.0143156	0.0953892	0.265157	0.797399
5720482	ILMN_1729749	hect domain and RLD 5	HERC5	51191	0.688991	0.126317	5.45448	0.0143875	0.0953892	0.258332	0.794041
1980288	ILMN_2390853	cathepsin H	CTSH	1512	0.622611	0.114311	5.44662	0.0144473	0.0953892	0.0962992	0.7121
5270367	ILMN_1696347	cathepsin C	CTSC	1075	0.951313	0.175931	5.40732	0.014751	0.0962296	0.0838498	0.692519
1780273	ILMN_1680996	arachidonate 5-lipoxygenase	ALOX5	240	0.464744	0.0859685	5.40598	0.0147614	0.0962296	0.012366	0.515056
7560593	ILMN_1780546	oncostatin M	OSM	5008	0.974568	0.181523	5.36885	0.0150562	0.0975338	0.344863	0.829216
70167	ILMN_1724533	lymphocyte antigen 96	LY96	23643	0.78761	0.148107	5.31786	0.0154733	0.0996096	0.25366	0.792417
5360347	ILMN_1720282	NAD(P)H dehydrogenase, quinone 1	NQO1	1728	0.703497	0.133799	5.25787	0.0159831	0.102252	0.000238507	0.183559
6900086	ILMN_1673566	ADAM metallopeptidase with thrombospondin type 1 motif, 1	ADAMTS1	9510	0.428772	0.0817716	5.24353	0.0161082	0.102416	0.40375	0.854118
460102	ILMN_2413808	CD53 molecule	CD53	963	0.723822	0.138413	5.22943	0.0162323	0.102572	0.049556	0.635927
6350161	ILMN_1662932	lymphocyte cytosolic protein 1 (L-plastin)	LCP1	3936	0.972381	0.187503	5.18594	0.0166232	0.104004	0.048271	0.633171
5290270	ILMN_1684306	S100 calcium binding protein A4	S100A4	6275	1.38801	0.268014	5.17885	0.016688	0.104004	0.0447873	0.627223
4290072	ILMN_1794017	SERTA domain containing 1	SERTAD1	29950	0.512647	0.0991902	5.16833	0.0167848	0.104004	0.248825	0.791952
5960343	ILMN_1787509	peroxisomal proliferator-activated receptor A interacting complex 285	PRIC285	85441	0.640936	0.124217	5.15982	0.0168636	0.104004	0.464105	0.870661
3170136	ILMN_1799467	sterile alpha motif domain containing 9-like; includes an LINE (L2)	SAMD9L	219285	0.688888	0.133975	5.14192	0.017031	0.104004	0.263939	0.796017
3520202	ILMN_1788931	dedicator of cytokinesis 8	DOCK8	81704	0.445506	0.0867988	5.13263	0.0171187	0.104004	0.172928	0.761126
6840075	ILMN_2172174	nucleoside phosphorylase	NP	4860	0.423491	0.0825892	5.12768	0.0171657	0.104004	0.765962	0.953844
2600747	ILMN_1739428	interferon-induced protein with tetratricopeptide repeats 2	IFIT2	3433	1.01449	0.198488	5.11107	0.0173245	0.104153	0.986151	0.996625
110685	ILMN_2059549	spleen tyrosine kinase	SYK	6850	0.374719	0.0734165	5.10401	0.0173926	0.104153	0.0503683	0.639358
10068	ILMN_1811114	serine dehydratase	SDS	10993	0.415758	0.0819065	5.07601	0.017666	0.104937	0.676612	0.928278
5960747	ILMN_1779252	tripartite motif-containing 22; includes LTR	TRIM22	10346	0.560526	0.110561	5.06982	0.0177272	0.104937	0.406072	0.855183
10747	ILMN_1799725	dedicator of cytokinesis 2	DOCK2	1794	0.577158	0.114281	5.05036	0.0179212	0.105392	0.120725	0.731023
5490470	ILMN_2231928	myxovirus (influenza virus) resistance 2 (mouse)	MX2	4600	0.696128	0.138274	5.03443	0.0180822	0.105392	0.261532	0.795675
4180494	ILMN_1749591	integrin, alpha L (antigen CD11A (p180), lymphocyte function-associated antigen 1; alpha polypeptide); has L2	ITGAL	3683	0.473778	0.0944721	5.01501	0.0182808	0.105392	0.122426	0.731023
4070392	ILMN_1744604	cytochrome b-245, alpha polypeptide	CYBA	1535	0.751548	0.150222	5.00293	0.0184058	0.105392	0.0842038	0.692519
3890373	ILMN_2175912	integrin, beta 2 (complement component 3 receptor 3 and 4 subunit)	ITGB2	3689	1.04779	0.209705	4.99648	0.018473	0.105392	0.0280102	0.580938
6380484	ILMN_2404154	serpin peptidase inhibitor, clade A (alpha-1 antiproteinase, antitrypsin), member 1	SERPINA1	5265	1.05094	0.210488	4.99284	0.018511	0.105392	0.0607555	0.666117
4210465	ILMN_1714602	CD86 molecule	CD86	942	0.490108	0.098311	4.98528	0.0185903	0.105392	0.0994924	0.713963
2600768	ILMN_1757807	alanine-glyoxylate aminotransferase 2-like 1	AGXT2L1	64850	0.583256	0.117068	4.98221	0.0186227	0.105392	0.406807	0.855183
4200725	ILMN_2066066	major histocompatibility complex, class II, DR beta 6 (pseudogene)	HLA-DRB6	3128	1.32125	0.265833	4.97022	0.0187497	0.105531	0.0960775	0.711821
1440341	ILMN_1785902	complement component 1, q subcomponent, C chain	C1QC	714	1.21872	0.246021	4.95373	0.0189263	0.105946	0.0764315	0.683478
1820114	ILMN_2355953	leukocyte immunoglobulin-like receptor, subfamily B (with TM and ITIM domains), member 4	LILRB4	11006	0.543831	0.110397	4.92615	0.0192262	0.107043	0.0268077	0.573874
780403	ILMN_1808405	similar to hCG2042724	LOC100133678	100133678	1.75784	0.359415	4.89085	0.0196192	0.108448	0.0748219	0.682592
2900348	ILMN_1720829	zinc finger protein 36, C3H type, homolog (mouse)	ZFP36	7538	1.38109	0.282741	4.88466	0.019689	0.108448	0.410018	0.855644
4050554	ILMN_1739541	N-myc (and STAT) interactor	NMI	9111	0.495147	0.102816	4.81588	0.0204881	0.112249	0.115941	0.727368
7650433	ILMN_1711566	TIMP metallopeptidase inhibitor 1	TIMP1	7076	2.62848	0.547076	4.80459	0.0206232	0.112391	0.264253	0.79647
7050021	ILMN_2389590	protein kinase, cAMP-dependent, regulatory, type I, alpha (tissue specific extinguisher 1)	PRKAR1A	5573	1.26621	0.264537	4.78651	0.0208419	0.112985	0.588897	0.907268
730040	ILMN_1715684	laminin, beta 3	LAMB3	3914	0.892346	0.187141	4.76832	0.021065	0.113597	0.413612	0.85581
3390438	ILMN_1701195	phospholipase A2, group VII (platelet-activating factor acetylhydrolase, plasma)	PLA2G7	7941	0.462714	0.0976288	4.73952	0.0214244	0.114933	0.117294	0.727911
3890326	ILMN_2336781	superoxide dismutase 2, mitochondrial	SOD2	6648	0.739214	0.156395	4.72657	0.0215886	0.115214	0.16191	0.753871
3420288	ILMN_1670490	podoplanin	PDPN	10630	0.422653	0.0898583	4.70355	0.0218844	0.115842	0.360605	0.835512
1820750	ILMN_1690105	signal transducer and activator of transcription 1, 91kDa	STAT1	6772	0.942787	0.200596	4.69993	0.0219313	0.115842	0.410501	0.855741
1190039	ILMN_1772218	major histocompatibility complex, class II, DP alpha 1	HLA-DPA1	3113	2.46992	0.527721	4.68036	0.0221877	0.116086	0.00262263	0.405919
2810059	ILMN_2137789	Kruppel-like factor 4 (gut)	KLF4	9314	0.477648	0.102079	4.67921	0.0222028	0.116086	0.570033	0.90428
2650730	ILMN_1758164	stanniocalcin 1	STC1	6781	0.836173	0.179878	4.64855	0.0226123	0.11763	0.860435	0.973729
110682	ILMN_1750101	S100 calcium binding protein A11	S100A11	6282	0.535163	0.11558	4.63026	0.0228613	0.118328	0.0808498	0.688244
110382	ILMN_1709795	ras-related C3 botulinum toxin substrate 2 (rho family, small GTP binding protein Rac2)	RAC2	5880	0.956256	0.207251	4.61399	0.0230857	0.118891	0.100197	0.713963
650112	ILMN_1718936	leukocyte specific transcript 1	LST1	7940	0.584861	0.127334	4.59312	0.0233776	0.119241	0.436028	0.863315
5860689	ILMN_1671365	proline dehydrogenase (oxidase) 1	PRODH	5625	0.450892	0.0981781	4.59259	0.0233851	0.119241	0.0898394	0.7034
1340075	ILMN_1659766	BCL2-associated athanogene 3	BAG3	9531	0.505189	0.111378	4.5358	0.0242041	0.122026	0.338705	0.827691
4150048	ILMN_2146761	fatty acid binding protein 5-like 7	FABP5L7	728641	0.469817	0.103588	4.53543	0.0242095	0.122026	0.177108	0.763735
7050719	ILMN_1754894	chromosome 1 open reading frame 162	C1orf162	128346	0.853457	0.188392	4.53021	0.0242867	0.122026	0.260593	0.795675
6420050	ILMN_1685608	neuronal pentraxin II	NPTX2	4885	1.26614	0.280703	4.51061	0.024579	0.122895	0.768968	0.954508
150072	ILMN_1666594	interferon regulatory factor 8	IRF8	3394	0.515913	0.114703	4.49781	0.0247724	0.123264	0.387823	0.845576
2810162	ILMN_2326953	linker for activation of T cells family, member 2	LAT2	7462	0.420731	0.0940853	4.4718	0.0251713	0.124386	0.221934	0.78208
4250619	ILMN_1683998	cellular repressor of E1A-stimulated genes 2	CREG2	200407	0.481129	0.10788	4.45987	0.0253571	0.124386	0.752005	0.951263
110719	ILMN_2364022	solute carrier family 16, member 3 (monocarboxylic acid transporter 4)	SLC16A3	9123	0.592312	0.132815	4.45967	0.0253602	0.124386	0.0126014	0.51633
870202	ILMN_1801307	tumor necrosis factor (ligand) superfamily, member 10	TNFSF10	8743	0.793858	0.178714	4.44205	0.0256378	0.12507	0.773524	0.956406
7200156	ILMN_1654396	integrin, beta 2 (complement component 3 receptor 3 and 4 subunit)	ITGB2	3689	0.904402	0.203903	4.43546	0.0257425	0.12507	0.0535604	0.650335
7570408	ILMN_2098126	chemokine (C-C motif) ligand 5	CCL5	6352	1.85539	0.42102	4.40688	0.0262035	0.126163	0.819376	0.967125
6270768	ILMN_1790859	placenta-specific 9	PLAC9	219348	0.551999	0.125366	4.40311	0.0262651	0.126163	0.201907	0.778522
6200682	ILMN_2345739	caprin family member 2	CAPRIN2	65981	0.437153	0.0993792	4.39884	0.026335	0.126163	0.449065	0.866282
540563	ILMN_1695311	major histocompatibility complex, class II, DM alpha	HLA-DMA	3108	1.39106	0.317572	4.3803	0.0266417	0.127041	0.0663826	0.675148
7200608	ILMN_1674236	heat shock 27kDa protein 1	HSPB1	3315	0.438398	0.100497	4.36229	0.0269437	0.12789	0.20365	0.778522
4280017	ILMN_1669523	FBJ murine osteosarcoma viral oncogene homolog	FOS	2353	1.66419	0.382784	4.3476	0.0271936	0.128483	0.477162	0.875022
4220044	ILMN_2085862	solute carrier family 15, member 3	SLC15A3	51296	0.578556	0.133409	4.33671	0.0273806	0.128776	0.121944	0.731023
870022	ILMN_1813386	coronin 6	CORO6	84940	0.51025	0.11788	4.32855	0.0275217	0.128852	0.698649	0.934202
6350189	ILMN_2143795	hypothetical LOC541471	LOC541471	541471	0.431173	0.100412	4.29403	0.0281296	0.130536	0.147278	0.744713
2490072	ILMN_1711493	PML-RARA regulated adaptor molecule 1	PRAM1	84106	0.404014	0.0940941	4.29372	0.028135	0.130536	0.541998	0.897755
270168	ILMN_1689655	major histocompatibility complex, class II, DR alpha	HLA-DRA	3122	2.45522	0.573714	4.27952	0.0283902	0.13113	0.0137148	0.51751
510079	ILMN_1752592	major histocompatibility complex, class II, DR beta 4	HLA-DRB4	3126	1.29084	0.307258	4.20116	0.0298518	0.136792	0.0233604	0.553319
2690181	ILMN_1663437	N-terminal EF-hand calcium binding protein 2	NECAB2	54550	0.463756	0.110429	4.1996	0.0298818	0.136792	0.297632	0.808943
1820594	ILMN_2121408	heparin-binding EGF-like growth factor	HBEGF	1839	0.483909	0.11578	4.17954	0.0302718	0.137965	0.316135	0.81621
5090632	ILMN_1715760	lectin, galactoside-binding, soluble, 9	LGALS9	3965	0.486222	0.116986	4.15623	0.0307333	0.139451	0.137522	0.736468
1580435	ILMN_1705750	transglutaminase 2 (C polypeptide, protein-glutamine-gamma-glutamyltransferase)	TGM2	7052	0.408974	0.098998	4.13113	0.0312402	0.141129	0.0155152	0.534213
7040497	ILMN_1693218	ADP-ribosyltransferase 3	ART3	419	0.609853	0.149441	4.08089	0.0322871	0.144696	0.630423	0.916613
7650026	ILMN_1756992	mucin 1, cell surface associated	MUC1	4582	0.469267	0.115023	4.07977	0.0323108	0.144696	0.810431	0.96568
5860152	ILMN_1803429	CD44 molecule (Indian blood group)	CD44	960	1.86335	0.458566	4.06343	0.0326614	0.145633	0.362454	0.836278
5490689	ILMN_2069224	parvalbumin	PVALB	5816	0.972575	0.239804	4.0557	0.0328288	0.145749	0.282387	0.803249
5550133	ILMN_2341815	TRK-fused gene	TFG	10342	0.946617	0.23384	4.04815	0.0329935	0.145851	0.922567	0.983608
5870221	ILMN_2186216	golgi integral membrane protein 4	GOLIM4	27333	0.48392	0.119825	4.03854	0.0332044	0.146156	0.892072	0.979333
770202	ILMN_1798379	neurotrimin	NTM	50863	0.77432	0.192224	4.02822	0.0334331	0.146537	0.675276	0.928097
7050152	ILMN_1763452	ecotropic viral integration site 2B	EVI2B	2124	0.593915	0.148248	4.00622	0.0339271	0.147207	0.00339467	0.408755
5910019	ILMN_1796409	complement component 1, q subcomponent, B chain	C1QB	713	1.50919	0.377589	3.99691	0.0341388	0.147207	0.046533	0.630536
4490520	ILMN_1798706	G protein-coupled receptor 183	GPR183	1880	0.866213	0.216945	3.99278	0.0342335	0.147207	0.150254	0.74803
1510133	ILMN_2375825	CD37 molecule	CD37	951	0.458942	0.115211	3.98348	0.0344474	0.147207	0.0201748	0.544787
730592	ILMN_1813561	scinderin	SCIN	85477	1.12782	0.283124	3.98347	0.0344478	0.147207	0.0512379	0.640183
3400019	ILMN_2197365	regulator of G-protein signaling 2, 24kDa	RGS2	5997	0.761857	0.191663	3.97498	0.0346446	0.147207	0.112244	0.722353
1440615	ILMN_1663347	otoferlin	OTOF	9381	0.532573	0.134024	3.97371	0.0346743	0.147207	0.553018	0.900117
3830092	ILMN_1733538	regulator of G-protein signaling 10	RGS10	6001	0.479646	0.120777	3.97134	0.0347294	0.147207	0.127231	0.731023
6510524	ILMN_1660364	cytohesin 4; with MIR SINE	CYTH4	27128	0.397796	0.100717	3.94964	0.0352408	0.148052	0.555573	0.90023
2690209	ILMN_2169439	integrin, alpha V (vitronectin receptor, alpha polypeptide, antigen CD51)	ITGAV	3685	0.403738	0.102383	3.9434	0.0353897	0.148052	0.222705	0.78208
730047	ILMN_2338452	serpin peptidase inhibitor, clade A (alpha-1 antiproteinase, antitrypsin), member 1	SERPINA1	5265	0.696913	0.176838	3.94098	0.0354478	0.148052	0.0302039	0.587541
3190112	ILMN_1679133	serpin peptidase inhibitor, clade B (ovalbumin), member 1	SERPINB1	1992	0.834313	0.211827	3.93865	0.0355036	0.148052	0.120855	0.731023
7400008	ILMN_1691355	hedgehog acyltransferase-like	HHATL	57467	0.343877	0.0875038	3.92986	0.0357155	0.148183	0.0207659	0.545612
450491	ILMN_2326509	caspase 1, apoptosis-related cysteine peptidase (interleukin 1, beta, convertase)	CASP1	834	0.529792	0.134964	3.92543	0.0358228	0.148183	0.255763	0.792618
520678	ILMN_1662843	CD53 molecule	CD53	963	0.439113	0.11215	3.91539	0.0360677	0.148347	0.0677014	0.675792
2370358	ILMN_1778977	TYRO protein tyrosine kinase binding protein	TYROBP	7305	0.851505	0.217664	3.91201	0.0361506	0.148347	0.0597186	0.666117
7160474	ILMN_1661266	similar to major histocompatibility complex, class II, DQ beta 1	LOC100133583	100133583	0.760577	0.19529	3.8946	0.0365816	0.149114	0.0684174	0.675792
1240180	ILMN_1660204	immunoglobulin superfamily, member 9B	IGSF9B	22997	0.424241	0.109064	3.88982	0.0367011	0.149114	0.208599	0.779837
2850619	ILMN_1757497	VGF nerve growth factor inducible	VGF	7425	0.56289	0.144953	3.88327	0.0368657	0.149114	0.837094	0.970343
1170300	ILMN_1715401	metallothionein 1G	MT1G	4495	0.534091	0.137648	3.88011	0.0369452	0.149114	0.443131	0.865405
2970370	ILMN_1781514	protocadherin 17	PCDH17	27253	0.997552	0.257673	3.87139	0.0371664	0.149114	0.138727	0.737067
3800452	ILMN_1765446	epithelial membrane protein 3	EMP3	2014	0.601025	0.15534	3.86908	0.0372252	0.149114	0.206823	0.779063
7000369	ILMN_1740015	CD14 molecule	CD14	929	1.44016	0.373087	3.86012	0.0374546	0.149114	0.128177	0.731023
5560195	ILMN_1713182	similar to Complement C3 precursor	LOC653879	653879	0.794008	0.20599	3.8546	0.037597	0.149114	0.190151	0.769277
6860377	ILMN_1781285	dual specificity phosphatase 1	DUSP1	1843	0.912007	0.236706	3.85292	0.0376405	0.149114	0.254088	0.792417
4290189	ILMN_1810560	nuclear protein, transcriptional regulator, 1	NUPR1	26471	0.597393	0.155495	3.84187	0.0379275	0.149306	0.0871594	0.699408
3450072	ILMN_1756982	chloride intracellular channel 1	CLIC1	1192	0.689313	0.179513	3.83991	0.0379788	0.149306	0.386086	0.845274
270615	ILMN_1677814	ATP-binding cassette, sub-family C (CFTR/MRP), member 3	ABCC3	8714	0.495354	0.129266	3.83206	0.0381848	0.149545	0.0597264	0.666117
3850440	ILMN_2123743	Fc fragment of IgE, high affinity I, receptor for; gamma polypeptide	FCER1G	2207	1.33476	0.351261	3.79991	0.0390439	0.151818	0.030752	0.587754
7560041	ILMN_1703123	cysteine-serine-rich nuclear protein 1	CSRNP1	64651	0.588982	0.155023	3.79931	0.0390599	0.151818	0.512769	0.889561
3940132	ILMN_2334210	integrin, beta 4	ITGB4	3691	0.500477	0.132051	3.79002	0.039313	0.152227	0.917655	0.982598
4670414	ILMN_1736863	transmembrane protein 140	TMEM140	55281	0.586344	0.154963	3.78377	0.0394843	0.152318	0.0936093	0.70903
4570441	ILMN_1781373	interferon induced with helicase C domain 1	IFIH1	64135	0.638355	0.169334	3.7698	0.0398705	0.153218	0.454594	0.867022
2810315	ILMN_1713636	S100 calcium binding protein A6	S100A6	6277	0.684717	0.181882	3.76462	0.0400151	0.153218	0.13053	0.732221
3130370	ILMN_2190414	zinc finger protein 83	ZNF83	55769	0.414367	0.110308	3.75646	0.040244	0.153523	0.563978	0.902532
4890487	ILMN_1725427	beta-2-microglobulin	B2M	567	1.01016	0.271303	3.72339	0.0411892	0.156054	0.256868	0.792722
7050382	ILMN_2326512	caspase 1, apoptosis-related cysteine peptidase (interleukin 1, beta, convertase)	CASP1	834	0.753384	0.202378	3.72266	0.0412104	0.156054	0.411891	0.85581
5670465	ILMN_1708934	adrenomedullin	ADM	133	1.03664	0.279233	3.71244	0.0415082	0.156606	0.467091	0.871656
2350278	ILMN_1676003	prepronociceptin	PNOC	5368	0.504434	0.136237	3.70262	0.0417971	0.156884	0.125059	0.731023
1570193	ILMN_1678143	Rho GDP dissociation inhibitor (GDI) beta	ARHGDIB	397	0.496199	0.134122	3.6996	0.0418864	0.156884	0.0247555	0.562776
290292	ILMN_1809101	six transmembrane epithelial antigen of the prostate 2; LTR	STEAP2	261729	0.467783	0.126801	3.68912	0.0421983	0.157479	0.0450622	0.627223
2710064	ILMN_1677402	hypothetical protein LOC387763	LOC387763	387763	0.756554	0.206708	3.66001	0.0430805	0.160191	0.976255	0.996167
3400438	ILMN_2203950	major histocompatibility complex, class I, A	HLA-A	3105	0.688986	0.189597	3.63395	0.0438901	0.161695	0.463436	0.870346
1980592	ILMN_1666078	major histocompatibility complex, class I, H (pseudogene)	HLA-H	3136	0.866052	0.238327	3.63388	0.0438924	0.161695	0.844893	0.97123
4560193	ILMN_2348788	CD44 molecule (Indian blood group)	CD44	960	0.725695	0.199813	3.63187	0.0439558	0.161695	0.496501	0.882091
3830465	ILMN_1789007	apolipoprotein C-I	APOC1	341	0.88629	0.244748	3.62124	0.0442922	0.162352	0.140331	0.737679
4900674	ILMN_1723480	NPC-A-7	LOC100129681	100129681	1.02905	0.287579	3.5783	0.0456848	0.166863	0.891939	0.979333
430674	ILMN_1711120	activity-regulated cytoskeleton-associated protein	ARC	23237	0.94168	0.263881	3.56859	0.0460077	0.167448	0.388317	0.845633
3420523	ILMN_1691717	rhomboid 5 homolog 2 (Drosophila)	RHBDF2	79651	0.513767	0.145634	3.52778	0.0473954	0.171892	0.203763	0.778522
1980750	ILMN_1756862	apolipoprotein L, 3; includes LTR	APOL3	80833	0.558453	0.15877	3.51738	0.0477578	0.172598	0.303909	0.812623
7330241	ILMN_1751276	brain-derived neurotrophic factor	BDNF	627	0.958101	0.273458	3.50365	0.0482413	0.173027	0.57541	0.905121
6370369	ILMN_2396444	CD14 molecule	CD14	929	1.36919	0.390897	3.50269	0.048275	0.173027	0.223393	0.78208
2230241	ILMN_1717163	coagulation factor XIII, A1 polypeptide	F13A1	2162	0.875983	0.250312	3.49957	0.0483861	0.173027	0.393507	0.848642
450189	ILMN_1742618	XIAP associated factor 1	XAF1	54739	0.568029	0.162875	3.48751	0.0488174	0.173027	0.45041	0.8666
5870521	ILMN_2130441	major histocompatibility complex, class I, H (inactive pseudogene?)	HLA-H	3136	1.04388	0.299395	3.48664	0.0488489	0.173027	0.233378	0.78747
6940114	ILMN_1814701	collagen, type IX, alpha 1	COL9A1	1297	0.550161	0.157934	3.48349	0.0489625	0.173027	0.216047	0.780808
520086	ILMN_2176063	Fc fragment of IgG, high affinity Ic, receptor (CD64)	FCGR1C	100132417	0.525787	0.151045	3.48101	0.0490522	0.173027	0.213062	0.780808
1090722	ILMN_1801441	raftlin family member 2	RFTN2	130132	0.378234	0.109162	3.4649	0.0496397	0.174501	0.554507	0.900206
6200148	ILMN_1682326	Purkinje cell protein 4	PCP4	5121	0.360792	0.105873	3.40778	0.0517964	0.181463	0.190307	0.769277
6450092	ILMN_1689836	complement component 5a receptor 1; L1	C5AR1	728	0.722437	0.212349	3.40212	0.0520165	0.181617	0.0321524	0.597816
1430717	ILMN_2373831	butyrophilin, subfamily 3, member A3	BTN3A3	10384	0.472287	0.13983	3.37757	0.0529849	0.184373	0.621615	0.916251
6590300	ILMN_1794742	hairy and enhancer of split 5 (Drosophila)	HES5	388585	0.767187	0.227827	3.36741	0.0533922	0.185165	0.0321056	0.597816
6420386	ILMN_1662799	G-protein signaling modulator 3 (AGS3-like, C. elegans)	GPSM3	63940	0.503863	0.149957	3.36005	0.0536901	0.185573	0.0399023	0.623677
4810520	ILMN_1803811	tribbles homolog 1 (Drosophila)	TRIB1	10221	0.386111	0.115065	3.3556	0.0538711	0.185576	0.0696618	0.676275
1570553	ILMN_1666733	interleukin 8	IL8	3576	0.520049	0.155863	3.33657	0.0546538	0.187645	0.844078	0.97123
6220019	ILMN_1726711	proenkephalin	PENK	5179	0.553574	0.16673	3.32018	0.0553395	0.189368	0.0547264	0.653744
2710709	ILMN_2261600	Fc fragment of IgG, high affinity Ib, receptor (CD64)	FCGR1B	2210	0.911353	0.275967	3.3024	0.056096	0.191321	0.0586218	0.663722
840068	ILMN_1787529	complement component 3a receptor 1	C3AR1	719	0.535359	0.162407	3.2964	0.056354	0.191567	0.0057745	0.430875
4490176	ILMN_1656011	regulator of G-protein signaling 1	RGS1	5996	3.29956	1.01207	3.26023	0.0579427	0.195991	0.0950119	0.711217
2750176	ILMN_1747683	aquaporin 4	AQP4	361	0.539122	0.165469	3.25814	0.0580361	0.195991	0.614977	0.915185
2940685	ILMN_1737918	complement component 1, q subcomponent, A chain	C1QA	712	0.729429	0.224457	3.24975	0.0584134	0.19662	0.227956	0.784173
7330717	ILMN_1732830	GTPase activating Rap/RanGAP domain-like 4	GARNL4	23108	0.355413	0.109828	3.2361	0.059034	0.197585	0.682175	0.930213
4050717	ILMN_1716733	myomesin (M-protein) 2, 165kDa	MYOM2	9172	0.480643	0.148734	3.23155	0.0592426	0.197585	0.755329	0.952038
3450243	ILMN_2115135	microseminoprotein, prostate associated	MSMP	692094	0.443975	0.137418	3.23084	0.0592755	0.197585	0.0738614	0.682002
7040678	ILMN_1745299	fatty acid binding protein 7, brain	FABP7	2173	0.79121	0.247521	3.19654	0.0608799	0.202279	0.841002	0.971073
580653	ILMN_1843707	N/A	N/A	N/A	0.363889	0.114067	3.19014	0.0611854	0.20264	0.0593019	0.664315
240682	ILMN_1756417	ankyrin repeat domain 37	ANKRD37	353322	0.608534	0.191576	3.17647	0.0618444	0.203738	0.261556	0.795675
2650605	ILMN_1672124	chromosome 4 open reading frame 18	C4orf18	51313	0.416532	0.131229	3.17408	0.0619607	0.203738	0.497403	0.882555
6860347	ILMN_1713266	family with sequence similarity 46, member C	FAM46C	54855	0.820748	0.258829	3.17101	0.0621103	0.203738	0.955317	0.989922
3290402	ILMN_1700183	apelin receptor	APLNR	187	1.92886	0.609576	3.16426	0.0624407	0.204171	0.811812	0.965806
5820097	ILMN_1705213	transmembrane BAX inhibitor motif containing 1	TMBIM1	64114	0.546135	0.173147	3.15417	0.062939	0.204588	0.613413	0.914754
290477	ILMN_1757532	syntaphilin	SNPH	9751	0.537961	0.170584	3.15364	0.0629654	0.204588	0.250042	0.791952
5690239	ILMN_1778755	KIAA0644 gene product	KIAA0644	9865	0.510305	0.162375	3.14275	0.0635088	0.205704	0.0786388	0.68455
4610433	ILMN_1707727	angiopoietin-like 4	ANGPTL4	51129	0.743938	0.237089	3.1378	0.0637579	0.205864	0.622092	0.916251
5860039	ILMN_1748840	calbindin 2	CALB2	794	0.659986	0.211852	3.11531	0.0649049	0.208715	0.0310481	0.589544
1440474	ILMN_2131293	asparagine-linked glycosylation 1-like	ALG1L	200810	0.6013	0.193184	3.11258	0.065046	0.208715	0.503379	0.884649
4210411	ILMN_2361603	NDRG family member 2	NDRG2	57447	0.389829	0.125492	3.1064	0.0653665	0.209092	0.177797	0.764079
2940435	ILMN_1674243	transferrin receptor (p90, CD71)	TFRC	7037	0.366745	0.118567	3.09315	0.0660611	0.210092	0.0408309	0.623677
7050326	ILMN_1748883	cyclin-dependent kinase inhibitor 2D (p19, inhibits CDK4)	CDKN2D	1032	0.530703	0.171601	3.09265	0.0660873	0.210092	0.21343	0.780808
6660398	ILMN_1668063	ficolin (collagen/fibrinogen domain containing) 1	FCN1	2219	0.659166	0.214316	3.07567	0.066991	0.211232	0.298779	0.809944
1570039	ILMN_1768754	paired immunoglobin-like type 2 receptor beta	PILRB	29990	0.413173	0.134455	3.07295	0.0671377	0.211232	0.904871	0.980445
2360215	ILMN_2355549	glutathione S-transferase theta 2	GSTT2	2953	0.443816	0.144471	3.07202	0.0671878	0.211232	0.675409	0.928097
460204	ILMN_2138765	perilipin 2	PLIN2	123	0.656348	0.213947	3.06781	0.0674148	0.211232	0.156744	0.752097
6620689	ILMN_2405521	methylenetetrahydrofolate dehydrogenase (NADP+ dependent) 2, methenyltetrahydrofolate cyclohydrolase	MTHFD2	10797	0.434423	0.141655	3.06677	0.0674711	0.211232	0.246989	0.791378
2690390	ILMN_1660923	HLA complex group 4 (non-protein coding)	HCG4	554223	0.802588	0.265267	3.02558	0.0697499	0.217081	0.3643	0.837371
160092	ILMN_1806165	heat shock 70kDa protein 6 (HSP70B')	HSPA6	3310	1.00694	0.33283	3.02538	0.0697611	0.217081	0.286375	0.805048
3940390	ILMN_2282641	thromboxane A synthase 1 (platelet)	TBXAS1	6916	0.409227	0.135906	3.01111	0.0705734	0.218948	0.037913	0.618026
3420367	ILMN_1717803	cyclin-dependent kinase 5, regulatory subunit 2 (p39)	CDK5R2	8941	0.394968	0.131621	3.0008	0.0711676	0.220128	0.260342	0.795412
460767	ILMN_2206746	biglycan	BGN	633	0.428212	0.143703	2.97985	0.0723948	0.223253	0.708706	0.937601
540075	ILMN_1716678	Niemann-Pick disease, type C2	NPC2	10577	0.483631	0.162607	2.97423	0.0727284	0.22336	0.155617	0.751134
2350066	ILMN_1671054	major histocompatibility complex, class I, A	HLA-A	3105	0.73557	0.247502	2.97197	0.0728629	0.22336	0.554304	0.900206
6650242	ILMN_1805750	interferon induced transmembrane protein 3 (1-8U)	IFITM3	10410	1.08856	0.367699	2.96046	0.0735544	0.22481	0.0604492	0.666117
6270022	ILMN_1791771	hemopoietic cell kinase	HCK	3055	0.396064	0.134499	2.94473	0.0745119	0.227063	0.251911	0.792417
1710692	ILMN_1801889	myosin XVI	MYO16	23026	0.416958	0.141909	2.93822	0.0749133	0.227613	2.24629e-05	0.0723741
5270674	ILMN_1671142	G protein-coupled receptor 68	GPR68	8111	0.419193	0.143262	2.92607	0.0756688	0.229232	0.488637	0.878932
7380546	ILMN_2309848	FXYD domain containing ion transport regulator 5	FXYD5	53827	0.587368	0.202489	2.90074	0.0772753	0.233184	0.207552	0.779063
7330053	ILMN_2186806	major histocompatibility complex, class I, F	HLA-F	3134	1.09368	0.377757	2.8952	0.0776323	0.233184	0.347358	0.830463
4560678	ILMN_1674778	ATPase, H+ transporting, lysosomal 13kDa, V1 subunit G2	ATP6V1G2	534	0.498358	0.172151	2.89489	0.0776525	0.233184	0.378781	0.842939
7200609	ILMN_1710859	proprotein convertase subtilisin/kexin type 1	PCSK1	5122	0.601576	0.208222	2.8891	0.0780277	0.233629	0.419206	0.856894
1340743	ILMN_2184373	interleukin 8	IL8	3576	1.75206	0.611032	2.86737	0.0794579	0.237222	0.644914	0.92179
4390450	ILMN_1702487	serum/glucocorticoid regulated kinase 1	SGK1	6446	0.557729	0.195072	2.85909	0.0800115	0.238185	0.0372668	0.616782
1030458	ILMN_1787844	chromosome 19 open reading frame 10	C19orf10	56005	0.531808	0.186917	2.84515	0.0809545	0.240139	0.62957	0.916613
5860093	ILMN_1748751	family with sequence similarity 148, member B	FAM148B	388125	1.28713	0.452962	2.84159	0.0811974	0.240139	0.82478	0.968997
4250408	ILMN_1784532	collagen, type XXII, alpha 1	COL22A1	169044	0.554389	0.195269	2.83911	0.0813675	0.240139	0.266372	0.797845
2850202	ILMN_1794612	ubiquitin-like modifier activating enzyme 7	UBA7	7318	0.462535	0.163353	2.83151	0.0818906	0.240379	0.823075	0.967946
1050414	ILMN_1729188	hepcidin antimicrobial peptide	HAMP	57817	1.34072	0.473821	2.82959	0.0820234	0.240379	0.837995	0.970343
1260224	ILMN_1887618	N/A	N/A	N/A	0.461925	0.163409	2.82681	0.0822163	0.240379	0.761808	0.952859
6450605	ILMN_1734231	dolichyl-diphosphooligosaccharide-protein glycosyltransferase	DDOST	1650	0.473719	0.167722	2.82443	0.0823822	0.240379	0.578732	0.905187
2370373	ILMN_1722781	early growth response 3	EGR3	1960	0.467416	0.166493	2.80742	0.0835776	0.24296	0.107441	0.718827
1450241	ILMN_1740502	C-type lectin domain family 4, member G pseudogene 1	CLEC4GP1	440508	0.90951	0.324229	2.80515	0.0837388	0.24296	0.812391	0.965938
3940435	ILMN_1801616	epithelial membrane protein 1	EMP1	2012	1.10639	0.396136	2.79295	0.0846119	0.244804	0.460391	0.869195
2630044	ILMN_1759563	nuclear receptor interacting protein 3	NRIP3	56675	0.393722	0.141421	2.78404	0.0852567	0.245979	0.0614006	0.667282
4150692	ILMN_1691731	poly (ADP-ribose) polymerase family, member 14	PARP14	54625	0.372217	0.133922	2.77936	0.0855977	0.246273	0.18888	0.767969
	ID	ProbeID
	PROBE_ID	Illumina Probe_ID
	Name	Gene Name
	SYMBOL	Official Gene Symbol
	ENTREZ	Entrez Gene ID
	varY	Variance of expression in the younger patients
	varO	Variance of expression in the older patients
	F	F statistic
	P	One tailed p-value testing that var Y > var O
	FDR	FDR adjusted p-value
	p_AGE	p-value for AGE analysis (see Materials and Methods)
	FDR_AGE	FDR for AGE analysis (see Materials and Methods)
	N/A	unknown or uncharacterized locus
