# Supplementary material for: Dynamic Gene Expression in the Human Cerebral Cortex Distinguishes Children from Adults
Source: PLoS One. 2012 May 30;7(5):e37714. doi: 10.1371/journal.pone.0037714 (PMC3364291; doi:10.1371/journal.pone.0037714)
Supplement: Dataset S2 — GO and Kegg Pathway analyses for probes with greater variance in children than in adults using as reference all genes called present on the array. (XLS) [file pone.0037714.s005.xls]

## Sheet: VAR_BP
GOBPID	Pvalue	OddsRatio	ExpCount	Count	Size	Term	GOName	GOgenes	pFDR
GO:0002376	2.92078e-37	8.98257	13.4133	75	525	immune system process	immune system process	HLA-DRB3,CD74,PSMB9,GBP1,NA,TLR7,IFI44L,HLA-E,IRF1,HLA-DOA,IGLL1,CCL5,CCR1,PLEK,GBP2,LY86,FYB,CYBB,HLA-DRA,IL18BP,CTSC,CCL26,PSMB8,TAP1,CXCL10,TREM2,IFI16,NP,TNFSF13B,F12,HLA-DMB,LAT2,GPR65,GBP4,HMOX1,WAS,LAG3,ABCA1,IFI35,C2,OSM,CD86,CEBPA,LILRB4,ZFP36,TIMP1,HLA-DMA,IL8,SYK,LY96,HLA-DPA1,IRF8,CYBA,HAMP,C1QC,LST1,FCN1,ITGB2,SOD2,HLA-DRB4,CD14,IFI30,TNFSF10,DOCK2,HLA-A,GPR183,C1QB,B2M,IL6,IFIH1,ARH…	5.68969e-34
GO:0006955	9.30902e-37	11.3096	8.68669	62	340	immune response	immune response	HLA-DRB3,CD74,PSMB9,GBP1,TLR7,IFI44L,HLA-E,HLA-DOA,IGLL1,CCL5,CCR1,GBP2,LY86,FYB,CYBB,HLA-DRA,IL18BP,NA,CTSC,CCL26,PSMB8,TAP1,CXCL10,TREM2,NP,TNFSF13B,F12,HLA-DMB,LAT2,GPR65,GBP4,HMOX1,WAS,LAG3,IFI35,C2,OSM,CD86,LILRB4,HLA-DMA,IL8,SYK,LY96,HLA-DPA1,IRF8,CYBA,HAMP,C1QC,LST1,FCN1,HLA-DRB4,CD14,TNFSF10,HLA-A,GPR183,C1QB,B2M,IL6,IFIH1,ARHGDIB,HLA-H,SERPING1	9.06699e-34
GO:0050896	2.00478e-28	4.75513	41.5173	114	1625	response to stimulus	response to stimulus	HLA-DRB3,CD74,PSMB9,GBP1,NA,TLR7,DNAJB1,IFI44L,FOSB,HLA-E,DNAJB5,STAT1,HLA-DOA,AIF1,IGLL1,CCL5,CCR1,PLEK,ISG20,NR4A3,GADD45B,GBP2,RNASE2,MX1,LY86,FYB,CYBB,GADD45A,TYMP,HLA-DRA,IL18BP,IRF7,CTSC,CCL26,PSMB8,TAP1,CXCL10,STC1,TREM2,ISG15,PRKAR1A,VGF,IFI16,NP,CYR61,TNFSF13B,CITED1,UCP2,F12,HLA-DMB,SPP1,LAT2,GPR65,SERPINA3,PTGS2,NQO1,ALOX5,GBP4,ADM,HBEGF,HMOX1,PLAUR,HSPB1,WAS,LAG3,IFI35,C2,OSM,CD86,LIL…	1.30177e-25
GO:0009611	4.79035e-19	7.74155	6.56611	38	257	response to wounding	response to wounding	TLR7,AIF1,CCL5,CCR1,PLEK,LY86,CYBB,NA,CCL26,CXCL10,F12,SERPINA3,PTGS2,ALOX5,ADM,HBEGF,HMOX1,PLAUR,WAS,C2,OSM,ZFP36,PLAU,IL8,FOS,F13A1,LY96,CYBA,NMI,C1QC,SERPINA1,ITGB2,SOD2,TGM2,CD14,C1QB,IL6,NUPR1,SERPING1	2.3329e-16
GO:0006952	1.23569e-18	7.04297	7.53698	40	295	defense response	defense response	TLR7,NA,AIF1,CCL5,CCR1,MX1,LY86,CYBB,CCL26,TAP1,CXCL10,F12,SERPINA3,PTGS2,ALOX5,HMOX1,WAS,LAG3,C2,OSM,ZFP36,IL8,FOS,LY96,CYBA,HAMP,NMI,C1QC,SERPINA1,CLIC1,ITGB2,TGM2,CD14,MX2,DARC,C1QB,IL6,IFIH1,TYROBP,NUPR1,SERPING1	4.19692e-16
GO:0009605	1.29269e-18	5.77222	11.0372	48	432	response to external stimulus	response to external stimulus	NA,TLR7,AIF1,CCL5,CCR1,PLEK,NR4A3,RNASE2,LY86,CYBB,TYMP,CCL26,CXCL10,STC1,CYR61,F12,SPP1,SERPINA3,PTGS2,ALOX5,ADM,HBEGF,HMOX1,PLAUR,WAS,C2,OSM,ZFP36,PLAU,IL8,SYK,FOS,F13A1,RAC2,LY96,CYBA,NMI,C1QC,SERPINA1,CLIC1,ITGB2,SOD2,TGM2,CD14,DOCK2,C1QB,IL6,NUPR1,SERPING1	4.19692e-16
GO:0006954	7.84498e-18	9.68114	4.19005	30	164	inflammatory response	inflammatory response	TLR7,AIF1,CCL5,CCR1,LY86,CYBB,NA,CCL26,CXCL10,F12,SERPINA3,PTGS2,ALOX5,HMOX1,C2,OSM,ZFP36,IL8,FOS,LY96,CYBA,NMI,C1QC,SERPINA1,ITGB2,TGM2,CD14,C1QB,IL6,NUPR1,SERPING1	2.18315e-15
GO:0019882	4.36955e-13	21.8152	1.02196	14	40	antigen processing and presentation	antigen processing and presentation	HLA-DRB3,CD74,HLA-E,HLA-DOA,HLA-DRA,PSMB8,NA,HLA-DMB,HLA-DMA,HLA-DPA1,HLA-DRB4,IFI30,HLA-A,B2M,HLA-H	1.06398e-10
GO:0006950	3.85297e-12	3.23743	23.6074	60	924	response to stress	response to stress	TLR7,DNAJB1,DNAJB5,NA,AIF1,CCL5,CCR1,PLEK,GADD45B,MX1,LY86,CYBB,GADD45A,CCL26,TAP1,CXCL10,VGF,IFI16,UCP2,F12,SERPINA3,PTGS2,ALOX5,ADM,HBEGF,HMOX1,PLAUR,HSPB1,WAS,LAG3,C2,OSM,ZFP36,PLAU,IL8,SYK,ANGPTL4,FOS,F13A1,LY96,CYBA,HAMP,NMI,C1QC,SERPINA1,CLIC1,ITGB2,SOD2,TGM2,CD14,MX2,BDNF,NMUR2,DARC,C1QB,IL6,IFIH1,TYROBP,HSPA6,NUPR1,SERPING1	8.33954e-10
GO:0002504	8.86343e-10	45.1377	0.383236	8	15	antigen processing and presentation of peptide or polysaccharide antigen via MHC class II	antigen processing and presentation of peptide or polysaccharide antigen via MHC class II	HLA-DRB3,HLA-DOA,HLA-DRA,HLA-DMB,HLA-DMA,HLA-DPA1,HLA-DRB4,IFI30	1.7266e-07
GO:0048513	1.14184e-09	2.91283	22.2788	53	872	organ development	organ development	CD74,TEAD4,NA,IFRD1,IRF1,HLA-DOA,PLEK,ADAP2,NR4A3,SPHK1,KLF4,ITGAX,TYMP,ADAMTS1,S100A4,CXCL10,PRKAR1A,VGF,IFI16,NP,IGFBP3,CYR61,CITED1,JUNB,PDPN,SPP1,PTGS2,ADM,HBEGF,HMOX1,PLAUR,WAS,ABCA1,CD86,CEBPA,ZFP36,TIMP1,HLA-DMA,IL8,LAMB3,SYK,ANGPTL4,COL9A1,IRF8,C1QC,SOD2,TGM2,BDNF,DOCK2,AEBP1,GPR183,IL6,SCIN,ARC	2.02209e-07
GO:0042221	3.15814e-09	3.24102	15.1251	41	592	response to chemical stimulus	response to chemical stimulus	NA,DNAJB1,DNAJB5,CCL5,CCR1,RNASE2,TYMP,CCL26,CXCL10,STC1,PRKAR1A,VGF,NP,CYR61,CITED1,UCP2,F12,SPP1,PTGS2,NQO1,HMOX1,PLAUR,HSPB1,PLAU,IL8,SYK,ANGPTL4,FOS,RAC2,LY96,HAMP,CLIC1,ITGB2,SOD2,CD14,BDNF,NMUR2,DOCK2,IL6,HSPA6,NUPR1,DDOST	5.12672e-07
GO:0048518	3.72471e-09	2.70829	25.8046	57	1010	positive regulation of biological process	positive regulation of biological process	CHURC1,NUSAP1,NA,TLR7,NPAS4,IRF1,PLEK,APOC2,NR4A3,SPHK1,MX1,PYCARD,CXCL10,FCER2,IFI16,NP,IGFBP3,CYR61,TNFSF13B,CITED1,JUNB,F12,PDPN,LAT2,ADM,HBEGF,HMOX1,LAG3,ABCA1,SERTAD1,C2,OSM,CD86,CEBPA,TIMP1,HLA-DMA,IL8,SYK,ANGPTL4,FOS,RAC2,PRODH,C1QC,SOD2,TGM2,S100A6,TNFSF10,BDNF,APOC1,LGALS9,CSRNP1,C1QB,IL6,CASP1,TFG,SCIN,NUPR1,SERPING1	5.58134e-07
GO:0042127	5.61551e-09	3.65319	10.6795	33	418	regulation of cell proliferation	regulation of cell proliferation	WARS,AIF1,SPHK1,KLF4,ADAMTS1,NA,CXCL10,NP,IGFBP3,TNFSF13B,RARRES3,PTGS2,ADM,HBEGF,HMOX1,SERTAD1,OSM,CD86,CEBPA,S100A11,TIMP1,IL8,SYK,RAC2,LST1,EMP3,SOD2,TGM2,IFI30,S100A6,BDNF,IL6,SCIN,NUPR1	7.81358e-07
GO:0008283	1.05562e-08	3.09083	15.7638	41	617	cell proliferation	cell proliferation	CD74,WARS,AIF1,ISG20,SPHK1,LY86,KLF4,ADAMTS1,NA,CXCL10,IFI16,NP,IGFBP3,CYR61,TNFSF13B,CITED1,RARRES3,PDPN,PTGS2,ADM,HBEGF,HMOX1,SERTAD1,OSM,CD86,CEBPA,S100A11,TIMP1,IL8,SYK,RAC2,LST1,EMP3,SOD2,TGM2,IFI30,S100A6,BDNF,DOCK2,IL6,SCIN,NUPR1	1.36736e-06
GO:0009607	1.15479e-08	5.1812	4.80323	21	188	response to biotic stimulus	response to biotic stimulus	TLR7,DNAJB1,DNAJB5,STAT1,CCL5,ISG20,MX1,NA,IRF7,ISG15,IFI16,F12,HSPB1,IFI35,LY96,HAMP,CLIC1,CD14,MX2,IL6,IFIH1,HSPA6	1.36736e-06
GO:0006935	1.26347e-08	7.6814	2.40161	15	94	chemotaxis	chemotaxis	CCL5,CCR1,RNASE2,TYMP,NA,CCL26,CXCL10,CYR61,PLAUR,PLAU,IL8,SYK,RAC2,ITGB2,DOCK2,IL6	1.36736e-06
GO:0042330	1.26347e-08	7.6814	2.40161	15	94	taxis	taxis	CCL5,CCR1,RNASE2,TYMP,NA,CCL26,CXCL10,CYR61,PLAUR,PLAU,IL8,SYK,RAC2,ITGB2,DOCK2,IL6	1.36736e-06
GO:0030097	1.59336e-08	5.63768	4.01121	19	157	hemopoiesis	hemopoiesis	CD74,NA,IRF1,HLA-DOA,PLEK,IFI16,NP,ABCA1,CD86,CEBPA,ZFP36,TIMP1,HLA-DMA,SYK,IRF8,C1QC,SOD2,DOCK2,GPR183,SCIN	1.63361e-06
GO:0002252	2.57978e-08	7.94722	2.17167	14	85	immune effector process	immune effector process	CD74,TLR7,NA,TNFSF13B,LAT2,HMOX1,LAG3,C2,HLA-DMA,SYK,C1QC,FCN1,C1QB,IL6,SERPING1	2.51271e-06
GO:0002526	3.23221e-08	13.7093	0.996414	10	39	acute inflammatory response	acute inflammatory response	NA,F12,SERPINA3,C2,OSM,C1QC,SERPINA1,C1QB,IL6,NUPR1,SERPING1	2.89985e-06
GO:0048534	3.27498e-08	5.36113	4.19005	19	164	hemopoietic or lymphoid organ development	hemopoietic or lymphoid organ development	CD74,NA,IRF1,HLA-DOA,PLEK,IFI16,NP,ABCA1,CD86,CEBPA,ZFP36,TIMP1,HLA-DMA,SYK,IRF8,C1QC,SOD2,DOCK2,GPR183,SCIN	2.89985e-06
GO:0002443	5.71592e-08	10.7008	1.32855	11	52	leukocyte mediated immunity	leukocyte mediated immunity	CD74,NA,LAT2,HMOX1,LAG3,C2,HLA-DMA,SYK,C1QC,C1QB,IL6,SERPING1	4.84114e-06
GO:0045321	6.01852e-08	5.43556	3.90901	18	153	leukocyte activation	leukocyte activation	CD74,IRF1,HLA-DOA,NA,NP,TNFSF13B,LAT2,HMOX1,WAS,LAG3,CD86,HLA-DMA,IL8,SYK,LST1,DOCK2,GPR183,IL6,DDOST	4.88504e-06
GO:0002682	6.47413e-08	5.11005	4.36889	19	171	regulation of immune system process	regulation of immune system process	CD74,NA,HLA-DOA,NP,TNFSF13B,LAT2,HMOX1,LAG3,ABCA1,C2,CD86,ZFP36,HLA-DMA,SYK,C1QC,LST1,C1QB,IL6,SCIN,SERPING1	5.04464e-06
GO:0048583	7.16245e-08	4.8224	4.85433	20	190	regulation of response to stimulus	regulation of response to stimulus	NA,PLEK,TNFSF13B,F12,LAT2,PTGS2,HMOX1,LAG3,C2,OSM,CD86,ZFP36,PLAU,HLA-DMA,IL8,SYK,C1QC,TGM2,C1QB,IL6,SERPING1	5.36633e-06
GO:0002520	8.57451e-08	5.00938	4.44554	19	174	immune system development	immune system development	CD74,NA,IRF1,HLA-DOA,PLEK,IFI16,NP,ABCA1,CD86,CEBPA,ZFP36,TIMP1,HLA-DMA,SYK,IRF8,C1QC,SOD2,DOCK2,GPR183,SCIN	6.18635e-06
GO:0046649	1.02588e-07	5.94565	3.19364	16	125	lymphocyte activation	lymphocyte activation	CD74,IRF1,HLA-DOA,NA,NP,TNFSF13B,LAT2,WAS,LAG3,CD86,HLA-DMA,SYK,LST1,DOCK2,GPR183,IL6,DDOST	7.1372e-06
GO:0001775	1.235e-07	4.88107	4.54774	19	178	cell activation	cell activation	CD74,IRF1,HLA-DOA,PLEK,NA,NP,TNFSF13B,LAT2,HMOX1,WAS,LAG3,CD86,HLA-DMA,IL8,SYK,LST1,DOCK2,GPR183,IL6,DDOST	8.29582e-06
GO:0009615	1.41119e-07	8.42008	1.76289	12	69	response to virus	response to virus	TLR7,STAT1,CCL5,ISG20,MX1,NA,IRF7,ISG15,IFI16,IFI35,MX2,IL6,IFIH1	9.16333e-06
GO:0051707	2.02373e-07	6.05352	2.93814	15	115	response to other organism	response to other organism	TLR7,STAT1,CCL5,ISG20,MX1,NA,IRF7,ISG15,IFI16,IFI35,LY96,HAMP,CD14,MX2,IL6,IFIH1	1.27169e-05
GO:0048002	2.51474e-07	22.9216	0.485433	7	19	antigen processing and presentation of peptide antigen	antigen processing and presentation of peptide antigen	HLA-E,HLA-DOA,NA,HLA-DMA,IFI30,HLA-A,B2M,HLA-H	1.53084e-05
GO:0007610	2.8514e-07	4.20198	5.77409	21	226	behavior	behavior	NA,FOSB,CCL5,CCR1,NR4A3,RNASE2,TYMP,CCL26,CXCL10,CYR61,PLAUR,OSM,PLAU,IL8,SYK,RAC2,ITGB2,SOD2,BDNF,NMUR2,DOCK2,IL6	1.65501e-05
GO:0008285	2.9524e-07	4.37526	5.28866	20	207	negative regulation of cell proliferation	negative regulation of cell proliferation	WARS,AIF1,KLF4,ADAMTS1,NA,IGFBP3,RARRES3,PTGS2,HMOX1,OSM,CEBPA,S100A11,IL8,LST1,EMP3,SOD2,IFI30,BDNF,IL6,SCIN,NUPR1	1.65501e-05
GO:0051704	2.97358e-07	3.44886	9.01883	27	353	multi-organism process	multi-organism process	SP110,TLR7,STAT1,LDLR,CCL5,ISG20,MX1,NA,IRF7,TAP1,FCER2,ISG15,IFI16,JUNB,SPP1,ADM,IFI35,CD86,CEBPA,SYK,LY96,HAMP,HLA-DRB4,CD14,MX2,HLA-A,IL6,IFIH1	1.65501e-05
GO:0050865	3.13818e-07	7.73656	1.89063	12	74	regulation of cell activation	regulation of cell activation	CD74,HLA-DOA,PLEK,NA,NP,TNFSF13B,HMOX1,LAG3,CD86,HLA-DMA,SYK,LST1,IL6	1.6981e-05
GO:0042110	4.04557e-07	6.76817	2.29942	13	90	T cell activation	T cell activation	CD74,IRF1,HLA-DOA,NA,NP,TNFSF13B,WAS,LAG3,CD86,HLA-DMA,SYK,DOCK2,IL6,DDOST	2.12994e-05
GO:0007626	4.53361e-07	5.26032	3.55132	16	139	locomotory behavior	locomotory behavior	CCL5,CCR1,RNASE2,TYMP,NA,CCL26,CXCL10,CYR61,PLAUR,PLAU,IL8,SYK,RAC2,ITGB2,SOD2,DOCK2,IL6	2.32407e-05
GO:0032501	5.93669e-07	2.03477	52.4012	85	2051	multicellular organismal process	multicellular organismal process	CHURC1,CD74,TEAD4,MYBPH,NA,TLR7,FOSB,IFRD1,IRF1,LDLR,HLA-DOA,PLEK,ADAP2,NR4A3,SPHK1,GADD45B,KLF4,ITGAX,TYMP,ADAMTS1,PYCARD,S100A4,EFEMP1,CXCL10,PRKAR1A,PRRX1,VGF,IFI16,NP,IGFBP3,CYR61,CITED1,JUNB,F12,PDPN,SPP1,GPR65,PTGS2,NQO1,DTNA,ADM,HBEGF,SIK1,HMOX1,PLAUR,WAS,LAG3,ABCA1,OSM,CD86,CEBPA,ZFP36,TIMP1,PLAU,HLA-DMA,IL8,LAMB3,SYK,ANGPTL4,FOS,F13A1,PNOC,COL9A1,IRF8,CYBA,NPTX2,C1QC,SERPINA1,LST1,SOD2,T…	2.9653e-05
GO:0002521	6.77407e-07	6.43095	2.40161	13	94	leukocyte differentiation	leukocyte differentiation	CD74,IRF1,HLA-DOA,NA,IFI16,NP,ABCA1,CD86,CEBPA,HLA-DMA,SYK,C1QC,DOCK2,GPR183	3.29897e-05
GO:0048522	6.96835e-07	2.40094	23.9906	49	939	positive regulation of cellular process	positive regulation of cellular process	CHURC1,NUSAP1,NA,TLR7,NPAS4,IRF1,PLEK,APOC2,NR4A3,SPHK1,MX1,PYCARD,CXCL10,IFI16,NP,IGFBP3,CYR61,TNFSF13B,CITED1,JUNB,F12,PDPN,ADM,HBEGF,HMOX1,LAG3,ABCA1,SERTAD1,OSM,CD86,CEBPA,TIMP1,HLA-DMA,SYK,FOS,RAC2,PRODH,SOD2,TGM2,S100A6,TNFSF10,BDNF,APOC1,LGALS9,CSRNP1,IL6,CASP1,TFG,SCIN,NUPR1	3.31082e-05
GO:0048731	8.81999e-07	2.22149	31.6809	59	1240	system development	system development	CD74,TEAD4,NA,IFRD1,IRF1,HLA-DOA,PLEK,ADAP2,NR4A3,SPHK1,KLF4,ITGAX,TYMP,ADAMTS1,S100A4,CXCL10,PRKAR1A,VGF,IFI16,NP,IGFBP3,CYR61,CITED1,JUNB,PDPN,SPP1,PTGS2,ADM,HBEGF,HMOX1,PLAUR,WAS,ABCA1,OSM,CD86,CEBPA,ZFP36,TIMP1,HLA-DMA,IL8,LAMB3,SYK,ANGPTL4,FOS,COL9A1,IRF8,C1QC,LST1,SOD2,TGM2,S100A6,BDNF,NMUR2,DOCK2,AEBP1,GPR183,IL6,SCIN,ARC,PCP4	4.0908e-05
GO:0050776	1.1306e-06	6.74883	2.12057	12	83	regulation of immune response	regulation of immune response	NA,TNFSF13B,LAT2,HMOX1,LAG3,C2,CD86,HLA-DMA,SYK,C1QC,C1QB,IL6,SERPING1	5.12187e-05
GO:0002694	1.17746e-06	7.5495	1.76289	11	69	regulation of leukocyte activation	regulation of leukocyte activation	CD74,HLA-DOA,NA,NP,TNFSF13B,HMOX1,LAG3,CD86,HLA-DMA,SYK,LST1,IL6	5.21294e-05
GO:0032101	1.46702e-06	8.44134	1.4563	10	57	regulation of response to external stimulus	regulation of response to external stimulus	NA,PLEK,F12,PTGS2,OSM,ZFP36,PLAU,IL8,TGM2,IL6,SERPING1	6.35058e-05
GO:0002250	1.57583e-06	9.88584	1.14971	9	45	adaptive immune response	adaptive immune response	CD74,IL18BP,NA,TNFSF13B,C2,CD86,HLA-DMA,C1QC,C1QB,SERPING1	6.5313e-05
GO:0002460	1.57583e-06	9.88584	1.14971	9	45	adaptive immune response based on somatic recombination of immune receptors built from immunoglobulin superfamily domains	adaptive immune response based on somatic recombination of immune receptors built from immunoglobulin superfamily domains	CD74,IL18BP,NA,TNFSF13B,C2,CD86,HLA-DMA,C1QC,C1QB,SERPING1	6.5313e-05
GO:0048519	1.70845e-06	2.29851	25.4724	50	997	negative regulation of biological process	negative regulation of biological process	CD74,NA,WARS,FOSB,AIF1,CCL5,PLEK,APOC2,SPHK1,SPTBN1,KLF4,ADAMTS1,IRF7,IGFBP3,TNFSF13B,CITED1,RARRES3,F12,PTGS2,ADM,HMOX1,HSPB1,LAG3,ABCA1,OSM,CEBPA,S100A11,ZFP36,TIMP1,PLAU,IL8,ANGPTL4,IRF8,C1QC,BAG3,CAPRIN2,LST1,EMP3,SOD2,HHATL,IFI30,BDNF,RGS10,APOC1,IL6,RGS2,ARHGDIB,RGS16,SCIN,NUPR1,SERPING1	6.93346e-05
GO:0048584	1.96415e-06	5.78181	2.63156	13	103	positive regulation of response to stimulus	positive regulation of response to stimulus	TNFSF13B,LAT2,NA,LAG3,C2,OSM,HLA-DMA,IL8,SYK,C1QC,TGM2,C1QB,IL6,SERPING1	7.8085e-05
GO:0050727	2.1044e-06	15.2705	0.638727	7	25	regulation of inflammatory response	regulation of inflammatory response	NA,F12,PTGS2,OSM,ZFP36,TGM2,IL6,SERPING1	8.19875e-05
GO:0032502	2.86696e-06	1.96241	50.0251	80	1958	developmental process	developmental process	CHURC1,CD74,TEAD4,NA,FOSB,IFRD1,IRF1,STAT1,HLA-DOA,PLEK,ADAP2,NR4A3,SPHK1,GADD45B,MX1,KLF4,ITGAX,TYMP,ADAMTS1,PYCARD,S100A4,CXCL10,PRKAR1A,PRRX1,VGF,IFI16,NP,IGFBP3,CYR61,TNFSF13B,CITED1,JUNB,PDPN,SPP1,GPR65,PTGS2,ADM,HBEGF,SIK1,HMOX1,PLAUR,HSPB1,WAS,LAG3,ABCA1,OSM,CD86,CEBPA,ZFP36,TIMP1,HLA-DMA,IL8,LAMB3,SYK,ANGPTL4,FOS,COL9A1,IRF8,PRODH,C1QC,BAG3,LST1,ITGB2,SOD2,TGM2,S100A6,TNFSF10,BDNF,NMUR2,D…	0.000109507
GO:0002684	3.07531e-06	6.05977	2.32497	12	91	positive regulation of immune system process	positive regulation of immune system process	NA,NP,TNFSF13B,LAT2,LAG3,C2,CD86,HLA-DMA,SYK,C1QC,C1QB,IL6,SERPING1	0.000115206
GO:0006959	3.27005e-06	10.8677	0.945316	8	37	humoral immune response	humoral immune response	LY86,TREM2,C2,C1QC,GPR183,C1QB,IL6,SERPING1	0.00012019
GO:0040011	3.45133e-06	3.42438	7.28149	22	285	locomotion	locomotion	ABI3,PARP9,CCL5,CCR1,SPHK1,RNASE2,TYMP,NA,CCL26,CXCL10,IGFBP3,CYR61,PDPN,HBEGF,HMOX1,PLAUR,PLAU,IL8,SYK,RAC2,ITGB2,DOCK2,IL6	0.000124504
GO:0007165	6.30206e-06	1.90256	52.7333	82	2064	signal transduction	signal transduction	APBB1IP,HLA-DRB3,CD74,NA,TLR7,GPR3,NPAS4,STAT1,KREMEN2,CCL5,CCR1,PLEK,ADAP2,SPHK1,GADD45B,MX1,SPTBN1,FYB,ITGAX,ADAMTS1,PYCARD,ARHGAP25,CCL26,CXCL10,STC1,PRKAR1A,IFI16,IGFBP3,TNFSF13B,CITED1,PDPN,LAT2,GPR65,DTNA,ADM,HBEGF,SIK1,HMOX1,PLAUR,LAG3,ABCA1,OSM,CEBPA,NKD2,CD53,S100A11,LILRB4,ZFP36,PLAU,IL8,SYK,ANGPTL4,FOS,PNOC,RAC2,LY96,NMI,CLIC1,FCN1,ITGB2,TGM2,HLA-DRB4,CD14,S100A6,TNFSF10,APLNR,NMUR2,IT…	0.000221559
GO:0048523	6.54978e-06	2.24202	23.684	46	927	negative regulation of cellular process	negative regulation of cellular process	CD74,WARS,FOSB,AIF1,PLEK,APOC2,SPHK1,SPTBN1,KLF4,ADAMTS1,NA,IRF7,IGFBP3,TNFSF13B,CITED1,RARRES3,PTGS2,HMOX1,HSPB1,LAG3,ABCA1,OSM,CEBPA,S100A11,ZFP36,TIMP1,IL8,ANGPTL4,IRF8,C1QC,BAG3,CAPRIN2,LST1,EMP3,SOD2,HHATL,IFI30,BDNF,RGS10,APOC1,IL6,RGS2,ARHGDIB,RGS16,SCIN,NUPR1,SERPING1	0.000221559
GO:0007596	6.59674e-06	8.08095	1.3541	9	53	blood coagulation	blood coagulation	PLEK,F12,PLAUR,WAS,PLAU,F13A1,SERPINA1,IL6,SERPING1	0.000221559
GO:0050817	6.59674e-06	8.08095	1.3541	9	53	coagulation	coagulation	PLEK,F12,PLAUR,WAS,PLAU,F13A1,SERPINA1,IL6,SERPING1	0.000221559
GO:0048856	6.97152e-06	2.04666	34.5424	60	1352	anatomical structure development	anatomical structure development	CD74,TEAD4,NA,IFRD1,IRF1,HLA-DOA,PLEK,ADAP2,NR4A3,SPHK1,KLF4,ITGAX,TYMP,ADAMTS1,S100A4,CXCL10,PRKAR1A,VGF,IFI16,NP,IGFBP3,CYR61,CITED1,JUNB,PDPN,SPP1,PTGS2,ADM,HBEGF,HMOX1,PLAUR,WAS,ABCA1,OSM,CD86,CEBPA,ZFP36,TIMP1,HLA-DMA,IL8,LAMB3,SYK,ANGPTL4,FOS,COL9A1,IRF8,C1QC,LST1,ITGB2,SOD2,TGM2,S100A6,BDNF,NMUR2,DOCK2,AEBP1,GPR183,IL6,SCIN,ARC,PCP4	0.000230178
GO:0051239	8.43723e-06	2.83799	10.7306	27	420	regulation of multicellular organismal process	regulation of multicellular organismal process	MYBPH,NA,TLR7,IRF1,HLA-DOA,PLEK,SPHK1,PYCARD,VGF,NP,IGFBP3,F12,ADM,HBEGF,HMOX1,LAG3,ABCA1,CD86,ZFP36,PLAU,HLA-DMA,SYK,ANGPTL4,C1QC,BDNF,NMUR2,IL6,SCIN	0.000273929
GO:0007154	8.87077e-06	1.85713	58.4307	88	2287	cell communication	cell communication	APBB1IP,HLA-DRB3,CD74,NA,TLR7,GPR3,NPAS4,STAT1,KREMEN2,CCL5,CCR1,PLEK,ADAP2,SPHK1,GADD45B,MX1,SPTBN1,FYB,ITGAX,ADAMTS1,PYCARD,ARHGAP25,CCL26,CXCL10,STC1,ISG15,PRKAR1A,VGF,IFI16,IGFBP3,TNFSF13B,CITED1,PDPN,LAT2,GPR65,NQO1,DTNA,ADM,HBEGF,SIK1,HMOX1,PLAUR,LAG3,ABCA1,OSM,CD86,CEBPA,NKD2,CD53,S100A11,LILRB4,ZFP36,PLAU,IL8,SYK,ANGPTL4,FOS,PNOC,RAC2,LY96,NMI,NPTX2,CLIC1,FCN1,ITGB2,TGM2,HLA-DRB4,CD14,S10…	0.000275571
GO:0007275	8.92968e-06	1.97512	39.6777	66	1553	multicellular organismal development	multicellular organismal development	CHURC1,CD74,TEAD4,NA,FOSB,IFRD1,IRF1,HLA-DOA,PLEK,ADAP2,NR4A3,SPHK1,GADD45B,KLF4,ITGAX,TYMP,ADAMTS1,S100A4,CXCL10,PRKAR1A,PRRX1,VGF,IFI16,NP,IGFBP3,CYR61,CITED1,JUNB,PDPN,SPP1,GPR65,PTGS2,ADM,HBEGF,SIK1,HMOX1,PLAUR,WAS,ABCA1,OSM,CD86,CEBPA,ZFP36,TIMP1,HLA-DMA,IL8,LAMB3,SYK,ANGPTL4,FOS,COL9A1,IRF8,C1QC,LST1,SOD2,TGM2,S100A6,BDNF,NMUR2,DOCK2,AEBP1,GPR183,IL6,ARHGDIB,SCIN,ARC,PCP4	0.000275571
GO:0007599	9.05367e-06	7.72781	1.4052	9	55	hemostasis	hemostasis	PLEK,F12,PLAUR,WAS,PLAU,F13A1,SERPINA1,IL6,SERPING1	0.000275571
GO:0050778	9.05367e-06	7.72781	1.4052	9	55	positive regulation of immune response	positive regulation of immune response	TNFSF13B,LAT2,LAG3,C2,HLA-DMA,SYK,C1QC,C1QB,SERPING1	0.000275571
GO:0042060	9.61642e-06	5.90621	2.17167	11	85	wound healing	wound healing	PLEK,F12,HBEGF,HMOX1,PLAUR,WAS,PLAU,F13A1,SERPINA1,IL6,SERPING1	0.000288197
GO:0045087	1.0078e-05	6.60245	1.78844	10	70	innate immune response	innate immune response	TLR7,CYBB,F12,LAG3,C2,CYBA,C1QC,C1QB,IFIH1,SERPING1	0.000297454
GO:0030217	1.07608e-05	8.99844	1.09861	8	43	T cell differentiation	T cell differentiation	CD74,IRF1,HLA-DOA,NA,NP,CD86,HLA-DMA,SYK,DOCK2	0.000312867
GO:0002673	1.36758e-05	51.744	0.178844	4	7	regulation of acute inflammatory response	regulation of acute inflammatory response	NA,F12,OSM,IL6,SERPING1	0.000391772
GO:0051249	1.6372e-05	7.1063	1.5074	9	59	regulation of lymphocyte activation	regulation of lymphocyte activation	HLA-DOA,NA,NP,TNFSF13B,LAG3,CD86,HLA-DMA,SYK,LST1,IL6	0.000462212
GO:0050793	1.76399e-05	2.36016	17.2712	36	676	regulation of developmental process	regulation of developmental process	CD74,NA,STAT1,HLA-DOA,SPHK1,MX1,PYCARD,IFI16,NP,IGFBP3,TNFSF13B,JUNB,PDPN,SIK1,HMOX1,HSPB1,LAG3,ABCA1,CD86,ZFP36,HLA-DMA,SYK,ANGPTL4,PRODH,C1QC,BAG3,LST1,ITGB2,SOD2,TGM2,TNFSF10,BDNF,IL6,IFIH1,CASP1,SCIN,NUPR1	0.000490893
GO:0031347	1.81258e-05	8.28517	1.17526	8	46	regulation of defense response	regulation of defense response	NA,F12,PTGS2,LAG3,OSM,ZFP36,TGM2,IL6,SERPING1	0.00049731
GO:0030098	2.16142e-05	6.8314	1.55849	9	61	lymphocyte differentiation	lymphocyte differentiation	CD74,IRF1,HLA-DOA,NA,NP,CD86,HLA-DMA,SYK,DOCK2,GPR183	0.000584783
GO:0016064	3.06916e-05	12.3428	0.638727	6	25	immunoglobulin mediated immune response	immunoglobulin mediated immune response	CD74,C2,HLA-DMA,C1QC,C1QB,SERPING1	0.000807937
GO:0019724	3.06916e-05	12.3428	0.638727	6	25	B cell mediated immunity	B cell mediated immunity	CD74,C2,HLA-DMA,C1QC,C1QB,SERPING1	0.000807937
GO:0050878	3.21163e-05	6.45654	1.63514	9	64	regulation of body fluid levels	regulation of body fluid levels	PLEK,F12,PLAUR,WAS,PLAU,F13A1,SERPINA1,IL6,SERPING1	0.000834168
GO:0042035	3.47035e-05	9.14962	0.945316	7	37	regulation of cytokine biosynthetic process	regulation of cytokine biosynthetic process	TLR7,IRF1,NA,HMOX1,LAG3,CD86,SYK,IL6	0.000889506
GO:0032940	3.95432e-05	3.75704	4.47109	15	175	secretion by cell	secretion by cell	NA,STXBP2,CCL5,PLEK,PYCARD,VGF,TNFSF13B,LAT2,HMOX1,ABCA1,OSM,NKD2,SYK,BDNF,IL6,SCIN	0.00100039
GO:0050863	5.27849e-05	6.99071	1.3541	8	53	regulation of T cell activation	regulation of T cell activation	HLA-DOA,NA,NP,TNFSF13B,LAG3,CD86,HLA-DMA,SYK,IL6	0.00131827
GO:0065007	6.24712e-05	1.70206	113.029	142	4424	biological regulation	biological regulation	CHURC1,SP110,APBB1IP,HLA-DRB3,CD74,TEAD4,MYBPH,PSMB9,NUSAP1,NA,TLR7,GPR3,NPAS4,WARS,ABI3,FOSB,ATF3,IRF1,STAT1,LDLR,HLA-DOA,KREMEN2,AIF1,CCL5,CCR1,PLEK,ADAP2,APOC2,NR4A3,SPHK1,GADD45B,MX1,SPTBN1,FYB,KLF4,ITGAX,GADD45A,ADAMTS1,PYCARD,IRF7,ARHGAP25,CCL26,PSMB8,CXCL10,FCER2,STC1,PRKAR1A,PRRX1,VGF,IFI16,NP,IGFBP3,CYR61,TNFSF13B,CITED1,RARRES3,JUNB,F12,PDPN,LAT2,GPR65,SERPINA3,PTGS2,DTNA,ADM,HBEGF,SIK1…	0.00154043
GO:0048147	6.46104e-05	115.933	0.102196	3	4	negative regulation of fibroblast proliferation	negative regulation of fibroblast proliferation	SOD2,IFI30,NUPR1	0.00155384
GO:0060192	6.46104e-05	115.933	0.102196	3	4	negative regulation of lipase activity	negative regulation of lipase activity	PLEK,ANGPTL4,APOC1	0.00155384
GO:0002541	6.80092e-05	14.9759	0.459883	5	18	activation of plasma proteins involved in acute inflammatory response	activation of plasma proteins involved in acute inflammatory response	F12,C2,C1QC,C1QB,SERPING1	0.00161563
GO:0002449	6.94719e-05	8.06947	1.04751	7	41	lymphocyte mediated immunity	lymphocyte mediated immunity	CD74,NA,LAG3,C2,HLA-DMA,C1QC,C1QB,SERPING1	0.0016305
GO:0019722	7.55681e-05	10.1915	0.740923	6	29	calcium-mediated signaling	calcium-mediated signaling	PLEK,SPHK1,LAT2,NA,IL8,SYK,NMUR2	0.00175246
GO:0045058	7.72227e-05	25.8631	0.255491	4	10	T cell selection	T cell selection	CD74,NA,HLA-DMA,SYK,DOCK2	0.00176976
GO:0006915	8.02344e-05	2.28038	15.6616	32	613	apoptosis	apoptosis	CD74,STAT1,SPHK1,GADD45B,MX1,LY86,GADD45A,PYCARD,NA,IFI16,IGFBP3,TNFSF13B,GPR65,TNFRSF1B,HMOX1,HSPB1,LAG3,OSM,ANGPTL4,PRODH,BAG3,ITGB2,SOD2,TGM2,CD14,TNFSF10,BDNF,CSRNP1,IL6,IFIH1,CASP1,SCIN,NUPR1	0.0018174
GO:0050789	9.0245e-05	1.67372	106.642	135	4174	regulation of biological process	regulation of biological process	CHURC1,SP110,APBB1IP,HLA-DRB3,CD74,TEAD4,MYBPH,NUSAP1,NA,TLR7,GPR3,NPAS4,WARS,ABI3,FOSB,ATF3,IRF1,STAT1,HLA-DOA,KREMEN2,AIF1,CCL5,CCR1,PLEK,ADAP2,APOC2,NR4A3,SPHK1,GADD45B,MX1,SPTBN1,FYB,KLF4,ITGAX,GADD45A,ADAMTS1,PYCARD,IRF7,ARHGAP25,CCL26,CXCL10,FCER2,STC1,PRKAR1A,PRRX1,VGF,IFI16,NP,IGFBP3,CYR61,TNFSF13B,CITED1,RARRES3,JUNB,F12,PDPN,LAT2,GPR65,SERPINA3,PTGS2,DTNA,ADM,HBEGF,SIK1,HMOX1,PLAUR,HSPB…	0.00197269
GO:0048144	9.03883e-05	13.9045	0.485433	5	19	fibroblast proliferation	fibroblast proliferation	SPHK1,SOD2,IFI30,S100A6,NUPR1	0.00197269
GO:0048145	9.03883e-05	13.9045	0.485433	5	19	regulation of fibroblast proliferation	regulation of fibroblast proliferation	SPHK1,SOD2,IFI30,S100A6,NUPR1	0.00197269
GO:0046903	9.11406e-05	3.30753	5.36531	16	210	secretion	secretion	NA,STXBP2,CCL5,PLEK,PYCARD,VGF,TNFSF13B,LAT2,HMOX1,ABCA1,OSM,NKD2,SYK,BDNF,NMUR2,IL6,SCIN	0.00197269
GO:0042089	9.53451e-05	7.61941	1.09861	7	43	cytokine biosynthetic process	cytokine biosynthetic process	TLR7,IRF1,NA,HMOX1,LAG3,CD86,SYK,IL6	0.00204101
GO:0012501	9.64596e-05	2.2554	15.8149	32	619	programmed cell death	programmed cell death	CD74,STAT1,SPHK1,GADD45B,MX1,LY86,GADD45A,PYCARD,NA,IFI16,IGFBP3,TNFSF13B,GPR65,TNFRSF1B,HMOX1,HSPB1,LAG3,OSM,ANGPTL4,PRODH,BAG3,ITGB2,SOD2,TGM2,CD14,TNFSF10,BDNF,CSRNP1,IL6,IFIH1,CASP1,SCIN,NUPR1	0.00204243
GO:0042107	0.000110949	7.41262	1.12416	7	44	cytokine metabolic process	cytokine metabolic process	TLR7,IRF1,NA,HMOX1,LAG3,CD86,SYK,IL6	0.00232397
GO:0046631	0.000118025	12.9761	0.510982	5	20	alpha-beta T cell activation	alpha-beta T cell activation	IRF1,NP,CD86,SYK,DOCK2	0.00243856
GO:0006958	0.000118923	22.1658	0.28104	4	11	complement activation, classical pathway	complement activation, classical pathway	C2,C1QC,C1QB,SERPING1	0.00243856
GO:0080134	0.000129172	4.31377	2.8615	11	112	regulation of response to stress	regulation of response to stress	PLEK,NA,F12,PTGS2,LAG3,OSM,ZFP36,PLAU,SYK,TGM2,IL6,SERPING1	0.00262111
GO:0050867	0.000148391	7.03086	1.17526	7	46	positive regulation of cell activation	positive regulation of cell activation	PLEK,NA,NP,TNFSF13B,CD86,HLA-DMA,SYK,IL6	0.00298005
GO:0045580	0.000151706	12.1637	0.536531	5	21	regulation of T cell differentiation	regulation of T cell differentiation	HLA-DOA,NP,CD86,HLA-DMA,SYK	0.00301555
GO:0002478	0.000158474	57.96	0.127745	3	5	antigen processing and presentation of exogenous peptide antigen	antigen processing and presentation of exogenous peptide antigen	HLA-DOA,HLA-DMA,IFI30	0.00302655
GO:0002495	0.000158474	57.96	0.127745	3	5	antigen processing and presentation of peptide antigen via MHC class II	antigen processing and presentation of peptide antigen via MHC class II	HLA-DOA,HLA-DMA,IFI30	0.00302655
GO:0019886	0.000158474	57.96	0.127745	3	5	antigen processing and presentation of exogenous peptide antigen via MHC class II	antigen processing and presentation of exogenous peptide antigen via MHC class II	HLA-DOA,HLA-DMA,IFI30	0.00302655
GO:0042554	0.000158474	57.96	0.127745	3	5	superoxide anion generation	superoxide anion generation	CYBB,CYBA,SOD2	0.00302655
GO:0008284	0.000161214	3.27599	5.05872	15	198	positive regulation of cell proliferation	positive regulation of cell proliferation	SPHK1,NA,CXCL10,NP,TNFSF13B,ADM,HBEGF,SERTAD1,OSM,CD86,TIMP1,SYK,RAC2,TGM2,S100A6,IL6	0.00304898
GO:0002455	0.000174821	19.3929	0.306589	4	12	humoral immune response mediated by circulating immunoglobulin	humoral immune response mediated by circulating immunoglobulin	C2,C1QC,C1QB,SERPING1	0.00324334
GO:0034381	0.000174821	19.3929	0.306589	4	12	lipoprotein particle clearance	lipoprotein particle clearance	LDLR,APOC2,HMOX1,APOC1	0.00324334
GO:0045619	0.000240607	10.8097	0.587629	5	23	regulation of lymphocyte differentiation	regulation of lymphocyte differentiation	HLA-DOA,NP,CD86,HLA-DMA,SYK	0.00442171
GO:0002444	0.000247477	17.2361	0.332138	4	13	myeloid leukocyte mediated immunity	myeloid leukocyte mediated immunity	LAT2,HMOX1,SYK,IL6	0.0044797
GO:0051094	0.000248361	2.63638	8.329	20	326	positive regulation of developmental process	positive regulation of developmental process	NA,SPHK1,MX1,PYCARD,IFI16,NP,IGFBP3,JUNB,HMOX1,LAG3,CD86,HLA-DMA,SYK,ANGPTL4,PRODH,TGM2,TNFSF10,BDNF,IL6,SCIN,NUPR1	0.0044797
GO:0042108	0.000297653	10.2396	0.613178	5	24	positive regulation of cytokine biosynthetic process	positive regulation of cytokine biosynthetic process	TLR7,IRF1,NA,HMOX1,CD86,SYK	0.00531952
GO:0019884	0.000310968	38.6356	0.153294	3	6	antigen processing and presentation of exogenous antigen	antigen processing and presentation of exogenous antigen	HLA-DOA,HLA-DMA,IFI30	0.00540758
GO:0033700	0.000310968	38.6356	0.153294	3	6	phospholipid efflux	phospholipid efflux	APOC2,ABCA1,APOC1	0.00540758
GO:0050900	0.000311777	7.55449	0.945316	6	37	leukocyte migration	leukocyte migration	NA,HMOX1,IL8,SYK,ITGB2,DOCK2,IL6	0.00540758
GO:0050794	0.000313684	1.59867	103.065	129	4034	regulation of cellular process	regulation of cellular process	CHURC1,SP110,APBB1IP,HLA-DRB3,CD74,TEAD4,NUSAP1,NA,TLR7,GPR3,NPAS4,WARS,ABI3,FOSB,ATF3,IRF1,STAT1,HLA-DOA,KREMEN2,AIF1,CCL5,CCR1,PLEK,ADAP2,APOC2,NR4A3,SPHK1,GADD45B,MX1,SPTBN1,FYB,KLF4,ITGAX,GADD45A,ADAMTS1,PYCARD,IRF7,ARHGAP25,CCL26,CXCL10,STC1,PRKAR1A,PRRX1,IFI16,NP,IGFBP3,CYR61,TNFSF13B,CITED1,RARRES3,JUNB,F12,PDPN,LAT2,GPR65,PTGS2,DTNA,ADM,HBEGF,SIK1,HMOX1,PLAUR,HSPB1,LAG3,ABCA1,SERTAD1,OSM,…	0.00540758
GO:0065008	0.000332804	1.96858	21.4612	38	840	regulation of biological quality	regulation of biological quality	NA,LDLR,CCL5,CCR1,PLEK,APOC2,SPHK1,SPTBN1,STC1,VGF,IGFBP3,CYR61,TNFSF13B,F12,PDPN,PTGS2,ADM,HMOX1,PLAUR,WAS,ABCA1,OSM,TIMP1,PLAU,F13A1,HAMP,SERPINA1,CAPRIN2,LST1,EMP3,ITGB2,SOD2,TGM2,IFI30,NMUR2,IL6,SCIN,NUPR1,SERPING1	0.00568686
GO:0050870	0.00036243	7.31757	0.970865	6	38	positive regulation of T cell activation	positive regulation of T cell activation	NA,NP,TNFSF13B,CD86,HLA-DMA,SYK,IL6	0.00613925
GO:0002474	0.000453802	14.099	0.383236	4	15	antigen processing and presentation of peptide antigen via MHC class I	antigen processing and presentation of peptide antigen via MHC class I	HLA-E,NA,HLA-A,B2M,HLA-H	0.00749158
GO:0045582	0.000453802	14.099	0.383236	4	15	positive regulation of T cell differentiation	positive regulation of T cell differentiation	NP,CD86,HLA-DMA,SYK	0.00749158
GO:0045621	0.000453802	14.099	0.383236	4	15	positive regulation of lymphocyte differentiation	positive regulation of lymphocyte differentiation	NP,CD86,HLA-DMA,SYK	0.00749158
GO:0001816	0.000463455	4.37088	2.29942	9	90	cytokine production	cytokine production	TLR7,IRF1,PYCARD,NA,HMOX1,LAG3,ABCA1,CD86,SYK,IL6	0.00758664
GO:0045595	0.000479858	2.93151	5.59525	15	219	regulation of cell differentiation	regulation of cell differentiation	NA,HLA-DOA,NP,IGFBP3,JUNB,SIK1,ABCA1,CD86,ZFP36,HLA-DMA,SYK,C1QC,SOD2,BDNF,IL6,SCIN	0.00778969
GO:0042981	0.000508126	2.32084	10.8328	23	424	regulation of apoptosis	regulation of apoptosis	CD74,STAT1,SPHK1,MX1,PYCARD,NA,IFI16,IGFBP3,TNFSF13B,HMOX1,HSPB1,LAG3,ANGPTL4,PRODH,BAG3,SOD2,TGM2,TNFSF10,BDNF,IL6,IFIH1,CASP1,SCIN,NUPR1	0.00818041
GO:0030595	0.000531106	8.8402	0.689825	5	27	leukocyte chemotaxis	leukocyte chemotaxis	NA,IL8,SYK,ITGB2,DOCK2,IL6	0.00838797
GO:0002448	0.000533936	28.9733	0.178844	3	7	mast cell mediated immunity	mast cell mediated immunity	LAT2,HMOX1,SYK	0.00838797
GO:0043303	0.000533936	28.9733	0.178844	3	7	mast cell degranulation	mast cell degranulation	LAT2,HMOX1,SYK	0.00838797
GO:0051251	0.00055378	6.68803	1.04751	6	41	positive regulation of lymphocyte activation	positive regulation of lymphocyte activation	NA,NP,TNFSF13B,CD86,HLA-DMA,SYK,IL6	0.00854807
GO:0060191	0.00055378	6.68803	1.04751	6	41	regulation of lipase activity	regulation of lipase activity	PLEK,APOC2,ANGPTL4,TGM2,NMUR2,APOC1,NA	0.00854807
GO:0009891	0.000557292	2.46089	8.86553	20	347	positive regulation of biosynthetic process	positive regulation of biosynthetic process	CHURC1,TLR7,NPAS4,IRF1,APOC2,NR4A3,NA,FCER2,CITED1,HMOX1,ABCA1,SERTAD1,OSM,CD86,CEBPA,SYK,FOS,SOD2,APOC1,CSRNP1,IL6	0.00854807
GO:0008219	0.000570038	2.01762	17.45	32	683	cell death	cell death	CD74,STAT1,SPHK1,GADD45B,MX1,LY86,GADD45A,PYCARD,NA,IFI16,IGFBP3,TNFSF13B,GPR65,TNFRSF1B,HMOX1,HSPB1,LAG3,OSM,ANGPTL4,PRODH,BAG3,ITGB2,SOD2,TGM2,CD14,TNFSF10,BDNF,CSRNP1,IL6,IFIH1,CASP1,SCIN,NUPR1	0.00867527
GO:0007155	0.000598103	2.21004	12.3658	25	484	cell adhesion	cell adhesion	MYBPH,FCGBP,CCL5,CCR1,PLEK,MSLN,ITGAX,NA,CYR61,PDPN,SPP1,IL8,FERMT3,PARVG,LAMB3,SYK,COL9A1,CD44,NTM,PCDH17,ITGB2,TGM2,ITGB4,AEBP1,CDH12,ARHGDIB	0.00891464
GO:0022610	0.000598103	2.21004	12.3658	25	484	biological adhesion	biological adhesion	MYBPH,FCGBP,CCL5,CCR1,PLEK,MSLN,ITGAX,NA,CYR61,PDPN,SPP1,IL8,FERMT3,PARVG,LAMB3,SYK,COL9A1,CD44,NTM,PCDH17,ITGB2,TGM2,ITGB4,AEBP1,CDH12,ARHGDIB	0.00891464
GO:0016265	0.000599496	2.01094	17.5011	32	685	death	death	CD74,STAT1,SPHK1,GADD45B,MX1,LY86,GADD45A,PYCARD,NA,IFI16,IGFBP3,TNFSF13B,GPR65,TNFRSF1B,HMOX1,HSPB1,LAG3,OSM,ANGPTL4,PRODH,BAG3,ITGB2,SOD2,TGM2,CD14,TNFSF10,BDNF,CSRNP1,IL6,IFIH1,CASP1,SCIN,NUPR1	0.00891464
GO:0043067	0.000617781	2.28498	10.9861	23	430	regulation of programmed cell death	regulation of programmed cell death	CD74,STAT1,SPHK1,MX1,PYCARD,NA,IFI16,IGFBP3,TNFSF13B,HMOX1,HSPB1,LAG3,ANGPTL4,PRODH,BAG3,SOD2,TGM2,TNFSF10,BDNF,IL6,IFIH1,CASP1,SCIN,NUPR1	0.00891643
GO:0007229	0.000632481	6.5015	1.07306	6	42	integrin-mediated signaling pathway	integrin-mediated signaling pathway	PLEK,ITGAX,ADAMTS1,SYK,NA,ITGB2,ITGB4	0.00891643
GO:0032943	0.000632481	6.5015	1.07306	6	42	mononuclear cell proliferation	mononuclear cell proliferation	NA,NP,TNFSF13B,SYK,LST1,DOCK2,IL6	0.00891643
GO:0046651	0.000632481	6.5015	1.07306	6	42	lymphocyte proliferation	lymphocyte proliferation	NA,NP,TNFSF13B,SYK,LST1,DOCK2,IL6	0.00891643
GO:0070661	0.000632481	6.5015	1.07306	6	42	leukocyte proliferation	leukocyte proliferation	NA,NP,TNFSF13B,SYK,LST1,DOCK2,IL6	0.00891643
GO:0060326	0.000633254	8.45486	0.715374	5	28	cell chemotaxis	cell chemotaxis	NA,IL8,SYK,ITGB2,DOCK2,IL6	0.00891643
GO:0007249	0.000639086	4.16326	2.40161	9	94	I-kappaB kinase/NF-kappaB cascade	I-kappaB kinase/NF-kappaB cascade	TLR7,STAT1,HMOX1,LY96,TGM2,TNFSF10,LGALS9,CASP1,TFG,NA	0.00891643
GO:0006436	0.000649965	Inf	0.0510982	2	2	tryptophanyl-tRNA aminoacylation	tryptophanyl-tRNA aminoacylation	WARS,WARS2	0.00891643
GO:0034383	0.000649965	Inf	0.0510982	2	2	low-density lipoprotein particle clearance	low-density lipoprotein particle clearance	LDLR,HMOX1	0.00891643
GO:0048261	0.000649965	Inf	0.0510982	2	2	negative regulation of receptor-mediated endocytosis	negative regulation of receptor-mediated endocytosis	APOC2,APOC1	0.00891643
GO:0060696	0.000649965	Inf	0.0510982	2	2	regulation of phospholipid catabolic process	regulation of phospholipid catabolic process	APOC2,APOC1	0.00891643
GO:0010941	0.000658662	2.27325	11.0372	23	432	regulation of cell death	regulation of cell death	CD74,STAT1,SPHK1,MX1,PYCARD,NA,IFI16,IGFBP3,TNFSF13B,HMOX1,HSPB1,LAG3,ANGPTL4,PRODH,BAG3,SOD2,TGM2,TNFSF10,BDNF,IL6,IFIH1,CASP1,SCIN,NUPR1	0.00897254
GO:0002253	0.000719584	6.32505	1.09861	6	43	activation of immune response	activation of immune response	LAT2,C2,SYK,C1QC,C1QB,SERPING1	0.00973437
GO:0007243	0.000742576	2.52962	7.74137	18	303	protein kinase cascade	protein kinase cascade	TLR7,STAT1,PLEK,GADD45B,FYB,SIK1,HMOX1,OSM,ZFP36,SYK,LY96,NMI,TGM2,TNFSF10,LGALS9,IL6,CASP1,TFG,NA	0.00997612
GO:0006956	0.000760053	11.9272	0.434334	4	17	complement activation	complement activation	C2,C1QC,C1QB,SERPING1	0.0100039
GO:0046632	0.000760053	11.9272	0.434334	4	17	alpha-beta T cell differentiation	alpha-beta T cell differentiation	IRF1,NP,CD86,SYK	0.0100039
GO:0048660	0.000760053	11.9272	0.434334	4	17	regulation of smooth muscle cell proliferation	regulation of smooth muscle cell proliferation	IGFBP3,HBEGF,TGM2,IL6	0.0100039
GO:0045730	0.000838216	23.176	0.204393	3	8	respiratory burst	respiratory burst	CYBB,RAC2,CYBA	0.0109587
GO:0007267	0.00091436	2.35591	9.22322	20	361	cell-cell signaling	cell-cell signaling	NA,CCL5,CCR1,CCL26,CXCL10,STC1,ISG15,VGF,NQO1,DTNA,ADM,OSM,CD86,SYK,PNOC,NPTX2,ITGB2,TNFSF10,BDNF,NMUR2,IL6	0.0118745
GO:0002696	0.000921394	5.99931	1.14971	6	45	positive regulation of leukocyte activation	positive regulation of leukocyte activation	NA,NP,TNFSF13B,CD86,HLA-DMA,SYK,IL6	0.0118866
GO:0001817	0.000955798	4.35556	2.04393	8	80	regulation of cytokine production	regulation of cytokine production	TLR7,IRF1,PYCARD,NA,HMOX1,LAG3,CD86,SYK,IL6	0.0122493
GO:0002274	0.00102864	7.47672	0.792022	5	31	myeloid leukocyte activation	myeloid leukocyte activation	CD74,LAT2,NA,HMOX1,IL8,SYK	0.0128448
GO:0032944	0.00102864	7.47672	0.792022	5	31	regulation of mononuclear cell proliferation	regulation of mononuclear cell proliferation	NA,NP,TNFSF13B,SYK,LST1,IL6	0.0128448
GO:0050670	0.00102864	7.47672	0.792022	5	31	regulation of lymphocyte proliferation	regulation of lymphocyte proliferation	NA,NP,TNFSF13B,SYK,LST1,IL6	0.0128448
GO:0070663	0.00102864	7.47672	0.792022	5	31	regulation of leukocyte proliferation	regulation of leukocyte proliferation	NA,NP,TNFSF13B,SYK,LST1,IL6	0.0128448
GO:0018108	0.00103734	5.84865	1.17526	6	46	peptidyl-tyrosine phosphorylation	peptidyl-tyrosine phosphorylation	ABI3,STAT1,OSM,SYK,ITGB2,NA,IL6	0.012871
GO:0009893	0.0010479	2.18886	11.4204	23	447	positive regulation of metabolic process	positive regulation of metabolic process	CHURC1,TLR7,NPAS4,IRF1,PLEK,APOC2,NR4A3,NA,FCER2,TNFSF13B,CITED1,F12,HMOX1,ABCA1,SERTAD1,OSM,CD86,CEBPA,SYK,FOS,SOD2,APOC1,CSRNP1,IL6	0.0129197
GO:0042102	0.00118908	10.3345	0.485433	4	19	positive regulation of T cell proliferation	positive regulation of T cell proliferation	NA,NP,TNFSF13B,SYK,IL6	0.0144478
GO:0048659	0.00118908	10.3345	0.485433	4	19	smooth muscle cell proliferation	smooth muscle cell proliferation	IGFBP3,HBEGF,TGM2,IL6	0.0144478
GO:0042098	0.00119409	7.19897	0.817571	5	32	T cell proliferation	T cell proliferation	NA,NP,TNFSF13B,SYK,DOCK2,IL6	0.0144478
GO:0050873	0.00123368	19.3111	0.229942	3	9	brown fat cell differentiation	brown fat cell differentiation	CEBPA,LAMB3,RGS2	0.0147437
GO:0051004	0.00123368	19.3111	0.229942	3	9	regulation of lipoprotein lipase activity	regulation of lipoprotein lipase activity	APOC2,ANGPTL4,APOC1	0.0147437
GO:0051789	0.00128003	4.71727	1.66069	7	65	response to protein stimulus	response to protein stimulus	DNAJB1,DNAJB5,F12,HSPB1,CLIC1,NMUR2,HSPA6	0.0152043
GO:0018212	0.00130257	5.56885	1.22636	6	48	peptidyl-tyrosine modification	peptidyl-tyrosine modification	ABI3,STAT1,OSM,SYK,ITGB2,NA,IL6	0.0153668
GO:0031328	0.00131516	2.33408	8.81443	19	345	positive regulation of cellular biosynthetic process	positive regulation of cellular biosynthetic process	CHURC1,TLR7,NPAS4,IRF1,APOC2,NR4A3,NA,CITED1,HMOX1,ABCA1,SERTAD1,OSM,CD86,CEBPA,SYK,FOS,SOD2,APOC1,CSRNP1,IL6	0.0153668
GO:0006887	0.00131738	4.1244	2.14612	8	84	exocytosis	exocytosis	STXBP2,CCL5,PLEK,LAT2,HMOX1,NKD2,SYK,SCIN,NA	0.0153668
GO:0006928	0.00143691	2.37426	8.20126	18	321	cell motion	cell motion	ABI3,PARP9,CCL5,SPHK1,IGFBP3,PDPN,NA,PTGS2,HBEGF,HMOX1,PLAUR,HSPB1,IL8,SYK,ITGB2,BDNF,DOCK2,IL6,ARHGDIB	0.0165628
GO:0051674	0.00143691	2.37426	8.20126	18	321	localization of cell	localization of cell	ABI3,PARP9,CCL5,SPHK1,IGFBP3,PDPN,NA,PTGS2,HBEGF,HMOX1,PLAUR,HSPB1,IL8,SYK,ITGB2,BDNF,DOCK2,IL6,ARHGDIB	0.0165628
GO:0045597	0.00151512	3.64313	2.7082	9	106	positive regulation of cell differentiation	positive regulation of cell differentiation	NA,NP,IGFBP3,JUNB,CD86,HLA-DMA,SYK,BDNF,IL6,SCIN	0.0173615
GO:0030593	0.00172931	16.5505	0.255491	3	10	neutrophil chemotaxis	neutrophil chemotaxis	NA,IL8,SYK,ITGB2	0.0194722
GO:0045576	0.00172931	16.5505	0.255491	3	10	mast cell activation	mast cell activation	LAT2,HMOX1,SYK	0.0194722
GO:0046638	0.00172931	16.5505	0.255491	3	10	positive regulation of alpha-beta T cell differentiation	positive regulation of alpha-beta T cell differentiation	NP,CD86,SYK	0.0194722
GO:0006690	0.00180891	6.47683	0.894218	5	35	icosanoid metabolic process	icosanoid metabolic process	CD74,PDPN,PTGS2,ALOX5,SYK	0.0202515
GO:0007166	0.00182154	1.80091	21.87	36	856	cell surface receptor linked signal transduction	cell surface receptor linked signal transduction	GPR3,KREMEN2,CCR1,PLEK,SPHK1,SPTBN1,ITGAX,ADAMTS1,PYCARD,NA,CXCL10,STC1,CITED1,LAT2,GPR65,HBEGF,LAG3,ABCA1,CEBPA,NKD2,IL8,SYK,FOS,PNOC,LY96,ITGB2,TGM2,CD14,APLNR,NMUR2,ITGB4,GPR183,DARC,IL6,RGS2,RGS16	0.0202764
GO:0010915	0.00191697	76.9469	0.0766472	2	3	regulation of very-low-density lipoprotein particle clearance	regulation of very-low-density lipoprotein particle clearance	APOC2,APOC1	0.0206312
GO:0010916	0.00191697	76.9469	0.0766472	2	3	negative regulation of very-low-density lipoprotein particle clearance	negative regulation of very-low-density lipoprotein particle clearance	APOC2,APOC1	0.0206312
GO:0010953	0.00191697	76.9469	0.0766472	2	3	regulation of protein maturation by peptide bond cleavage	regulation of protein maturation by peptide bond cleavage	F12,SERPING1	0.0206312
GO:0010985	0.00191697	76.9469	0.0766472	2	3	negative regulation of lipoprotein particle clearance	negative regulation of lipoprotein particle clearance	APOC2,APOC1	0.0206312
GO:0045059	0.00191697	76.9469	0.0766472	2	3	positive thymic T cell selection	positive thymic T cell selection	HLA-DMA,DOCK2	0.0206312
GO:0051005	0.00191697	76.9469	0.0766472	2	3	negative regulation of lipoprotein lipase activity	negative regulation of lipoprotein lipase activity	ANGPTL4,APOC1	0.0206312
GO:0001944	0.00193713	3.0319	3.93456	11	154	vasculature development	vasculature development	SPHK1,TYMP,CYR61,CITED1,JUNB,PDPN,NA,HMOX1,IL8,ANGPTL4,TGM2,IL6	0.0207337
GO:0002697	0.00205763	6.26718	0.919767	5	36	regulation of immune effector process	regulation of immune effector process	NA,HMOX1,LAG3,SYK,IL6,SERPING1	0.0218964
GO:0031349	0.0021132	8.60913	0.56208	4	22	positive regulation of defense response	positive regulation of defense response	LAG3,OSM,TGM2,IL6	0.0218964
GO:0032946	0.0021132	8.60913	0.56208	4	22	positive regulation of mononuclear cell proliferation	positive regulation of mononuclear cell proliferation	NA,NP,TNFSF13B,SYK,IL6	0.0218964
GO:0050671	0.0021132	8.60913	0.56208	4	22	positive regulation of lymphocyte proliferation	positive regulation of lymphocyte proliferation	NA,NP,TNFSF13B,SYK,IL6	0.0218964
GO:0070665	0.0021132	8.60913	0.56208	4	22	positive regulation of leukocyte proliferation	positive regulation of leukocyte proliferation	NA,NP,TNFSF13B,SYK,IL6	0.0218964
GO:0070668	0.0021132	8.60913	0.56208	4	22	positive regulation of mast cell proliferation	positive regulation of mast cell proliferation	NA,NP,TNFSF13B,SYK,IL6	0.0218964
GO:0032984	0.00214897	4.27206	1.81398	7	71	macromolecular complex disassembly	macromolecular complex disassembly	LDLR,PLEK,APOC2,SPTBN1,HMOX1,APOC1,SCIN	0.0221491
GO:0048869	0.00220198	1.76508	22.9175	37	897	cellular developmental process	cellular developmental process	CD74,NA,IFRD1,IRF1,HLA-DOA,PLEK,GADD45B,KLF4,TYMP,S100A4,IFI16,NP,IGFBP3,CITED1,JUNB,PDPN,SIK1,ABCA1,CD86,CEBPA,ZFP36,TIMP1,HLA-DMA,LAMB3,SYK,ANGPTL4,IRF8,C1QC,LST1,ITGB2,SOD2,S100A6,BDNF,DOCK2,GPR183,IL6,RGS2,SCIN	0.0224903
GO:0030099	0.00220516	3.77349	2.32497	8	91	myeloid cell differentiation	myeloid cell differentiation	NA,IFI16,ABCA1,CEBPA,ZFP36,TIMP1,IRF8,C1QC,SCIN	0.0224903
GO:0006801	0.00233321	14.48	0.28104	3	11	superoxide metabolic process	superoxide metabolic process	CYBB,CYBA,SOD2	0.0230715
GO:0007260	0.00233321	14.48	0.28104	3	11	tyrosine phosphorylation of STAT protein	tyrosine phosphorylation of STAT protein	STAT1,OSM,IL6	0.0230715
GO:0043299	0.00233321	14.48	0.28104	3	11	leukocyte degranulation	leukocyte degranulation	LAT2,HMOX1,SYK	0.0230715
GO:0046635	0.00233321	14.48	0.28104	3	11	positive regulation of alpha-beta T cell activation	positive regulation of alpha-beta T cell activation	NP,CD86,SYK	0.0230715
GO:0046637	0.00233321	14.48	0.28104	3	11	regulation of alpha-beta T cell differentiation	regulation of alpha-beta T cell differentiation	NP,CD86,SYK	0.0230715
GO:0050729	0.00233321	14.48	0.28104	3	11	positive regulation of inflammatory response	positive regulation of inflammatory response	OSM,TGM2,IL6	0.0230715
GO:0030154	0.00242728	1.78009	21.4357	35	839	cell differentiation	cell differentiation	CD74,NA,IFRD1,IRF1,HLA-DOA,PLEK,GADD45B,KLF4,TYMP,S100A4,IFI16,NP,IGFBP3,CITED1,JUNB,SIK1,ABCA1,CD86,CEBPA,ZFP36,TIMP1,HLA-DMA,LAMB3,SYK,ANGPTL4,IRF8,C1QC,LST1,SOD2,S100A6,BDNF,DOCK2,GPR183,IL6,RGS2,SCIN	0.0238805
GO:0046456	0.00250743	8.15508	0.587629	4	23	icosanoid biosynthetic process	icosanoid biosynthetic process	CD74,PTGS2,ALOX5,SYK	0.0245451
GO:0051605	0.0026286	5.88599	0.970865	5	38	protein maturation by peptide bond cleavage	protein maturation by peptide bond cleavage	F12,C2,C1QC,C1QB,SERPING1	0.0254762
GO:0048514	0.00262871	3.09507	3.50022	10	137	blood vessel morphogenesis	blood vessel morphogenesis	SPHK1,TYMP,CYR61,CITED1,JUNB,NA,HMOX1,IL8,ANGPTL4,TGM2,IL6	0.0254762
GO:0010740	0.00270595	3.64059	2.40161	8	94	positive regulation of protein kinase cascade	positive regulation of protein kinase cascade	HMOX1,OSM,TGM2,TNFSF10,LGALS9,IL6,CASP1,TFG,NA	0.026095
GO:0031399	0.0028242	3.29881	2.96369	9	116	regulation of protein modification process	regulation of protein modification process	PRKAR1A,IGFBP3,F12,OSM,SYK,ITGB2,HHATL,NA,IL6,SERPING1	0.0271012
GO:0009306	0.0029535	5.71221	0.996414	5	39	protein secretion	protein secretion	PLEK,PYCARD,TNFSF13B,ABCA1,IL6	0.0280654
GO:0033559	0.0029535	5.71221	0.996414	5	39	unsaturated fatty acid metabolic process	unsaturated fatty acid metabolic process	CD74,PDPN,PTGS2,ALOX5,SYK	0.0280654
GO:0001892	0.00305267	12.8696	0.306589	3	12	embryonic placenta development	embryonic placenta development	CITED1,JUNB,CEBPA	0.0287275
GO:0048661	0.00305267	12.8696	0.306589	3	12	positive regulation of smooth muscle cell proliferation	positive regulation of smooth muscle cell proliferation	HBEGF,TGM2,IL6	0.0287275
GO:0010033	0.00329405	2.30243	7.46033	16	292	response to organic substance	response to organic substance	NA,DNAJB1,DNAJB5,CCL5,PRKAR1A,VGF,CITED1,F12,HMOX1,HSPB1,LY96,CLIC1,CD14,NMUR2,IL6,HSPA6,DDOST	0.03085
GO:0031325	0.00341958	2.04503	11.0372	21	432	positive regulation of cellular metabolic process	positive regulation of cellular metabolic process	CHURC1,TLR7,NPAS4,IRF1,PLEK,APOC2,NR4A3,NA,CITED1,F12,HMOX1,ABCA1,SERTAD1,OSM,CD86,CEBPA,SYK,FOS,SOD2,APOC1,CSRNP1,IL6	0.0318724
GO:0048646	0.00357936	2.64339	4.87987	12	191	anatomical structure formation involved in morphogenesis	anatomical structure formation involved in morphogenesis	NR4A3,SPHK1,KLF4,TYMP,ADAMTS1,PRKAR1A,CYR61,JUNB,NA,HMOX1,IL8,ANGPTL4,IL6	0.032634
GO:0010926	0.00372562	1.83958	16.4281	28	643	anatomical structure formation	anatomical structure formation	CD74,PLEK,NR4A3,SPHK1,SPTBN1,KLF4,TYMP,ADAMTS1,NFS1,SLC7A7,PRKAR1A,CYR61,JUNB,NA,HMOX1,WAS,ABCA1,HLA-DMA,IL8,SYK,ANGPTL4,LCP1,RAC2,CYBA,SOD2,TGM2,APOC1,IL6,SCIN	0.032634
GO:0000303	0.00376933	38.469	0.102196	2	4	response to superoxide	response to superoxide	UCP2,SOD2	0.032634
GO:0001893	0.00376933	38.469	0.102196	2	4	maternal placenta development	maternal placenta development	JUNB,SPP1	0.032634
GO:0002675	0.00376933	38.469	0.102196	2	4	positive regulation of acute inflammatory response	positive regulation of acute inflammatory response	OSM,IL6	0.032634
GO:0010984	0.00376933	38.469	0.102196	2	4	regulation of lipoprotein particle clearance	regulation of lipoprotein particle clearance	APOC2,APOC1	0.032634
GO:0014805	0.00376933	38.469	0.102196	2	4	smooth muscle adaptation	smooth muscle adaptation	HMOX1,CYBA	0.032634
GO:0032372	0.00376933	38.469	0.102196	2	4	negative regulation of sterol transport	negative regulation of sterol transport	APOC2,APOC1	0.032634
GO:0032375	0.00376933	38.469	0.102196	2	4	negative regulation of cholesterol transport	negative regulation of cholesterol transport	APOC2,APOC1	0.032634
GO:0034382	0.00376933	38.469	0.102196	2	4	chylomicron remnant clearance	chylomicron remnant clearance	APOC2,APOC1	0.032634
GO:0040020	0.00376933	38.469	0.102196	2	4	regulation of meiosis	regulation of meiosis	GPR3,OSM	0.032634
GO:0043304	0.00376933	38.469	0.102196	2	4	regulation of mast cell degranulation	regulation of mast cell degranulation	HMOX1,SYK	0.032634
GO:0046697	0.00376933	38.469	0.102196	2	4	decidualization	decidualization	JUNB,SPP1	0.032634
GO:0051445	0.00376933	38.469	0.102196	2	4	regulation of meiotic cell cycle	regulation of meiotic cell cycle	GPR3,OSM	0.032634
GO:0060395	0.00376933	38.469	0.102196	2	4	SMAD protein signal transduction	SMAD protein signal transduction	CITED1,FOS	0.032634
GO:0070613	0.00376933	38.469	0.102196	2	4	regulation of protein processing	regulation of protein processing	F12,SERPING1	0.032634
GO:0046634	0.00389422	11.5813	0.332138	3	13	regulation of alpha-beta T cell activation	regulation of alpha-beta T cell activation	NP,CD86,SYK	0.0333351
GO:0050871	0.00389422	11.5813	0.332138	3	13	positive regulation of B cell activation	positive regulation of B cell activation	TNFSF13B,SYK,IL6	0.0333351
GO:0040012	0.00397114	3.40079	2.55491	8	100	regulation of locomotion	regulation of locomotion	ABI3,SPHK1,IGFBP3,PDPN,NA,HBEGF,HMOX1,IL8,IL6	0.0333351
GO:0001890	0.00398721	7.04058	0.664276	4	26	placenta development	placenta development	CITED1,JUNB,SPP1,CEBPA	0.0333351
GO:0006636	0.00398721	7.04058	0.664276	4	26	unsaturated fatty acid biosynthetic process	unsaturated fatty acid biosynthetic process	CD74,PTGS2,ALOX5,SYK	0.0333351
GO:0032103	0.00398721	7.04058	0.664276	4	26	positive regulation of response to external stimulus	positive regulation of response to external stimulus	NA,OSM,IL8,TGM2,IL6	0.0333351
GO:0033002	0.00398721	7.04058	0.664276	4	26	muscle cell proliferation	muscle cell proliferation	IGFBP3,HBEGF,TGM2,IL6	0.0333351
GO:0042129	0.00398721	7.04058	0.664276	4	26	regulation of T cell proliferation	regulation of T cell proliferation	NA,NP,TNFSF13B,SYK,IL6	0.0333351
GO:0019932	0.00418204	3.09373	3.14254	9	123	second-messenger-mediated signaling	second-messenger-mediated signaling	GPR3,CCR1,PLEK,SPHK1,LAT2,NA,IL8,SYK,TGM2,NMUR2	0.0348146
GO:0006953	0.00486368	10.5273	0.357687	3	14	acute-phase response	acute-phase response	SERPINA3,SERPINA1,IL6	0.040146
GO:0045055	0.00486368	10.5273	0.357687	3	14	regulated secretory pathway	regulated secretory pathway	LAT2,HMOX1,SYK,NA	0.040146
GO:0018193	0.00490059	3.01335	3.21918	9	126	peptidyl-amino acid modification	peptidyl-amino acid modification	ABI3,STAT1,OSM,SYK,ITGB2,TGM2,HHATL,NA,IL6,DDOST	0.0402799
GO:0016477	0.00497196	2.52793	5.08427	12	199	cell migration	cell migration	ABI3,PARP9,SPHK1,IGFBP3,PDPN,NA,HBEGF,HMOX1,IL8,SYK,ITGB2,DOCK2,IL6	0.0406949
GO:0000302	0.00524744	6.45238	0.715374	4	28	response to reactive oxygen species	response to reactive oxygen species	UCP2,HMOX1,FOS,SOD2	0.0425917
GO:0045444	0.00524744	6.45238	0.715374	4	28	fat cell differentiation	fat cell differentiation	CEBPA,LAMB3,SOD2,RGS2	0.0425917
GO:0001568	0.00527305	2.7832	3.85791	10	151	blood vessel development	blood vessel development	SPHK1,TYMP,CYR61,CITED1,JUNB,NA,HMOX1,IL8,ANGPTL4,TGM2,IL6	0.042622
GO:0055066	0.00533901	3.22362	2.68265	8	105	di-, tri-valent inorganic cation homeostasis	di-, tri-valent inorganic cation homeostasis	CCL5,CCR1,STC1,HMOX1,HAMP,SOD2,TGM2,NMUR2,NA	0.0429769
GO:0006633	0.0056757	4.02516	1.63514	6	64	fatty acid biosynthetic process	fatty acid biosynthetic process	CD74,APOC2,PTGS2,ALOX5,SYK,APOC1	0.0445627
GO:0044419	0.00581477	2.47382	5.18646	12	203	interspecies interaction between organisms	interspecies interaction between organisms	SP110,STAT1,LDLR,IRF7,TAP1,NA,ISG15,CD86,CEBPA,SYK,HLA-DRB4,HLA-A,IFIH1	0.0445627
GO:0006692	0.00596615	9.64889	0.383236	3	15	prostanoid metabolic process	prostanoid metabolic process	CD74,PDPN,PTGS2	0.0445627
GO:0006693	0.00596615	9.64889	0.383236	3	15	prostaglandin metabolic process	prostaglandin metabolic process	CD74,PDPN,PTGS2	0.0445627
GO:0033344	0.00596615	9.64889	0.383236	3	15	cholesterol efflux	cholesterol efflux	APOC2,ABCA1,APOC1	0.0445627
GO:0002683	0.00596712	6.19357	0.740923	4	29	negative regulation of immune system process	negative regulation of immune system process	NA,HMOX1,LAG3,LST1,SERPING1	0.0445627
GO:0008037	0.00596712	6.19357	0.740923	4	29	cell recognition	cell recognition	FCGBP,NTM,BDNF,DOCK2	0.0445627
GO:0015918	0.00596712	6.19357	0.740923	4	29	sterol transport	sterol transport	NA,LDLR,APOC2,ABCA1,APOC1	0.0445627
GO:0030301	0.00596712	6.19357	0.740923	4	29	cholesterol transport	cholesterol transport	NA,LDLR,APOC2,ABCA1,APOC1	0.0445627
GO:0050730	0.00596712	6.19357	0.740923	4	29	regulation of peptidyl-tyrosine phosphorylation	regulation of peptidyl-tyrosine phosphorylation	OSM,SYK,ITGB2,NA,IL6	0.0445627
GO:0070662	0.00596712	6.19357	0.740923	4	29	mast cell proliferation	mast cell proliferation	NA,NP,TNFSF13B,SYK,IL6	0.0445627
GO:0070666	0.00596712	6.19357	0.740923	4	29	regulation of mast cell proliferation	regulation of mast cell proliferation	NA,NP,TNFSF13B,SYK,IL6	0.0445627
GO:0010627	0.00600391	2.91237	3.32138	9	130	regulation of protein kinase cascade	regulation of protein kinase cascade	HMOX1,OSM,SYK,TGM2,TNFSF10,LGALS9,IL6,CASP1,TFG,NA	0.0445627
GO:0009887	0.00601077	2.05002	9.37651	18	367	organ morphogenesis	organ morphogenesis	NR4A3,SPHK1,KLF4,ITGAX,TYMP,ADAMTS1,PRKAR1A,CYR61,CITED1,JUNB,NA,HMOX1,IL8,SYK,ANGPTL4,COL9A1,TGM2,BDNF,IL6	0.0445627
GO:0009967	0.00604578	2.72426	3.93456	10	154	positive regulation of signal transduction	positive regulation of signal transduction	CITED1,HMOX1,OSM,SYK,TGM2,TNFSF10,LGALS9,IL6,CASP1,TFG,NA	0.0445627
GO:0000305	0.00617656	25.6431	0.127745	2	5	response to oxygen radical	response to oxygen radical	UCP2,SOD2	0.0445627
GO:0002021	0.00617656	25.6431	0.127745	2	5	response to dietary excess	response to dietary excess	NA,VGF,NMUR2	0.0445627
GO:0002886	0.00617656	25.6431	0.127745	2	5	regulation of myeloid leukocyte mediated immunity	regulation of myeloid leukocyte mediated immunity	HMOX1,SYK	0.0445627
GO:0009988	0.00617656	25.6431	0.127745	2	5	cell-cell recognition	cell-cell recognition	FCGBP,DOCK2	0.0445627
GO:0033003	0.00617656	25.6431	0.127745	2	5	regulation of mast cell activation	regulation of mast cell activation	HMOX1,SYK	0.0445627
GO:0033138	0.00617656	25.6431	0.127745	2	5	positive regulation of peptidyl-serine phosphorylation	positive regulation of peptidyl-serine phosphorylation	OSM,IL6	0.0445627
GO:0034377	0.00617656	25.6431	0.127745	2	5	plasma lipoprotein particle assembly	plasma lipoprotein particle assembly	ABCA1,APOC1	0.0445627
GO:0034447	0.00617656	25.6431	0.127745	2	5	very-low-density lipoprotein particle clearance	very-low-density lipoprotein particle clearance	APOC2,APOC1	0.0445627
GO:0043300	0.00617656	25.6431	0.127745	2	5	regulation of leukocyte degranulation	regulation of leukocyte degranulation	HMOX1,SYK	0.0445627
GO:0043368	0.00617656	25.6431	0.127745	2	5	positive T cell selection	positive T cell selection	HLA-DMA,DOCK2	0.0445627
GO:0045061	0.00617656	25.6431	0.127745	2	5	thymic T cell selection	thymic T cell selection	NA,HLA-DMA,DOCK2	0.0445627
GO:0046633	0.00617656	25.6431	0.127745	2	5	alpha-beta T cell proliferation	alpha-beta T cell proliferation	SYK,DOCK2	0.0445627
GO:0065005	0.00617656	25.6431	0.127745	2	5	protein-lipid complex assembly	protein-lipid complex assembly	ABCA1,APOC1	0.0445627
GO:0022411	0.00629518	3.45489	2.19722	7	86	cellular component disassembly	cellular component disassembly	LDLR,PLEK,APOC2,SPTBN1,HMOX1,APOC1,SCIN	0.045251
GO:0008630	0.0072061	8.90564	0.408785	3	16	DNA damage response, signal transduction resulting in induction of apoptosis	DNA damage response, signal transduction resulting in induction of apoptosis	IFI16,HMOX1,NUPR1	0.0514194
GO:0030193	0.0072061	8.90564	0.408785	3	16	regulation of blood coagulation	regulation of blood coagulation	PLEK,F12,PLAU	0.0514194
GO:0043123	0.00816974	3.70356	1.76289	6	69	positive regulation of I-kappaB kinase/NF-kappaB cascade	positive regulation of I-kappaB kinase/NF-kappaB cascade	HMOX1,TGM2,TNFSF10,LGALS9,CASP1,TFG,NA	0.0580827
GO:0008629	0.0085119	5.52806	0.817571	4	32	induction of apoptosis by intracellular signals	induction of apoptosis by intracellular signals	IFI16,HMOX1,PRODH,NUPR1	0.05932
GO:0030162	0.0085119	5.52806	0.817571	4	32	regulation of proteolysis	regulation of proteolysis	F12,PLAUR,TIMP1,SERPING1	0.05932
GO:0030334	0.00852269	3.24736	2.32497	7	91	regulation of cell migration	regulation of cell migration	ABI3,SPHK1,IGFBP3,PDPN,HBEGF,HMOX1,IL6	0.05932
GO:0002695	0.0085874	8.26857	0.434334	3	17	negative regulation of leukocyte activation	negative regulation of leukocyte activation	NA,HMOX1,LAG3,LST1	0.05932
GO:0015914	0.0085874	8.26857	0.434334	3	17	phospholipid transport	phospholipid transport	APOC2,ABCA1,APOC1	0.05932
GO:0033555	0.0085874	8.26857	0.434334	3	17	multicellular organismal response to stress	multicellular organismal response to stress	OSM,BDNF,NMUR2	0.05932
GO:0050818	0.0085874	8.26857	0.434334	3	17	regulation of coagulation	regulation of coagulation	PLEK,F12,PLAU	0.05932
GO:0050864	0.0085874	8.26857	0.434334	3	17	regulation of B cell activation	regulation of B cell activation	TNFSF13B,SYK,IL6	0.05932
GO:0042113	0.0086666	4.31041	1.27745	5	50	B cell activation	B cell activation	TNFSF13B,LAT2,SYK,GPR183,IL6	0.0596556
GO:0010647	0.00890234	2.56131	4.1645	10	163	positive regulation of cell communication	positive regulation of cell communication	CITED1,HMOX1,OSM,SYK,TGM2,TNFSF10,LGALS9,IL6,CASP1,TFG,NA	0.0607706
GO:0002698	0.00910936	19.2301	0.153294	2	6	negative regulation of immune effector process	negative regulation of immune effector process	NA,HMOX1,SERPING1	0.0607706
GO:0033135	0.00910936	19.2301	0.153294	2	6	regulation of peptidyl-serine phosphorylation	regulation of peptidyl-serine phosphorylation	OSM,IL6	0.0607706
GO:0048265	0.00910936	19.2301	0.153294	2	6	response to pain	response to pain	OSM,NMUR2	0.0607706
GO:0048305	0.00910936	19.2301	0.153294	2	6	immunoglobulin secretion	immunoglobulin secretion	TNFSF13B,IL6	0.0607706
GO:0050701	0.00910936	19.2301	0.153294	2	6	interleukin-1 secretion	interleukin-1 secretion	PYCARD,ABCA1	0.0607706
GO:0050702	0.00910936	19.2301	0.153294	2	6	interleukin-1 beta secretion	interleukin-1 beta secretion	PYCARD,ABCA1	0.0607706
GO:0050853	0.00910936	19.2301	0.153294	2	6	B cell receptor signaling pathway	B cell receptor signaling pathway	LAT2,SYK	0.0607706
GO:0051085	0.00910936	19.2301	0.153294	2	6	chaperone mediated protein folding requiring cofactor	chaperone mediated protein folding requiring cofactor	DNAJB1,HLA-DMA	0.0607706
GO:0009894	0.00935944	3.58877	1.81398	6	71	regulation of catabolic process	regulation of catabolic process	APOC2,F12,PLAUR,TIMP1,APOC1,SERPING1	0.0622259
GO:0010517	0.00949583	5.33682	0.84312	4	33	regulation of phospholipase activity	regulation of phospholipase activity	PLEK,APOC2,TGM2,NMUR2,NA	0.0627046
GO:0010518	0.00949583	5.33682	0.84312	4	33	positive regulation of phospholipase activity	positive regulation of phospholipase activity	PLEK,APOC2,TGM2,NMUR2,NA	0.0627046
GO:0048870	0.00969258	2.30108	5.54415	12	217	cell motility	cell motility	ABI3,PARP9,SPHK1,IGFBP3,PDPN,NA,HBEGF,HMOX1,IL8,SYK,ITGB2,DOCK2,IL6	0.0637877
GO:0043122	0.00999849	3.53399	1.83953	6	72	regulation of I-kappaB kinase/NF-kappaB cascade	regulation of I-kappaB kinase/NF-kappaB cascade	HMOX1,TGM2,TNFSF10,LGALS9,CASP1,TFG,NA	0.0655794
GO:0050731	0.0101133	7.71644	0.459883	3	18	positive regulation of peptidyl-tyrosine phosphorylation	positive regulation of peptidyl-tyrosine phosphorylation	OSM,SYK,IL6	0.0659835
GO:0010557	0.0101279	2.02134	8.40565	16	329	positive regulation of macromolecule biosynthetic process	positive regulation of macromolecule biosynthetic process	CHURC1,TLR7,NPAS4,IRF1,NR4A3,NA,FCER2,CITED1,HMOX1,SERTAD1,OSM,CD86,CEBPA,SYK,FOS,CSRNP1,IL6	0.0659835
GO:0007259	0.0105509	5.15833	0.868669	4	34	JAK-STAT cascade	JAK-STAT cascade	STAT1,OSM,NMI,IL6	0.0685104
GO:0032268	0.0108317	2.05595	7.74137	15	303	regulation of cellular protein metabolic process	regulation of cellular protein metabolic process	PLEK,SPTBN1,PRKAR1A,IGFBP3,F12,PLAUR,HSPB1,OSM,TIMP1,SYK,ITGB2,HHATL,NA,IL6,SCIN,SERPING1	0.0701002
GO:0060193	0.0116789	4.99136	0.894218	4	35	positive regulation of lipase activity	positive regulation of lipase activity	PLEK,APOC2,TGM2,NMUR2,NA	0.0747894
GO:0001707	0.0117866	7.23333	0.485433	3	19	mesoderm formation	mesoderm formation	NR4A3,KLF4,PRKAR1A	0.0747894
GO:0002703	0.0117866	7.23333	0.485433	3	19	regulation of leukocyte mediated immunity	regulation of leukocyte mediated immunity	NA,HMOX1,LAG3,SYK	0.0747894
GO:0042632	0.0117866	7.23333	0.485433	3	19	cholesterol homeostasis	cholesterol homeostasis	LDLR,APOC2,ABCA1	0.0747894
GO:0055072	0.0117866	7.23333	0.485433	3	19	iron ion homeostasis	iron ion homeostasis	HMOX1,HAMP,SOD2,NA	0.0747894
GO:0055092	0.0117866	7.23333	0.485433	3	19	sterol homeostasis	sterol homeostasis	LDLR,APOC2,ABCA1	0.0747894
GO:0010604	0.0118719	1.86589	10.8073	19	423	positive regulation of macromolecule metabolic process	positive regulation of macromolecule metabolic process	CHURC1,TLR7,NPAS4,IRF1,PLEK,NR4A3,NA,FCER2,TNFSF13B,CITED1,F12,HMOX1,SERTAD1,OSM,CD86,CEBPA,SYK,FOS,CSRNP1,IL6	0.0750858
GO:0051046	0.0121014	3.37916	1.91618	6	75	regulation of secretion	regulation of secretion	NA,PYCARD,HMOX1,OSM,SYK,IL6,SCIN	0.0762898
GO:0031343	0.0125395	15.3823	0.178844	2	7	positive regulation of cell killing	positive regulation of cell killing	FCER2,LAG3	0.0770568
GO:0042033	0.0125395	15.3823	0.178844	2	7	chemokine biosynthetic process	chemokine biosynthetic process	HMOX1,IL6	0.0770568
GO:0042304	0.0125395	15.3823	0.178844	2	7	regulation of fatty acid biosynthetic process	regulation of fatty acid biosynthetic process	APOC2,APOC1	0.0770568
GO:0042503	0.0125395	15.3823	0.178844	2	7	tyrosine phosphorylation of Stat3 protein	tyrosine phosphorylation of Stat3 protein	OSM,IL6	0.0770568
GO:0042730	0.0125395	15.3823	0.178844	2	7	fibrinolysis	fibrinolysis	F12,PLAU	0.0770568
GO:0045073	0.0125395	15.3823	0.178844	2	7	regulation of chemokine biosynthetic process	regulation of chemokine biosynthetic process	HMOX1,IL6	0.0770568
GO:0048259	0.0125395	15.3823	0.178844	2	7	regulation of receptor-mediated endocytosis	regulation of receptor-mediated endocytosis	APOC2,APOC1	0.0770568
GO:0050755	0.0125395	15.3823	0.178844	2	7	chemokine metabolic process	chemokine metabolic process	HMOX1,IL6	0.0770568
GO:0015833	0.0128815	4.83482	0.919767	4	36	peptide transport	peptide transport	NA,TAP1,VGF,SLC15A3,IL6	0.0786621
GO:0045765	0.0128815	4.83482	0.919767	4	36	regulation of angiogenesis	regulation of angiogenesis	SPHK1,HMOX1,ANGPTL4,IL6	0.0786621
GO:0001704	0.0136095	6.80706	0.510982	3	20	formation of primary germ layer	formation of primary germ layer	NR4A3,KLF4,PRKAR1A	0.0825898
GO:0048332	0.0136095	6.80706	0.510982	3	20	mesoderm morphogenesis	mesoderm morphogenesis	NR4A3,KLF4,PRKAR1A	0.0825898
GO:0006800	0.0141605	4.68777	0.945316	4	37	oxygen and reactive oxygen species metabolic process	oxygen and reactive oxygen species metabolic process	CYBB,RAC2,CYBA,SOD2	0.0856663
GO:0006986	0.0148416	3.72715	1.4563	5	57	response to unfolded protein	response to unfolded protein	DNAJB1,DNAJB5,HSPB1,CLIC1,HSPA6	0.0895094
GO:0043065	0.0154658	2.2333	5.21201	11	204	positive regulation of apoptosis	positive regulation of apoptosis	MX1,PYCARD,NA,IFI16,IGFBP3,HMOX1,LAG3,PRODH,TGM2,TNFSF10,SCIN,NUPR1	0.0928355
GO:0030042	0.0155838	6.42815	0.536531	3	21	actin filament depolymerization	actin filament depolymerization	PLEK,SPTBN1,SCIN	0.0928355
GO:0030834	0.0155838	6.42815	0.536531	3	21	regulation of actin filament depolymerization	regulation of actin filament depolymerization	PLEK,SPTBN1,SCIN	0.0928355
GO:0050866	0.0155838	6.42815	0.536531	3	21	negative regulation of cell activation	negative regulation of cell activation	NA,HMOX1,LAG3,LST1	0.0928355
GO:0006917	0.0158357	2.45799	3.88346	9	152	induction of apoptosis	induction of apoptosis	MX1,PYCARD,NA,IFI16,HMOX1,LAG3,PRODH,TGM2,TNFSF10,NUPR1	0.0940483
GO:0043068	0.0159868	2.22153	5.23756	11	205	positive regulation of programmed cell death	positive regulation of programmed cell death	MX1,PYCARD,NA,IFI16,IGFBP3,HMOX1,LAG3,PRODH,TGM2,TNFSF10,SCIN,NUPR1	0.0946576
GO:0001932	0.0162681	3.14901	2.04393	6	80	regulation of protein amino acid phosphorylation	regulation of protein amino acid phosphorylation	PRKAR1A,IGFBP3,OSM,SYK,ITGB2,NA,IL6	0.0954531
GO:0006979	0.0162681	3.14901	2.04393	6	80	response to oxidative stress	response to oxidative stress	CCL5,UCP2,PTGS2,HMOX1,FOS,SOD2,NA	0.0954531
GO:0001516	0.01644	12.8171	0.204393	2	8	prostaglandin biosynthetic process	prostaglandin biosynthetic process	CD74,PTGS2	0.0954531
GO:0031341	0.01644	12.8171	0.204393	2	8	regulation of cell killing	regulation of cell killing	FCER2,LAG3	0.0954531
GO:0045806	0.01644	12.8171	0.204393	2	8	negative regulation of endocytosis	negative regulation of endocytosis	APOC2,APOC1	0.0954531
GO:0046457	0.01644	12.8171	0.204393	2	8	prostanoid biosynthetic process	prostanoid biosynthetic process	CD74,PTGS2	0.0954531
GO:0012502	0.0164642	2.44064	3.90901	9	153	induction of programmed cell death	induction of programmed cell death	MX1,PYCARD,NA,IFI16,HMOX1,LAG3,PRODH,TGM2,TNFSF10,NUPR1	0.0954531
GO:0051047	0.016953	4.41888	0.996414	4	39	positive regulation of secretion	positive regulation of secretion	PYCARD,SYK,IL6,SCIN	0.0977752
GO:0051270	0.0169651	2.8079	2.6571	7	104	regulation of cell motion	regulation of cell motion	ABI3,SPHK1,IGFBP3,PDPN,HBEGF,HMOX1,IL6	0.0977752
GO:0010942	0.0170683	2.19834	5.28866	11	207	positive regulation of cell death	positive regulation of cell death	MX1,PYCARD,NA,IFI16,IGFBP3,HMOX1,LAG3,PRODH,TGM2,TNFSF10,SCIN,NUPR1	0.09808
GO:0002237	0.0177107	6.08912	0.56208	3	22	response to molecule of bacterial origin	response to molecule of bacterial origin	LY96,CD14,IL6	0.101174
GO:0030225	0.0177107	6.08912	0.56208	3	22	macrophage differentiation	macrophage differentiation	ABCA1,CEBPA,C1QC	0.101174
GO:0009653	0.0179192	1.64992	16.0704	25	629	anatomical structure morphogenesis	anatomical structure morphogenesis	NR4A3,SPHK1,KLF4,ITGAX,TYMP,ADAMTS1,NA,S100A4,PRKAR1A,CYR61,CITED1,JUNB,PDPN,HMOX1,PLAUR,IL8,SYK,ANGPTL4,COL9A1,LST1,ITGB2,TGM2,S100A6,BDNF,DOCK2,IL6	0.102066
GO:0016485	0.0182103	3.52263	1.53294	5	60	protein processing	protein processing	F12,C2,C1QC,C1QB,SERPING1	0.103422
GO:0002573	0.0184693	4.29563	1.02196	4	40	myeloid leukocyte differentiation	myeloid leukocyte differentiation	IFI16,ABCA1,CEBPA,C1QC	0.104588
GO:0022603	0.018911	2.53452	3.34693	8	131	regulation of anatomical structure morphogenesis	regulation of anatomical structure morphogenesis	SPHK1,PDPN,HMOX1,ANGPTL4,LST1,ITGB2,BDNF,NA,IL6	0.106778
GO:0032879	0.018987	1.95912	7.53698	14	295	regulation of localization	regulation of localization	NA,ABI3,APOC2,SPHK1,PYCARD,IGFBP3,PDPN,HBEGF,HMOX1,ABCA1,OSM,SYK,APOC1,IL6,SCIN	0.106802
GO:0001525	0.0195416	2.72271	2.73375	7	107	angiogenesis	angiogenesis	SPHK1,TYMP,CYR61,NA,HMOX1,IL8,ANGPTL4,IL6	0.106802
GO:0055080	0.0197038	2.51378	3.37248	8	132	cation homeostasis	cation homeostasis	CCL5,CCR1,STC1,HMOX1,HAMP,SOD2,TGM2,NMUR2,NA	0.106802
GO:0045638	0.0199912	5.784	0.587629	3	23	negative regulation of myeloid cell differentiation	negative regulation of myeloid cell differentiation	ABCA1,ZFP36,C1QC	0.106802
GO:0019221	0.0200672	4.17905	1.04751	4	41	cytokine-mediated signaling pathway	cytokine-mediated signaling pathway	CCR1,PYCARD,CEBPA,IL6	0.106802
GO:0016053	0.0204582	2.69544	2.7593	7	108	organic acid biosynthetic process	organic acid biosynthetic process	CD74,APOC2,PTGS2,ALOX5,SYK,PRODH,APOC1	0.106802
GO:0046394	0.0204582	2.69544	2.7593	7	108	carboxylic acid biosynthetic process	carboxylic acid biosynthetic process	CD74,APOC2,PTGS2,ALOX5,SYK,PRODH,APOC1	0.106802
GO:0002285	0.0207846	10.9848	0.229942	2	9	lymphocyte activation during immune response	lymphocyte activation during immune response	CD86,NA,GPR183	0.106802
GO:0006805	0.0207846	10.9848	0.229942	2	9	xenobiotic metabolic process	xenobiotic metabolic process	NQO1,HAMP	0.106802
GO:0032602	0.0207846	10.9848	0.229942	2	9	chemokine production	chemokine production	HMOX1,IL6	0.106802
GO:0032642	0.0207846	10.9848	0.229942	2	9	regulation of chemokine production	regulation of chemokine production	HMOX1,IL6	0.106802
GO:0032755	0.0207846	10.9848	0.229942	2	9	positive regulation of interleukin-6 production	positive regulation of interleukin-6 production	TLR7,IL6	0.106802
GO:0042036	0.0207846	10.9848	0.229942	2	9	negative regulation of cytokine biosynthetic process	negative regulation of cytokine biosynthetic process	LAG3,IL6	0.106802
GO:0042771	0.0207846	10.9848	0.229942	2	9	DNA damage response, signal transduction by p53 class mediator resulting in induction of apoptosis	DNA damage response, signal transduction by p53 class mediator resulting in induction of apoptosis	IFI16,NUPR1	0.106802
GO:0043500	0.0207846	10.9848	0.229942	2	9	muscle adaptation	muscle adaptation	HMOX1,CYBA	0.106802
GO:0045069	0.0207846	10.9848	0.229942	2	9	regulation of viral genome replication	regulation of viral genome replication	CCL5,NA,IL8	0.106802
GO:0050792	0.0207846	10.9848	0.229942	2	9	regulation of viral reproduction	regulation of viral reproduction	CCL5,NA,IL8	0.106802
GO:0051084	0.0207846	10.9848	0.229942	2	9	'de novo' posttranslational protein folding	'de novo' posttranslational protein folding	DNAJB1,HLA-DMA	0.106802
GO:0048878	0.0213009	2.04493	6.18288	12	242	chemical homeostasis	chemical homeostasis	LDLR,CCL5,CCR1,APOC2,STC1,VGF,HMOX1,ABCA1,HAMP,SOD2,TGM2,NMUR2,NA	0.106802
GO:0046700	0.0217477	4.06861	1.07306	4	42	heterocycle catabolic process	heterocycle catabolic process	NP,HMOX1,PRODH,MOXD1	0.106802
GO:0002440	0.0224258	5.50794	0.613178	3	24	production of molecular mediator of immune response	production of molecular mediator of immune response	TNFSF13B,HMOX1,IL6	0.106802
GO:0007186	0.0246887	1.84331	8.55894	15	335	G-protein coupled receptor protein signaling pathway	G-protein coupled receptor protein signaling pathway	GPR3,CCR1,PLEK,SPHK1,NA,GPR65,ABCA1,IL8,PNOC,TGM2,APLNR,NMUR2,GPR183,DARC,RGS2,RGS16	0.106802
GO:0003001	0.0248789	3.2272	1.66069	5	65	generation of a signal involved in cell-cell signaling	generation of a signal involved in cell-cell signaling	NA,VGF,OSM,SYK,BDNF,IL6	0.106802
GO:0051241	0.0248789	3.2272	1.66069	5	65	negative regulation of multicellular organismal process	negative regulation of multicellular organismal process	F12,ADM,HMOX1,PLAU,IL6	0.106802
GO:0007200	0.0250145	5.25697	0.638727	3	25	activation of phospholipase C activity by G-protein coupled receptor protein signaling pathway coupled to IP3 second messenger	activation of phospholipase C activity by G-protein coupled receptor protein signaling pathway coupled to IP3 second messenger	PLEK,TGM2,NMUR2	0.106802
GO:0030335	0.0253606	3.86429	1.12416	4	44	positive regulation of cell migration	positive regulation of cell migration	SPHK1,PDPN,HBEGF,IL6	0.106802
GO:0002263	0.0255484	9.61062	0.255491	2	10	cell activation during immune response	cell activation during immune response	CD86,NA,GPR183	0.106802
GO:0002366	0.0255484	9.61062	0.255491	2	10	leukocyte activation during immune response	leukocyte activation during immune response	CD86,NA,GPR183	0.106802
GO:0002685	0.0255484	9.61062	0.255491	2	10	regulation of leukocyte migration	regulation of leukocyte migration	HMOX1,IL6	0.106802
GO:0009410	0.0255484	9.61062	0.255491	2	10	response to xenobiotic stimulus	response to xenobiotic stimulus	NQO1,HAMP	0.106802
GO:0031348	0.0255484	9.61062	0.255491	2	10	negative regulation of defense response	negative regulation of defense response	NA,ZFP36,SERPING1	0.106802
GO:0032369	0.0255484	9.61062	0.255491	2	10	negative regulation of lipid transport	negative regulation of lipid transport	APOC2,APOC1	0.106802
GO:0046503	0.0255484	9.61062	0.255491	2	10	glycerolipid catabolic process	glycerolipid catabolic process	APOC2,APOC1	0.106802
GO:0050848	0.0255484	9.61062	0.255491	2	10	regulation of calcium-mediated signaling	regulation of calcium-mediated signaling	PLEK,SYK	0.106802
GO:0000289	0.0255491	Inf	0.0255491	1	1	nuclear-transcribed mRNA poly(A) tail shortening	nuclear-transcribed mRNA poly(A) tail shortening	ZFP36	0.106802
GO:0001315	0.0255491	Inf	0.0255491	1	1	age-dependent response to reactive oxygen species	age-dependent response to reactive oxygen species	SOD2	0.106802
GO:0001771	0.0255491	Inf	0.0255491	1	1	formation of immunological synapse	formation of immunological synapse	DOCK2	0.106802
GO:0001780	0.0255491	Inf	0.0255491	1	1	neutrophil homeostasis	neutrophil homeostasis	IL6	0.106802
GO:0001781	0.0255491	Inf	0.0255491	1	1	neutrophil apoptosis	neutrophil apoptosis	IL6	0.106802
GO:0002023	0.0255491	Inf	0.0255491	1	1	reduction of food intake in response to dietary excess	reduction of food intake in response to dietary excess	NMUR2	0.106802
GO:0002254	0.0255491	Inf	0.0255491	1	1	kinin cascade	kinin cascade	F12	0.106802
GO:0002353	0.0255491	Inf	0.0255491	1	1	plasma kallikrein-kinin cascade	plasma kallikrein-kinin cascade	F12	0.106802
GO:0002384	0.0255491	Inf	0.0255491	1	1	hepatic immune response	hepatic immune response	IL6	0.106802
GO:0002542	0.0255491	Inf	0.0255491	1	1	Factor XII activation	Factor XII activation	F12	0.106802
GO:0003068	0.0255491	Inf	0.0255491	1	1	regulation of systemic arterial blood pressure by acetylcholine	regulation of systemic arterial blood pressure by acetylcholine	SOD2	0.106802
GO:0003069	0.0255491	Inf	0.0255491	1	1	vasodilation by acetylcholine involved in regulation of systemic arterial blood pressure	vasodilation by acetylcholine involved in regulation of systemic arterial blood pressure	SOD2	0.106802
GO:0003070	0.0255491	Inf	0.0255491	1	1	regulation of systemic arterial blood pressure by neurotransmitter	regulation of systemic arterial blood pressure by neurotransmitter	SOD2	0.106802
GO:0006148	0.0255491	Inf	0.0255491	1	1	inosine catabolic process	inosine catabolic process	NP	0.106802
GO:0006494	0.0255491	Inf	0.0255491	1	1	protein amino acid terminal glycosylation	protein amino acid terminal glycosylation	DDOST	0.106802
GO:0006496	0.0255491	Inf	0.0255491	1	1	protein amino acid terminal N-glycosylation	protein amino acid terminal N-glycosylation	DDOST	0.106802
GO:0006670	0.0255491	Inf	0.0255491	1	1	sphingosine metabolic process	sphingosine metabolic process	SPHK1	0.106802
GO:0006701	0.0255491	Inf	0.0255491	1	1	progesterone biosynthetic process	progesterone biosynthetic process	ADM	0.106802
GO:0007518	0.0255491	Inf	0.0255491	1	1	myoblast cell fate determination	myoblast cell fate determination	IFRD1	0.106802
GO:0007527	0.0255491	Inf	0.0255491	1	1	adult somatic muscle development	adult somatic muscle development	IFRD1	0.106802
GO:0007597	0.0255491	Inf	0.0255491	1	1	blood coagulation, intrinsic pathway	blood coagulation, intrinsic pathway	F12	0.106802
GO:0008228	0.0255491	Inf	0.0255491	1	1	opsonization	opsonization	FCN1	0.106802
GO:0010260	0.0255491	Inf	0.0255491	1	1	organ senescence	organ senescence	SOD2	0.106802
GO:0010519	0.0255491	Inf	0.0255491	1	1	negative regulation of phospholipase activity	negative regulation of phospholipase activity	PLEK	0.106802
GO:0010572	0.0255491	Inf	0.0255491	1	1	positive regulation of platelet activation	positive regulation of platelet activation	PLEK	0.106802
GO:0010756	0.0255491	Inf	0.0255491	1	1	positive regulation of plasminogen activation	positive regulation of plasminogen activation	F12	0.106802
GO:0010899	0.0255491	Inf	0.0255491	1	1	regulation of phosphatidylcholine catabolic process	regulation of phosphatidylcholine catabolic process	APOC1	0.106802
GO:0010900	0.0255491	Inf	0.0255491	1	1	negative regulation of phosphatidylcholine catabolic process	negative regulation of phosphatidylcholine catabolic process	APOC1	0.106802
GO:0010901	0.0255491	Inf	0.0255491	1	1	regulation of very-low-density lipoprotein particle remodeling	regulation of very-low-density lipoprotein particle remodeling	APOC2	0.106802
GO:0010902	0.0255491	Inf	0.0255491	1	1	positive regulation of very-low-density lipoprotein particle remodeling	positive regulation of very-low-density lipoprotein particle remodeling	APOC2	0.106802
GO:0010919	0.0255491	Inf	0.0255491	1	1	regulation of inositol phosphate biosynthetic process	regulation of inositol phosphate biosynthetic process	PLEK	0.106802
GO:0010920	0.0255491	Inf	0.0255491	1	1	negative regulation of inositol phosphate biosynthetic process	negative regulation of inositol phosphate biosynthetic process	PLEK	0.106802
GO:0010924	0.0255491	Inf	0.0255491	1	1	regulation of inositol-polyphosphate 5-phosphatase activity	regulation of inositol-polyphosphate 5-phosphatase activity	PLEK	0.106802
GO:0010925	0.0255491	Inf	0.0255491	1	1	positive regulation of inositol-polyphosphate 5-phosphatase activity	positive regulation of inositol-polyphosphate 5-phosphatase activity	PLEK	0.106802
GO:0010954	0.0255491	Inf	0.0255491	1	1	positive regulation of protein maturation by peptide bond cleavage	positive regulation of protein maturation by peptide bond cleavage	F12	0.106802
GO:0014895	0.0255491	Inf	0.0255491	1	1	smooth muscle hypertrophy	smooth muscle hypertrophy	CYBA	0.106802
GO:0018153	0.0255491	Inf	0.0255491	1	1	isopeptide cross-linking via N6-(L-isoglutamyl)-L-lysine	isopeptide cross-linking via N6-(L-isoglutamyl)-L-lysine	TGM2	0.106802
GO:0018199	0.0255491	Inf	0.0255491	1	1	peptidyl-glutamine modification	peptidyl-glutamine modification	TGM2	0.106802
GO:0018262	0.0255491	Inf	0.0255491	1	1	isopeptide cross-linking	isopeptide cross-linking	TGM2	0.106802
GO:0019371	0.0255491	Inf	0.0255491	1	1	cyclooxygenase pathway	cyclooxygenase pathway	PTGS2	0.106802
GO:0030845	0.0255491	Inf	0.0255491	1	1	inhibition of phospholipase C activity involved in G-protein coupled receptor signaling pathway	inhibition of phospholipase C activity involved in G-protein coupled receptor signaling pathway	PLEK	0.106802
GO:0030853	0.0255491	Inf	0.0255491	1	1	negative regulation of granulocyte differentiation	negative regulation of granulocyte differentiation	C1QC	0.106802
GO:0032641	0.0255491	Inf	0.0255491	1	1	lymphotoxin A production	lymphotoxin A production	CD86	0.106802
GO:0032681	0.0255491	Inf	0.0255491	1	1	regulation of lymphotoxin A production	regulation of lymphotoxin A production	CD86	0.106802
GO:0032966	0.0255491	Inf	0.0255491	1	1	negative regulation of collagen biosynthetic process	negative regulation of collagen biosynthetic process	IL6	0.106802
GO:0033004	0.0255491	Inf	0.0255491	1	1	negative regulation of mast cell activation	negative regulation of mast cell activation	HMOX1	0.106802
GO:0033622	0.0255491	Inf	0.0255491	1	1	integrin activation	integrin activation	PLEK	0.106802
GO:0033623	0.0255491	Inf	0.0255491	1	1	regulation of integrin activation	regulation of integrin activation	PLEK	0.106802
GO:0033625	0.0255491	Inf	0.0255491	1	1	positive regulation of integrin activation	positive regulation of integrin activation	PLEK	0.106802
GO:0034109	0.0255491	Inf	0.0255491	1	1	homotypic cell-cell adhesion	homotypic cell-cell adhesion	PLEK	0.106802
GO:0034356	0.0255491	Inf	0.0255491	1	1	NAD biosynthesis via nicotinamide riboside salvage pathway	NAD biosynthesis via nicotinamide riboside salvage pathway	NP	0.106802
GO:0042097	0.0255491	Inf	0.0255491	1	1	interleukin-4 biosynthetic process	interleukin-4 biosynthetic process	CD86	0.106802
GO:0042109	0.0255491	Inf	0.0255491	1	1	lymphotoxin A biosynthetic process	lymphotoxin A biosynthetic process	CD86	0.106802
GO:0042508	0.0255491	Inf	0.0255491	1	1	tyrosine phosphorylation of Stat1 protein	tyrosine phosphorylation of Stat1 protein	OSM	0.106802
GO:0043016	0.0255491	Inf	0.0255491	1	1	regulation of lymphotoxin A biosynthetic process	regulation of lymphotoxin A biosynthetic process	CD86	0.106802
GO:0043017	0.0255491	Inf	0.0255491	1	1	positive regulation of lymphotoxin A biosynthetic process	positive regulation of lymphotoxin A biosynthetic process	CD86	0.106802
GO:0043301	0.0255491	Inf	0.0255491	1	1	negative regulation of leukocyte degranulation	negative regulation of leukocyte degranulation	HMOX1	0.106802
GO:0043305	0.0255491	Inf	0.0255491	1	1	negative regulation of mast cell degranulation	negative regulation of mast cell degranulation	HMOX1	0.106802
GO:0043366	0.0255491	Inf	0.0255491	1	1	beta selection	beta selection	SYK	0.106802
GO:0045060	0.0255491	Inf	0.0255491	1	1	negative thymic T cell selection	negative thymic T cell selection	NA,DOCK2	0.106802
GO:0045402	0.0255491	Inf	0.0255491	1	1	regulation of interleukin-4 biosynthetic process	regulation of interleukin-4 biosynthetic process	CD86	0.106802
GO:0045404	0.0255491	Inf	0.0255491	1	1	positive regulation of interleukin-4 biosynthetic process	positive regulation of interleukin-4 biosynthetic process	CD86	0.106802
GO:0045416	0.0255491	Inf	0.0255491	1	1	positive regulation of interleukin-8 biosynthetic process	positive regulation of interleukin-8 biosynthetic process	TLR7	0.106802
GO:0045654	0.0255491	Inf	0.0255491	1	1	positive regulation of megakaryocyte differentiation	positive regulation of megakaryocyte differentiation	SCIN	0.106802
GO:0045835	0.0255491	Inf	0.0255491	1	1	negative regulation of meiosis	negative regulation of meiosis	OSM	0.106802
GO:0045920	0.0255491	Inf	0.0255491	1	1	negative regulation of exocytosis	negative regulation of exocytosis	HMOX1	0.106802
GO:0048625	0.0255491	Inf	0.0255491	1	1	myoblast cell fate commitment	myoblast cell fate commitment	IFRD1	0.106802
GO:0048752	0.0255491	Inf	0.0255491	1	1	semicircular canal morphogenesis	semicircular canal morphogenesis	NR4A3	0.106802
GO:0048773	0.0255491	Inf	0.0255491	1	1	erythrophore differentiation	erythrophore differentiation	SOD2	0.106802
GO:0050779	0.0255491	Inf	0.0255491	1	1	RNA destabilization	RNA destabilization	ZFP36	0.106802
GO:0050849	0.0255491	Inf	0.0255491	1	1	negative regulation of calcium-mediated signaling	negative regulation of calcium-mediated signaling	PLEK	0.106802
GO:0051768	0.0255491	Inf	0.0255491	1	1	nitric-oxide synthase 2 biosynthetic process	nitric-oxide synthase 2 biosynthetic process	FCER2	0.106802
GO:0051772	0.0255491	Inf	0.0255491	1	1	regulation of nitric-oxide synthase 2 biosynthetic process	regulation of nitric-oxide synthase 2 biosynthetic process	FCER2	0.106802
GO:0051773	0.0255491	Inf	0.0255491	1	1	positive regulation of nitric-oxide synthase 2 biosynthetic process	positive regulation of nitric-oxide synthase 2 biosynthetic process	FCER2	0.106802
GO:0051788	0.0255491	Inf	0.0255491	1	1	response to misfolded protein	response to misfolded protein	F12	0.106802
GO:0051919	0.0255491	Inf	0.0255491	1	1	positive regulation of fibrinolysis	positive regulation of fibrinolysis	F12	0.106802
GO:0055093	0.0255491	Inf	0.0255491	1	1	response to hyperoxia	response to hyperoxia	SOD2	0.106802
GO:0060005	0.0255491	Inf	0.0255491	1	1	vestibular reflex	vestibular reflex	NR4A3	0.106802
GO:0060254	0.0255491	Inf	0.0255491	1	1	regulation of N-terminal protein palmitoylation	regulation of N-terminal protein palmitoylation	HHATL	0.106802
GO:0060262	0.0255491	Inf	0.0255491	1	1	negative regulation of N-terminal protein palmitoylation	negative regulation of N-terminal protein palmitoylation	HHATL	0.106802
GO:0060305	0.0255491	Inf	0.0255491	1	1	regulation of cell diameter	regulation of cell diameter	PLEK	0.106802
GO:0060697	0.0255491	Inf	0.0255491	1	1	positive regulation of phospholipid catabolic process	positive regulation of phospholipid catabolic process	APOC2	0.106802
GO:0060872	0.0255491	Inf	0.0255491	1	1	semicircular canal development	semicircular canal development	NR4A3	0.106802
GO:0070091	0.0255491	Inf	0.0255491	1	1	glucagon secretion	glucagon secretion	IL6	0.106802
GO:0070527	0.0255491	Inf	0.0255491	1	1	platelet aggregation	platelet aggregation	PLEK	0.106802
GO:0070528	0.0255491	Inf	0.0255491	1	1	protein kinase C signaling cascade	protein kinase C signaling cascade	PLEK	0.106802
GO:0070560	0.0255491	Inf	0.0255491	1	1	protein secretion by platelet	protein secretion by platelet	PLEK	0.106802
GO:0044093	0.0257158	1.87621	7.84357	14	307	positive regulation of molecular function	positive regulation of molecular function	PSMB9,GPR3,STAT1,PLEK,APOC2,SPHK1,GADD45B,PYCARD,PSMB8,FCER2,SYK,TGM2,NMUR2,IL6,NA	0.107268
GO:0003013	0.0265934	2.54252	2.9126	7	114	circulatory system process	circulatory system process	CXCL10,PTGS2,ADM,HBEGF,HMOX1,SOD2,SERPING1	0.110243
GO:0008015	0.0265934	2.54252	2.9126	7	114	blood circulation	blood circulation	CXCL10,PTGS2,ADM,HBEGF,HMOX1,SOD2,SERPING1	0.110243
GO:0043085	0.0266216	1.91624	7.12819	13	279	positive regulation of catalytic activity	positive regulation of catalytic activity	PSMB9,GPR3,STAT1,PLEK,APOC2,SPHK1,GADD45B,PYCARD,PSMB8,FCER2,SYK,TGM2,NMUR2,NA	0.110243
GO:0006357	0.0266552	1.75353	10.1941	17	399	regulation of transcription from RNA polymerase II promoter	regulation of transcription from RNA polymerase II promoter	TEAD4,NPAS4,FOSB,IRF1,NR4A3,IRF7,PRKAR1A,CITED1,JUNB,HMOX1,OSM,CEBPA,FOS,IRF8,SOD2,CSRNP1,IL6	0.110243
GO:0060627	0.0272945	3.7696	1.14971	4	45	regulation of vesicle-mediated transport	regulation of vesicle-mediated transport	APOC2,HMOX1,SYK,APOC1	0.112648
GO:0006968	0.0277572	5.02783	0.664276	3	26	cellular defense response	cellular defense response	CCL5,NA,LY96,TYROBP	0.113834
GO:0009895	0.0277572	5.02783	0.664276	3	26	negative regulation of catabolic process	negative regulation of catabolic process	TIMP1,APOC1,SERPING1	0.113834
GO:0055088	0.0277572	5.02783	0.664276	3	26	lipid homeostasis	lipid homeostasis	LDLR,APOC2,ABCA1	0.113834
GO:0043066	0.0278267	2.11034	4.98207	10	195	negative regulation of apoptosis	negative regulation of apoptosis	CD74,SPHK1,TNFSF13B,HMOX1,HSPB1,ANGPTL4,BAG3,SOD2,BDNF,IL6	0.113879
GO:0051345	0.0287053	2.738	2.32497	6	91	positive regulation of hydrolase activity	positive regulation of hydrolase activity	STAT1,PLEK,APOC2,PYCARD,TGM2,NMUR2,NA	0.117228
GO:0051346	0.0306533	4.81778	0.689825	3	27	negative regulation of hydrolase activity	negative regulation of hydrolase activity	PLEK,ANGPTL4,APOC1	0.124362
GO:0043691	0.0307074	8.54179	0.28104	2	11	reverse cholesterol transport	reverse cholesterol transport	APOC2,ABCA1	0.124362
GO:0045076	0.0307074	8.54179	0.28104	2	11	regulation of interleukin-2 biosynthetic process	regulation of interleukin-2 biosynthetic process	LAG3,CD86	0.124362
GO:0050931	0.0307074	8.54179	0.28104	2	11	pigment cell differentiation	pigment cell differentiation	CITED1,SOD2	0.124362
GO:0051604	0.0312151	3.0241	1.76289	5	69	protein maturation	protein maturation	F12,C2,C1QC,C1QB,SERPING1	0.126156
GO:0043069	0.0313997	2.06471	5.08427	10	199	negative regulation of programmed cell death	negative regulation of programmed cell death	CD74,SPHK1,TNFSF13B,HMOX1,HSPB1,ANGPTL4,BAG3,SOD2,BDNF,IL6	0.1262
GO:0060548	0.0313997	2.06471	5.08427	10	199	negative regulation of cell death	negative regulation of cell death	CD74,SPHK1,TNFSF13B,HMOX1,HSPB1,ANGPTL4,BAG3,SOD2,BDNF,IL6	0.1262
GO:0042176	0.0314204	3.59344	1.20081	4	47	regulation of protein catabolic process	regulation of protein catabolic process	F12,PLAUR,TIMP1,SERPING1	0.1262
GO:0070887	0.0322609	2.2718	3.70462	8	145	cellular response to chemical stimulus	cellular response to chemical stimulus	PRKAR1A,NA,HMOX1,IL8,SYK,FOS,ITGB2,DOCK2,IL6	0.129309
GO:0007584	0.0336134	3.51136	1.22636	4	48	response to nutrient	response to nutrient	STC1,SPP1,HMOX1,CLIC1	0.134178
GO:0051272	0.0336134	3.51136	1.22636	4	48	positive regulation of cell motion	positive regulation of cell motion	SPHK1,PDPN,HBEGF,IL6	0.134178
GO:0051246	0.0360605	1.74677	8.99328	15	352	regulation of protein metabolic process	regulation of protein metabolic process	PLEK,SPTBN1,PRKAR1A,IGFBP3,F12,PLAUR,HSPB1,OSM,TIMP1,SYK,ITGB2,HHATL,NA,IL6,SCIN,SERPING1	0.140622
GO:0006458	0.0362383	7.68673	0.306589	2	12	'de novo' protein folding	'de novo' protein folding	DNAJB1,HLA-DMA	0.140622
GO:0007159	0.0362383	7.68673	0.306589	2	12	leukocyte adhesion	leukocyte adhesion	SYK,NA,ITGB2	0.140622
GO:0018149	0.0362383	7.68673	0.306589	2	12	peptide cross-linking	peptide cross-linking	F13A1,TGM2	0.140622
GO:0032371	0.0362383	7.68673	0.306589	2	12	regulation of sterol transport	regulation of sterol transport	NA,APOC2,APOC1	0.140622
GO:0032374	0.0362383	7.68673	0.306589	2	12	regulation of cholesterol transport	regulation of cholesterol transport	NA,APOC2,APOC1	0.140622
GO:0034367	0.0362383	7.68673	0.306589	2	12	macromolecular complex remodeling	macromolecular complex remodeling	APOC2,APOC1	0.140622
GO:0034368	0.0362383	7.68673	0.306589	2	12	protein-lipid complex remodeling	protein-lipid complex remodeling	APOC2,APOC1	0.140622
GO:0034369	0.0362383	7.68673	0.306589	2	12	plasma lipoprotein particle remodeling	plasma lipoprotein particle remodeling	APOC2,APOC1	0.140622
GO:0042094	0.0362383	7.68673	0.306589	2	12	interleukin-2 biosynthetic process	interleukin-2 biosynthetic process	LAG3,CD86	0.140622
GO:0042743	0.0362383	7.68673	0.306589	2	12	hydrogen peroxide metabolic process	hydrogen peroxide metabolic process	RAC2,CYBA	0.140622
GO:0045650	0.0362383	7.68673	0.306589	2	12	negative regulation of macrophage differentiation	negative regulation of macrophage differentiation	ABCA1,C1QC	0.140622
GO:0045768	0.0362383	7.68673	0.306589	2	12	positive regulation of anti-apoptosis	positive regulation of anti-apoptosis	HMOX1,IL6	0.140622
GO:0045861	0.0362383	7.68673	0.306589	2	12	negative regulation of proteolysis	negative regulation of proteolysis	TIMP1,SERPING1	0.140622
GO:0009888	0.0364446	1.78165	8.2268	14	322	tissue development	tissue development	IFRD1,NR4A3,KLF4,S100A4,PRKAR1A,IGFBP3,CITED1,JUNB,SPP1,PTGS2,PLAUR,WAS,LAMB3,ARC	0.141141
GO:0044057	0.0365764	2.36345	3.11699	7	122	regulation of system process	regulation of system process	MYBPH,NA,SPHK1,ADM,HBEGF,HMOX1,BDNF,NMUR2	0.141371
GO:0051173	0.0372596	1.77567	8.25235	14	323	positive regulation of nitrogen compound metabolic process	positive regulation of nitrogen compound metabolic process	CHURC1,NPAS4,IRF1,NR4A3,CITED1,ABCA1,SERTAD1,OSM,CD86,CEBPA,FOS,SOD2,CSRNP1,IL6	0.143726
GO:0010628	0.0382942	1.81073	7.51143	13	294	positive regulation of gene expression	positive regulation of gene expression	CHURC1,NPAS4,IRF1,NR4A3,TNFSF13B,CITED1,SERTAD1,OSM,CD86,CEBPA,FOS,CSRNP1,IL6	0.147425
GO:0040007	0.0405655	1.8998	6.05513	11	237	growth	growth	NA,SPHK1,VGF,IGFBP3,CYR61,PTGS2,PLAUR,OSM,CAPRIN2,EMP3,NMUR2,NUPR1	0.155861
GO:0045637	0.0407163	3.28609	1.303	4	51	regulation of myeloid cell differentiation	regulation of myeloid cell differentiation	NA,ABCA1,ZFP36,C1QC,SCIN	0.156132
GO:0030005	0.0408954	2.50015	2.52936	6	99	cellular di-, tri-valent inorganic cation homeostasis	cellular di-, tri-valent inorganic cation homeostasis	CCL5,CCR1,STC1,HAMP,TGM2,NMUR2,NA	0.156511
GO:0002700	0.0421191	6.98713	0.332138	2	13	regulation of production of molecular mediator of immune response	regulation of production of molecular mediator of immune response	HMOX1,IL6	0.156735
GO:0030195	0.0421191	6.98713	0.332138	2	13	negative regulation of blood coagulation	negative regulation of blood coagulation	F12,PLAU	0.156735
GO:0050994	0.0421191	6.98713	0.332138	2	13	regulation of lipid catabolic process	regulation of lipid catabolic process	APOC2,APOC1	0.156735
GO:0006874	0.0424695	2.76297	1.91618	5	75	cellular calcium ion homeostasis	cellular calcium ion homeostasis	CCL5,CCR1,STC1,TGM2,NMUR2,NA	0.156735
GO:0051093	0.0428918	1.77801	7.63918	13	299	negative regulation of developmental process	negative regulation of developmental process	CD74,SPHK1,TNFSF13B,HMOX1,HSPB1,ABCA1,ZFP36,ANGPTL4,C1QC,BAG3,SOD2,BDNF,IL6	0.156735
GO:0009617	0.043259	3.21726	1.32855	4	52	response to bacterium	response to bacterium	NA,LY96,HAMP,CD14,IL6	0.156735
GO:0007498	0.0437512	4.12762	0.792022	3	31	mesoderm development	mesoderm development	NR4A3,KLF4,PRKAR1A	0.156735
GO:0042157	0.0458892	3.15124	1.3541	4	53	lipoprotein metabolic process	lipoprotein metabolic process	LDLR,PLAUR,HHATL,APOC1,NA	0.156735
GO:0055074	0.0466993	2.6856	1.96728	5	77	calcium ion homeostasis	calcium ion homeostasis	CCL5,CCR1,STC1,TGM2,NMUR2,NA	0.156735
GO:0006916	0.0471189	2.22602	3.29583	7	129	anti-apoptosis	anti-apoptosis	SPHK1,TNFSF13B,HMOX1,HSPB1,BAG3,BDNF,IL6	0.156735
GO:0007202	0.0473967	3.98483	0.817571	3	32	activation of phospholipase C activity	activation of phospholipase C activity	PLEK,TGM2,NMUR2,NA	0.156735
GO:0010863	0.0473967	3.98483	0.817571	3	32	positive regulation of phospholipase C activity	positive regulation of phospholipase C activity	PLEK,TGM2,NMUR2,NA	0.156735
GO:0050790	0.0476743	1.57691	12.5957	19	493	regulation of catalytic activity	regulation of catalytic activity	PSMB9,GPR3,STAT1,PLEK,ADAP2,APOC2,SPHK1,GADD45B,GADD45A,PYCARD,PSMB8,FCER2,SERTAD1,NA,SYK,ANGPTL4,SOD2,TGM2,NMUR2,APOC1	0.156735
GO:0017157	0.0483283	6.40413	0.357687	2	14	regulation of exocytosis	regulation of exocytosis	HMOX1,SYK	0.156735
GO:0019370	0.0483283	6.40413	0.357687	2	14	leukotriene biosynthetic process	leukotriene biosynthetic process	ALOX5,SYK	0.156735
GO:0043450	0.0483283	6.40413	0.357687	2	14	alkene biosynthetic process	alkene biosynthetic process	ALOX5,SYK	0.156735
GO:0045088	0.0483283	6.40413	0.357687	2	14	regulation of innate immune response	regulation of innate immune response	LAG3,SERPING1	0.156735
GO:0050663	0.0483283	6.40413	0.357687	2	14	cytokine secretion	cytokine secretion	PYCARD,ABCA1	0.156735
GO:0050819	0.0483283	6.40413	0.357687	2	14	negative regulation of coagulation	negative regulation of coagulation	F12,PLAU	0.156735
GO:0008154	0.0486069	3.08786	1.37965	4	54	actin polymerization or depolymerization	actin polymerization or depolymerization	PLEK,SPTBN1,WAS,SCIN	0.156735
GO:0065009	0.0491366	1.53529	14.3075	21	560	regulation of molecular function	regulation of molecular function	PSMB9,GPR3,STAT1,PLEK,ADAP2,APOC2,SPHK1,GADD45B,GADD45A,PYCARD,PSMB8,FCER2,HMOX1,SERTAD1,NA,SYK,ANGPTL4,SOD2,TGM2,NMUR2,APOC1,IL6	0.156735
GO:0001306	0.0504482	38.304	0.0510982	1	2	age-dependent response to oxidative stress	age-dependent response to oxidative stress	SOD2	0.156735
GO:0001766	0.0504482	38.304	0.0510982	1	2	membrane raft polarization	membrane raft polarization	DOCK2	0.156735
GO:0001767	0.0504482	38.304	0.0510982	1	2	establishment of lymphocyte polarity	establishment of lymphocyte polarity	DOCK2	0.156735
GO:0001768	0.0504482	38.304	0.0510982	1	2	establishment of T cell polarity	establishment of T cell polarity	DOCK2	0.156735
GO:0001868	0.0504482	38.304	0.0510982	1	2	regulation of complement activation, lectin pathway	regulation of complement activation, lectin pathway	SERPING1	0.156735
GO:0001869	0.0504482	38.304	0.0510982	1	2	negative regulation of complement activation, lectin pathway	negative regulation of complement activation, lectin pathway	SERPING1	0.156735
GO:0002246	0.0504482	38.304	0.0510982	1	2	healing during inflammatory response	healing during inflammatory response	HMOX1	0.156735
GO:0002251	0.0504482	38.304	0.0510982	1	2	organ or tissue specific immune response	organ or tissue specific immune response	IL6	0.156735
GO:0002576	0.0504482	38.304	0.0510982	1	2	platelet degranulation	platelet degranulation	PLEK	0.156735
GO:0002686	0.0504482	38.304	0.0510982	1	2	negative regulation of leukocyte migration	negative regulation of leukocyte migration	HMOX1	0.156735
GO:0002701	0.0504482	38.304	0.0510982	1	2	negative regulation of production of molecular mediator of immune response	negative regulation of production of molecular mediator of immune response	HMOX1	0.156735
GO:0002719	0.0504482	38.304	0.0510982	1	2	negative regulation of cytokine production during immune response	negative regulation of cytokine production during immune response	HMOX1	0.156735
GO:0002920	0.0504482	38.304	0.0510982	1	2	regulation of humoral immune response	regulation of humoral immune response	SERPING1	0.156735
GO:0002921	0.0504482	38.304	0.0510982	1	2	negative regulation of humoral immune response	negative regulation of humoral immune response	SERPING1	0.156735
GO:0006500	0.0504482	38.304	0.0510982	1	2	N-terminal protein palmitoylation	N-terminal protein palmitoylation	HHATL	0.156735
GO:0006562	0.0504482	38.304	0.0510982	1	2	proline catabolic process	proline catabolic process	PRODH	0.156735
GO:0006738	0.0504482	38.304	0.0510982	1	2	nicotinamide riboside catabolic process	nicotinamide riboside catabolic process	NP	0.156735
GO:0006788	0.0504482	38.304	0.0510982	1	2	heme oxidation	heme oxidation	HMOX1	0.156735
GO:0007406	0.0504482	38.304	0.0510982	1	2	negative regulation of neuroblast proliferation	negative regulation of neuroblast proliferation	BDNF	0.156735
GO:0007500	0.0504482	38.304	0.0510982	1	2	mesodermal cell fate determination	mesodermal cell fate determination	KLF4	0.156735
GO:0007525	0.0504482	38.304	0.0510982	1	2	somatic muscle development	somatic muscle development	IFRD1	0.156735
GO:0007571	0.0504482	38.304	0.0510982	1	2	age-dependent general metabolic decline	age-dependent general metabolic decline	SOD2	0.156735
GO:0010713	0.0504482	38.304	0.0510982	1	2	negative regulation of collagen metabolic process	negative regulation of collagen metabolic process	IL6	0.156735
GO:0010755	0.0504482	38.304	0.0510982	1	2	regulation of plasminogen activation	regulation of plasminogen activation	F12	0.156735
GO:0010922	0.0504482	38.304	0.0510982	1	2	positive regulation of phosphatase activity	positive regulation of phosphatase activity	PLEK	0.156735
GO:0010955	0.0504482	38.304	0.0510982	1	2	negative regulation of protein maturation by peptide bond cleavage	negative regulation of protein maturation by peptide bond cleavage	SERPING1	0.156735
GO:0014806	0.0504482	38.304	0.0510982	1	2	smooth muscle hyperplasia	smooth muscle hyperplasia	HMOX1	0.156735
GO:0014912	0.0504482	38.304	0.0510982	1	2	negative regulation of smooth muscle cell migration	negative regulation of smooth muscle cell migration	IGFBP3	0.156735
GO:0018282	0.0504482	38.304	0.0510982	1	2	metal incorporation into metallo-sulfur cluster	metal incorporation into metallo-sulfur cluster	NFS1	0.156735
GO:0018283	0.0504482	38.304	0.0510982	1	2	iron incorporation into metallo-sulfur cluster	iron incorporation into metallo-sulfur cluster	NFS1	0.156735
GO:0018318	0.0504482	38.304	0.0510982	1	2	protein amino acid palmitoylation	protein amino acid palmitoylation	HHATL	0.156735
GO:0030194	0.0504482	38.304	0.0510982	1	2	positive regulation of blood coagulation	positive regulation of blood coagulation	F12	0.156735
GO:0030449	0.0504482	38.304	0.0510982	1	2	regulation of complement activation	regulation of complement activation	SERPING1	0.156735
GO:0030816	0.0504482	38.304	0.0510982	1	2	positive regulation of cAMP metabolic process	positive regulation of cAMP metabolic process	ABCA1	0.156735
GO:0030819	0.0504482	38.304	0.0510982	1	2	positive regulation of cAMP biosynthetic process	positive regulation of cAMP biosynthetic process	ABCA1	0.156735
GO:0030852	0.0504482	38.304	0.0510982	1	2	regulation of granulocyte differentiation	regulation of granulocyte differentiation	C1QC	0.156735
GO:0031296	0.0504482	38.304	0.0510982	1	2	B cell costimulation	B cell costimulation	TNFSF13B	0.156735
GO:0031580	0.0504482	38.304	0.0510982	1	2	membrane raft distribution	membrane raft distribution	DOCK2	0.156735
GO:0032490	0.0504482	38.304	0.0510982	1	2	detection of molecule of bacterial origin	detection of molecule of bacterial origin	LY96	0.156735
GO:0032497	0.0504482	38.304	0.0510982	1	2	detection of lipopolysaccharide	detection of lipopolysaccharide	LY96	0.156735
GO:0032604	0.0504482	38.304	0.0510982	1	2	granulocyte macrophage colony-stimulating factor production	granulocyte macrophage colony-stimulating factor production	SYK	0.156735
GO:0032608	0.0504482	38.304	0.0510982	1	2	interferon-beta production	interferon-beta production	TLR7	0.156735
GO:0032632	0.0504482	38.304	0.0510982	1	2	interleukin-3 production	interleukin-3 production	SYK	0.156735
GO:0032645	0.0504482	38.304	0.0510982	1	2	regulation of granulocyte macrophage colony-stimulating factor production	regulation of granulocyte macrophage colony-stimulating factor production	SYK	0.156735
GO:0032648	0.0504482	38.304	0.0510982	1	2	regulation of interferon-beta production	regulation of interferon-beta production	TLR7	0.156735
GO:0032672	0.0504482	38.304	0.0510982	1	2	regulation of interleukin-3 production	regulation of interleukin-3 production	SYK	0.156735
GO:0032764	0.0504482	38.304	0.0510982	1	2	negative regulation of mast cell cytokine production	negative regulation of mast cell cytokine production	HMOX1	0.156735
GO:0033239	0.0504482	38.304	0.0510982	1	2	negative regulation of cellular amine metabolic process	negative regulation of cellular amine metabolic process	APOC1	0.156735
GO:0034371	0.0504482	38.304	0.0510982	1	2	chylomicron remodeling	chylomicron remodeling	APOC2	0.156735
GO:0034379	0.0504482	38.304	0.0510982	1	2	very-low-density lipoprotein particle assembly	very-low-density lipoprotein particle assembly	APOC1	0.156735
GO:0034418	0.0504482	38.304	0.0510982	1	2	urate biosynthetic process	urate biosynthetic process	NP	0.156735
GO:0034638	0.0504482	38.304	0.0510982	1	2	phosphatidylcholine catabolic process	phosphatidylcholine catabolic process	APOC1	0.156735
GO:0042223	0.0504482	38.304	0.0510982	1	2	interleukin-3 biosynthetic process	interleukin-3 biosynthetic process	SYK	0.156735
GO:0042253	0.0504482	38.304	0.0510982	1	2	granulocyte macrophage colony-stimulating factor biosynthetic process	granulocyte macrophage colony-stimulating factor biosynthetic process	SYK	0.156735
GO:0043006	0.0504482	38.304	0.0510982	1	2	activation of phospholipase A2 activity by calcium-mediated signaling	activation of phospholipase A2 activity by calcium-mediated signaling	NMUR2	0.156735
GO:0043374	0.0504482	38.304	0.0510982	1	2	CD8-positive, alpha-beta T cell differentiation	CD8-positive, alpha-beta T cell differentiation	IRF1	0.156735
GO:0043383	0.0504482	38.304	0.0510982	1	2	negative T cell selection	negative T cell selection	NA,DOCK2	0.156735
GO:0043902	0.0504482	38.304	0.0510982	1	2	positive regulation of multi-organism process	positive regulation of multi-organism process	FCER2	0.156735
GO:0044252	0.0504482	38.304	0.0510982	1	2	negative regulation of multicellular organismal metabolic process	negative regulation of multicellular organismal metabolic process	IL6	0.156735
GO:0045079	0.0504482	38.304	0.0510982	1	2	negative regulation of chemokine biosynthetic process	negative regulation of chemokine biosynthetic process	IL6	0.156735
GO:0045091	0.0504482	38.304	0.0510982	1	2	regulation of retroviral genome replication	regulation of retroviral genome replication	NA,IL8	0.156735
GO:0045349	0.0504482	38.304	0.0510982	1	2	interferon-alpha biosynthetic process	interferon-alpha biosynthetic process	TLR7	0.156735
GO:0045350	0.0504482	38.304	0.0510982	1	2	interferon-beta biosynthetic process	interferon-beta biosynthetic process	TLR7	0.156735
GO:0045354	0.0504482	38.304	0.0510982	1	2	regulation of interferon-alpha biosynthetic process	regulation of interferon-alpha biosynthetic process	TLR7	0.156735
GO:0045356	0.0504482	38.304	0.0510982	1	2	positive regulation of interferon-alpha biosynthetic process	positive regulation of interferon-alpha biosynthetic process	TLR7	0.156735
GO:0045357	0.0504482	38.304	0.0510982	1	2	regulation of interferon-beta biosynthetic process	regulation of interferon-beta biosynthetic process	TLR7	0.156735
GO:0045359	0.0504482	38.304	0.0510982	1	2	positive regulation of interferon-beta biosynthetic process	positive regulation of interferon-beta biosynthetic process	TLR7	0.156735
GO:0045399	0.0504482	38.304	0.0510982	1	2	regulation of interleukin-3 biosynthetic process	regulation of interleukin-3 biosynthetic process	SYK	0.156735
GO:0045401	0.0504482	38.304	0.0510982	1	2	positive regulation of interleukin-3 biosynthetic process	positive regulation of interleukin-3 biosynthetic process	SYK	0.156735
GO:0045414	0.0504482	38.304	0.0510982	1	2	regulation of interleukin-8 biosynthetic process	regulation of interleukin-8 biosynthetic process	TLR7	0.156735
GO:0045423	0.0504482	38.304	0.0510982	1	2	regulation of granulocyte macrophage colony-stimulating factor biosynthetic process	regulation of granulocyte macrophage colony-stimulating factor biosynthetic process	SYK	0.156735
GO:0045425	0.0504482	38.304	0.0510982	1	2	positive regulation of granulocyte macrophage colony-stimulating factor biosynthetic process	positive regulation of granulocyte macrophage colony-stimulating factor biosynthetic process	SYK	0.156735
GO:0045630	0.0504482	38.304	0.0510982	1	2	positive regulation of T-helper 2 cell differentiation	positive regulation of T-helper 2 cell differentiation	CD86	0.156735
GO:0045652	0.0504482	38.304	0.0510982	1	2	regulation of megakaryocyte differentiation	regulation of megakaryocyte differentiation	SCIN	0.156735
GO:0045663	0.0504482	38.304	0.0510982	1	2	positive regulation of myoblast differentiation	positive regulation of myoblast differentiation	IGFBP3	0.156735
GO:0045717	0.0504482	38.304	0.0510982	1	2	negative regulation of fatty acid biosynthetic process	negative regulation of fatty acid biosynthetic process	APOC1	0.156735
GO:0045906	0.0504482	38.304	0.0510982	1	2	negative regulation of vasoconstriction	negative regulation of vasoconstriction	ADM	0.156735
GO:0045916	0.0504482	38.304	0.0510982	1	2	negative regulation of complement activation	negative regulation of complement activation	SERPING1	0.156735
GO:0046102	0.0504482	38.304	0.0510982	1	2	inosine metabolic process	inosine metabolic process	NP	0.156735
GO:0046415	0.0504482	38.304	0.0510982	1	2	urate metabolic process	urate metabolic process	NP	0.156735
GO:0046495	0.0504482	38.304	0.0510982	1	2	nicotinamide riboside metabolic process	nicotinamide riboside metabolic process	NP	0.156735
GO:0046641	0.0504482	38.304	0.0510982	1	2	positive regulation of alpha-beta T cell proliferation	positive regulation of alpha-beta T cell proliferation	SYK	0.156735
GO:0048266	0.0504482	38.304	0.0510982	1	2	behavioral response to pain	behavioral response to pain	OSM	0.156735
GO:0050665	0.0504482	38.304	0.0510982	1	2	hydrogen peroxide biosynthetic process	hydrogen peroxide biosynthetic process	CYBA	0.156735
GO:0050820	0.0504482	38.304	0.0510982	1	2	positive regulation of coagulation	positive regulation of coagulation	F12	0.156735
GO:0050829	0.0504482	38.304	0.0510982	1	2	defense response to Gram-negative bacterium	defense response to Gram-negative bacterium	IL6	0.156735
GO:0050832	0.0504482	38.304	0.0510982	1	2	defense response to fungus	defense response to fungus	HAMP	0.156735
GO:0051547	0.0504482	38.304	0.0510982	1	2	regulation of keratinocyte migration	regulation of keratinocyte migration	HBEGF	0.156735
GO:0051549	0.0504482	38.304	0.0510982	1	2	positive regulation of keratinocyte migration	positive regulation of keratinocyte migration	HBEGF	0.156735
GO:0051665	0.0504482	38.304	0.0510982	1	2	membrane raft localization	membrane raft localization	DOCK2	0.156735
GO:0051709	0.0504482	38.304	0.0510982	1	2	regulation of killing of cells of another organism	regulation of killing of cells of another organism	FCER2	0.156735
GO:0051712	0.0504482	38.304	0.0510982	1	2	positive regulation of killing of cells of another organism	positive regulation of killing of cells of another organism	FCER2	0.156735
GO:0060231	0.0504482	38.304	0.0510982	1	2	mesenchymal to epithelial transition	mesenchymal to epithelial transition	CITED1	0.156735
GO:0070102	0.0504482	38.304	0.0510982	1	2	interleukin-6-mediated signaling pathway	interleukin-6-mediated signaling pathway	IL6	0.156735
GO:0070493	0.0504482	38.304	0.0510982	1	2	thrombin receptor signaling pathway	thrombin receptor signaling pathway	PLEK	0.156735
GO:0070637	0.0504482	38.304	0.0510982	1	2	pyridine nucleoside metabolic process	pyridine nucleoside metabolic process	NP	0.156735
GO:0070638	0.0504482	38.304	0.0510982	1	2	pyridine nucleoside catabolic process	pyridine nucleoside catabolic process	NP	0.156735
GO:0006875	0.0511711	2.61241	2.01838	5	79	cellular metal ion homeostasis	cellular metal ion homeostasis	CCL5,CCR1,STC1,TGM2,NMUR2,NA	0.158273
GO:0006937	0.0511867	3.85156	0.84312	3	33	regulation of muscle contraction	regulation of muscle contraction	MYBPH,SPHK1,NMUR2	0.158273
GO:0031400	0.0511867	3.85156	0.84312	3	33	negative regulation of protein modification process	negative regulation of protein modification process	IGFBP3,HHATL,SERPING1	0.158273
GO:0044271	0.0539025	2.32324	2.7082	6	106	nitrogen compound biosynthetic process	nitrogen compound biosynthetic process	NFS1,NP,NQO1,CEBPA,PRODH,SOD2	0.164681
GO:0001776	0.0548455	5.91082	0.383236	2	15	leukocyte homeostasis	leukocyte homeostasis	TNFSF13B,IL6	0.164681
GO:0001906	0.0548455	5.91082	0.383236	2	15	cell killing	cell killing	FCER2,LAG3	0.164681
GO:0002699	0.0548455	5.91082	0.383236	2	15	positive regulation of immune effector process	positive regulation of immune effector process	LAG3,SYK	0.164681
GO:0006691	0.0548455	5.91082	0.383236	2	15	leukotriene metabolic process	leukotriene metabolic process	ALOX5,SYK	0.164681
GO:0006940	0.0548455	5.91082	0.383236	2	15	regulation of smooth muscle contraction	regulation of smooth muscle contraction	SPHK1,NMUR2	0.164681
GO:0008038	0.0548455	5.91082	0.383236	2	15	neuron recognition	neuron recognition	NTM,BDNF	0.164681
GO:0009395	0.0548455	5.91082	0.383236	2	15	phospholipid catabolic process	phospholipid catabolic process	APOC2,APOC1	0.164681
GO:0032675	0.0548455	5.91082	0.383236	2	15	regulation of interleukin-6 production	regulation of interleukin-6 production	TLR7,IL6	0.164681
GO:0040017	0.0548455	5.91082	0.383236	2	15	positive regulation of locomotion	positive regulation of locomotion	NA,IL8,IL6	0.164681
GO:0042177	0.0548455	5.91082	0.383236	2	15	negative regulation of protein catabolic process	negative regulation of protein catabolic process	TIMP1,SERPING1	0.164681
GO:0042311	0.0548455	5.91082	0.383236	2	15	vasodilation	vasodilation	HMOX1,SOD2	0.164681
GO:0045445	0.0548455	5.91082	0.383236	2	15	myoblast differentiation	myoblast differentiation	IFRD1,IGFBP3	0.164681
GO:0045766	0.0548455	5.91082	0.383236	2	15	positive regulation of angiogenesis	positive regulation of angiogenesis	SPHK1,ANGPTL4	0.164681
GO:0048146	0.0548455	5.91082	0.383236	2	15	positive regulation of fibroblast proliferation	positive regulation of fibroblast proliferation	SPHK1,S100A6	0.164681
GO:0050920	0.0548455	5.91082	0.383236	2	15	regulation of chemotaxis	regulation of chemotaxis	NA,IL8,IL6	0.164681
GO:0050921	0.0548455	5.91082	0.383236	2	15	positive regulation of chemotaxis	positive regulation of chemotaxis	NA,IL8,IL6	0.164681
GO:0016192	0.0550803	1.58759	11.1649	17	437	vesicle-mediated transport	vesicle-mediated transport	STXBP2,LDLR,CCL5,PLEK,APOC2,NA,LAT2,HMOX1,WAS,ABCA1,NKD2,SYK,FCN1,CD14,APOC1,SCIN,ARC	0.164681
GO:0043933	0.0550803	1.58759	11.1649	17	437	macromolecular complex subunit organization	macromolecular complex subunit organization	CD74,LDLR,PLEK,APOC2,SPTBN1,NFS1,SLC7A7,HMOX1,WAS,ABCA1,HLA-DMA,SYK,NA,CYBA,SOD2,TGM2,APOC1,SCIN	0.164681
GO:0007369	0.0551192	3.72688	0.868669	3	34	gastrulation	gastrulation	NR4A3,KLF4,PRKAR1A	0.164681
GO:0008277	0.0551192	3.72688	0.868669	3	34	regulation of G-protein coupled receptor protein signaling pathway	regulation of G-protein coupled receptor protein signaling pathway	PLEK,RGS2,RGS16	0.164681
GO:0048545	0.0551192	3.72688	0.868669	3	34	response to steroid hormone stimulus	response to steroid hormone stimulus	NA,CITED1,HMOX1,IL6	0.164681
GO:0008361	0.0557296	2.13714	3.42358	7	134	regulation of cell size	regulation of cell size	PLEK,SPHK1,IGFBP3,CYR61,CAPRIN2,EMP3,NUPR1	0.16625
GO:0045935	0.0566335	1.69808	7.97131	13	312	positive regulation of nucleobase, nucleoside, nucleotide and nucleic acid metabolic process	positive regulation of nucleobase, nucleoside, nucleotide and nucleic acid metabolic process	CHURC1,NPAS4,IRF1,NR4A3,CITED1,ABCA1,SERTAD1,OSM,CD86,CEBPA,FOS,CSRNP1,IL6	0.168688
GO:0003012	0.0580311	2.27716	2.7593	6	108	muscle system process	muscle system process	MYBPH,SPHK1,DTNA,HMOX1,CYBA,NMUR2	0.172587
GO:0055065	0.0583338	2.50975	2.09502	5	82	metal ion homeostasis	metal ion homeostasis	CCL5,CCR1,STC1,TGM2,NMUR2,NA	0.173223
GO:0046879	0.0591918	3.61	0.894218	3	35	hormone secretion	hormone secretion	NA,VGF,OSM,IL6	0.175503
GO:0032269	0.0601647	2.25479	2.78485	6	109	negative regulation of cellular protein metabolic process	negative regulation of cellular protein metabolic process	SPTBN1,IGFBP3,TIMP1,HHATL,SCIN,SERPING1	0.178117
GO:0006082	0.061276	1.61198	9.6831	15	379	organic acid metabolic process	organic acid metabolic process	CD74,NA,WARS,APOC2,NFS1,SLC7A7,NP,PDPN,PTGS2,ALOX5,AGXT2L1,SYK,PRODH,WARS2,APOC1,MOXD1	0.179516
GO:0045941	0.0614585	1.71408	7.28149	12	285	positive regulation of transcription	positive regulation of transcription	CHURC1,NPAS4,IRF1,NR4A3,CITED1,SERTAD1,OSM,CD86,CEBPA,FOS,CSRNP1,IL6	0.179516
GO:0009636	0.0616512	5.48799	0.408785	2	16	response to toxin	response to toxin	NQO1,NUPR1	0.179516
GO:0016358	0.0616512	5.48799	0.408785	2	16	dendrite development	dendrite development	LST1,BDNF	0.179516
GO:0032635	0.0616512	5.48799	0.408785	2	16	interleukin-6 production	interleukin-6 production	TLR7,IL6	0.179516
GO:0043449	0.0616512	5.48799	0.408785	2	16	cellular alkene metabolic process	cellular alkene metabolic process	ALOX5,SYK	0.179516
GO:0045767	0.0616512	5.48799	0.408785	2	16	regulation of anti-apoptosis	regulation of anti-apoptosis	HMOX1,IL6	0.179516
GO:0045833	0.0616512	5.48799	0.408785	2	16	negative regulation of lipid metabolic process	negative regulation of lipid metabolic process	APOC2,APOC1	0.179516
GO:0048520	0.0616512	5.48799	0.408785	2	16	positive regulation of behavior	positive regulation of behavior	NA,IL8,IL6	0.179516
GO:0051250	0.0616512	5.48799	0.408785	2	16	negative regulation of lymphocyte activation	negative regulation of lymphocyte activation	NA,LAG3,LST1	0.179516
GO:0051693	0.0616512	5.48799	0.408785	2	16	actin filament capping	actin filament capping	SPTBN1,SCIN	0.179516
GO:0006366	0.0617503	1.52245	13.0045	19	509	transcription from RNA polymerase II promoter	transcription from RNA polymerase II promoter	TEAD4,NPAS4,FOSB,IRF1,STAT1,NR4A3,IRF7,PRKAR1A,CITED1,JUNB,HMOX1,OSM,CEBPA,FOS,IRF8,NMI,SOD2,CSRNP1,IL6	0.179537
GO:0051336	0.0622873	1.88025	4.98207	9	195	regulation of hydrolase activity	regulation of hydrolase activity	STAT1,PLEK,ADAP2,APOC2,PYCARD,ANGPTL4,TGM2,NMUR2,APOC1,NA	0.180828
GO:0007015	0.0634121	2.44565	2.14612	5	84	actin filament organization	actin filament organization	PLEK,SPTBN1,WAS,LCP1,SCIN	0.183274
GO:0009991	0.0634121	2.44565	2.14612	5	84	response to extracellular stimulus	response to extracellular stimulus	NA,STC1,SPP1,HMOX1,FOS,CLIC1	0.183274
GO:0051240	0.0634121	2.44565	2.14612	5	84	positive regulation of multicellular organismal process	positive regulation of multicellular organismal process	TLR7,SPHK1,F12,HMOX1,IL6	0.183274
GO:0019220	0.0666114	1.73397	6.59166	11	258	regulation of phosphate metabolic process	regulation of phosphate metabolic process	PLEK,SPHK1,GADD45B,GADD45A,PRKAR1A,IGFBP3,SERTAD1,OSM,NA,SYK,ITGB2,IL6	0.187555
GO:0051174	0.0666114	1.73397	6.59166	11	258	regulation of phosphorus metabolic process	regulation of phosphorus metabolic process	PLEK,SPHK1,GADD45B,GADD45A,PRKAR1A,IGFBP3,SERTAD1,OSM,NA,SYK,ITGB2,IL6	0.187555
GO:0031401	0.0667305	2.7551	1.53294	4	60	positive regulation of protein modification process	positive regulation of protein modification process	F12,OSM,SYK,IL6	0.187555
GO:0051248	0.0668431	2.19021	2.8615	6	112	negative regulation of protein metabolic process	negative regulation of protein metabolic process	SPTBN1,IGFBP3,TIMP1,HHATL,SCIN,SERPING1	0.187555
GO:0003018	0.0677466	3.39686	0.945316	3	37	vascular process in circulatory system	vascular process in circulatory system	ADM,HMOX1,SOD2	0.187555
GO:0008360	0.0677466	3.39686	0.945316	3	37	regulation of cell shape	regulation of cell shape	PDPN,LST1,ITGB2,NA	0.187555
GO:0035150	0.0677466	3.39686	0.945316	3	37	regulation of tube size	regulation of tube size	ADM,HMOX1,SOD2	0.187555
GO:0050880	0.0677466	3.39686	0.945316	3	37	regulation of blood vessel size	regulation of blood vessel size	ADM,HMOX1,SOD2	0.187555
GO:0051261	0.0677466	3.39686	0.945316	3	37	protein depolymerization	protein depolymerization	PLEK,SPTBN1,SCIN	0.187555
GO:0045944	0.0678931	1.92772	4.31779	8	169	positive regulation of transcription from RNA polymerase II promoter	positive regulation of transcription from RNA polymerase II promoter	NPAS4,IRF1,NR4A3,OSM,CEBPA,FOS,CSRNP1,IL6	0.187555
GO:0002762	0.0687264	5.12153	0.434334	2	17	negative regulation of myeloid leukocyte differentiation	negative regulation of myeloid leukocyte differentiation	ABCA1,C1QC	0.187555
GO:0009593	0.0687264	5.12153	0.434334	2	17	detection of chemical stimulus	detection of chemical stimulus	LY96,SOD2	0.187555
GO:0032663	0.0687264	5.12153	0.434334	2	17	regulation of interleukin-2 production	regulation of interleukin-2 production	LAG3,CD86	0.187555
GO:0033077	0.0687264	5.12153	0.434334	2	17	T cell differentiation in the thymus	T cell differentiation in the thymus	NA,HLA-DMA,DOCK2	0.187555
GO:0048066	0.0687264	5.12153	0.434334	2	17	pigmentation during development	pigmentation during development	CITED1,SOD2	0.187555
GO:0050714	0.0687264	5.12153	0.434334	2	17	positive regulation of protein secretion	positive regulation of protein secretion	PYCARD,IL6	0.187555
GO:0050795	0.0687264	5.12153	0.434334	2	17	regulation of behavior	regulation of behavior	NA,IL8,IL6	0.187555
GO:0051048	0.0687264	5.12153	0.434334	2	17	negative regulation of secretion	negative regulation of secretion	HMOX1,OSM	0.187555
GO:0048872	0.0700494	2.70645	1.55849	4	61	homeostasis of number of cells	homeostasis of number of cells	TNFSF13B,HMOX1,TIMP1,IL6	0.187555
GO:0031589	0.0714822	2.35535	2.22277	5	87	cell-substrate adhesion	cell-substrate adhesion	CYR61,PARVG,CD44,ITGB2,NA,ITGB4	0.187555
GO:0007242	0.07325	1.35262	25.5491	33	1000	intracellular signaling cascade	intracellular signaling cascade	TLR7,GPR3,STAT1,CCR1,PLEK,ADAP2,SPHK1,GADD45B,FYB,PRKAR1A,IFI16,LAT2,NA,SIK1,HMOX1,ABCA1,OSM,ZFP36,IL8,SYK,RAC2,LY96,NMI,TGM2,TNFSF10,NMUR2,LGALS9,IL6,GARNL4,CASP1,TFG,ARHGDIB,TYROBP,NUPR1	0.187555
GO:0051051	0.0734517	2.65948	1.58404	4	62	negative regulation of transport	negative regulation of transport	APOC2,HMOX1,OSM,APOC1	0.187555
GO:0030003	0.0739378	2.12918	2.93814	6	115	cellular cation homeostasis	cellular cation homeostasis	CCL5,CCR1,STC1,HAMP,TGM2,NMUR2,NA	0.187555
GO:0001820	0.0747138	19.1498	0.0766472	1	3	serotonin secretion	serotonin secretion	SYK	0.187555
GO:0001867	0.0747138	19.1498	0.0766472	1	3	complement activation, lectin pathway	complement activation, lectin pathway	SERPING1	0.187555
GO:0001946	0.0747138	19.1498	0.0766472	1	3	lymphangiogenesis	lymphangiogenesis	PDPN	0.187555
GO:0002548	0.0747138	19.1498	0.0766472	1	3	monocyte chemotaxis	monocyte chemotaxis	IL6	0.187555
GO:0002636	0.0747138	19.1498	0.0766472	1	3	positive regulation of germinal center formation	positive regulation of germinal center formation	TNFSF13B	0.187555
GO:0003032	0.0747138	19.1498	0.0766472	1	3	detection of oxygen	detection of oxygen	SOD2	0.187555
GO:0006030	0.0747138	19.1498	0.0766472	1	3	chitin metabolic process	chitin metabolic process	CHI3L2	0.187555
GO:0006032	0.0747138	19.1498	0.0766472	1	3	chitin catabolic process	chitin catabolic process	CHI3L2	0.187555
GO:0006046	0.0747138	19.1498	0.0766472	1	3	N-acetylglucosamine catabolic process	N-acetylglucosamine catabolic process	CHI3L2	0.187555
GO:0006152	0.0747138	19.1498	0.0766472	1	3	purine nucleoside catabolic process	purine nucleoside catabolic process	NP	0.187555
GO:0006837	0.0747138	19.1498	0.0766472	1	3	serotonin transport	serotonin transport	SYK	0.187555
GO:0006857	0.0747138	19.1498	0.0766472	1	3	oligopeptide transport	oligopeptide transport	SLC15A3	0.187555
GO:0007182	0.0747138	19.1498	0.0766472	1	3	common-partner SMAD protein phosphorylation	common-partner SMAD protein phosphorylation	SPTBN1	0.187555
GO:0007412	0.0747138	19.1498	0.0766472	1	3	axon target recognition	axon target recognition	BDNF	0.187555
GO:0007625	0.0747138	19.1498	0.0766472	1	3	grooming behavior	grooming behavior	NMUR2	0.187555
GO:0009620	0.0747138	19.1498	0.0766472	1	3	response to fungus	response to fungus	HAMP	0.187555
GO:0010310	0.0747138	19.1498	0.0766472	1	3	regulation of hydrogen peroxide metabolic process	regulation of hydrogen peroxide metabolic process	RAC2	0.187555
GO:0010873	0.0747138	19.1498	0.0766472	1	3	positive regulation of cholesterol esterification	positive regulation of cholesterol esterification	APOC1	0.187555
GO:0010896	0.0747138	19.1498	0.0766472	1	3	regulation of triglyceride catabolic process	regulation of triglyceride catabolic process	APOC2	0.187555
GO:0010898	0.0747138	19.1498	0.0766472	1	3	positive regulation of triglyceride catabolic process	positive regulation of triglyceride catabolic process	APOC2	0.187555
GO:0014047	0.0747138	19.1498	0.0766472	1	3	glutamate secretion	glutamate secretion	BDNF	0.187555
GO:0016540	0.0747138	19.1498	0.0766472	1	3	protein autoprocessing	protein autoprocessing	F12	0.187555
GO:0016999	0.0747138	19.1498	0.0766472	1	3	antibiotic metabolic process	antibiotic metabolic process	NECAB2	0.187555
GO:0017000	0.0747138	19.1498	0.0766472	1	3	antibiotic biosynthetic process	antibiotic biosynthetic process	NECAB2	0.187555
GO:0017004	0.0747138	19.1498	0.0766472	1	3	cytochrome complex assembly	cytochrome complex assembly	CYBA	0.187555
GO:0019430	0.0747138	19.1498	0.0766472	1	3	removal of superoxide radicals	removal of superoxide radicals	SOD2	0.187555
GO:0030299	0.0747138	19.1498	0.0766472	1	3	intestinal cholesterol absorption	intestinal cholesterol absorption	NA,LDLR	0.187555
GO:0030836	0.0747138	19.1498	0.0766472	1	3	positive regulation of actin filament depolymerization	positive regulation of actin filament depolymerization	PLEK	0.187555
GO:0030851	0.0747138	19.1498	0.0766472	1	3	granulocyte differentiation	granulocyte differentiation	C1QC	0.187555
GO:0031294	0.0747138	19.1498	0.0766472	1	3	lymphocyte costimulation	lymphocyte costimulation	NA,TNFSF13B	0.187555
GO:0031295	0.0747138	19.1498	0.0766472	1	3	T cell costimulation	T cell costimulation	NA,TNFSF13B	0.187555
GO:0031579	0.0747138	19.1498	0.0766472	1	3	membrane raft organization	membrane raft organization	DOCK2	0.187555
GO:0031639	0.0747138	19.1498	0.0766472	1	3	plasminogen activation	plasminogen activation	F12	0.187555
GO:0032020	0.0747138	19.1498	0.0766472	1	3	ISG15-protein conjugation	ISG15-protein conjugation	ISG15	0.187555
GO:0032429	0.0747138	19.1498	0.0766472	1	3	regulation of phospholipase A2 activity	regulation of phospholipase A2 activity	NMUR2	0.187555
GO:0032430	0.0747138	19.1498	0.0766472	1	3	positive regulation of phospholipase A2 activity	positive regulation of phospholipase A2 activity	NMUR2	0.187555
GO:0032431	0.0747138	19.1498	0.0766472	1	3	activation of phospholipase A2 activity	activation of phospholipase A2 activity	NMUR2	0.187555
GO:0032479	0.0747138	19.1498	0.0766472	1	3	regulation of type I interferon production	regulation of type I interferon production	TLR7	0.187555
GO:0032607	0.0747138	19.1498	0.0766472	1	3	interferon-alpha production	interferon-alpha production	TLR7	0.187555
GO:0032647	0.0747138	19.1498	0.0766472	1	3	regulation of interferon-alpha production	regulation of interferon-alpha production	TLR7	0.187555
GO:0032762	0.0747138	19.1498	0.0766472	1	3	mast cell cytokine production	mast cell cytokine production	HMOX1	0.187555
GO:0032763	0.0747138	19.1498	0.0766472	1	3	regulation of mast cell cytokine production	regulation of mast cell cytokine production	HMOX1	0.187555
GO:0032958	0.0747138	19.1498	0.0766472	1	3	inositol phosphate biosynthetic process	inositol phosphate biosynthetic process	PLEK	0.187555
GO:0032965	0.0747138	19.1498	0.0766472	1	3	regulation of collagen biosynthetic process	regulation of collagen biosynthetic process	IL6	0.187555
GO:0034380	0.0747138	19.1498	0.0766472	1	3	high-density lipoprotein particle assembly	high-density lipoprotein particle assembly	ABCA1	0.187555
GO:0040001	0.0747138	19.1498	0.0766472	1	3	establishment of mitotic spindle localization	establishment of mitotic spindle localization	NUSAP1	0.187555
GO:0042167	0.0747138	19.1498	0.0766472	1	3	heme catabolic process	heme catabolic process	HMOX1	0.187555
GO:0042228	0.0747138	19.1498	0.0766472	1	3	interleukin-8 biosynthetic process	interleukin-8 biosynthetic process	TLR7	0.187555
GO:0042448	0.0747138	19.1498	0.0766472	1	3	progesterone metabolic process	progesterone metabolic process	ADM	0.187555
GO:0043249	0.0747138	19.1498	0.0766472	1	3	erythrocyte maturation	erythrocyte maturation	TIMP1	0.187555
GO:0043302	0.0747138	19.1498	0.0766472	1	3	positive regulation of leukocyte degranulation	positive regulation of leukocyte degranulation	SYK	0.187555
GO:0043306	0.0747138	19.1498	0.0766472	1	3	positive regulation of mast cell degranulation	positive regulation of mast cell degranulation	SYK	0.187555
GO:0044241	0.0747138	19.1498	0.0766472	1	3	lipid digestion	lipid digestion	NA,LDLR	0.187555
GO:0045010	0.0747138	19.1498	0.0766472	1	3	actin nucleation	actin nucleation	SCIN	0.187555
GO:0045084	0.0747138	19.1498	0.0766472	1	3	positive regulation of interleukin-12 biosynthetic process	positive regulation of interleukin-12 biosynthetic process	IRF1	0.187555
GO:0045085	0.0747138	19.1498	0.0766472	1	3	negative regulation of interleukin-2 biosynthetic process	negative regulation of interleukin-2 biosynthetic process	LAG3	0.187555
GO:0045579	0.0747138	19.1498	0.0766472	1	3	positive regulation of B cell differentiation	positive regulation of B cell differentiation	SYK	0.187555
GO:0045586	0.0747138	19.1498	0.0766472	1	3	regulation of gamma-delta T cell differentiation	regulation of gamma-delta T cell differentiation	SYK	0.187555
GO:0045588	0.0747138	19.1498	0.0766472	1	3	positive regulation of gamma-delta T cell differentiation	positive regulation of gamma-delta T cell differentiation	SYK	0.187555
GO:0045599	0.0747138	19.1498	0.0766472	1	3	negative regulation of fat cell differentiation	negative regulation of fat cell differentiation	SOD2	0.187555
GO:0045624	0.0747138	19.1498	0.0766472	1	3	positive regulation of T-helper cell differentiation	positive regulation of T-helper cell differentiation	CD86	0.187555
GO:0045824	0.0747138	19.1498	0.0766472	1	3	negative regulation of innate immune response	negative regulation of innate immune response	SERPING1	0.187555
GO:0045922	0.0747138	19.1498	0.0766472	1	3	negative regulation of fatty acid metabolic process	negative regulation of fatty acid metabolic process	APOC1	0.187555
GO:0046130	0.0747138	19.1498	0.0766472	1	3	purine ribonucleoside catabolic process	purine ribonucleoside catabolic process	NP	0.187555
GO:0046149	0.0747138	19.1498	0.0766472	1	3	pigment catabolic process	pigment catabolic process	HMOX1	0.187555
GO:0046521	0.0747138	19.1498	0.0766472	1	3	sphingoid catabolic process	sphingoid catabolic process	SPHK1	0.187555
GO:0046640	0.0747138	19.1498	0.0766472	1	3	regulation of alpha-beta T cell proliferation	regulation of alpha-beta T cell proliferation	SYK	0.187555
GO:0046643	0.0747138	19.1498	0.0766472	1	3	regulation of gamma-delta T cell activation	regulation of gamma-delta T cell activation	SYK	0.187555
GO:0046645	0.0747138	19.1498	0.0766472	1	3	positive regulation of gamma-delta T cell activation	positive regulation of gamma-delta T cell activation	SYK	0.187555
GO:0046717	0.0747138	19.1498	0.0766472	1	3	acid secretion	acid secretion	NMUR2	0.187555
GO:0050482	0.0747138	19.1498	0.0766472	1	3	arachidonic acid secretion	arachidonic acid secretion	NMUR2	0.187555
GO:0050748	0.0747138	19.1498	0.0766472	1	3	negative regulation of lipoprotein metabolic process	negative regulation of lipoprotein metabolic process	HHATL	0.187555
GO:0051006	0.0747138	19.1498	0.0766472	1	3	positive regulation of lipoprotein lipase activity	positive regulation of lipoprotein lipase activity	APOC2	0.187555
GO:0051014	0.0747138	19.1498	0.0766472	1	3	actin filament severing	actin filament severing	SCIN	0.187555
GO:0051045	0.0747138	19.1498	0.0766472	1	3	negative regulation of membrane protein ectodomain proteolysis	negative regulation of membrane protein ectodomain proteolysis	TIMP1	0.187555
GO:0051482	0.0747138	19.1498	0.0766472	1	3	elevation of cytosolic calcium ion concentration during G-protein signaling, coupled to IP3 second messenger (phospholipase C activating)	elevation of cytosolic calcium ion concentration during G-protein signaling, coupled to IP3 second messenger (phospholipase C activating)	TGM2	0.187555
GO:0051546	0.0747138	19.1498	0.0766472	1	3	keratinocyte migration	keratinocyte migration	HBEGF	0.187555
GO:0051917	0.0747138	19.1498	0.0766472	1	3	regulation of fibrinolysis	regulation of fibrinolysis	F12	0.187555
GO:0060263	0.0747138	19.1498	0.0766472	1	3	regulation of respiratory burst	regulation of respiratory burst	RAC2	0.187555
GO:0006749	0.076053	4.80088	0.459883	2	18	glutathione metabolic process	glutathione metabolic process	NA,SOD2	0.188968
GO:0030330	0.076053	4.80088	0.459883	2	18	DNA damage response, signal transduction by p53 class mediator	DNA damage response, signal transduction by p53 class mediator	IFI16,NUPR1	0.188968
GO:0030835	0.076053	4.80088	0.459883	2	18	negative regulation of actin filament depolymerization	negative regulation of actin filament depolymerization	SPTBN1,SCIN	0.188968
GO:0032368	0.076053	4.80088	0.459883	2	18	regulation of lipid transport	regulation of lipid transport	NA,APOC2,APOC1	0.188968
GO:0032623	0.076053	4.80088	0.459883	2	18	interleukin-2 production	interleukin-2 production	LAG3,CD86	0.188968
GO:0034599	0.076053	4.80088	0.459883	2	18	cellular response to oxidative stress	cellular response to oxidative stress	HMOX1,FOS	0.188968
GO:0042542	0.076053	4.80088	0.459883	2	18	response to hydrogen peroxide	response to hydrogen peroxide	HMOX1,SOD2	0.188968
GO:0050851	0.076053	4.80088	0.459883	2	18	antigen receptor-mediated signaling pathway	antigen receptor-mediated signaling pathway	LAT2,SYK	0.188968
GO:0009914	0.0768293	3.20741	0.996414	3	39	hormone transport	hormone transport	NA,VGF,OSM,IL6	0.190654
GO:0044270	0.0769367	2.6141	1.60959	4	63	nitrogen compound catabolic process	nitrogen compound catabolic process	NP,HMOX1,PRODH,MOXD1	0.190678
GO:0006519	0.0787859	1.72701	6.00403	10	235	cellular amino acid and derivative metabolic process	cellular amino acid and derivative metabolic process	WARS,NFS1,SLC7A7,AGXT2L1,NA,PRODH,SOD2,WARS2,APOC1,MOXD1	0.195013
GO:0051726	0.0796561	1.78222	5.23756	9	205	regulation of cell cycle	regulation of cell cycle	NUSAP1,GPR3,SPHK1,GADD45B,GADD45A,JUNB,SIK1,SERTAD1,OSM,NA	0.196916
GO:0009892	0.0813695	1.49742	11.7781	17	461	negative regulation of metabolic process	negative regulation of metabolic process	FOSB,PLEK,APOC2,SPTBN1,KLF4,IRF7,IGFBP3,LAG3,CEBPA,S100A11,TIMP1,IRF8,HHATL,APOC1,IL6,SCIN,SERPING1	0.200355
GO:0001822	0.0815612	3.12036	1.02196	3	40	kidney development	kidney development	ADAMTS1,CITED1,BDNF	0.200355
GO:0001934	0.0815612	3.12036	1.02196	3	40	positive regulation of protein amino acid phosphorylation	positive regulation of protein amino acid phosphorylation	OSM,SYK,IL6	0.200355
GO:0007565	0.0815612	3.12036	1.02196	3	40	female pregnancy	female pregnancy	JUNB,SPP1,ADM	0.200355
GO:0009266	0.0815612	3.12036	1.02196	3	40	response to temperature stimulus	response to temperature stimulus	VGF,HSPB1,OSM	0.200355
GO:0001656	0.0836137	4.51796	0.485433	2	19	metanephros development	metanephros development	CITED1,BDNF	0.203345
GO:0001709	0.0836137	4.51796	0.485433	2	19	cell fate determination	cell fate determination	IFRD1,KLF4	0.203345
GO:0002377	0.0836137	4.51796	0.485433	2	19	immunoglobulin production	immunoglobulin production	TNFSF13B,IL6	0.203345
GO:0002819	0.0836137	4.51796	0.485433	2	19	regulation of adaptive immune response	regulation of adaptive immune response	NA,TNFSF13B,CD86	0.203345
GO:0002822	0.0836137	4.51796	0.485433	2	19	regulation of adaptive immune response based on somatic recombination of immune receptors built from immunoglobulin superfamily domains	regulation of adaptive immune response based on somatic recombination of immune receptors built from immunoglobulin superfamily domains	NA,TNFSF13B,CD86	0.203345
GO:0018105	0.0836137	4.51796	0.485433	2	19	peptidyl-serine phosphorylation	peptidyl-serine phosphorylation	OSM,IL6	0.203345
GO:0030168	0.0836137	4.51796	0.485433	2	19	platelet activation	platelet activation	PLEK,IL6	0.203345
GO:0051017	0.0836137	4.51796	0.485433	2	19	actin filament bundle formation	actin filament bundle formation	PLEK,LCP1	0.203345
GO:0031324	0.0838884	1.5098	10.9861	16	430	negative regulation of cellular metabolic process	negative regulation of cellular metabolic process	FOSB,PLEK,SPTBN1,KLF4,IRF7,IGFBP3,LAG3,CEBPA,S100A11,TIMP1,IRF8,HHATL,APOC1,IL6,SCIN,SERPING1	0.203759
GO:0006631	0.0847685	1.92179	3.78126	7	148	fatty acid metabolic process	fatty acid metabolic process	CD74,APOC2,PDPN,PTGS2,ALOX5,SYK,APOC1	0.20564
GO:0034641	0.0857952	1.82374	4.54774	8	178	cellular nitrogen compound metabolic process	cellular nitrogen compound metabolic process	NFS1,NP,NQO1,HMOX1,CEBPA,PRODH,SOD2,MOXD1	0.207872
GO:0008217	0.086416	3.03789	1.04751	3	41	regulation of blood pressure	regulation of blood pressure	PTGS2,HMOX1,SOD2	0.209116
GO:0045596	0.0892278	2.19323	2.37606	5	93	negative regulation of cell differentiation	negative regulation of cell differentiation	ABCA1,ZFP36,C1QC,SOD2,BDNF	0.212192
GO:0002429	0.091392	4.26647	0.510982	2	20	immune response-activating cell surface receptor signaling pathway	immune response-activating cell surface receptor signaling pathway	LAT2,SYK	0.212192
GO:0002768	0.091392	4.26647	0.510982	2	20	immune response-regulating cell surface receptor signaling pathway	immune response-regulating cell surface receptor signaling pathway	LAT2,SYK	0.212192
GO:0019079	0.091392	4.26647	0.510982	2	20	viral genome replication	viral genome replication	CCL5,NA,IL8	0.212192
GO:0030837	0.091392	4.26647	0.510982	2	20	negative regulation of actin filament polymerization	negative regulation of actin filament polymerization	SPTBN1,SCIN	0.212192
GO:0043627	0.091392	4.26647	0.510982	2	20	response to estrogen stimulus	response to estrogen stimulus	CITED1,HMOX1	0.212192
GO:0045649	0.091392	4.26647	0.510982	2	20	regulation of macrophage differentiation	regulation of macrophage differentiation	ABCA1,C1QC	0.212192
GO:0045834	0.091392	4.26647	0.510982	2	20	positive regulation of lipid metabolic process	positive regulation of lipid metabolic process	APOC2,APOC1	0.212192
GO:0051607	0.091392	4.26647	0.510982	2	20	defense response to virus	defense response to virus	TLR7,NA,IL6	0.212192
GO:0003008	0.0917172	1.40083	16.3003	22	638	system process	system process	MYBPH,NA,LDLR,NR4A3,SPHK1,EFEMP1,CXCL10,PTGS2,NQO1,DTNA,ADM,HBEGF,HMOX1,PNOC,CYBA,NPTX2,SOD2,BDNF,NMUR2,OTOF,RGS16,LUM,SERPING1	0.212192
GO:0009968	0.0920977	1.99907	3.11699	6	122	negative regulation of signal transduction	negative regulation of signal transduction	PLEK,IGFBP3,CITED1,RGS10,RGS2,RGS16	0.212192
GO:0030036	0.0923245	1.79149	4.62438	8	181	actin cytoskeleton organization	actin cytoskeleton organization	PLEK,SPTBN1,WAS,LCP1,RAC2,DOCK2,ARHGDIB,SCIN	0.212192
GO:0006869	0.0923894	2.16834	2.40161	5	94	lipid transport	lipid transport	NA,LDLR,APOC2,ABCA1,NMUR2,APOC1	0.212192
GO:0042325	0.0952644	1.65883	6.23398	10	244	regulation of phosphorylation	regulation of phosphorylation	SPHK1,GADD45B,GADD45A,PRKAR1A,IGFBP3,SERTAD1,OSM,NA,SYK,ITGB2,IL6	0.212192
GO:0030041	0.0964814	2.88533	1.09861	3	43	actin filament polymerization	actin filament polymerization	SPTBN1,WAS,SCIN	0.212192
GO:0032504	0.0964814	2.88533	1.09861	3	43	multicellular organism reproduction	multicellular organism reproduction	ADAMTS1,VGF,JUNB	0.212192
GO:0048609	0.0964814	2.88533	1.09861	3	43	reproductive process in a multicellular organism	reproductive process in a multicellular organism	ADAMTS1,VGF,JUNB	0.212192
GO:0000050	0.098362	12.7651	0.102196	1	4	urea cycle	urea cycle	CEBPA	0.212192
GO:0000185	0.098362	12.7651	0.102196	1	4	activation of MAPKKK activity	activation of MAPKKK activity	GADD45B	0.212192
GO:0000281	0.098362	12.7651	0.102196	1	4	cytokinesis after mitosis	cytokinesis after mitosis	NUSAP1	0.212192
GO:0000288	0.098362	12.7651	0.102196	1	4	nuclear-transcribed mRNA catabolic process, deadenylation-dependent decay	nuclear-transcribed mRNA catabolic process, deadenylation-dependent decay	ZFP36	0.212192
GO:0000738	0.098362	12.7651	0.102196	1	4	DNA catabolic process, exonucleolytic	DNA catabolic process, exonucleolytic	ISG20	0.212192
GO:0001710	0.098362	12.7651	0.102196	1	4	mesodermal cell fate commitment	mesodermal cell fate commitment	KLF4	0.212192
GO:0002262	0.098362	12.7651	0.102196	1	4	myeloid cell homeostasis	myeloid cell homeostasis	IL6	0.212192
GO:0002312	0.098362	12.7651	0.102196	1	4	B cell activation during immune response	B cell activation during immune response	GPR183	0.212192
GO:0002313	0.098362	12.7651	0.102196	1	4	mature B cell differentiation during immune response	mature B cell differentiation during immune response	GPR183	0.212192
GO:0002335	0.098362	12.7651	0.102196	1	4	mature B cell differentiation	mature B cell differentiation	GPR183	0.212192
GO:0002634	0.098362	12.7651	0.102196	1	4	regulation of germinal center formation	regulation of germinal center formation	TNFSF13B	0.212192
GO:0003085	0.098362	12.7651	0.102196	1	4	negative regulation of systemic arterial blood pressure	negative regulation of systemic arterial blood pressure	SOD2	0.212192
GO:0006021	0.098362	12.7651	0.102196	1	4	inositol biosynthetic process	inositol biosynthetic process	PLEK	0.212192
GO:0006043	0.098362	12.7651	0.102196	1	4	glucosamine catabolic process	glucosamine catabolic process	CHI3L2	0.212192
GO:0006498	0.098362	12.7651	0.102196	1	4	N-terminal protein lipidation	N-terminal protein lipidation	HHATL	0.212192
GO:0006537	0.098362	12.7651	0.102196	1	4	glutamate biosynthetic process	glutamate biosynthetic process	PRODH	0.212192
GO:0006548	0.098362	12.7651	0.102196	1	4	histidine catabolic process	histidine catabolic process	MOXD1	0.212192
GO:0006787	0.098362	12.7651	0.102196	1	4	porphyrin catabolic process	porphyrin catabolic process	HMOX1	0.212192
GO:0007339	0.098362	12.7651	0.102196	1	4	binding of sperm to zona pellucida	binding of sperm to zona pellucida	FCGBP	0.212192
GO:0008631	0.098362	12.7651	0.102196	1	4	induction of apoptosis by oxidative stress	induction of apoptosis by oxidative stress	PRODH	0.212192
GO:0009077	0.098362	12.7651	0.102196	1	4	histidine family amino acid catabolic process	histidine family amino acid catabolic process	MOXD1	0.212192
GO:0009405	0.098362	12.7651	0.102196	1	4	pathogenesis	pathogenesis	HLA-DRB4	0.212192
GO:0010149	0.098362	12.7651	0.102196	1	4	senescence	senescence	SOD2	0.212192
GO:0010712	0.098362	12.7651	0.102196	1	4	regulation of collagen metabolic process	regulation of collagen metabolic process	IL6	0.212192
GO:0010872	0.098362	12.7651	0.102196	1	4	regulation of cholesterol esterification	regulation of cholesterol esterification	APOC1	0.212192
GO:0014823	0.098362	12.7651	0.102196	1	4	response to activity	response to activity	SOD2	0.212192
GO:0015884	0.098362	12.7651	0.102196	1	4	folic acid transport	folic acid transport	PDPN	0.212192
GO:0019627	0.098362	12.7651	0.102196	1	4	urea metabolic process	urea metabolic process	CEBPA	0.212192
GO:0030219	0.098362	12.7651	0.102196	1	4	megakaryocyte differentiation	megakaryocyte differentiation	SCIN	0.212192
GO:0030801	0.098362	12.7651	0.102196	1	4	positive regulation of cyclic nucleotide metabolic process	positive regulation of cyclic nucleotide metabolic process	ABCA1	0.212192
GO:0030804	0.098362	12.7651	0.102196	1	4	positive regulation of cyclic nucleotide biosynthetic process	positive regulation of cyclic nucleotide biosynthetic process	ABCA1	0.212192
GO:0030810	0.098362	12.7651	0.102196	1	4	positive regulation of nucleotide biosynthetic process	positive regulation of nucleotide biosynthetic process	ABCA1	0.212192
GO:0031638	0.098362	12.7651	0.102196	1	4	zymogen activation	zymogen activation	F12	0.212192
GO:0031640	0.098362	12.7651	0.102196	1	4	killing of cells of another organism	killing of cells of another organism	FCER2	0.212192
GO:0032233	0.098362	12.7651	0.102196	1	4	positive regulation of actin filament bundle formation	positive regulation of actin filament bundle formation	PLEK	0.212192
GO:0032364	0.098362	12.7651	0.102196	1	4	oxygen homeostasis	oxygen homeostasis	SOD2	0.212192
GO:0032494	0.098362	12.7651	0.102196	1	4	response to peptidoglycan	response to peptidoglycan	IL6	0.212192
GO:0032633	0.098362	12.7651	0.102196	1	4	interleukin-4 production	interleukin-4 production	CD86	0.212192
GO:0032673	0.098362	12.7651	0.102196	1	4	regulation of interleukin-4 production	regulation of interleukin-4 production	CD86	0.212192
GO:0032677	0.098362	12.7651	0.102196	1	4	regulation of interleukin-8 production	regulation of interleukin-8 production	TLR7	0.212192
GO:0032722	0.098362	12.7651	0.102196	1	4	positive regulation of chemokine production	positive regulation of chemokine production	IL6	0.212192
GO:0033005	0.098362	12.7651	0.102196	1	4	positive regulation of mast cell activation	positive regulation of mast cell activation	SYK	0.212192
GO:0033015	0.098362	12.7651	0.102196	1	4	tetrapyrrole catabolic process	tetrapyrrole catabolic process	HMOX1	0.212192
GO:0033238	0.098362	12.7651	0.102196	1	4	regulation of cellular amine metabolic process	regulation of cellular amine metabolic process	APOC1	0.212192
GO:0033280	0.098362	12.7651	0.102196	1	4	response to vitamin D	response to vitamin D	SPP1	0.212192
GO:0035036	0.098362	12.7651	0.102196	1	4	sperm-egg recognition	sperm-egg recognition	FCGBP	0.212192
GO:0042088	0.098362	12.7651	0.102196	1	4	T-helper 1 type immune response	T-helper 1 type immune response	IL18BP	0.212192
GO:0042159	0.098362	12.7651	0.102196	1	4	lipoprotein catabolic process	lipoprotein catabolic process	LDLR	0.212192
GO:0042454	0.098362	12.7651	0.102196	1	4	ribonucleoside catabolic process	ribonucleoside catabolic process	NP	0.212192
GO:0042492	0.098362	12.7651	0.102196	1	4	gamma-delta T cell differentiation	gamma-delta T cell differentiation	SYK	0.212192
GO:0042506	0.098362	12.7651	0.102196	1	4	tyrosine phosphorylation of Stat5 protein	tyrosine phosphorylation of Stat5 protein	OSM	0.212192
GO:0042517	0.098362	12.7651	0.102196	1	4	positive regulation of tyrosine phosphorylation of Stat3 protein	positive regulation of tyrosine phosphorylation of Stat3 protein	IL6	0.212192
GO:0043604	0.098362	12.7651	0.102196	1	4	amide biosynthetic process	amide biosynthetic process	CEBPA	0.212192
GO:0043619	0.098362	12.7651	0.102196	1	4	regulation of transcription from RNA polymerase II promoter in response to oxidative stress	regulation of transcription from RNA polymerase II promoter in response to oxidative stress	HMOX1	0.212192
GO:0043647	0.098362	12.7651	0.102196	1	4	inositol phosphate metabolic process	inositol phosphate metabolic process	PLEK	0.212192
GO:0045071	0.098362	12.7651	0.102196	1	4	negative regulation of viral genome replication	negative regulation of viral genome replication	CCL5	0.212192
GO:0045090	0.098362	12.7651	0.102196	1	4	retroviral genome replication	retroviral genome replication	NA,IL8	0.212192
GO:0045622	0.098362	12.7651	0.102196	1	4	regulation of T-helper cell differentiation	regulation of T-helper cell differentiation	CD86	0.212192
GO:0045628	0.098362	12.7651	0.102196	1	4	regulation of T-helper 2 cell differentiation	regulation of T-helper 2 cell differentiation	CD86	0.212192
GO:0045776	0.098362	12.7651	0.102196	1	4	negative regulation of blood pressure	negative regulation of blood pressure	SOD2	0.212192
GO:0045933	0.098362	12.7651	0.102196	1	4	positive regulation of muscle contraction	positive regulation of muscle contraction	SPHK1	0.212192
GO:0045981	0.098362	12.7651	0.102196	1	4	positive regulation of nucleotide metabolic process	positive regulation of nucleotide metabolic process	ABCA1	0.212192
GO:0045987	0.098362	12.7651	0.102196	1	4	positive regulation of smooth muscle contraction	positive regulation of smooth muscle contraction	SPHK1	0.212192
GO:0046348	0.098362	12.7651	0.102196	1	4	amino sugar catabolic process	amino sugar catabolic process	CHI3L2	0.212192
GO:0046475	0.098362	12.7651	0.102196	1	4	glycerophospholipid catabolic process	glycerophospholipid catabolic process	APOC1	0.212192
GO:0046666	0.098362	12.7651	0.102196	1	4	retinal cell programmed cell death	retinal cell programmed cell death	BDNF	0.212192
GO:0046668	0.098362	12.7651	0.102196	1	4	regulation of retinal cell programmed cell death	regulation of retinal cell programmed cell death	BDNF	0.212192
GO:0048333	0.098362	12.7651	0.102196	1	4	mesodermal cell differentiation	mesodermal cell differentiation	KLF4	0.212192
GO:0048525	0.098362	12.7651	0.102196	1	4	negative regulation of viral reproduction	negative regulation of viral reproduction	CCL5	0.212192
GO:0050704	0.098362	12.7651	0.102196	1	4	regulation of interleukin-1 secretion	regulation of interleukin-1 secretion	PYCARD	0.212192
GO:0050706	0.098362	12.7651	0.102196	1	4	regulation of interleukin-1 beta secretion	regulation of interleukin-1 beta secretion	PYCARD	0.212192
GO:0050716	0.098362	12.7651	0.102196	1	4	positive regulation of interleukin-1 secretion	positive regulation of interleukin-1 secretion	PYCARD	0.212192
GO:0050718	0.098362	12.7651	0.102196	1	4	positive regulation of interleukin-1 beta secretion	positive regulation of interleukin-1 beta secretion	PYCARD	0.212192
GO:0050746	0.098362	12.7651	0.102196	1	4	regulation of lipoprotein metabolic process	regulation of lipoprotein metabolic process	HHATL	0.212192
GO:0050930	0.098362	12.7651	0.102196	1	4	induction of positive chemotaxis	induction of positive chemotaxis	NA,IL8	0.212192
GO:0051024	0.098362	12.7651	0.102196	1	4	positive regulation of immunoglobulin secretion	positive regulation of immunoglobulin secretion	IL6	0.212192
GO:0051149	0.098362	12.7651	0.102196	1	4	positive regulation of muscle cell differentiation	positive regulation of muscle cell differentiation	IGFBP3	0.212192
GO:0055091	0.098362	12.7651	0.102196	1	4	phospholipid homeostasis	phospholipid homeostasis	ABCA1	0.212192
GO:0060004	0.098362	12.7651	0.102196	1	4	reflex	reflex	NR4A3	0.212192
GO:0060136	0.098362	12.7651	0.102196	1	4	embryonic process involved in female pregnancy	embryonic process involved in female pregnancy	JUNB	0.212192
GO:0060155	0.098362	12.7651	0.102196	1	4	platelet dense granule organization	platelet dense granule organization	ABCA1	0.212192
GO:0001889	0.0993718	4.04145	0.536531	2	21	liver development	liver development	CEBPA,SOD2	0.212356
GO:0006809	0.0993718	4.04145	0.536531	2	21	nitric oxide biosynthetic process	nitric oxide biosynthetic process	NQO1,SOD2	0.212356
GO:0006904	0.0993718	4.04145	0.536531	2	21	vesicle docking during exocytosis	vesicle docking during exocytosis	STXBP2,PLEK	0.212356
GO:0019217	0.0993718	4.04145	0.536531	2	21	regulation of fatty acid metabolic process	regulation of fatty acid metabolic process	APOC2,APOC1	0.212356
GO:0032272	0.0993718	4.04145	0.536531	2	21	negative regulation of protein polymerization	negative regulation of protein polymerization	SPTBN1,SCIN	0.212356
GO:0046890	0.0993718	4.04145	0.536531	2	21	regulation of lipid biosynthetic process	regulation of lipid biosynthetic process	NA,APOC2,APOC1	0.212356
GO:0051092	0.0993718	4.04145	0.536531	2	21	positive regulation of NF-kappaB transcription factor activity	positive regulation of NF-kappaB transcription factor activity	PYCARD,IL6	0.212356
GO:0019752	0.0994514	1.51047	9.58091	14	375	carboxylic acid metabolic process	carboxylic acid metabolic process	CD74,NA,WARS,APOC2,NFS1,SLC7A7,PDPN,PTGS2,ALOX5,AGXT2L1,SYK,PRODH,WARS2,APOC1,MOXD1	0.212356
GO:0043436	0.0994514	1.51047	9.58091	14	375	oxoacid metabolic process	oxoacid metabolic process	CD74,NA,WARS,APOC2,NFS1,SLC7A7,PDPN,PTGS2,ALOX5,AGXT2L1,SYK,PRODH,WARS2,APOC1,MOXD1	0.212356
GO:0007160	0.0995281	2.37115	1.76289	4	69	cell-matrix adhesion	cell-matrix adhesion	PARVG,CD44,ITGB2,NA,ITGB4	0.212356
GO:0016049	0.100558	1.94799	3.19364	6	125	cell growth	cell growth	SPHK1,IGFBP3,CYR61,CAPRIN2,EMP3,NUPR1	0.214318
GO:0007204	0.101685	2.81463	1.12416	3	44	elevation of cytosolic calcium ion concentration	elevation of cytosolic calcium ion concentration	CCR1,TGM2,NMUR2,NA	0.215777
GO:0008064	0.101685	2.81463	1.12416	3	44	regulation of actin polymerization or depolymerization	regulation of actin polymerization or depolymerization	PLEK,SPTBN1,SCIN	0.215777
GO:0042327	0.101685	2.81463	1.12416	3	44	positive regulation of phosphorylation	positive regulation of phosphorylation	OSM,SYK,IL6	0.215777
GO:0043244	0.101685	2.81463	1.12416	3	44	regulation of protein complex disassembly	regulation of protein complex disassembly	PLEK,SPTBN1,SCIN	0.215777
GO:0006520	0.104625	1.81691	3.98566	7	156	cellular amino acid metabolic process	cellular amino acid metabolic process	WARS,NFS1,SLC7A7,AGXT2L1,PRODH,WARS2,MOXD1	0.221533
GO:0044106	0.104625	1.81691	3.98566	7	156	cellular amine metabolic process	cellular amine metabolic process	WARS,NFS1,SLC7A7,AGXT2L1,PRODH,WARS2,MOXD1	0.221533
GO:0001655	0.106999	2.7473	1.14971	3	45	urogenital system development	urogenital system development	ADAMTS1,CITED1,BDNF	0.225737
GO:0030832	0.106999	2.7473	1.14971	3	45	regulation of actin filament length	regulation of actin filament length	PLEK,SPTBN1,SCIN	0.225737
GO:0051480	0.106999	2.7473	1.14971	3	45	cytosolic calcium ion homeostasis	cytosolic calcium ion homeostasis	CCR1,TGM2,NMUR2,NA	0.225737
GO:0007631	0.107538	3.83894	0.56208	2	22	feeding behavior	feeding behavior	NA,BDNF,NMUR2	0.225737
GO:0008585	0.107538	3.83894	0.56208	2	22	female gonad development	female gonad development	ADAMTS1,VGF	0.225737
GO:0022602	0.107538	3.83894	0.56208	2	22	ovulation cycle process	ovulation cycle process	ADAMTS1,VGF	0.225737
GO:0042698	0.107538	3.83894	0.56208	2	22	ovulation cycle	ovulation cycle	ADAMTS1,VGF	0.225737
GO:0046209	0.107538	3.83894	0.56208	2	22	nitric oxide metabolic process	nitric oxide metabolic process	NQO1,SOD2	0.225737
GO:0010648	0.109414	1.89942	3.27028	6	128	negative regulation of cell communication	negative regulation of cell communication	PLEK,IGFBP3,CITED1,RGS10,RGS2,RGS16	0.229428
GO:0042592	0.110554	1.46056	10.6029	15	415	homeostatic process	homeostatic process	LDLR,CCL5,CCR1,APOC2,STC1,VGF,TNFSF13B,HMOX1,ABCA1,TIMP1,HAMP,SOD2,TGM2,NMUR2,NA,IL6	0.231569
GO:0042180	0.111005	1.4805	9.75975	14	382	cellular ketone metabolic process	cellular ketone metabolic process	CD74,NA,WARS,APOC2,NFS1,SLC7A7,PDPN,PTGS2,ALOX5,AGXT2L1,SYK,PRODH,WARS2,APOC1,MOXD1	0.232264
GO:0006461	0.111363	1.564	7.25594	11	284	protein complex assembly	protein complex assembly	CD74,SPTBN1,NFS1,SLC7A7,WAS,HLA-DMA,SYK,NA,CYBA,SOD2,TGM2,SCIN	0.232513
GO:0070271	0.111363	1.564	7.25594	11	284	protein complex biogenesis	protein complex biogenesis	CD74,SPTBN1,NFS1,SLC7A7,WAS,HLA-DMA,SYK,NA,CYBA,SOD2,TGM2,SCIN	0.232513
GO:0009108	0.112419	2.6831	1.17526	3	46	coenzyme biosynthetic process	coenzyme biosynthetic process	NFS1,NP,NA	0.233467
GO:0010562	0.112419	2.6831	1.17526	3	46	positive regulation of phosphorus metabolic process	positive regulation of phosphorus metabolic process	OSM,SYK,IL6	0.233467
GO:0021700	0.112419	2.6831	1.17526	3	46	developmental maturation	developmental maturation	PTGS2,CEBPA,TIMP1	0.233467
GO:0035239	0.112419	2.6831	1.17526	3	46	tube morphogenesis	tube morphogenesis	NR4A3,CYR61,PDPN	0.233467
GO:0045937	0.112419	2.6831	1.17526	3	46	positive regulation of phosphate metabolic process	positive regulation of phosphate metabolic process	OSM,SYK,IL6	0.233467
GO:0006641	0.115876	3.65571	0.587629	2	23	triglyceride metabolic process	triglyceride metabolic process	APOC2,APOC1	0.235796
GO:0043410	0.115876	3.65571	0.587629	2	23	positive regulation of MAPKKK cascade	positive regulation of MAPKKK cascade	OSM,IL6	0.235796
GO:0048278	0.115876	3.65571	0.587629	2	23	vesicle docking	vesicle docking	STXBP2,PLEK	0.235796
GO:0050708	0.115876	3.65571	0.587629	2	23	regulation of protein secretion	regulation of protein secretion	PYCARD,IL6	0.235796
GO:0031667	0.116109	2.23266	1.86508	4	73	response to nutrient levels	response to nutrient levels	NA,STC1,SPP1,HMOX1,CLIC1	0.235796
GO:0046486	0.119692	1.98766	2.60601	5	102	glycerolipid metabolic process	glycerolipid metabolic process	PLEK,APOC2,NA,PLAUR,APOC1	0.235796
GO:0001976	0.121408	9.57269	0.127745	1	5	neurological system process involved in regulation of systemic arterial blood pressure	neurological system process involved in regulation of systemic arterial blood pressure	SOD2	0.235796
GO:0002715	0.121408	9.57269	0.127745	1	5	regulation of natural killer cell mediated immunity	regulation of natural killer cell mediated immunity	LAG3	0.235796
GO:0002717	0.121408	9.57269	0.127745	1	5	positive regulation of natural killer cell mediated immunity	positive regulation of natural killer cell mediated immunity	LAG3	0.235796
GO:0002828	0.121408	9.57269	0.127745	1	5	regulation of T-helper 2 type immune response	regulation of T-helper 2 type immune response	CD86	0.235796
GO:0006534	0.121408	9.57269	0.127745	1	5	cysteine metabolic process	cysteine metabolic process	NFS1	0.235796
GO:0009164	0.121408	9.57269	0.127745	1	5	nucleoside catabolic process	nucleoside catabolic process	NP	0.235796
GO:0010543	0.121408	9.57269	0.127745	1	5	regulation of platelet activation	regulation of platelet activation	PLEK	0.235796
GO:0010573	0.121408	9.57269	0.127745	1	5	vascular endothelial growth factor production	vascular endothelial growth factor production	IL6	0.235796
GO:0010574	0.121408	9.57269	0.127745	1	5	regulation of vascular endothelial growth factor production	regulation of vascular endothelial growth factor production	IL6	0.235796
GO:0014896	0.121408	9.57269	0.127745	1	5	muscle hypertrophy	muscle hypertrophy	CYBA	0.235796
GO:0018345	0.121408	9.57269	0.127745	1	5	protein palmitoylation	protein palmitoylation	HHATL	0.235796
GO:0019369	0.121408	9.57269	0.127745	1	5	arachidonic acid metabolic process	arachidonic acid metabolic process	PTGS2	0.235796
GO:0030224	0.121408	9.57269	0.127745	1	5	monocyte differentiation	monocyte differentiation	IFI16	0.235796
GO:0031529	0.121408	9.57269	0.127745	1	5	ruffle organization	ruffle organization	PLEK	0.235796
GO:0031670	0.121408	9.57269	0.127745	1	5	cellular response to nutrient	cellular response to nutrient	HMOX1	0.235796
GO:0032309	0.121408	9.57269	0.127745	1	5	icosanoid secretion	icosanoid secretion	NMUR2	0.235796
GO:0032366	0.121408	9.57269	0.127745	1	5	intracellular sterol transport	intracellular sterol transport	ABCA1	0.235796
GO:0032367	0.121408	9.57269	0.127745	1	5	intracellular cholesterol transport	intracellular cholesterol transport	ABCA1	0.235796
GO:0032637	0.121408	9.57269	0.127745	1	5	interleukin-8 production	interleukin-8 production	TLR7	0.235796
GO:0033028	0.121408	9.57269	0.127745	1	5	myeloid cell apoptosis	myeloid cell apoptosis	IL6	0.235796
GO:0033483	0.121408	9.57269	0.127745	1	5	gas homeostasis	gas homeostasis	SOD2	0.235796
GO:0034384	0.121408	9.57269	0.127745	1	5	high-density lipoprotein particle clearance	high-density lipoprotein particle clearance	APOC2	0.235796
GO:0034433	0.121408	9.57269	0.127745	1	5	steroid esterification	steroid esterification	APOC1	0.235796
GO:0034434	0.121408	9.57269	0.127745	1	5	sterol esterification	sterol esterification	APOC1	0.235796
GO:0034435	0.121408	9.57269	0.127745	1	5	cholesterol esterification	cholesterol esterification	APOC1	0.235796
GO:0035313	0.121408	9.57269	0.127745	1	5	wound healing, spreading of epidermal cells	wound healing, spreading of epidermal cells	HBEGF	0.235796
GO:0042090	0.121408	9.57269	0.127745	1	5	interleukin-12 biosynthetic process	interleukin-12 biosynthetic process	IRF1	0.235796
GO:0042269	0.121408	9.57269	0.127745	1	5	regulation of natural killer cell mediated cytotoxicity	regulation of natural killer cell mediated cytotoxicity	LAG3	0.235796
GO:0042640	0.121408	9.57269	0.127745	1	5	anagen	anagen	PTGS2	0.235796
GO:0043372	0.121408	9.57269	0.127745	1	5	positive regulation of CD4-positive, alpha beta T cell differentiation	positive regulation of CD4-positive, alpha beta T cell differentiation	CD86	0.235796
GO:0043403	0.121408	9.57269	0.127745	1	5	skeletal muscle regeneration	skeletal muscle regeneration	PLAUR	0.235796
GO:0043618	0.121408	9.57269	0.127745	1	5	regulation of transcription from RNA polymerase II promoter in response to stress	regulation of transcription from RNA polymerase II promoter in response to stress	HMOX1	0.235796
GO:0043620	0.121408	9.57269	0.127745	1	5	regulation of transcription in response to stress	regulation of transcription in response to stress	HMOX1	0.235796
GO:0044246	0.121408	9.57269	0.127745	1	5	regulation of multicellular organismal metabolic process	regulation of multicellular organismal metabolic process	IL6	0.235796
GO:0045064	0.121408	9.57269	0.127745	1	5	T-helper 2 cell differentiation	T-helper 2 cell differentiation	CD86	0.235796
GO:0045075	0.121408	9.57269	0.127745	1	5	regulation of interleukin-12 biosynthetic process	regulation of interleukin-12 biosynthetic process	IRF1	0.235796
GO:0045078	0.121408	9.57269	0.127745	1	5	positive regulation of interferon-gamma biosynthetic process	positive regulation of interferon-gamma biosynthetic process	TLR7	0.235796
GO:0045080	0.121408	9.57269	0.127745	1	5	positive regulation of chemokine biosynthetic process	positive regulation of chemokine biosynthetic process	HMOX1	0.235796
GO:0045351	0.121408	9.57269	0.127745	1	5	type I interferon biosynthetic process	type I interferon biosynthetic process	TLR7	0.235796
GO:0045661	0.121408	9.57269	0.127745	1	5	regulation of myoblast differentiation	regulation of myoblast differentiation	IGFBP3	0.235796
GO:0045723	0.121408	9.57269	0.127745	1	5	positive regulation of fatty acid biosynthetic process	positive regulation of fatty acid biosynthetic process	APOC2	0.235796
GO:0045744	0.121408	9.57269	0.127745	1	5	negative regulation of G-protein coupled receptor protein signaling pathway	negative regulation of G-protein coupled receptor protein signaling pathway	PLEK	0.235796
GO:0045885	0.121408	9.57269	0.127745	1	5	positive regulation of survival gene product expression	positive regulation of survival gene product expression	TNFSF13B	0.235796
GO:0045909	0.121408	9.57269	0.127745	1	5	positive regulation of vasodilation	positive regulation of vasodilation	HMOX1	0.235796
GO:0045931	0.121408	9.57269	0.127745	1	5	positive regulation of mitotic cell cycle	positive regulation of mitotic cell cycle	SPHK1	0.235796
GO:0045954	0.121408	9.57269	0.127745	1	5	positive regulation of natural killer cell mediated cytotoxicity	positive regulation of natural killer cell mediated cytotoxicity	LAG3	0.235796
GO:0046173	0.121408	9.57269	0.127745	1	5	polyol biosynthetic process	polyol biosynthetic process	PLEK	0.235796
GO:0046629	0.121408	9.57269	0.127745	1	5	gamma-delta T cell activation	gamma-delta T cell activation	SYK	0.235796
GO:0048016	0.121408	9.57269	0.127745	1	5	inositol phosphate-mediated signaling	inositol phosphate-mediated signaling	NMUR2	0.235796
GO:0048247	0.121408	9.57269	0.127745	1	5	lymphocyte chemotaxis	lymphocyte chemotaxis	DOCK2	0.235796
GO:0048662	0.121408	9.57269	0.127745	1	5	negative regulation of smooth muscle cell proliferation	negative regulation of smooth muscle cell proliferation	IGFBP3	0.235796
GO:0050892	0.121408	9.57269	0.127745	1	5	intestinal absorption	intestinal absorption	NA,LDLR	0.235796
GO:0051000	0.121408	9.57269	0.127745	1	5	positive regulation of nitric-oxide synthase activity	positive regulation of nitric-oxide synthase activity	FCER2	0.235796
GO:0051023	0.121408	9.57269	0.127745	1	5	regulation of immunoglobulin secretion	regulation of immunoglobulin secretion	IL6	0.235796
GO:0051293	0.121408	9.57269	0.127745	1	5	establishment of spindle localization	establishment of spindle localization	NUSAP1	0.235796
GO:0051653	0.121408	9.57269	0.127745	1	5	spindle localization	spindle localization	NUSAP1	0.235796
GO:0060347	0.121408	9.57269	0.127745	1	5	heart trabecula formation	heart trabecula formation	ADAMTS1	0.235796
GO:0060795	0.121408	9.57269	0.127745	1	5	cell fate commitment involved in the formation of primary germ layers	cell fate commitment involved in the formation of primary germ layers	KLF4	0.235796
GO:0070328	0.121408	9.57269	0.127745	1	5	triglyceride homeostasis	triglyceride homeostasis	APOC2	0.235796
GO:0009966	0.122726	1.40067	12.519	17	490	regulation of signal transduction	regulation of signal transduction	PLEK,ADAP2,IGFBP3,CITED1,HMOX1,OSM,SYK,TGM2,TNFSF10,RGS10,LGALS9,IL6,GARNL4,CASP1,TFG,RGS2,RGS16,NA	0.238118
GO:0060341	0.123347	1.96715	2.63156	5	103	regulation of cellular localization	regulation of cellular localization	NA,PYCARD,HMOX1,OSM,SYK,IL6	0.23893
GO:0032535	0.123563	2.56326	1.22636	3	48	regulation of cellular component size	regulation of cellular component size	PLEK,SPTBN1,SCIN	0.23893
GO:0048015	0.123563	2.56326	1.22636	3	48	phosphoinositide-mediated signaling	phosphoinositide-mediated signaling	PLEK,TGM2,NMUR2	0.23893
GO:0030029	0.12381	1.66373	4.95652	8	194	actin filament-based process	actin filament-based process	PLEK,SPTBN1,WAS,LCP1,RAC2,DOCK2,ARHGDIB,SCIN	0.23893
GO:0050801	0.12381	1.66373	4.95652	8	194	ion homeostasis	ion homeostasis	CCL5,CCR1,STC1,HMOX1,HAMP,SOD2,TGM2,NMUR2,NA	0.23893
GO:0006939	0.124371	3.48914	0.613178	2	24	smooth muscle contraction	smooth muscle contraction	SPHK1,NMUR2	0.23893
GO:0010565	0.124371	3.48914	0.613178	2	24	regulation of cellular ketone metabolic process	regulation of cellular ketone metabolic process	NA,APOC2,APOC1	0.23893
GO:0018209	0.124371	3.48914	0.613178	2	24	peptidyl-serine modification	peptidyl-serine modification	OSM,IL6	0.23893
GO:0031333	0.124371	3.48914	0.613178	2	24	negative regulation of protein complex assembly	negative regulation of protein complex assembly	SPTBN1,SCIN	0.23893
GO:0043524	0.124371	3.48914	0.613178	2	24	negative regulation of neuron apoptosis	negative regulation of neuron apoptosis	SOD2,BDNF	0.23893
GO:0030155	0.124825	2.16927	1.91618	4	75	regulation of cell adhesion	regulation of cell adhesion	NA,CYR61,IL8,TGM2,ARHGDIB	0.239565
GO:0016337	0.126781	1.72271	4.19005	7	164	cell-cell adhesion	cell-cell adhesion	PLEK,PDPN,SYK,NA,CD44,PCDH17,ITGB2,CDH12	0.243079
GO:0051049	0.129103	1.64565	5.00762	8	196	regulation of transport	regulation of transport	NA,APOC2,PYCARD,HMOX1,OSM,SYK,APOC1,IL6,SCIN	0.247289
GO:0009308	0.129237	1.54972	6.64276	10	260	amine metabolic process	amine metabolic process	WARS,SPHK1,CHI3L2,NFS1,SLC7A7,AGXT2L1,PRODH,WARS2,APOC1,MOXD1	0.247302
GO:0001570	0.133011	3.33705	0.638727	2	25	vasculogenesis	vasculogenesis	CITED1,JUNB	0.253527
GO:0015718	0.133011	3.33705	0.638727	2	25	monocarboxylic acid transport	monocarboxylic acid transport	SLC16A3,NA,NMUR2	0.253527
GO:0046545	0.133011	3.33705	0.638727	2	25	development of primary female sexual characteristics	development of primary female sexual characteristics	ADAMTS1,VGF	0.253527
GO:0046660	0.133011	3.33705	0.638727	2	25	female sex differentiation	female sex differentiation	ADAMTS1,VGF	0.253527
GO:0032270	0.134618	1.90805	2.7082	5	106	positive regulation of cellular protein metabolic process	positive regulation of cellular protein metabolic process	PLEK,F12,OSM,SYK,IL6	0.255941
GO:0006401	0.135091	2.45362	1.27745	3	50	RNA catabolic process	RNA catabolic process	ISG20,RNASE2,ZFP36	0.255941
GO:0043408	0.135091	2.45362	1.27745	3	50	regulation of MAPKKK cascade	regulation of MAPKKK cascade	OSM,SYK,IL6	0.255941
GO:0051090	0.135091	2.45362	1.27745	3	50	regulation of transcription factor activity	regulation of transcription factor activity	PYCARD,HMOX1,IL6	0.255941
GO:0090046	0.135091	2.45362	1.27745	3	50	regulation of transcription regulator activity	regulation of transcription regulator activity	PYCARD,HMOX1,IL6	0.255941
GO:0044092	0.13726	1.61923	5.08427	8	199	negative regulation of molecular function	negative regulation of molecular function	PSMB9,PLEK,GADD45B,GADD45A,PSMB8,HMOX1,ANGPTL4,APOC1	0.255941
GO:0006171	0.140989	2.40222	1.303	3	51	cAMP biosynthetic process	cAMP biosynthetic process	GPR3,ADM,ABCA1	0.255941
GO:0030384	0.140989	2.40222	1.303	3	51	phosphoinositide metabolic process	phosphoinositide metabolic process	PLEK,NA,PLAUR	0.255941
GO:0042770	0.140989	2.40222	1.303	3	51	DNA damage response, signal transduction	DNA damage response, signal transduction	IFI16,HMOX1,NUPR1	0.255941
GO:0002757	0.141782	3.19764	0.664276	2	26	immune response-activating signal transduction	immune response-activating signal transduction	LAT2,SYK	0.255941
GO:0002764	0.141782	3.19764	0.664276	2	26	immune response-regulating signal transduction	immune response-regulating signal transduction	LAT2,SYK	0.255941
GO:0006638	0.141782	3.19764	0.664276	2	26	neutral lipid metabolic process	neutral lipid metabolic process	APOC2,APOC1	0.255941
GO:0006639	0.141782	3.19764	0.664276	2	26	acylglycerol metabolic process	acylglycerol metabolic process	APOC2,APOC1	0.255941
GO:0009408	0.141782	3.19764	0.664276	2	26	response to heat	response to heat	HSPB1,OSM	0.255941
GO:0022406	0.141782	3.19764	0.664276	2	26	membrane docking	membrane docking	STXBP2,PLEK	0.255941
GO:0001542	0.143868	7.65727	0.153294	1	6	ovulation from ovarian follicle	ovulation from ovarian follicle	ADAMTS1	0.255941
GO:0001782	0.143868	7.65727	0.153294	1	6	B cell homeostasis	B cell homeostasis	TNFSF13B	0.255941
GO:0001829	0.143868	7.65727	0.153294	1	6	trophectodermal cell differentiation	trophectodermal cell differentiation	JUNB	0.255941
GO:0001912	0.143868	7.65727	0.153294	1	6	positive regulation of leukocyte mediated cytotoxicity	positive regulation of leukocyte mediated cytotoxicity	LAG3	0.255941
GO:0001945	0.143868	7.65727	0.153294	1	6	lymph vessel development	lymph vessel development	PDPN	0.255941
GO:0002244	0.143868	7.65727	0.153294	1	6	hemopoietic progenitor cell differentiation	hemopoietic progenitor cell differentiation	PLEK	0.255941
GO:0002286	0.143868	7.65727	0.153294	1	6	T cell activation during immune response	T cell activation during immune response	CD86,NA	0.255941
GO:0002292	0.143868	7.65727	0.153294	1	6	T cell differentiation during immune response	T cell differentiation during immune response	CD86	0.255941
GO:0002293	0.143868	7.65727	0.153294	1	6	alpha-beta T cell differentiation during immune response	alpha-beta T cell differentiation during immune response	CD86	0.255941
GO:0002294	0.143868	7.65727	0.153294	1	6	CD4-positive, alpha-beta T cell differentiation during immune response	CD4-positive, alpha-beta T cell differentiation during immune response	CD86	0.255941
GO:0002446	0.143868	7.65727	0.153294	1	6	neutrophil mediated immunity	neutrophil mediated immunity	IL6	0.255941
GO:0002688	0.143868	7.65727	0.153294	1	6	regulation of leukocyte chemotaxis	regulation of leukocyte chemotaxis	IL6	0.255941
GO:0002690	0.143868	7.65727	0.153294	1	6	positive regulation of leukocyte chemotaxis	positive regulation of leukocyte chemotaxis	IL6	0.255941
GO:0006206	0.143868	7.65727	0.153294	1	6	pyrimidine base metabolic process	pyrimidine base metabolic process	TYMP	0.255941
GO:0006547	0.143868	7.65727	0.153294	1	6	histidine metabolic process	histidine metabolic process	MOXD1	0.255941
GO:0006560	0.143868	7.65727	0.153294	1	6	proline metabolic process	proline metabolic process	PRODH	0.255941
GO:0006700	0.143868	7.65727	0.153294	1	6	C21-steroid hormone biosynthetic process	C21-steroid hormone biosynthetic process	ADM	0.255941
GO:0006750	0.143868	7.65727	0.153294	1	6	glutathione biosynthetic process	glutathione biosynthetic process	NA	0.255941
GO:0006777	0.143868	7.65727	0.153294	1	6	Mo-molybdopterin cofactor biosynthetic process	Mo-molybdopterin cofactor biosynthetic process	NFS1	0.255941
GO:0006833	0.143868	7.65727	0.153294	1	6	water transport	water transport	PDPN	0.255941
GO:0006957	0.143868	7.65727	0.153294	1	6	complement activation, alternative pathway	complement activation, alternative pathway	C2	0.255941
GO:0007271	0.143868	7.65727	0.153294	1	6	synaptic transmission, cholinergic	synaptic transmission, cholinergic	NQO1	0.255941
GO:0009075	0.143868	7.65727	0.153294	1	6	histidine family amino acid metabolic process	histidine family amino acid metabolic process	MOXD1	0.255941
GO:0010332	0.143868	7.65727	0.153294	1	6	response to gamma radiation	response to gamma radiation	SOD2	0.255941
GO:0010623	0.143868	7.65727	0.153294	1	6	developmental programmed cell death	developmental programmed cell death	BDNF	0.255941
GO:0010887	0.143868	7.65727	0.153294	1	6	negative regulation of cholesterol storage	negative regulation of cholesterol storage	ABCA1	0.255941
GO:0014910	0.143868	7.65727	0.153294	1	6	regulation of smooth muscle cell migration	regulation of smooth muscle cell migration	IGFBP3	0.255941
GO:0019720	0.143868	7.65727	0.153294	1	6	Mo-molybdopterin cofactor metabolic process	Mo-molybdopterin cofactor metabolic process	NFS1	0.255941
GO:0019883	0.143868	7.65727	0.153294	1	6	antigen processing and presentation of endogenous antigen	antigen processing and presentation of endogenous antigen	CD74	0.255941
GO:0030728	0.143868	7.65727	0.153294	1	6	ovulation	ovulation	ADAMTS1	0.255941
GO:0032324	0.143868	7.65727	0.153294	1	6	molybdopterin cofactor biosynthetic process	molybdopterin cofactor biosynthetic process	NFS1	0.255941
GO:0032488	0.143868	7.65727	0.153294	1	6	Cdc42 protein signal transduction	Cdc42 protein signal transduction	ABCA1	0.255941
GO:0032606	0.143868	7.65727	0.153294	1	6	type I interferon production	type I interferon production	TLR7	0.255941
GO:0033363	0.143868	7.65727	0.153294	1	6	secretory granule organization	secretory granule organization	ABCA1	0.255941
GO:0034370	0.143868	7.65727	0.153294	1	6	triglyceride-rich lipoprotein particle remodeling	triglyceride-rich lipoprotein particle remodeling	APOC2	0.255941
GO:0034372	0.143868	7.65727	0.153294	1	6	very-low-density lipoprotein particle remodeling	very-low-density lipoprotein particle remodeling	APOC2	0.255941
GO:0034655	0.143868	7.65727	0.153294	1	6	nucleobase, nucleoside, nucleotide and nucleic acid catabolic process	nucleobase, nucleoside, nucleotide and nucleic acid catabolic process	NP	0.255941
GO:0034656	0.143868	7.65727	0.153294	1	6	nucleobase, nucleoside and nucleotide catabolic process	nucleobase, nucleoside and nucleotide catabolic process	NP	0.255941
GO:0042044	0.143868	7.65727	0.153294	1	6	fluid transport	fluid transport	PDPN	0.255941
GO:0042092	0.143868	7.65727	0.153294	1	6	T-helper 2 type immune response	T-helper 2 type immune response	CD86	0.255941
GO:0042093	0.143868	7.65727	0.153294	1	6	T-helper cell differentiation	T-helper cell differentiation	CD86	0.255941
GO:0042095	0.143868	7.65727	0.153294	1	6	interferon-gamma biosynthetic process	interferon-gamma biosynthetic process	TLR7	0.255941
GO:0042516	0.143868	7.65727	0.153294	1	6	regulation of tyrosine phosphorylation of Stat3 protein	regulation of tyrosine phosphorylation of Stat3 protein	IL6	0.255941
GO:0042755	0.143868	7.65727	0.153294	1	6	eating behavior	eating behavior	NA,NMUR2	0.255941
GO:0043030	0.143868	7.65727	0.153294	1	6	regulation of macrophage activation	regulation of macrophage activation	CD74	0.255941
GO:0043370	0.143868	7.65727	0.153294	1	6	regulation of CD4-positive, alpha beta T cell differentiation	regulation of CD4-positive, alpha beta T cell differentiation	CD86	0.255941
GO:0043545	0.143868	7.65727	0.153294	1	6	molybdopterin cofactor metabolic process	molybdopterin cofactor metabolic process	NFS1	0.255941
GO:0045072	0.143868	7.65727	0.153294	1	6	regulation of interferon-gamma biosynthetic process	regulation of interferon-gamma biosynthetic process	TLR7	0.255941
GO:0045577	0.143868	7.65727	0.153294	1	6	regulation of B cell differentiation	regulation of B cell differentiation	SYK	0.255941
GO:0048678	0.143868	7.65727	0.153294	1	6	response to axon injury	response to axon injury	SOD2	0.255941
GO:0048820	0.143868	7.65727	0.153294	1	6	hair follicle maturation	hair follicle maturation	PTGS2	0.255941
GO:0048821	0.143868	7.65727	0.153294	1	6	erythrocyte development	erythrocyte development	TIMP1	0.255941
GO:0050728	0.143868	7.65727	0.153294	1	6	negative regulation of inflammatory response	negative regulation of inflammatory response	NA,ZFP36	0.255941
GO:0050995	0.143868	7.65727	0.153294	1	6	negative regulation of lipid catabolic process	negative regulation of lipid catabolic process	APOC1	0.255941
GO:0051189	0.143868	7.65727	0.153294	1	6	prosthetic group metabolic process	prosthetic group metabolic process	NFS1	0.255941
GO:0051591	0.143868	7.65727	0.153294	1	6	response to cAMP	response to cAMP	VGF	0.255941
GO:0060343	0.143868	7.65727	0.153294	1	6	trabecula formation	trabecula formation	ADAMTS1	0.255941
GO:0080010	0.143868	7.65727	0.153294	1	6	regulation of oxygen and reactive oxygen species metabolic process	regulation of oxygen and reactive oxygen species metabolic process	RAC2	0.255941
GO:0040008	0.144834	1.65814	4.34334	7	170	regulation of growth	regulation of growth	NA,SPHK1,VGF,IGFBP3,CYR61,OSM,CAPRIN2,NMUR2	0.25719
GO:0043086	0.144834	1.65814	4.34334	7	170	negative regulation of catalytic activity	negative regulation of catalytic activity	PSMB9,PLEK,GADD45B,GADD45A,PSMB8,ANGPTL4,APOC1	0.25719
GO:0042493	0.146973	2.35293	1.32855	3	52	response to drug	response to drug	NP,FOS,BDNF	0.260512
GO:0043624	0.146973	2.35293	1.32855	3	52	cellular protein complex disassembly	cellular protein complex disassembly	PLEK,SPTBN1,SCIN	0.260512
GO:0006650	0.147764	2.02538	2.04393	4	80	glycerophospholipid metabolic process	glycerophospholipid metabolic process	PLEK,NA,PLAUR,APOC1	0.261677
GO:0030183	0.150672	3.06938	0.689825	2	27	B cell differentiation	B cell differentiation	SYK,GPR183	0.26562
GO:0034097	0.150672	3.06938	0.689825	2	27	response to cytokine stimulus	response to cytokine stimulus	CCL5,DDOST	0.26562
GO:0040014	0.150672	3.06938	0.689825	2	27	regulation of multicellular organism growth	regulation of multicellular organism growth	NA,VGF,NMUR2	0.26562
GO:0051091	0.150672	3.06938	0.689825	2	27	positive regulation of transcription factor activity	positive regulation of transcription factor activity	PYCARD,IL6	0.26562
GO:0090047	0.150672	3.06938	0.689825	2	27	positive regulation of transcription regulator activity	positive regulation of transcription regulator activity	PYCARD,IL6	0.26562
GO:0051649	0.151726	1.30032	17.4245	22	682	establishment of localization in cell	establishment of localization in cell	CD74,NUSAP1,NA,STXBP2,CCL5,PLEK,SPTBN1,FYB,PYCARD,VGF,TNFSF13B,UCP2,LAT2,HMOX1,WAS,ABCA1,OSM,NKD2,SYK,BDNF,IL6,SCIN	0.267235
GO:0019216	0.153038	2.3056	1.3541	3	53	regulation of lipid metabolic process	regulation of lipid metabolic process	NA,APOC2,SERPINA3,APOC1	0.269059
GO:0043241	0.153038	2.3056	1.3541	3	53	protein complex disassembly	protein complex disassembly	PLEK,SPTBN1,SCIN	0.269059
GO:0051247	0.154377	1.81699	2.83595	5	111	positive regulation of protein metabolic process	positive regulation of protein metabolic process	PLEK,F12,OSM,SYK,IL6	0.27117
GO:0006662	0.15967	2.95099	0.715374	2	28	glycerol ether metabolic process	glycerol ether metabolic process	APOC2,APOC1	0.279961
GO:0018904	0.15967	2.95099	0.715374	2	28	organic ether metabolic process	organic ether metabolic process	APOC2,APOC1	0.279961
GO:0051641	0.160478	1.28159	18.472	23	723	cellular localization	cellular localization	CD74,NUSAP1,NA,STXBP2,CCL5,PLEK,SPTBN1,FYB,PYCARD,VGF,TNFSF13B,UCP2,LAT2,HMOX1,WAS,ABCA1,OSM,NKD2,SYK,BDNF,DOCK2,IL6,SCIN	0.280777
GO:0065003	0.163193	1.39203	9.58091	13	375	macromolecular complex assembly	macromolecular complex assembly	CD74,SPTBN1,NFS1,SLC7A7,WAS,ABCA1,HLA-DMA,SYK,NA,CYBA,SOD2,TGM2,APOC1,SCIN	0.280777
GO:0008203	0.165398	2.21641	1.4052	3	55	cholesterol metabolic process	cholesterol metabolic process	NA,LDLR,ABCA1,APOC1	0.280777
GO:0001910	0.165756	6.38032	0.178844	1	7	regulation of leukocyte mediated cytotoxicity	regulation of leukocyte mediated cytotoxicity	LAG3	0.280777
GO:0002064	0.165756	6.38032	0.178844	1	7	epithelial cell development	epithelial cell development	CITED1	0.280777
GO:0007184	0.165756	6.38032	0.178844	1	7	SMAD protein nuclear translocation	SMAD protein nuclear translocation	SPTBN1	0.280777
GO:0007189	0.165756	6.38032	0.178844	1	7	activation of adenylate cyclase activity by G-protein signaling pathway	activation of adenylate cyclase activity by G-protein signaling pathway	GPR3	0.280777
GO:0007492	0.165756	6.38032	0.178844	1	7	endoderm development	endoderm development	ARC	0.280777
GO:0009435	0.165756	6.38032	0.178844	1	7	NAD biosynthetic process	NAD biosynthetic process	NP	0.280777
GO:0010578	0.165756	6.38032	0.178844	1	7	regulation of adenylate cyclase activity involved in G-protein signaling	regulation of adenylate cyclase activity involved in G-protein signaling	GPR3	0.280777
GO:0010579	0.165756	6.38032	0.178844	1	7	positive regulation of adenylate cyclase activity by G-protein signaling pathway	positive regulation of adenylate cyclase activity by G-protein signaling pathway	GPR3	0.280777
GO:0014812	0.165756	6.38032	0.178844	1	7	muscle cell migration	muscle cell migration	IGFBP3	0.280777
GO:0014909	0.165756	6.38032	0.178844	1	7	smooth muscle cell migration	smooth muscle cell migration	IGFBP3	0.280777
GO:0016255	0.165756	6.38032	0.178844	1	7	attachment of GPI anchor to protein	attachment of GPI anchor to protein	PLAUR	0.280777
GO:0017144	0.165756	6.38032	0.178844	1	7	drug metabolic process	drug metabolic process	NECAB2	0.280777
GO:0017156	0.165756	6.38032	0.178844	1	7	calcium ion-dependent exocytosis	calcium ion-dependent exocytosis	SCIN	0.280777
GO:0018196	0.165756	6.38032	0.178844	1	7	peptidyl-asparagine modification	peptidyl-asparagine modification	DDOST	0.280777
GO:0018279	0.165756	6.38032	0.178844	1	7	protein amino acid N-linked glycosylation via asparagine	protein amino acid N-linked glycosylation via asparagine	DDOST	0.280777
GO:0019433	0.165756	6.38032	0.178844	1	7	triglyceride catabolic process	triglyceride catabolic process	APOC2	0.280777
GO:0032770	0.165756	6.38032	0.178844	1	7	positive regulation of monooxygenase activity	positive regulation of monooxygenase activity	FCER2	0.280777
GO:0032964	0.165756	6.38032	0.178844	1	7	collagen biosynthetic process	collagen biosynthetic process	IL6	0.280777
GO:0033205	0.165756	6.38032	0.178844	1	7	cytokinesis during cell cycle	cytokinesis during cell cycle	NUSAP1	0.280777
GO:0035094	0.165756	6.38032	0.178844	1	7	response to nicotine	response to nicotine	HMOX1	0.280777
GO:0042119	0.165756	6.38032	0.178844	1	7	neutrophil activation	neutrophil activation	NA,IL8	0.280777
GO:0042312	0.165756	6.38032	0.178844	1	7	regulation of vasodilation	regulation of vasodilation	HMOX1	0.280777
GO:0042531	0.165756	6.38032	0.178844	1	7	positive regulation of tyrosine phosphorylation of STAT protein	positive regulation of tyrosine phosphorylation of STAT protein	IL6	0.280777
GO:0043243	0.165756	6.38032	0.178844	1	7	positive regulation of protein complex disassembly	positive regulation of protein complex disassembly	PLEK	0.280777
GO:0043487	0.165756	6.38032	0.178844	1	7	regulation of RNA stability	regulation of RNA stability	ZFP36	0.280777
GO:0043488	0.165756	6.38032	0.178844	1	7	regulation of mRNA stability	regulation of mRNA stability	ZFP36	0.280777
GO:0044269	0.165756	6.38032	0.178844	1	7	glycerol ether catabolic process	glycerol ether catabolic process	APOC2	0.280777
GO:0045921	0.165756	6.38032	0.178844	1	7	positive regulation of exocytosis	positive regulation of exocytosis	SYK	0.280777
GO:0045940	0.165756	6.38032	0.178844	1	7	positive regulation of steroid metabolic process	positive regulation of steroid metabolic process	APOC1	0.280777
GO:0046427	0.165756	6.38032	0.178844	1	7	positive regulation of JAK-STAT cascade	positive regulation of JAK-STAT cascade	IL6	0.280777
GO:0046461	0.165756	6.38032	0.178844	1	7	neutral lipid catabolic process	neutral lipid catabolic process	APOC2	0.280777
GO:0046464	0.165756	6.38032	0.178844	1	7	acylglycerol catabolic process	acylglycerol catabolic process	APOC2	0.280777
GO:0046888	0.165756	6.38032	0.178844	1	7	negative regulation of hormone secretion	negative regulation of hormone secretion	OSM	0.280777
GO:0048742	0.165756	6.38032	0.178844	1	7	regulation of skeletal muscle fiber development	regulation of skeletal muscle fiber development	IGFBP3	0.280777
GO:0050830	0.165756	6.38032	0.178844	1	7	defense response to Gram-positive bacterium	defense response to Gram-positive bacterium	IL6	0.280777
GO:0050996	0.165756	6.38032	0.178844	1	7	positive regulation of lipid catabolic process	positive regulation of lipid catabolic process	APOC2	0.280777
GO:0010646	0.166861	1.31536	14.052	18	550	regulation of cell communication	regulation of cell communication	NA,PLEK,ADAP2,IGFBP3,CITED1,HMOX1,OSM,SYK,TGM2,TNFSF10,BDNF,RGS10,LGALS9,IL6,GARNL4,CASP1,TFG,RGS2,RGS16	0.282403
GO:0002790	0.168764	2.84136	0.740923	2	29	peptide secretion	peptide secretion	NA,VGF,IL6	0.284142
GO:0030072	0.168764	2.84136	0.740923	2	29	peptide hormone secretion	peptide hormone secretion	NA,VGF,IL6	0.284142
GO:0042742	0.168764	2.84136	0.740923	2	29	defense response to bacterium	defense response to bacterium	NA,HAMP,IL6	0.284142
GO:0045785	0.168764	2.84136	0.740923	2	29	positive regulation of cell adhesion	positive regulation of cell adhesion	CYR61,TGM2	0.284142
GO:0045787	0.168764	2.84136	0.740923	2	29	positive regulation of cell cycle	positive regulation of cell cycle	NUSAP1,SPHK1	0.284142
GO:0051222	0.168764	2.84136	0.740923	2	29	positive regulation of protein transport	positive regulation of protein transport	PYCARD,IL6	0.284142
GO:0006873	0.170695	1.57908	4.54774	7	178	cellular ion homeostasis	cellular ion homeostasis	CCL5,CCR1,STC1,HAMP,SOD2,TGM2,NMUR2,NA	0.287144
GO:0046058	0.171686	2.17434	1.43075	3	56	cAMP metabolic process	cAMP metabolic process	GPR3,ADM,ABCA1	0.288563
GO:0006919	0.177943	2.73957	0.766472	2	30	activation of caspase activity	activation of caspase activity	STAT1,PYCARD	0.298822
GO:0055082	0.180884	1.55131	4.62438	7	181	cellular chemical homeostasis	cellular chemical homeostasis	CCL5,CCR1,STC1,HAMP,SOD2,TGM2,NMUR2,NA	0.303499
GO:0007517	0.18161	1.61652	3.80681	6	149	muscle organ development	muscle organ development	TEAD4,IFRD1,CXCL10,IGFBP3,HBEGF,AEBP1	0.304455
GO:0009190	0.184462	2.09479	1.48185	3	58	cyclic nucleotide biosynthetic process	cyclic nucleotide biosynthetic process	GPR3,ADM,ABCA1	0.304646
GO:0034623	0.184462	2.09479	1.48185	3	58	cellular macromolecular complex disassembly	cellular macromolecular complex disassembly	PLEK,SPTBN1,SCIN	0.304646
GO:0022607	0.184946	1.31206	12.4935	16	489	cellular component assembly	cellular component assembly	CD74,PLEK,SPTBN1,NFS1,SLC7A7,WAS,ABCA1,HLA-DMA,SYK,LCP1,RAC2,NA,CYBA,SOD2,TGM2,APOC1,SCIN	0.304646
GO:0000002	0.187087	5.46822	0.204393	1	8	mitochondrial genome maintenance	mitochondrial genome maintenance	TYMP	0.304646
GO:0001825	0.187087	5.46822	0.204393	1	8	blastocyst formation	blastocyst formation	JUNB	0.304646
GO:0002467	0.187087	5.46822	0.204393	1	8	germinal center formation	germinal center formation	TNFSF13B	0.304646
GO:0002637	0.187087	5.46822	0.204393	1	8	regulation of immunoglobulin production	regulation of immunoglobulin production	IL6	0.304646
GO:0002687	0.187087	5.46822	0.204393	1	8	positive regulation of leukocyte migration	positive regulation of leukocyte migration	IL6	0.304646
GO:0002718	0.187087	5.46822	0.204393	1	8	regulation of cytokine production during immune response	regulation of cytokine production during immune response	HMOX1	0.304646
GO:0007076	0.187087	5.46822	0.204393	1	8	mitotic chromosome condensation	mitotic chromosome condensation	NUSAP1	0.304646
GO:0007274	0.187087	5.46822	0.204393	1	8	neuromuscular synaptic transmission	neuromuscular synaptic transmission	DTNA	0.304646
GO:0009409	0.187087	5.46822	0.204393	1	8	response to cold	response to cold	VGF	0.304646
GO:0009595	0.187087	5.46822	0.204393	1	8	detection of biotic stimulus	detection of biotic stimulus	LY96	0.304646
GO:0010878	0.187087	5.46822	0.204393	1	8	cholesterol storage	cholesterol storage	ABCA1	0.304646
GO:0010885	0.187087	5.46822	0.204393	1	8	regulation of cholesterol storage	regulation of cholesterol storage	ABCA1	0.304646
GO:0010921	0.187087	5.46822	0.204393	1	8	regulation of phosphatase activity	regulation of phosphatase activity	PLEK	0.304646
GO:0019359	0.187087	5.46822	0.204393	1	8	nicotinamide nucleotide biosynthetic process	nicotinamide nucleotide biosynthetic process	NP	0.304646
GO:0030866	0.187087	5.46822	0.204393	1	8	cortical actin cytoskeleton organization	cortical actin cytoskeleton organization	PLEK	0.304646
GO:0030890	0.187087	5.46822	0.204393	1	8	positive regulation of B cell proliferation	positive regulation of B cell proliferation	TNFSF13B	0.304646
GO:0032231	0.187087	5.46822	0.204393	1	8	regulation of actin filament bundle formation	regulation of actin filament bundle formation	PLEK	0.304646
GO:0032365	0.187087	5.46822	0.204393	1	8	intracellular lipid transport	intracellular lipid transport	ABCA1	0.304646
GO:0032615	0.187087	5.46822	0.204393	1	8	interleukin-12 production	interleukin-12 production	IRF1	0.304646
GO:0032655	0.187087	5.46822	0.204393	1	8	regulation of interleukin-12 production	regulation of interleukin-12 production	IRF1	0.304646
GO:0033209	0.187087	5.46822	0.204393	1	8	tumor necrosis factor-mediated signaling pathway	tumor necrosis factor-mediated signaling pathway	PYCARD	0.304646
GO:0034612	0.187087	5.46822	0.204393	1	8	response to tumor necrosis factor	response to tumor necrosis factor	CCL5	0.304646
GO:0043367	0.187087	5.46822	0.204393	1	8	CD4-positive, alpha beta T cell differentiation	CD4-positive, alpha beta T cell differentiation	CD86	0.304646
GO:0045086	0.187087	5.46822	0.204393	1	8	positive regulation of interleukin-2 biosynthetic process	positive regulation of interleukin-2 biosynthetic process	CD86	0.304646
GO:0045598	0.187087	5.46822	0.204393	1	8	regulation of fat cell differentiation	regulation of fat cell differentiation	SOD2	0.304646
GO:0045666	0.187087	5.46822	0.204393	1	8	positive regulation of neuron differentiation	positive regulation of neuron differentiation	BDNF	0.304646
GO:0050777	0.187087	5.46822	0.204393	1	8	negative regulation of immune response	negative regulation of immune response	NA,SERPING1	0.304646
GO:0050850	0.187087	5.46822	0.204393	1	8	positive regulation of calcium-mediated signaling	positive regulation of calcium-mediated signaling	SYK	0.304646
GO:0050926	0.187087	5.46822	0.204393	1	8	regulation of positive chemotaxis	regulation of positive chemotaxis	NA,IL8	0.304646
GO:0050927	0.187087	5.46822	0.204393	1	8	positive regulation of positive chemotaxis	positive regulation of positive chemotaxis	NA,IL8	0.304646
GO:0051668	0.187087	5.46822	0.204393	1	8	localization within membrane	localization within membrane	DOCK2	0.304646
GO:0001819	0.187198	2.6448	0.792022	2	31	positive regulation of cytokine production	positive regulation of cytokine production	TLR7,IL6	0.304646
GO:0035295	0.187482	1.83078	2.24832	4	88	tube development	tube development	NR4A3,CYR61,PDPN,CEBPA	0.304854
GO:0010564	0.190942	2.05714	1.5074	3	59	regulation of cell cycle process	regulation of cell cycle process	NUSAP1,GPR3,OSM	0.309963
GO:0032956	0.190942	2.05714	1.5074	3	59	regulation of actin cytoskeleton organization	regulation of actin cytoskeleton organization	PLEK,SPTBN1,SCIN	0.309963
GO:0002761	0.196518	2.55634	0.817571	2	32	regulation of myeloid leukocyte differentiation	regulation of myeloid leukocyte differentiation	ABCA1,C1QC	0.317427
GO:0006909	0.196518	2.55634	0.817571	2	32	phagocytosis	phagocytosis	FCN1,CD14	0.317427
GO:0030100	0.196518	2.55634	0.817571	2	32	regulation of endocytosis	regulation of endocytosis	APOC2,APOC1	0.317427
GO:0031329	0.196518	2.55634	0.817571	2	32	regulation of cellular catabolic process	regulation of cellular catabolic process	APOC2,APOC1	0.317427
GO:0043388	0.196518	2.55634	0.817571	2	32	positive regulation of DNA binding	positive regulation of DNA binding	PYCARD,IL6	0.317427
GO:0048839	0.196518	2.55634	0.817571	2	32	inner ear development	inner ear development	NR4A3,BDNF	0.317427
GO:0070482	0.19748	2.02082	1.53294	3	60	response to oxygen levels	response to oxygen levels	HMOX1,ANGPTL4,SOD2	0.318618
GO:0015849	0.19791	1.78779	2.29942	4	90	organic acid transport	organic acid transport	SLC7A7,PDPN,SLC16A3,NA,NMUR2	0.318618
GO:0046942	0.19791	1.78779	2.29942	4	90	carboxylic acid transport	carboxylic acid transport	SLC7A7,PDPN,SLC16A3,NA,NMUR2	0.318618
GO:0051129	0.19791	1.78779	2.29942	4	90	negative regulation of cellular component organization	negative regulation of cellular component organization	APOC2,SPTBN1,APOC1,SCIN	0.318618
GO:0032970	0.204071	1.98575	1.55849	3	61	regulation of actin filament-based process	regulation of actin filament-based process	PLEK,SPTBN1,SCIN	0.327622
GO:0051101	0.204071	1.98575	1.55849	3	61	regulation of DNA binding	regulation of DNA binding	PYCARD,HMOX1,IL6	0.327622
GO:0006941	0.205894	2.47359	0.84312	2	33	striated muscle contraction	striated muscle contraction	MYBPH,DTNA	0.327622
GO:0010952	0.205894	2.47359	0.84312	2	33	positive regulation of peptidase activity	positive regulation of peptidase activity	STAT1,PYCARD	0.327622
GO:0043280	0.205894	2.47359	0.84312	2	33	positive regulation of caspase activity	positive regulation of caspase activity	STAT1,PYCARD	0.327622
GO:0043473	0.205894	2.47359	0.84312	2	33	pigmentation	pigmentation	CITED1,SOD2	0.327622
GO:0043603	0.205894	2.47359	0.84312	2	33	cellular amide metabolic process	cellular amide metabolic process	NP,CEBPA	0.327622
GO:0048589	0.205894	2.47359	0.84312	2	33	developmental growth	developmental growth	PTGS2,PLAUR	0.327622
GO:0000902	0.20775	1.44129	5.6719	8	222	cell morphogenesis	cell morphogenesis	NA,S100A4,CITED1,PDPN,LST1,ITGB2,S100A6,BDNF,DOCK2	0.327622
GO:0002367	0.207875	4.78414	0.229942	1	9	cytokine production during immune response	cytokine production during immune response	HMOX1	0.327622
GO:0006942	0.207875	4.78414	0.229942	1	9	regulation of striated muscle contraction	regulation of striated muscle contraction	MYBPH	0.327622
GO:0008207	0.207875	4.78414	0.229942	1	9	C21-steroid hormone metabolic process	C21-steroid hormone metabolic process	ADM	0.327622
GO:0010745	0.207875	4.78414	0.229942	1	9	negative regulation of foam cell differentiation	negative regulation of foam cell differentiation	ABCA1	0.327622
GO:0016226	0.207875	4.78414	0.229942	1	9	iron-sulfur cluster assembly	iron-sulfur cluster assembly	NFS1	0.327622
GO:0030010	0.207875	4.78414	0.229942	1	9	establishment of cell polarity	establishment of cell polarity	DOCK2	0.327622
GO:0030865	0.207875	4.78414	0.229942	1	9	cortical cytoskeleton organization	cortical cytoskeleton organization	PLEK	0.327622
GO:0031018	0.207875	4.78414	0.229942	1	9	endocrine pancreas development	endocrine pancreas development	IL6	0.327622
GO:0031163	0.207875	4.78414	0.229942	1	9	metallo-sulfur cluster assembly	metallo-sulfur cluster assembly	NFS1	0.327622
GO:0034375	0.207875	4.78414	0.229942	1	9	high-density lipoprotein particle remodeling	high-density lipoprotein particle remodeling	APOC1	0.327622
GO:0042509	0.207875	4.78414	0.229942	1	9	regulation of tyrosine phosphorylation of STAT protein	regulation of tyrosine phosphorylation of STAT protein	IL6	0.327622
GO:0042559	0.207875	4.78414	0.229942	1	9	pteridine and derivative biosynthetic process	pteridine and derivative biosynthetic process	NFS1	0.327622
GO:0045923	0.207875	4.78414	0.229942	1	9	positive regulation of fatty acid metabolic process	positive regulation of fatty acid metabolic process	APOC2	0.327622
GO:0048641	0.207875	4.78414	0.229942	1	9	regulation of skeletal muscle tissue development	regulation of skeletal muscle tissue development	IGFBP3	0.327622
GO:0050715	0.207875	4.78414	0.229942	1	9	positive regulation of cytokine secretion	positive regulation of cytokine secretion	PYCARD	0.327622
GO:0051055	0.207875	4.78414	0.229942	1	9	negative regulation of lipid biosynthetic process	negative regulation of lipid biosynthetic process	APOC1	0.327622
GO:0051384	0.207875	4.78414	0.229942	1	9	response to glucocorticoid stimulus	response to glucocorticoid stimulus	NA,IL6	0.327622
GO:0016125	0.210713	1.95186	1.58404	3	62	sterol metabolic process	sterol metabolic process	NA,LDLR,ABCA1,APOC1	0.331825
GO:0001558	0.213872	1.72693	2.37606	4	93	regulation of cell growth	regulation of cell growth	SPHK1,IGFBP3,CYR61,CAPRIN2	0.336528
GO:0006487	0.215318	2.39602	0.868669	2	34	protein amino acid N-linked glycosylation	protein amino acid N-linked glycosylation	CD37,DDOST	0.337169
GO:0009896	0.215318	2.39602	0.868669	2	34	positive regulation of catabolic process	positive regulation of catabolic process	APOC2,F12	0.337169
GO:0030336	0.215318	2.39602	0.868669	2	34	negative regulation of cell migration	negative regulation of cell migration	IGFBP3,HMOX1	0.337169
GO:0043242	0.215318	2.39602	0.868669	2	34	negative regulation of protein complex disassembly	negative regulation of protein complex disassembly	SPTBN1,SCIN	0.337169
GO:0048585	0.215318	2.39602	0.868669	2	34	negative regulation of response to stimulus	negative regulation of response to stimulus	NA,ZFP36,SERPING1	0.337169
GO:0048741	0.215318	2.39602	0.868669	2	34	skeletal muscle fiber development	skeletal muscle fiber development	IFRD1,IGFBP3	0.337169
GO:0010605	0.217527	1.29233	11.0628	14	433	negative regulation of macromolecule metabolic process	negative regulation of macromolecule metabolic process	FOSB,SPTBN1,KLF4,IRF7,IGFBP3,LAG3,CEBPA,S100A11,TIMP1,IRF8,HHATL,IL6,SCIN,SERPING1	0.340356
GO:0046483	0.217768	1.38838	6.61721	9	259	heterocycle metabolic process	heterocycle metabolic process	GPR3,NA,TYMP,NFS1,NP,ADM,HMOX1,ABCA1,PRODH,MOXD1	0.340459
GO:0009725	0.219941	1.58896	3.21918	5	126	response to hormone stimulus	response to hormone stimulus	NA,PRKAR1A,VGF,CITED1,HMOX1,IL6	0.343581
GO:0044242	0.224134	1.88743	1.63514	3	64	cellular lipid catabolic process	cellular lipid catabolic process	APOC2,SPHK1,APOC1	0.348826
GO:0010817	0.224707	1.68858	2.42716	4	95	regulation of hormone levels	regulation of hormone levels	NA,VGF,ADM,OSM,IL6	0.348826
GO:0051050	0.224707	1.68858	2.42716	4	95	positive regulation of transport	positive regulation of transport	PYCARD,SYK,IL6,SCIN	0.348826
GO:0001649	0.22478	2.32314	0.894218	2	35	osteoblast differentiation	osteoblast differentiation	IGFBP3,IL6	0.348826
GO:0031668	0.22478	2.32314	0.894218	2	35	cellular response to extracellular stimulus	cellular response to extracellular stimulus	HMOX1,FOS	0.348826
GO:0048469	0.22478	2.32314	0.894218	2	35	cell maturation	cell maturation	CEBPA,TIMP1	0.348826
GO:0048747	0.22478	2.32314	0.894218	2	35	muscle fiber development	muscle fiber development	IFRD1,IGFBP3	0.348826
GO:0000186	0.228133	4.25208	0.255491	1	10	activation of MAPKK activity	activation of MAPKK activity	GADD45B	0.348826
GO:0001974	0.228133	4.25208	0.255491	1	10	blood vessel remodeling	blood vessel remodeling	TGM2	0.348826
GO:0002228	0.228133	4.25208	0.255491	1	10	natural killer cell mediated immunity	natural killer cell mediated immunity	LAG3	0.348826
GO:0002260	0.228133	4.25208	0.255491	1	10	lymphocyte homeostasis	lymphocyte homeostasis	TNFSF13B	0.348826
GO:0006020	0.228133	4.25208	0.255491	1	10	inositol metabolic process	inositol metabolic process	PLEK	0.348826
GO:0010888	0.228133	4.25208	0.255491	1	10	negative regulation of lipid storage	negative regulation of lipid storage	ABCA1	0.348826
GO:0018205	0.228133	4.25208	0.255491	1	10	peptidyl-lysine modification	peptidyl-lysine modification	TGM2	0.348826
GO:0018409	0.228133	4.25208	0.255491	1	10	peptide or protein amino-terminal blocking	peptide or protein amino-terminal blocking	HHATL	0.348826
GO:0022600	0.228133	4.25208	0.255491	1	10	digestive system process	digestive system process	NA,LDLR	0.348826
GO:0030318	0.228133	4.25208	0.255491	1	10	melanocyte differentiation	melanocyte differentiation	CITED1	0.348826
GO:0030888	0.228133	4.25208	0.255491	1	10	regulation of B cell proliferation	regulation of B cell proliferation	TNFSF13B	0.348826
GO:0032102	0.228133	4.25208	0.255491	1	10	negative regulation of response to external stimulus	negative regulation of response to external stimulus	NA,ZFP36	0.348826
GO:0032945	0.228133	4.25208	0.255491	1	10	negative regulation of mononuclear cell proliferation	negative regulation of mononuclear cell proliferation	NA,LST1	0.348826
GO:0042116	0.228133	4.25208	0.255491	1	10	macrophage activation	macrophage activation	CD74	0.348826
GO:0042267	0.228133	4.25208	0.255491	1	10	natural killer cell mediated cytotoxicity	natural killer cell mediated cytotoxicity	LAG3	0.348826
GO:0050672	0.228133	4.25208	0.255491	1	10	negative regulation of lymphocyte proliferation	negative regulation of lymphocyte proliferation	NA,LST1	0.348826
GO:0050918	0.228133	4.25208	0.255491	1	10	positive chemotaxis	positive chemotaxis	NA,IL8	0.348826
GO:0050999	0.228133	4.25208	0.255491	1	10	regulation of nitric-oxide synthase activity	regulation of nitric-oxide synthase activity	FCER2	0.348826
GO:0051181	0.228133	4.25208	0.255491	1	10	cofactor transport	cofactor transport	PDPN	0.348826
GO:0070664	0.228133	4.25208	0.255491	1	10	negative regulation of leukocyte proliferation	negative regulation of leukocyte proliferation	NA,LST1	0.348826
GO:0051099	0.234273	2.25455	0.919767	2	36	positive regulation of binding	positive regulation of binding	PYCARD,IL6	0.357932
GO:0009890	0.234987	1.31405	8.53339	11	334	negative regulation of biosynthetic process	negative regulation of biosynthetic process	FOSB,PLEK,KLF4,IRF7,LAG3,CEBPA,S100A11,IRF8,HHATL,APOC1,IL6	0.358742
GO:0009187	0.237718	1.82709	1.68624	3	66	cyclic nucleotide metabolic process	cyclic nucleotide metabolic process	GPR3,ADM,ABCA1	0.362628
GO:0006644	0.243489	1.52502	3.34693	5	131	phospholipid metabolic process	phospholipid metabolic process	PLEK,APOC2,NA,PLAUR,APOC1	0.37001
GO:0006518	0.243788	2.18989	0.945316	2	37	peptide metabolic process	peptide metabolic process	NA,SOD2	0.37001
GO:0019058	0.243788	2.18989	0.945316	2	37	viral infectious cycle	viral infectious cycle	CCL5,NA,IL8	0.37001
GO:0030833	0.243788	2.18989	0.945316	2	37	regulation of actin filament polymerization	regulation of actin filament polymerization	SPTBN1,SCIN	0.37001
GO:0035264	0.243788	2.18989	0.945316	2	37	multicellular organism growth	multicellular organism growth	NA,VGF,NMUR2	0.37001
GO:0043523	0.243788	2.18989	0.945316	2	37	regulation of neuron apoptosis	regulation of neuron apoptosis	SOD2,BDNF	0.37001
GO:0044255	0.245069	1.2576	11.3438	14	444	cellular lipid metabolic process	cellular lipid metabolic process	CD74,NA,LDLR,PLEK,APOC2,SPHK1,PDPN,PTGS2,ALOX5,ADM,PLAUR,ABCA1,SYK,APOC1	0.37001
GO:0001569	0.247876	3.82643	0.28104	1	11	patterning of blood vessels	patterning of blood vessels	CYR61	0.37001
GO:0006026	0.247876	3.82643	0.28104	1	11	aminoglycan catabolic process	aminoglycan catabolic process	CHI3L2	0.37001
GO:0009084	0.247876	3.82643	0.28104	1	11	glutamine family amino acid biosynthetic process	glutamine family amino acid biosynthetic process	PRODH	0.37001
GO:0019363	0.247876	3.82643	0.28104	1	11	pyridine nucleotide biosynthetic process	pyridine nucleotide biosynthetic process	NP	0.37001
GO:0031330	0.247876	3.82643	0.28104	1	11	negative regulation of cellular catabolic process	negative regulation of cellular catabolic process	APOC1	0.37001
GO:0031960	0.247876	3.82643	0.28104	1	11	response to corticosteroid stimulus	response to corticosteroid stimulus	NA,IL6	0.37001
GO:0032609	0.247876	3.82643	0.28104	1	11	interferon-gamma production	interferon-gamma production	TLR7	0.37001
GO:0032649	0.247876	3.82643	0.28104	1	11	regulation of interferon-gamma production	regulation of interferon-gamma production	TLR7	0.37001
GO:0042246	0.247876	3.82643	0.28104	1	11	tissue regeneration	tissue regeneration	PLAUR	0.37001
GO:0042596	0.247876	3.82643	0.28104	1	11	fear response	fear response	BDNF	0.37001
GO:0045089	0.247876	3.82643	0.28104	1	11	positive regulation of innate immune response	positive regulation of innate immune response	LAG3	0.37001
GO:0045429	0.247876	3.82643	0.28104	1	11	positive regulation of nitric oxide biosynthetic process	positive regulation of nitric oxide biosynthetic process	SOD2	0.37001
GO:0045840	0.247876	3.82643	0.28104	1	11	positive regulation of mitosis	positive regulation of mitosis	NUSAP1	0.37001
GO:0046889	0.247876	3.82643	0.28104	1	11	positive regulation of lipid biosynthetic process	positive regulation of lipid biosynthetic process	APOC2	0.37001
GO:0048286	0.247876	3.82643	0.28104	1	11	lung alveolus development	lung alveolus development	PDPN	0.37001
GO:0050707	0.247876	3.82643	0.28104	1	11	regulation of cytokine secretion	regulation of cytokine secretion	PYCARD	0.37001
GO:0051043	0.247876	3.82643	0.28104	1	11	regulation of membrane protein ectodomain proteolysis	regulation of membrane protein ectodomain proteolysis	TIMP1	0.37001
GO:0051147	0.247876	3.82643	0.28104	1	11	regulation of muscle cell differentiation	regulation of muscle cell differentiation	IGFBP3	0.37001
GO:0051180	0.247876	3.82643	0.28104	1	11	vitamin transport	vitamin transport	PDPN	0.37001
GO:0051785	0.247876	3.82643	0.28104	1	11	positive regulation of nuclear division	positive regulation of nuclear division	NUSAP1	0.37001
GO:0051881	0.247876	3.82643	0.28104	1	11	regulation of mitochondrial membrane potential	regulation of mitochondrial membrane potential	SOD2	0.37001
GO:0032787	0.250727	1.39547	5.10982	7	200	monocarboxylic acid metabolic process	monocarboxylic acid metabolic process	CD74,NA,APOC2,PDPN,PTGS2,ALOX5,SYK,APOC1	0.373979
GO:0051188	0.25144	1.77046	1.73734	3	68	cofactor biosynthetic process	cofactor biosynthetic process	NFS1,NP,NA	0.374756
GO:0051271	0.25332	2.12881	0.970865	2	38	negative regulation of cell motion	negative regulation of cell motion	IGFBP3,HMOX1	0.377268
GO:0051258	0.258346	1.74343	1.76289	3	69	protein polymerization	protein polymerization	SPTBN1,WAS,SCIN	0.384459
GO:0019222	0.259243	1.11608	54.4451	59	2131	regulation of metabolic process	regulation of metabolic process	CHURC1,SP110,TEAD4,NA,TLR7,GPR3,NPAS4,FOSB,ATF3,IRF1,STAT1,PLEK,APOC2,NR4A3,SPHK1,GADD45B,SPTBN1,KLF4,GADD45A,PYCARD,IRF7,FCER2,PRKAR1A,PRRX1,IFI16,IGFBP3,TNFSF13B,CITED1,JUNB,F12,SERPINA3,HMOX1,PLAUR,HSPB1,LAG3,ABCA1,SERTAD1,OSM,CD86,CEBPA,S100A11,ZFP36,TIMP1,SYK,ZNF83,FOS,RAC2,IRF8,PRIC285,ITGB2,SOD2,HHATL,IFI30,BDNF,AEBP1,APOC1,CSRNP1,IL6,SCIN,SERPING1	0.385501
GO:0051186	0.262791	1.47741	3.44913	5	135	cofactor metabolic process	cofactor metabolic process	NFS1,NP,HMOX1,NA,SOD2	0.389477
GO:0006898	0.26286	2.07104	0.996414	2	39	receptor-mediated endocytosis	receptor-mediated endocytosis	APOC2,APOC1	0.389477
GO:0043583	0.26286	2.07104	0.996414	2	39	ear development	ear development	NR4A3,BDNF	0.389477
GO:0006936	0.26364	1.56669	2.60601	4	102	muscle contraction	muscle contraction	MYBPH,SPHK1,DTNA,NMUR2	0.389477
GO:0006897	0.263659	1.41486	4.31779	6	169	endocytosis	endocytosis	LDLR,APOC2,FCN1,CD14,APOC1,NA,ARC	0.389477
GO:0010324	0.263659	1.41486	4.31779	6	169	membrane invagination	membrane invagination	LDLR,APOC2,FCN1,CD14,APOC1,NA,ARC	0.389477
GO:0006790	0.265276	1.71721	1.78844	3	70	sulfur metabolic process	sulfur metabolic process	NFS1,NA,SOD2	0.389477
GO:0000038	0.267116	3.47817	0.306589	1	12	very-long-chain fatty acid metabolic process	very-long-chain fatty acid metabolic process	PTGS2	0.389477
GO:0001836	0.267116	3.47817	0.306589	1	12	release of cytochrome c from mitochondria	release of cytochrome c from mitochondria	SOD2	0.389477
GO:0001909	0.267116	3.47817	0.306589	1	12	leukocyte mediated cytotoxicity	leukocyte mediated cytotoxicity	LAG3	0.389477
GO:0003044	0.267116	3.47817	0.306589	1	12	regulation of systemic arterial blood pressure mediated by a chemical signal	regulation of systemic arterial blood pressure mediated by a chemical signal	SOD2	0.389477
GO:0006536	0.267116	3.47817	0.306589	1	12	glutamate metabolic process	glutamate metabolic process	PRODH	0.389477
GO:0006607	0.267116	3.47817	0.306589	1	12	NLS-bearing substrate import into nucleus	NLS-bearing substrate import into nucleus	FYB	0.389477
GO:0019229	0.267116	3.47817	0.306589	1	12	regulation of vasoconstriction	regulation of vasoconstriction	ADM	0.389477
GO:0021675	0.267116	3.47817	0.306589	1	12	nerve development	nerve development	BDNF	0.389477
GO:0030149	0.267116	3.47817	0.306589	1	12	sphingolipid catabolic process	sphingolipid catabolic process	SPHK1	0.389477
GO:0030261	0.267116	3.47817	0.306589	1	12	chromosome condensation	chromosome condensation	NUSAP1	0.389477
GO:0030307	0.267116	3.47817	0.306589	1	12	positive regulation of cell growth	positive regulation of cell growth	SPHK1	0.389477
GO:0031016	0.267116	3.47817	0.306589	1	12	pancreas development	pancreas development	IL6	0.389477
GO:0031365	0.267116	3.47817	0.306589	1	12	N-terminal protein amino acid modification	N-terminal protein amino acid modification	HHATL	0.389477
GO:0034614	0.267116	3.47817	0.306589	1	12	cellular response to reactive oxygen species	cellular response to reactive oxygen species	FOS	0.389477
GO:0043900	0.267116	3.47817	0.306589	1	12	regulation of multi-organism process	regulation of multi-organism process	NA,FCER2	0.389477
GO:0046425	0.267116	3.47817	0.306589	1	12	regulation of JAK-STAT cascade	regulation of JAK-STAT cascade	IL6	0.389477
GO:0046466	0.267116	3.47817	0.306589	1	12	membrane lipid catabolic process	membrane lipid catabolic process	SPHK1	0.389477
GO:0046470	0.267116	3.47817	0.306589	1	12	phosphatidylcholine metabolic process	phosphatidylcholine metabolic process	APOC1	0.389477
GO:0050868	0.267116	3.47817	0.306589	1	12	negative regulation of T cell activation	negative regulation of T cell activation	NA,LAG3	0.389477
GO:0008610	0.26735	1.33255	6.10623	8	239	lipid biosynthetic process	lipid biosynthetic process	CD74,NA,APOC2,PTGS2,ALOX5,ADM,PLAUR,SYK,APOC1	0.389527
GO:0009719	0.267673	1.46596	3.47468	5	136	response to endogenous stimulus	response to endogenous stimulus	NA,PRKAR1A,VGF,CITED1,HMOX1,IL6	0.389706
GO:0006575	0.269308	1.55069	2.63156	4	103	cellular amino acid derivative metabolic process	cellular amino acid derivative metabolic process	NA,SOD2,APOC1,MOXD1	0.391794
GO:0007050	0.272229	1.69176	1.81398	3	71	cell cycle arrest	cell cycle arrest	AIF1,GADD45A,NA,IL8	0.394527
GO:0006418	0.272402	2.0163	1.02196	2	40	tRNA aminoacylation for protein translation	tRNA aminoacylation for protein translation	WARS,WARS2	0.394527
GO:0008406	0.272402	2.0163	1.02196	2	40	gonad development	gonad development	ADAMTS1,VGF	0.394527
GO:0010638	0.272402	2.0163	1.02196	2	40	positive regulation of organelle organization	positive regulation of organelle organization	NUSAP1,PLEK	0.394527
GO:0043038	0.272402	2.0163	1.02196	2	40	amino acid activation	amino acid activation	WARS,WARS2	0.394527
GO:0043039	0.272402	2.0163	1.02196	2	40	tRNA aminoacylation	tRNA aminoacylation	WARS,WARS2	0.394527
GO:0045893	0.274682	1.3208	6.15733	8	241	positive regulation of transcription, DNA-dependent	positive regulation of transcription, DNA-dependent	NPAS4,IRF1,NR4A3,OSM,CEBPA,FOS,CSRNP1,IL6	0.397534
GO:0051128	0.277407	1.29237	7.0771	9	277	regulation of cellular component organization	regulation of cellular component organization	NUSAP1,PLEK,APOC2,SPTBN1,PDPN,LST1,ITGB2,NA,APOC1,SCIN	0.40118
GO:0032989	0.278369	1.315	6.18288	8	242	cellular component morphogenesis	cellular component morphogenesis	NA,S100A4,CITED1,PDPN,LST1,ITGB2,S100A6,BDNF,DOCK2	0.401974
GO:0051254	0.278369	1.315	6.18288	8	242	positive regulation of RNA metabolic process	positive regulation of RNA metabolic process	NPAS4,IRF1,NR4A3,OSM,CEBPA,FOS,CSRNP1,IL6	0.401974
GO:0006497	0.28194	1.96437	1.04751	2	41	protein amino acid lipidation	protein amino acid lipidation	PLAUR,HHATL	0.405879
GO:0009116	0.28194	1.96437	1.04751	2	41	nucleoside metabolic process	nucleoside metabolic process	TYMP,NP	0.405879
GO:0030817	0.28194	1.96437	1.04751	2	41	regulation of cAMP biosynthetic process	regulation of cAMP biosynthetic process	GPR3,ABCA1	0.405879
GO:0043281	0.28194	1.96437	1.04751	2	41	regulation of caspase activity	regulation of caspase activity	STAT1,PYCARD	0.405879
GO:0019637	0.282435	1.43264	3.55132	5	139	organophosphate metabolic process	organophosphate metabolic process	PLEK,APOC2,NA,PLAUR,APOC1	0.405879
GO:0000096	0.285866	3.18796	0.332138	1	13	sulfur amino acid metabolic process	sulfur amino acid metabolic process	NFS1	0.405879
GO:0001541	0.285866	3.18796	0.332138	1	13	ovarian follicle development	ovarian follicle development	VGF	0.405879
GO:0001933	0.285866	3.18796	0.332138	1	13	negative regulation of protein amino acid phosphorylation	negative regulation of protein amino acid phosphorylation	IGFBP3	0.405879
GO:0002705	0.285866	3.18796	0.332138	1	13	positive regulation of leukocyte mediated immunity	positive regulation of leukocyte mediated immunity	LAG3	0.405879
GO:0002708	0.285866	3.18796	0.332138	1	13	positive regulation of lymphocyte mediated immunity	positive regulation of lymphocyte mediated immunity	LAG3	0.405879
GO:0002821	0.285866	3.18796	0.332138	1	13	positive regulation of adaptive immune response	positive regulation of adaptive immune response	TNFSF13B	0.405879
GO:0002824	0.285866	3.18796	0.332138	1	13	positive regulation of adaptive immune response based on somatic recombination of immune receptors built from immunoglobulin superfamily domains	positive regulation of adaptive immune response based on somatic recombination of immune receptors built from immunoglobulin superfamily domains	TNFSF13B	0.405879
GO:0006305	0.285866	3.18796	0.332138	1	13	DNA alkylation	DNA alkylation	FOS	0.405879
GO:0006306	0.285866	3.18796	0.332138	1	13	DNA methylation	DNA methylation	FOS	0.405879
GO:0007566	0.285866	3.18796	0.332138	1	13	embryo implantation	embryo implantation	SPP1	0.405879
GO:0015909	0.285866	3.18796	0.332138	1	13	long-chain fatty acid transport	long-chain fatty acid transport	NMUR2	0.405879
GO:0019438	0.285866	3.18796	0.332138	1	13	aromatic compound biosynthetic process	aromatic compound biosynthetic process	NFS1	0.405879
GO:0019674	0.285866	3.18796	0.332138	1	13	NAD metabolic process	NAD metabolic process	NP	0.405879
GO:0031532	0.285866	3.18796	0.332138	1	13	actin cytoskeleton reorganization	actin cytoskeleton reorganization	PLEK	0.405879
GO:0043043	0.285866	3.18796	0.332138	1	13	peptide biosynthetic process	peptide biosynthetic process	NA	0.405879
GO:0045727	0.285866	3.18796	0.332138	1	13	positive regulation of translation	positive regulation of translation	IL6	0.405879
GO:0046488	0.285866	3.18796	0.332138	1	13	phosphatidylinositol metabolic process	phosphatidylinositol metabolic process	NA	0.405879
GO:0051353	0.285866	3.18796	0.332138	1	13	positive regulation of oxidoreductase activity	positive regulation of oxidoreductase activity	FCER2	0.405879
GO:0007010	0.288817	1.25772	8.07351	10	316	cytoskeleton organization	cytoskeleton organization	NUSAP1,PLEK,SPTBN1,GADD45A,WAS,LCP1,RAC2,DOCK2,ARHGDIB,SCIN	0.409772
GO:0016197	0.291467	1.91504	1.07306	2	42	endosome transport	endosome transport	WAS,ABCA1	0.412929
GO:0051402	0.291467	1.91504	1.07306	2	42	neuron apoptosis	neuron apoptosis	SOD2,BDNF	0.412929
GO:0006732	0.292184	1.48977	2.73375	4	107	coenzyme metabolic process	coenzyme metabolic process	NFS1,NP,NA,SOD2	0.413573
GO:0001503	0.293196	1.61972	1.89063	3	74	ossification	ossification	IGFBP3,SPP1,IL6	0.413573
GO:0006725	0.293196	1.61972	1.89063	3	74	cellular aromatic compound metabolic process	cellular aromatic compound metabolic process	TYMP,NFS1,MOXD1	0.413573
GO:0009124	0.293196	1.61972	1.89063	3	74	nucleoside monophosphate biosynthetic process	nucleoside monophosphate biosynthetic process	GPR3,NA,ADM,ABCA1	0.413573
GO:0022604	0.293196	1.61972	1.89063	3	74	regulation of cell morphogenesis	regulation of cell morphogenesis	PDPN,LST1,ITGB2,NA	0.413573
GO:0060348	0.293196	1.61972	1.89063	3	74	bone development	bone development	IGFBP3,SPP1,IL6	0.413573
GO:0048729	0.297945	1.47527	2.7593	4	108	tissue morphogenesis	tissue morphogenesis	NR4A3,KLF4,PRKAR1A,CITED1	0.419969
GO:0000079	0.300979	1.86812	1.09861	2	43	regulation of cyclin-dependent protein kinase activity	regulation of cyclin-dependent protein kinase activity	GADD45A,SERTAD1,NA	0.420781
GO:0009063	0.300979	1.86812	1.09861	2	43	cellular amino acid catabolic process	cellular amino acid catabolic process	PRODH,MOXD1	0.420781
GO:0022415	0.300979	1.86812	1.09861	2	43	viral reproductive process	viral reproductive process	CCL5,NA,IL8	0.420781
GO:0030814	0.300979	1.86812	1.09861	2	43	regulation of cAMP metabolic process	regulation of cAMP metabolic process	GPR3,ABCA1	0.420781
GO:0032271	0.300979	1.86812	1.09861	2	43	regulation of protein polymerization	regulation of protein polymerization	SPTBN1,SCIN	0.420781
GO:0042158	0.300979	1.86812	1.09861	2	43	lipoprotein biosynthetic process	lipoprotein biosynthetic process	PLAUR,HHATL	0.420781
GO:0048608	0.300979	1.86812	1.09861	2	43	reproductive structure development	reproductive structure development	ADAMTS1,VGF	0.420781
GO:0051494	0.300979	1.86812	1.09861	2	43	negative regulation of cytoskeleton organization	negative regulation of cytoskeleton organization	SPTBN1,SCIN	0.420781
GO:0052548	0.300979	1.86812	1.09861	2	43	regulation of endopeptidase activity	regulation of endopeptidase activity	STAT1,PYCARD	0.420781
GO:0003073	0.304138	2.94239	0.357687	1	14	regulation of systemic arterial blood pressure	regulation of systemic arterial blood pressure	SOD2	0.420781
GO:0007405	0.304138	2.94239	0.357687	1	14	neuroblast proliferation	neuroblast proliferation	BDNF	0.420781
GO:0008156	0.304138	2.94239	0.357687	1	14	negative regulation of DNA replication	negative regulation of DNA replication	S100A11	0.420781
GO:0009065	0.304138	2.94239	0.357687	1	14	glutamine family amino acid catabolic process	glutamine family amino acid catabolic process	PRODH	0.420781
GO:0010811	0.304138	2.94239	0.357687	1	14	positive regulation of cell-substrate adhesion	positive regulation of cell-substrate adhesion	CYR61	0.420781
GO:0030511	0.304138	2.94239	0.357687	1	14	positive regulation of transforming growth factor beta receptor signaling pathway	positive regulation of transforming growth factor beta receptor signaling pathway	CITED1	0.420781
GO:0032768	0.304138	2.94239	0.357687	1	14	regulation of monooxygenase activity	regulation of monooxygenase activity	FCER2	0.420781
GO:0032963	0.304138	2.94239	0.357687	1	14	collagen metabolic process	collagen metabolic process	IL6	0.420781
GO:0035303	0.304138	2.94239	0.357687	1	14	regulation of dephosphorylation	regulation of dephosphorylation	PLEK	0.420781
GO:0042100	0.304138	2.94239	0.357687	1	14	B cell proliferation	B cell proliferation	TNFSF13B	0.420781
GO:0042558	0.304138	2.94239	0.357687	1	14	pteridine and derivative metabolic process	pteridine and derivative metabolic process	NFS1	0.420781
GO:0044259	0.304138	2.94239	0.357687	1	14	multicellular organismal macromolecule metabolic process	multicellular organismal macromolecule metabolic process	IL6	0.420781
GO:0045428	0.304138	2.94239	0.357687	1	14	regulation of nitric oxide biosynthetic process	regulation of nitric oxide biosynthetic process	SOD2	0.420781
GO:0045669	0.304138	2.94239	0.357687	1	14	positive regulation of osteoblast differentiation	positive regulation of osteoblast differentiation	IL6	0.420781
GO:0045884	0.304138	2.94239	0.357687	1	14	regulation of survival gene product expression	regulation of survival gene product expression	TNFSF13B	0.420781
GO:0050768	0.304138	2.94239	0.357687	1	14	negative regulation of neurogenesis	negative regulation of neurogenesis	BDNF	0.420781
GO:0051289	0.304138	2.94239	0.357687	1	14	protein homotetramerization	protein homotetramerization	SOD2	0.420781
GO:0044087	0.307235	1.57498	1.94173	3	76	regulation of cellular component biogenesis	regulation of cellular component biogenesis	PLEK,SPTBN1,SCIN	0.424765
GO:0006629	0.307857	1.17463	13.8221	16	541	lipid metabolic process	lipid metabolic process	CD74,BTN3A1,NA,LDLR,PLEK,APOC2,SPHK1,PDPN,SERPINA3,PTGS2,ALOX5,ADM,PLAUR,ABCA1,SYK,APOC1	0.425323
GO:0030198	0.310469	1.82343	1.12416	2	44	extracellular matrix organization	extracellular matrix organization	CYR61,LUM	0.428324
GO:0034101	0.310469	1.82343	1.12416	2	44	erythrocyte homeostasis	erythrocyte homeostasis	HMOX1,TIMP1	0.428324
GO:0030802	0.319932	1.78082	1.14971	2	45	regulation of cyclic nucleotide biosynthetic process	regulation of cyclic nucleotide biosynthetic process	GPR3,ABCA1	0.438565
GO:0030808	0.319932	1.78082	1.14971	2	45	regulation of nucleotide biosynthetic process	regulation of nucleotide biosynthetic process	GPR3,ABCA1	0.438565
GO:0043193	0.319932	1.78082	1.14971	2	45	positive regulation of gene-specific transcription	positive regulation of gene-specific transcription	CEBPA,IL6	0.438565
GO:0000086	0.321944	2.73191	0.383236	1	15	G2/M transition of mitotic cell cycle	G2/M transition of mitotic cell cycle	GADD45A	0.438565
GO:0001657	0.321944	2.73191	0.383236	1	15	ureteric bud development	ureteric bud development	BDNF	0.438565
GO:0001818	0.321944	2.73191	0.383236	1	15	negative regulation of cytokine production	negative regulation of cytokine production	HMOX1	0.438565
GO:0006044	0.321944	2.73191	0.383236	1	15	N-acetylglucosamine metabolic process	N-acetylglucosamine metabolic process	CHI3L2	0.438565
GO:0006213	0.321944	2.73191	0.383236	1	15	pyrimidine nucleoside metabolic process	pyrimidine nucleoside metabolic process	TYMP	0.438565
GO:0007205	0.321944	2.73191	0.383236	1	15	activation of protein kinase C activity by G-protein coupled receptor protein signaling pathway	activation of protein kinase C activity by G-protein coupled receptor protein signaling pathway	SPHK1	0.438565
GO:0008633	0.321944	2.73191	0.383236	1	15	activation of pro-apoptotic gene products	activation of pro-apoptotic gene products	TNFSF10	0.438565
GO:0009112	0.321944	2.73191	0.383236	1	15	nucleobase metabolic process	nucleobase metabolic process	TYMP	0.438565
GO:0010742	0.321944	2.73191	0.383236	1	15	foam cell differentiation	foam cell differentiation	ABCA1	0.438565
GO:0010743	0.321944	2.73191	0.383236	1	15	regulation of foam cell differentiation	regulation of foam cell differentiation	ABCA1	0.438565
GO:0010883	0.321944	2.73191	0.383236	1	15	regulation of lipid storage	regulation of lipid storage	ABCA1	0.438565
GO:0010948	0.321944	2.73191	0.383236	1	15	negative regulation of cell cycle process	negative regulation of cell cycle process	OSM	0.438565
GO:0033273	0.321944	2.73191	0.383236	1	15	response to vitamin	response to vitamin	SPP1	0.438565
GO:0043279	0.321944	2.73191	0.383236	1	15	response to alkaloid	response to alkaloid	HMOX1	0.438565
GO:0045793	0.321944	2.73191	0.383236	1	15	positive regulation of cell size	positive regulation of cell size	SPHK1	0.438565
GO:0007507	0.326935	1.40678	2.88705	4	113	heart development	heart development	ADAP2,ADAMTS1,ADM,SOD2	0.445052
GO:0007187	0.329365	1.74014	1.17526	2	46	G-protein signaling, coupled to cyclic nucleotide second messenger	G-protein signaling, coupled to cyclic nucleotide second messenger	GPR3,CCR1	0.44711
GO:0016032	0.329365	1.74014	1.17526	2	46	viral reproduction	viral reproduction	CCL5,NA,IL8	0.44711
GO:0032147	0.329365	1.74014	1.17526	2	46	activation of protein kinase activity	activation of protein kinase activity	SPHK1,GADD45B	0.44711
GO:0052547	0.329365	1.74014	1.17526	2	46	regulation of peptidase activity	regulation of peptidase activity	STAT1,PYCARD	0.44711
GO:0001701	0.335372	1.49247	2.04393	3	80	in utero embryonic development	in utero embryonic development	CITED1,JUNB,CEBPA	0.45395
GO:0006486	0.335372	1.49247	2.04393	3	80	protein amino acid glycosylation	protein amino acid glycosylation	LDLR,CD37,DDOST	0.45395
GO:0043413	0.335372	1.49247	2.04393	3	80	biopolymer glycosylation	biopolymer glycosylation	LDLR,CD37,DDOST	0.45395
GO:0070085	0.335372	1.49247	2.04393	3	80	glycosylation	glycosylation	LDLR,CD37,DDOST	0.45395
GO:0031327	0.33565	1.20069	8.4312	10	330	negative regulation of cellular biosynthetic process	negative regulation of cellular biosynthetic process	FOSB,PLEK,KLF4,IRF7,LAG3,CEBPA,S100A11,IRF8,APOC1,IL6	0.45395
GO:0007218	0.338761	1.70128	1.20081	2	47	neuropeptide signaling pathway	neuropeptide signaling pathway	PNOC,NMUR2	0.45395
GO:0030799	0.338761	1.70128	1.20081	2	47	regulation of cyclic nucleotide metabolic process	regulation of cyclic nucleotide metabolic process	GPR3,ABCA1	0.45395
GO:0045137	0.338761	1.70128	1.20081	2	47	development of primary sexual characteristics	development of primary sexual characteristics	ADAMTS1,VGF	0.45395
GO:0051260	0.338761	1.70128	1.20081	2	47	protein homooligomerization	protein homooligomerization	SOD2,TGM2	0.45395
GO:0000272	0.339297	2.54949	0.408785	1	16	polysaccharide catabolic process	polysaccharide catabolic process	CHI3L2	0.45395
GO:0002706	0.339297	2.54949	0.408785	1	16	regulation of lymphocyte mediated immunity	regulation of lymphocyte mediated immunity	NA,LAG3	0.45395
GO:0006041	0.339297	2.54949	0.408785	1	16	glucosamine metabolic process	glucosamine metabolic process	CHI3L2	0.45395
GO:0006471	0.339297	2.54949	0.408785	1	16	protein amino acid ADP-ribosylation	protein amino acid ADP-ribosylation	ART3	0.45395
GO:0006493	0.339297	2.54949	0.408785	1	16	protein amino acid O-linked glycosylation	protein amino acid O-linked glycosylation	LDLR	0.45395
GO:0006879	0.339297	2.54949	0.408785	1	16	cellular iron ion homeostasis	cellular iron ion homeostasis	HAMP,NA	0.45395
GO:0007098	0.339297	2.54949	0.408785	1	16	centrosome cycle	centrosome cycle	GADD45A	0.45395
GO:0007257	0.339297	2.54949	0.408785	1	16	activation of JUN kinase activity	activation of JUN kinase activity	SYK	0.45395
GO:0010721	0.339297	2.54949	0.408785	1	16	negative regulation of cell development	negative regulation of cell development	BDNF	0.45395
GO:0015844	0.339297	2.54949	0.408785	1	16	monoamine transport	monoamine transport	SYK	0.45395
GO:0042168	0.339297	2.54949	0.408785	1	16	heme metabolic process	heme metabolic process	HMOX1	0.45395
GO:0042490	0.339297	2.54949	0.408785	1	16	mechanoreceptor differentiation	mechanoreceptor differentiation	BDNF	0.45395
GO:0008544	0.342404	1.47316	2.06948	3	81	epidermis development	epidermis development	PTGS2,WAS,LAMB3	0.457479
GO:0015837	0.342404	1.47316	2.06948	3	81	amine transport	amine transport	SLC7A7,PDPN,SYK	0.457479
GO:0008202	0.344421	1.36862	2.96369	4	116	steroid metabolic process	steroid metabolic process	NA,LDLR,ADM,ABCA1,APOC1	0.459857
GO:0007519	0.348118	1.6641	1.22636	2	48	skeletal muscle tissue development	skeletal muscle tissue development	IFRD1,IGFBP3	0.46384
GO:0030324	0.348118	1.6641	1.22636	2	48	lung development	lung development	PDPN,CEBPA	0.46384
GO:0060538	0.348118	1.6641	1.22636	2	48	skeletal muscle organ development	skeletal muscle organ development	IFRD1,IGFBP3	0.46384
GO:0001837	0.356208	2.38987	0.434334	1	17	epithelial to mesenchymal transition	epithelial to mesenchymal transition	S100A4	0.471395
GO:0006304	0.356208	2.38987	0.434334	1	17	DNA modification	DNA modification	FOS	0.471395
GO:0007190	0.356208	2.38987	0.434334	1	17	activation of adenylate cyclase activity	activation of adenylate cyclase activity	GPR3	0.471395
GO:0009069	0.356208	2.38987	0.434334	1	17	serine family amino acid metabolic process	serine family amino acid metabolic process	NFS1	0.471395
GO:0019218	0.356208	2.38987	0.434334	1	17	regulation of steroid metabolic process	regulation of steroid metabolic process	NA,APOC1	0.471395
GO:0030048	0.356208	2.38987	0.434334	1	17	actin filament-based movement	actin filament-based movement	WAS	0.471395
GO:0030199	0.356208	2.38987	0.434334	1	17	collagen fibril organization	collagen fibril organization	LUM	0.471395
GO:0031331	0.356208	2.38987	0.434334	1	17	positive regulation of cellular catabolic process	positive regulation of cellular catabolic process	APOC2	0.471395
GO:0045862	0.356208	2.38987	0.434334	1	17	positive regulation of proteolysis	positive regulation of proteolysis	F12	0.471395
GO:0009123	0.35645	1.436	2.12057	3	83	nucleoside monophosphate metabolic process	nucleoside monophosphate metabolic process	GPR3,NA,ADM,ABCA1	0.471395
GO:0022900	0.35645	1.436	2.12057	3	83	electron transport chain	electron transport chain	CYBB,CYBA,SOD2,NA	0.471395
GO:0051098	0.36346	1.41811	2.14612	3	84	regulation of binding	regulation of binding	PYCARD,HMOX1,IL6	0.480339
GO:0006140	0.366694	1.5944	1.27745	2	50	regulation of nucleotide metabolic process	regulation of nucleotide metabolic process	GPR3,ABCA1	0.483302
GO:0009310	0.366694	1.5944	1.27745	2	50	amine catabolic process	amine catabolic process	PRODH,MOXD1	0.483302
GO:0030323	0.366694	1.5944	1.27745	2	50	respiratory tube development	respiratory tube development	PDPN,CEBPA	0.483302
GO:0043254	0.366694	1.5944	1.27745	2	50	regulation of protein complex assembly	regulation of protein complex assembly	SPTBN1,SCIN	0.483302
GO:0001501	0.368239	1.26882	3.98566	5	156	skeletal system development	skeletal system development	TEAD4,IGFBP3,SPP1,AEBP1,IL6	0.483997
GO:0016044	0.369988	1.18929	6.79606	8	266	membrane organization	membrane organization	LDLR,APOC2,FCN1,CD14,DOCK2,APOC1,NA,OTOF,ARC	0.483997
GO:0001942	0.372687	2.24903	0.459883	1	18	hair follicle development	hair follicle development	PTGS2	0.483997
GO:0006584	0.372687	2.24903	0.459883	1	18	catecholamine metabolic process	catecholamine metabolic process	MOXD1	0.483997
GO:0008637	0.372687	2.24903	0.459883	1	18	apoptotic mitochondrial changes	apoptotic mitochondrial changes	SOD2	0.483997
GO:0009712	0.372687	2.24903	0.459883	1	18	catechol metabolic process	catechol metabolic process	MOXD1	0.483997
GO:0015908	0.372687	2.24903	0.459883	1	18	fatty acid transport	fatty acid transport	NMUR2	0.483997
GO:0018958	0.372687	2.24903	0.459883	1	18	phenol metabolic process	phenol metabolic process	MOXD1	0.483997
GO:0022404	0.372687	2.24903	0.459883	1	18	molting cycle process	molting cycle process	PTGS2	0.483997
GO:0022405	0.372687	2.24903	0.459883	1	18	hair cycle process	hair cycle process	PTGS2	0.483997
GO:0031099	0.372687	2.24903	0.459883	1	18	regeneration	regeneration	PLAUR	0.483997
GO:0034311	0.372687	2.24903	0.459883	1	18	diol metabolic process	diol metabolic process	MOXD1	0.483997
GO:0042278	0.372687	2.24903	0.459883	1	18	purine nucleoside metabolic process	purine nucleoside metabolic process	NP	0.483997
GO:0042303	0.372687	2.24903	0.459883	1	18	molting cycle	molting cycle	PTGS2	0.483997
GO:0042310	0.372687	2.24903	0.459883	1	18	vasoconstriction	vasoconstriction	ADM	0.483997
GO:0042364	0.372687	2.24903	0.459883	1	18	water-soluble vitamin biosynthetic process	water-soluble vitamin biosynthetic process	NP	0.483997
GO:0042633	0.372687	2.24903	0.459883	1	18	hair cycle	hair cycle	PTGS2	0.483997
GO:0043506	0.372687	2.24903	0.459883	1	18	regulation of JUN kinase activity	regulation of JUN kinase activity	SYK	0.483997
GO:0043507	0.372687	2.24903	0.459883	1	18	positive regulation of JUN kinase activity	positive regulation of JUN kinase activity	SYK	0.483997
GO:0044403	0.372687	2.24903	0.459883	1	18	symbiosis, encompassing mutualism through parasitism	symbiosis, encompassing mutualism through parasitism	HLA-DRB4	0.483997
GO:0045762	0.372687	2.24903	0.459883	1	18	positive regulation of adenylate cyclase activity	positive regulation of adenylate cyclase activity	GPR3	0.483997
GO:0046128	0.372687	2.24903	0.459883	1	18	purine ribonucleoside metabolic process	purine ribonucleoside metabolic process	NP	0.483997
GO:0006469	0.375907	1.56168	1.303	2	51	negative regulation of protein kinase activity	negative regulation of protein kinase activity	GADD45B,GADD45A	0.486556
GO:0007126	0.375907	1.56168	1.303	2	51	meiosis	meiosis	GPR3,OSM	0.486556
GO:0042692	0.375907	1.56168	1.303	2	51	muscle cell differentiation	muscle cell differentiation	IFRD1,IGFBP3	0.486556
GO:0051223	0.375907	1.56168	1.303	2	51	regulation of protein transport	regulation of protein transport	PYCARD,IL6	0.486556
GO:0051327	0.375907	1.56168	1.303	2	51	M phase of meiotic cell cycle	M phase of meiotic cell cycle	GPR3,OSM	0.486556
GO:0007178	0.377441	1.38361	2.19722	3	86	transmembrane receptor protein serine/threonine kinase signaling pathway	transmembrane receptor protein serine/threonine kinase signaling pathway	SPTBN1,CITED1,FOS	0.487893
GO:0051493	0.377441	1.38361	2.19722	3	86	regulation of cytoskeleton organization	regulation of cytoskeleton organization	PLEK,SPTBN1,SCIN	0.487893
GO:0019935	0.385064	1.53027	1.32855	2	52	cyclic-nucleotide-mediated signaling	cyclic-nucleotide-mediated signaling	GPR3,CCR1	0.497087
GO:0060541	0.385064	1.53027	1.32855	2	52	respiratory system development	respiratory system development	PDPN,CEBPA	0.497087
GO:0001824	0.388747	2.12384	0.485433	1	19	blastocyst development	blastocyst development	JUNB	0.497883
GO:0006778	0.388747	2.12384	0.485433	1	19	porphyrin metabolic process	porphyrin metabolic process	HMOX1	0.497883
GO:0014070	0.388747	2.12384	0.485433	1	19	response to organic cyclic substance	response to organic cyclic substance	HMOX1	0.497883
GO:0031281	0.388747	2.12384	0.485433	1	19	positive regulation of cyclase activity	positive regulation of cyclase activity	GPR3	0.497883
GO:0033013	0.388747	2.12384	0.485433	1	19	tetrapyrrole metabolic process	tetrapyrrole metabolic process	HMOX1	0.497883
GO:0033500	0.388747	2.12384	0.485433	1	19	carbohydrate homeostasis	carbohydrate homeostasis	VGF	0.497883
GO:0042439	0.388747	2.12384	0.485433	1	19	ethanolamine and derivative metabolic process	ethanolamine and derivative metabolic process	APOC1	0.497883
GO:0042472	0.388747	2.12384	0.485433	1	19	inner ear morphogenesis	inner ear morphogenesis	NR4A3	0.497883
GO:0042593	0.388747	2.12384	0.485433	1	19	glucose homeostasis	glucose homeostasis	VGF	0.497883
GO:0044236	0.388747	2.12384	0.485433	1	19	multicellular organismal metabolic process	multicellular organismal metabolic process	IL6	0.497883
GO:0048167	0.388747	2.12384	0.485433	1	19	regulation of synaptic plasticity	regulation of synaptic plasticity	BDNF	0.497883
GO:0050821	0.388747	2.12384	0.485433	1	19	protein stabilization	protein stabilization	IFI30	0.497883
GO:0000165	0.391068	1.27619	3.16809	4	124	MAPKKK cascade	MAPKKK cascade	GADD45B,OSM,SYK,IL6,NA	0.500526
GO:0007398	0.391359	1.35075	2.24832	3	88	ectoderm development	ectoderm development	PTGS2,WAS,LAMB3	0.50057
GO:0031323	0.393436	1.05473	51.8902	54	2031	regulation of cellular metabolic process	regulation of cellular metabolic process	CHURC1,SP110,TEAD4,NA,TLR7,GPR3,NPAS4,FOSB,ATF3,IRF1,STAT1,PLEK,APOC2,NR4A3,SPHK1,GADD45B,SPTBN1,KLF4,GADD45A,PYCARD,IRF7,PRKAR1A,PRRX1,IFI16,IGFBP3,CITED1,JUNB,F12,HMOX1,PLAUR,HSPB1,LAG3,ABCA1,SERTAD1,OSM,CD86,CEBPA,S100A11,ZFP36,TIMP1,SYK,ZNF83,FOS,RAC2,IRF8,PRIC285,ITGB2,SOD2,HHATL,AEBP1,APOC1,CSRNP1,IL6,SCIN,SERPING1	0.502835
GO:0007548	0.394163	1.50009	1.3541	2	53	sex differentiation	sex differentiation	ADAMTS1,VGF	0.502835
GO:0048771	0.394163	1.50009	1.3541	2	53	tissue remodeling	tissue remodeling	TGM2,IL6	0.502835
GO:0051321	0.394163	1.50009	1.3541	2	53	meiotic cell cycle	meiotic cell cycle	GPR3,OSM	0.502835
GO:0048468	0.395674	1.12795	9.8364	11	385	cell development	cell development	NA,IFRD1,S100A4,IGFBP3,CITED1,CEBPA,TIMP1,LST1,SOD2,S100A6,BDNF,IL6	0.504433
GO:0007005	0.39829	1.33488	2.27387	3	89	mitochondrion organization	mitochondrion organization	TYMP,CEBPA,SOD2	0.507436
GO:0048511	0.403201	1.47107	1.37965	2	54	rhythmic process	rhythmic process	ADAMTS1,VGF	0.512202
GO:0051436	0.403201	1.47107	1.37965	2	54	negative regulation of ubiquitin-protein ligase activity during mitotic cell cycle	negative regulation of ubiquitin-protein ligase activity during mitotic cell cycle	PSMB9,PSMB8	0.512202
GO:0000060	0.404397	2.01182	0.510982	1	20	protein import into nucleus, translocation	protein import into nucleus, translocation	SPTBN1	0.512202
GO:0006040	0.404397	2.01182	0.510982	1	20	amino sugar metabolic process	amino sugar metabolic process	CHI3L2	0.512202
GO:0007588	0.404397	2.01182	0.510982	1	20	excretion	excretion	HMOX1	0.512202
GO:0030178	0.404397	2.01182	0.510982	1	20	negative regulation of Wnt receptor signaling pathway	negative regulation of Wnt receptor signaling pathway	CITED1	0.512202
GO:0032496	0.404397	2.01182	0.510982	1	20	response to lipopolysaccharide	response to lipopolysaccharide	LY96	0.512202
GO:0045639	0.404397	2.01182	0.510982	1	20	positive regulation of myeloid cell differentiation	positive regulation of myeloid cell differentiation	NA,SCIN	0.512202
GO:0051349	0.404397	2.01182	0.510982	1	20	positive regulation of lyase activity	positive regulation of lyase activity	GPR3	0.512202
GO:0031145	0.412175	1.44315	1.4052	2	55	anaphase-promoting complex-dependent proteasomal ubiquitin-dependent protein catabolic process	anaphase-promoting complex-dependent proteasomal ubiquitin-dependent protein catabolic process	PSMB9,PSMB8	0.52036
GO:0033673	0.412175	1.44315	1.4052	2	55	negative regulation of kinase activity	negative regulation of kinase activity	GADD45B,GADD45A	0.52036
GO:0051352	0.412175	1.44315	1.4052	2	55	negative regulation of ligase activity	negative regulation of ligase activity	PSMB9,PSMB8	0.52036
GO:0051444	0.412175	1.44315	1.4052	2	55	negative regulation of ubiquitin-protein ligase activity	negative regulation of ubiquitin-protein ligase activity	PSMB9,PSMB8	0.52036
GO:0051606	0.412175	1.44315	1.4052	2	55	detection of stimulus	detection of stimulus	LY96,SOD2	0.52036
GO:0019725	0.415348	1.15047	6.13178	7	240	cellular homeostasis	cellular homeostasis	CCL5,CCR1,STC1,HAMP,SOD2,TGM2,NMUR2,NA	0.524027
GO:0048666	0.419158	1.18862	4.24115	5	166	neuron development	neuron development	NA,LST1,SOD2,S100A6,BDNF,IL6	0.525708
GO:0006509	0.419649	1.91101	0.536531	1	21	membrane protein ectodomain proteolysis	membrane protein ectodomain proteolysis	TIMP1	0.525708
GO:0009110	0.419649	1.91101	0.536531	1	21	vitamin biosynthetic process	vitamin biosynthetic process	NP	0.525708
GO:0009791	0.419649	1.91101	0.536531	1	21	post-embryonic development	post-embryonic development	SOD2	0.525708
GO:0033619	0.419649	1.91101	0.536531	1	21	membrane protein proteolysis	membrane protein proteolysis	TIMP1	0.525708
GO:0042446	0.419649	1.91101	0.536531	1	21	hormone biosynthetic process	hormone biosynthetic process	ADM	0.525708
GO:0045667	0.419649	1.91101	0.536531	1	21	regulation of osteoblast differentiation	regulation of osteoblast differentiation	IL6	0.525708
GO:0050885	0.419649	1.91101	0.536531	1	21	neuromuscular process controlling balance	neuromuscular process controlling balance	NR4A3	0.525708
GO:0051053	0.419649	1.91101	0.536531	1	21	negative regulation of DNA metabolic process	negative regulation of DNA metabolic process	S100A11	0.525708
GO:0051262	0.419649	1.91101	0.536531	1	21	protein tetramerization	protein tetramerization	SOD2	0.525708
GO:0051495	0.419649	1.91101	0.536531	1	21	positive regulation of cytoskeleton organization	positive regulation of cytoskeleton organization	PLEK	0.525708
GO:0006457	0.42002	1.22443	3.29583	4	129	protein folding	protein folding	DNAJB1,DNAJB5,HLA-DMA,BAG3	0.525834
GO:0051130	0.425785	1.27496	2.37606	3	93	positive regulation of cellular component organization	positive regulation of cellular component organization	NUSAP1,PLEK,APOC2	0.532709
GO:0009057	0.426765	1.06549	19.8516	21	777	macromolecule catabolic process	macromolecule catabolic process	PSMB9,LDLR,ISG20,RNASE2,ADAMTS1,LAP3,PYCARD,CHI3L2,CTSC,PSMB8,ISG15,F12,PLAUR,C2,ZFP36,TIMP1,PLAU,NA,CTSH,AEBP1,CASP1,SERPING1	0.533593
GO:0003006	0.429919	1.39035	1.4563	2	57	reproductive developmental process	reproductive developmental process	ADAMTS1,VGF	0.536848
GO:0070201	0.429919	1.39035	1.4563	2	57	regulation of establishment of protein localization	regulation of establishment of protein localization	PYCARD,IL6	0.536848
GO:0010558	0.43265	1.108	8.17571	9	320	negative regulation of macromolecule biosynthetic process	negative regulation of macromolecule biosynthetic process	FOSB,KLF4,IRF7,LAG3,CEBPA,S100A11,IRF8,HHATL,IL6	0.539912
GO:0007040	0.434511	1.8198	0.56208	1	22	lysosome organization	lysosome organization	ABCA1	0.540158
GO:0010212	0.434511	1.8198	0.56208	1	22	response to ionizing radiation	response to ionizing radiation	SOD2	0.540158
GO:0042326	0.434511	1.8198	0.56208	1	22	negative regulation of phosphorylation	negative regulation of phosphorylation	IGFBP3	0.540158
GO:0045732	0.434511	1.8198	0.56208	1	22	positive regulation of protein catabolic process	positive regulation of protein catabolic process	F12	0.540158
GO:0046883	0.434511	1.8198	0.56208	1	22	regulation of hormone secretion	regulation of hormone secretion	NA,OSM	0.540158
GO:0051297	0.434511	1.8198	0.56208	1	22	centrosome organization	centrosome organization	GADD45A	0.540158
GO:0001666	0.438686	1.36536	1.48185	2	58	response to hypoxia	response to hypoxia	HMOX1,ANGPTL4	0.544652
GO:0051437	0.438686	1.36536	1.48185	2	58	positive regulation of ubiquitin-protein ligase activity during mitotic cell cycle	positive regulation of ubiquitin-protein ligase activity during mitotic cell cycle	PSMB9,PSMB8	0.544652
GO:0030030	0.444845	1.13074	5.33976	6	209	cell projection organization	cell projection organization	PLEK,RAC2,LST1,S100A6,BDNF,IL6	0.551947
GO:0045165	0.447378	1.34125	1.5074	2	59	cell fate commitment	cell fate commitment	IFRD1,KLF4	0.55322
GO:0051348	0.447378	1.34125	1.5074	2	59	negative regulation of transferase activity	negative regulation of transferase activity	GADD45B,GADD45A	0.55322
GO:0000070	0.448995	1.73688	0.587629	1	23	mitotic sister chromatid segregation	mitotic sister chromatid segregation	NUSAP1	0.55322
GO:0000819	0.448995	1.73688	0.587629	1	23	sister chromatid segregation	sister chromatid segregation	NUSAP1	0.55322
GO:0007162	0.448995	1.73688	0.587629	1	23	negative regulation of cell adhesion	negative regulation of cell adhesion	NA,ARHGDIB	0.55322
GO:0016202	0.448995	1.73688	0.587629	1	23	regulation of striated muscle tissue development	regulation of striated muscle tissue development	IGFBP3	0.55322
GO:0030073	0.448995	1.73688	0.587629	1	23	insulin secretion	insulin secretion	NA,VGF	0.55322
GO:0043433	0.448995	1.73688	0.587629	1	23	negative regulation of transcription factor activity	negative regulation of transcription factor activity	HMOX1	0.55322
GO:0048634	0.448995	1.73688	0.587629	1	23	regulation of muscle development	regulation of muscle development	IGFBP3	0.55322
GO:0051341	0.448995	1.73688	0.587629	1	23	regulation of oxidoreductase activity	regulation of oxidoreductase activity	FCER2	0.55322
GO:0090048	0.448995	1.73688	0.587629	1	23	negative regulation of transcription regulator activity	negative regulation of transcription regulator activity	HMOX1	0.55322
GO:0007346	0.452836	1.22014	2.47826	3	97	regulation of mitotic cell cycle	regulation of mitotic cell cycle	NUSAP1,SPHK1,SIK1	0.557601
GO:0051439	0.455996	1.31797	1.53294	2	60	regulation of ubiquitin-protein ligase activity during mitotic cell cycle	regulation of ubiquitin-protein ligase activity during mitotic cell cycle	PSMB9,PSMB8	0.560783
GO:0051443	0.455996	1.31797	1.53294	2	60	positive regulation of ubiquitin-protein ligase activity	positive regulation of ubiquitin-protein ligase activity	PSMB9,PSMB8	0.560783
GO:0010608	0.459977	1.15855	3.47468	4	136	posttranscriptional regulation of gene expression	posttranscriptional regulation of gene expression	HSPB1,ZFP36,IFI30,IL6	0.565321
GO:0006220	0.463109	1.66118	0.613178	1	24	pyrimidine nucleotide metabolic process	pyrimidine nucleotide metabolic process	TYMP	0.567024
GO:0007033	0.463109	1.66118	0.613178	1	24	vacuole organization	vacuole organization	ABCA1	0.567024
GO:0007163	0.463109	1.66118	0.613178	1	24	establishment or maintenance of cell polarity	establishment or maintenance of cell polarity	NA,DOCK2	0.567024
GO:0007338	0.463109	1.66118	0.613178	1	24	single fertilization	single fertilization	FCGBP	0.567024
GO:0032312	0.463109	1.66118	0.613178	1	24	regulation of ARF GTPase activity	regulation of ARF GTPase activity	ADAP2	0.567024
GO:0042471	0.463109	1.66118	0.613178	1	24	ear morphogenesis	ear morphogenesis	NR4A3	0.567024
GO:0009056	0.464041	1.03514	27.1842	28	1064	catabolic process	catabolic process	PSMB9,LDLR,ISG20,APOC2,SPHK1,RNASE2,ADAMTS1,LAP3,PYCARD,CHI3L2,CTSC,PSMB8,ISG15,NP,F12,HMOX1,PLAUR,C2,ZFP36,TIMP1,PLAU,NA,PRODH,CTSH,AEBP1,APOC1,CASP1,MOXD1,SERPING1	0.567345
GO:0006865	0.464535	1.29549	1.55849	2	61	amino acid transport	amino acid transport	SLC7A7,PDPN	0.567345
GO:0010639	0.464535	1.29549	1.55849	2	61	negative regulation of organelle organization	negative regulation of organelle organization	SPTBN1,SCIN	0.567345
GO:0051351	0.464535	1.29549	1.55849	2	61	positive regulation of ligase activity	positive regulation of ligase activity	PSMB9,PSMB8	0.567345
GO:0031175	0.471228	1.14099	3.52577	4	138	neuron projection development	neuron projection development	LST1,S100A6,BDNF,IL6	0.575158
GO:0006576	0.472996	1.27375	1.58404	2	62	biogenic amine metabolic process	biogenic amine metabolic process	APOC1,MOXD1	0.576594
GO:0032880	0.472996	1.27375	1.58404	2	62	regulation of protein localization	regulation of protein localization	PYCARD,IL6	0.576594
GO:0001935	0.476863	1.59178	0.638727	1	25	endothelial cell proliferation	endothelial cell proliferation	HMOX1	0.577333
GO:0006769	0.476863	1.59178	0.638727	1	25	nicotinamide metabolic process	nicotinamide metabolic process	NP	0.577333
GO:0007422	0.476863	1.59178	0.638727	1	25	peripheral nervous system development	peripheral nervous system development	OSM	0.577333
GO:0010563	0.476863	1.59178	0.638727	1	25	negative regulation of phosphorus metabolic process	negative regulation of phosphorus metabolic process	IGFBP3	0.577333
GO:0010810	0.476863	1.59178	0.638727	1	25	regulation of cell-substrate adhesion	regulation of cell-substrate adhesion	CYR61	0.577333
GO:0015711	0.476863	1.59178	0.638727	1	25	organic anion transport	organic anion transport	SLC16A3	0.577333
GO:0031023	0.476863	1.59178	0.638727	1	25	microtubule organizing center organization	microtubule organizing center organization	GADD45A	0.577333
GO:0031669	0.476863	1.59178	0.638727	1	25	cellular response to nutrient levels	cellular response to nutrient levels	HMOX1	0.577333
GO:0035270	0.476863	1.59178	0.638727	1	25	endocrine system development	endocrine system development	IL6	0.577333
GO:0045936	0.476863	1.59178	0.638727	1	25	negative regulation of phosphate metabolic process	negative regulation of phosphate metabolic process	IGFBP3	0.577333
GO:0046496	0.476863	1.59178	0.638727	1	25	nicotinamide nucleotide metabolic process	nicotinamide nucleotide metabolic process	NP	0.577333
GO:0044085	0.480787	1.03879	15.4572	16	605	cellular component biogenesis	cellular component biogenesis	CD74,PLEK,SPTBN1,NFS1,SLC7A7,WAS,ABCA1,HLA-DMA,SYK,LCP1,RAC2,NA,CYBA,SOD2,TGM2,APOC1,SCIN	0.581722
GO:0032583	0.481376	1.25272	1.60959	2	63	regulation of gene-specific transcription	regulation of gene-specific transcription	CEBPA,IL6	0.582074
GO:0000122	0.482394	1.12395	3.57687	4	140	negative regulation of transcription from RNA polymerase II promoter	negative regulation of transcription from RNA polymerase II promoter	FOSB,IRF7,CEBPA,IRF8	0.582942
GO:0043285	0.48434	1.03074	19.4684	20	762	biopolymer catabolic process	biopolymer catabolic process	PSMB9,ISG20,RNASE2,ADAMTS1,LAP3,PYCARD,CHI3L2,CTSC,PSMB8,ISG15,F12,PLAUR,C2,ZFP36,TIMP1,PLAU,NA,CTSH,AEBP1,CASP1,SERPING1	0.584931
GO:0007049	0.486239	1.03502	15.5083	16	607	cell cycle	cell cycle	PSMB9,NUSAP1,GPR3,AIF1,SPHK1,GADD45B,GADD45A,PSMB8,JUNB,PDPN,NA,SIK1,SERTAD1,OSM,IL8,S100A6,RGS2	0.586861
GO:0009566	0.490266	1.52793	0.664276	1	26	fertilization	fertilization	FCGBP	0.590258
GO:0009820	0.490266	1.52793	0.664276	1	26	alkaloid metabolic process	alkaloid metabolic process	NP	0.590258
GO:0043392	0.490266	1.52793	0.664276	1	26	negative regulation of DNA binding	negative regulation of DNA binding	HMOX1	0.590258
GO:0048754	0.490266	1.52793	0.664276	1	26	branching morphogenesis of a tube	branching morphogenesis of a tube	CYR61	0.590258
GO:0000956	0.503327	1.46899	0.689825	1	27	nuclear-transcribed mRNA catabolic process	nuclear-transcribed mRNA catabolic process	ZFP36	0.603373
GO:0001763	0.503327	1.46899	0.689825	1	27	morphogenesis of a branching structure	morphogenesis of a branching structure	CYR61	0.603373
GO:0006505	0.503327	1.46899	0.689825	1	27	GPI anchor metabolic process	GPI anchor metabolic process	PLAUR	0.603373
GO:0006506	0.503327	1.46899	0.689825	1	27	GPI anchor biosynthetic process	GPI anchor biosynthetic process	PLAUR	0.603373
GO:0009755	0.503327	1.46899	0.689825	1	27	hormone-mediated signaling	hormone-mediated signaling	PRKAR1A	0.603373
GO:0019362	0.503327	1.46899	0.689825	1	27	pyridine nucleotide metabolic process	pyridine nucleotide metabolic process	NP	0.603373
GO:0050905	0.503327	1.46899	0.689825	1	27	neuromuscular process	neuromuscular process	NR4A3	0.603373
GO:0009101	0.505261	1.1234	2.68265	3	105	glycoprotein biosynthetic process	glycoprotein biosynthetic process	LDLR,CD37,DDOST	0.605319
GO:0051438	0.50602	1.19358	1.68624	2	66	regulation of ubiquitin-protein ligase activity	regulation of ubiquitin-protein ligase activity	PSMB9,PSMB8	0.605855
GO:0051340	0.514065	1.17509	1.71179	2	67	regulation of ligase activity	regulation of ligase activity	PSMB9,PSMB8	0.613347
GO:0006821	0.516055	1.41442	0.715374	1	28	chloride transport	chloride transport	CLIC1	0.613347
GO:0007173	0.516055	1.41442	0.715374	1	28	epidermal growth factor receptor signaling pathway	epidermal growth factor receptor signaling pathway	HBEGF	0.613347
GO:0007292	0.516055	1.41442	0.715374	1	28	female gamete generation	female gamete generation	ADAMTS1	0.613347
GO:0010552	0.516055	1.41442	0.715374	1	28	positive regulation of specific transcription from RNA polymerase II promoter	positive regulation of specific transcription from RNA polymerase II promoter	CEBPA	0.613347
GO:0010876	0.516055	1.41442	0.715374	1	28	lipid localization	lipid localization	ABCA1	0.613347
GO:0019751	0.516055	1.41442	0.715374	1	28	polyol metabolic process	polyol metabolic process	PLEK	0.613347
GO:0019915	0.516055	1.41442	0.715374	1	28	lipid storage	lipid storage	ABCA1	0.613347
GO:0030855	0.516055	1.41442	0.715374	1	28	epithelial cell differentiation	epithelial cell differentiation	CITED1	0.613347
GO:0031647	0.516055	1.41442	0.715374	1	28	regulation of protein stability	regulation of protein stability	IFI30	0.613347
GO:0042440	0.516055	1.41442	0.715374	1	28	pigment metabolic process	pigment metabolic process	HMOX1	0.613347
GO:0051187	0.516055	1.41442	0.715374	1	28	cofactor catabolic process	cofactor catabolic process	HMOX1	0.613347
GO:0016042	0.517965	1.10154	2.73375	3	107	lipid catabolic process	lipid catabolic process	APOC2,SPHK1,APOC1	0.614866
GO:0045860	0.517965	1.10154	2.73375	3	107	positive regulation of protein kinase activity	positive regulation of protein kinase activity	SPHK1,GADD45B,SYK,NA	0.614866
GO:0033043	0.520703	1.06806	3.75571	4	147	regulation of organelle organization	regulation of organelle organization	NUSAP1,PLEK,SPTBN1,SCIN	0.61774
GO:0045859	0.522986	1.04888	4.77768	5	187	regulation of protein kinase activity	regulation of protein kinase activity	SPHK1,GADD45B,GADD45A,SERTAD1,NA,SYK	0.620071
GO:0016055	0.524251	1.09092	2.7593	3	108	Wnt receptor signaling pathway	Wnt receptor signaling pathway	KREMEN2,CITED1,NKD2	0.620815
GO:0033674	0.524251	1.09092	2.7593	3	108	positive regulation of kinase activity	positive regulation of kinase activity	SPHK1,GADD45B,SYK,NA	0.620815
GO:0000904	0.526068	1.06052	3.78126	4	148	cell morphogenesis involved in differentiation	cell morphogenesis involved in differentiation	S100A4,CITED1,S100A6,BDNF	0.622589
GO:0007188	0.528458	1.36375	0.740923	1	29	G-protein signaling, coupled to cAMP nucleotide second messenger	G-protein signaling, coupled to cAMP nucleotide second messenger	GPR3	0.623523
GO:0009119	0.528458	1.36375	0.740923	1	29	ribonucleoside metabolic process	ribonucleoside metabolic process	NP	0.623523
GO:0030111	0.528458	1.36375	0.740923	1	29	regulation of Wnt receptor signaling pathway	regulation of Wnt receptor signaling pathway	CITED1	0.623523
GO:0044272	0.528458	1.36375	0.740923	1	29	sulfur compound biosynthetic process	sulfur compound biosynthetic process	NA	0.623523
GO:0045927	0.528458	1.36375	0.740923	1	29	positive regulation of growth	positive regulation of growth	SPHK1	0.623523
GO:0019226	0.533659	1.02691	5.85074	6	229	transmission of nerve impulse	transmission of nerve impulse	NQO1,DTNA,PNOC,NPTX2,BDNF,NMUR2	0.629278
GO:0043623	0.536712	1.04574	3.83236	4	150	cellular protein complex assembly	cellular protein complex assembly	SPTBN1,WAS,CYBA,SCIN	0.632496
GO:0007179	0.537677	1.12285	1.78844	2	70	transforming growth factor beta receptor signaling pathway	transforming growth factor beta receptor signaling pathway	CITED1,FOS	0.633249
GO:0006446	0.540545	1.31657	0.766472	1	30	regulation of translational initiation	regulation of translational initiation	HSPB1	0.635473
GO:0031214	0.540545	1.31657	0.766472	1	30	biomineral formation	biomineral formation	SPP1	0.635473
GO:0042398	0.540545	1.31657	0.766472	1	30	cellular amino acid derivative biosynthetic process	cellular amino acid derivative biosynthetic process	NA	0.635473
GO:0050877	0.54087	1.00158	11.9825	12	469	neurological system process	neurological system process	NR4A3,EFEMP1,NQO1,DTNA,PNOC,NPTX2,SOD2,BDNF,NMUR2,OTOF,RGS16,NA,LUM	0.635473
GO:0043549	0.541911	1.02585	4.87987	5	191	regulation of kinase activity	regulation of kinase activity	SPHK1,GADD45B,GADD45A,SERTAD1,NA,SYK	0.636312
GO:0007601	0.542838	1.06025	2.83595	3	111	visual perception	visual perception	EFEMP1,RGS16,LUM	0.636633
GO:0050953	0.542838	1.06025	2.83595	3	111	sensory perception of light stimulus	sensory perception of light stimulus	EFEMP1,RGS16,LUM	0.636633
GO:0051259	0.545371	1.10645	1.81398	2	71	protein oligomerization	protein oligomerization	NA,SOD2,TGM2	0.639219
GO:0006066	0.546739	1.00772	6.94935	7	272	alcohol metabolic process	alcohol metabolic process	NA,LDLR,PLEK,SPHK1,CHI3L2,ABCA1,APOC1,MOXD1	0.640068
GO:0080090	0.546752	0.991791	49.3097	49	1930	regulation of primary metabolic process	regulation of primary metabolic process	CHURC1,SP110,TEAD4,NA,GPR3,NPAS4,FOSB,ATF3,IRF1,STAT1,PLEK,APOC2,NR4A3,SPTBN1,KLF4,PYCARD,IRF7,PRKAR1A,PRRX1,IFI16,IGFBP3,CITED1,JUNB,F12,SERPINA3,HMOX1,PLAUR,HSPB1,ABCA1,SERTAD1,OSM,CD86,CEBPA,S100A11,ZFP36,TIMP1,SYK,ZNF83,FOS,IRF8,PRIC285,ITGB2,SOD2,HHATL,AEBP1,APOC1,CSRNP1,IL6,SCIN,SERPING1	0.640068
GO:0051347	0.54894	1.0504	2.8615	3	112	positive regulation of transferase activity	positive regulation of transferase activity	SPHK1,GADD45B,SYK,NA	0.642243
GO:0007586	0.552323	1.27254	0.792022	1	31	digestion	digestion	NA,LDLR	0.643112
GO:0008652	0.552323	1.27254	0.792022	1	31	cellular amino acid biosynthetic process	cellular amino acid biosynthetic process	PRODH	0.643112
GO:0014031	0.552323	1.27254	0.792022	1	31	mesenchymal cell development	mesenchymal cell development	S100A4	0.643112
GO:0018130	0.552323	1.27254	0.792022	1	31	heterocycle biosynthetic process	heterocycle biosynthetic process	NFS1	0.643112
GO:0046519	0.552323	1.27254	0.792022	1	31	sphingoid metabolic process	sphingoid metabolic process	SPHK1	0.643112
GO:0048762	0.552323	1.27254	0.792022	1	31	mesenchymal cell differentiation	mesenchymal cell differentiation	S100A4	0.643112
GO:0051100	0.552323	1.27254	0.792022	1	31	negative regulation of binding	negative regulation of binding	HMOX1	0.643112
GO:0060485	0.552323	1.27254	0.792022	1	31	mesenchyme development	mesenchyme development	S100A4	0.643112
GO:0006606	0.552976	1.09052	1.83953	2	72	protein import into nucleus	protein import into nucleus	SPTBN1,FYB	0.643487
GO:0006820	0.560491	1.07503	1.86508	2	73	anion transport	anion transport	SLC16A3,CLIC1	0.651453
GO:0051170	0.560491	1.07503	1.86508	2	73	nuclear import	nuclear import	SPTBN1,FYB	0.651453
GO:0060255	0.561536	0.985765	49.5397	49	1939	regulation of macromolecule metabolic process	regulation of macromolecule metabolic process	CHURC1,SP110,TEAD4,TLR7,NPAS4,FOSB,ATF3,IRF1,STAT1,PLEK,NR4A3,SPTBN1,KLF4,PYCARD,NA,IRF7,FCER2,PRKAR1A,PRRX1,IFI16,IGFBP3,TNFSF13B,CITED1,JUNB,F12,HMOX1,PLAUR,HSPB1,LAG3,SERTAD1,OSM,CD86,CEBPA,S100A11,ZFP36,TIMP1,SYK,ZNF83,FOS,IRF8,PRIC285,ITGB2,SOD2,HHATL,IFI30,AEBP1,CSRNP1,IL6,SCIN,SERPING1	0.651938
GO:0055114	0.561577	0.987546	10.1174	10	396	oxidation reduction	oxidation reduction	CYBB,PTGS2,NQO1,ALOX5,HMOX1,CYBA,PRODH,SOD2,IFI30,MOXD1,NA	0.651938
GO:0019933	0.563801	1.23135	0.817571	1	32	cAMP-mediated signaling	cAMP-mediated signaling	GPR3	0.653741
GO:0046165	0.563801	1.23135	0.817571	1	32	alcohol biosynthetic process	alcohol biosynthetic process	NA,PLEK	0.653741
GO:0016054	0.567916	1.05998	1.89063	2	74	organic acid catabolic process	organic acid catabolic process	PRODH,MOXD1	0.657729
GO:0046395	0.567916	1.05998	1.89063	2	74	carboxylic acid catabolic process	carboxylic acid catabolic process	PRODH,MOXD1	0.657729
GO:0006468	0.570942	0.978944	12.238	12	479	protein amino acid phosphorylation	protein amino acid phosphorylation	ABI3,STAT1,GADD45B,SPTBN1,FYB,PRKAR1A,IGFBP3,SIK1,OSM,SYK,ITGB2,NA,IL6	0.660841
GO:0022414	0.57268	0.980415	8.15016	8	319	reproductive process	reproductive process	FCGBP,CCL5,ADAMTS1,VGF,JUNB,SPP1,NA,ADM,IL8	0.662459
GO:0006275	0.574986	1.19273	0.84312	1	33	regulation of DNA replication	regulation of DNA replication	S100A11	0.662677
GO:0030705	0.574986	1.19273	0.84312	1	33	cytoskeleton-dependent intracellular transport	cytoskeleton-dependent intracellular transport	WAS	0.662677
GO:0046328	0.574986	1.19273	0.84312	1	33	regulation of JNK cascade	regulation of JNK cascade	SYK	0.662677
GO:0046489	0.574986	1.19273	0.84312	1	33	phosphoinositide biosynthetic process	phosphoinositide biosynthetic process	PLAUR	0.662677
GO:0070302	0.574986	1.19273	0.84312	1	33	regulation of stress-activated protein kinase signaling pathway	regulation of stress-activated protein kinase signaling pathway	SYK	0.662677
GO:0034504	0.57525	1.04534	1.91618	2	75	protein localization in nucleus	protein localization in nucleus	SPTBN1,FYB	0.662677
GO:0043062	0.57525	1.04534	1.91618	2	75	extracellular structure organization	extracellular structure organization	CYR61,LUM	0.662677
GO:0007268	0.578677	0.982618	5.08427	5	199	synaptic transmission	synaptic transmission	NQO1,DTNA,PNOC,NPTX2,BDNF	0.665837
GO:0051338	0.578677	0.982618	5.08427	5	199	regulation of transferase activity	regulation of transferase activity	SPHK1,GADD45B,GADD45A,SERTAD1,NA,SYK	0.665837
GO:0000003	0.579847	0.973918	8.20126	8	321	reproduction	reproduction	FCGBP,CCL5,ADAMTS1,VGF,JUNB,SPP1,NA,ADM,IL8	0.66679
GO:0048598	0.584533	0.994899	3.01479	3	118	embryonic morphogenesis	embryonic morphogenesis	NR4A3,KLF4,PRKAR1A	0.671782
GO:0000910	0.585885	1.15645	0.868669	1	34	cytokinesis	cytokinesis	NUSAP1	0.672146
GO:0006402	0.585885	1.15645	0.868669	1	34	mRNA catabolic process	mRNA catabolic process	ZFP36	0.672146
GO:0030278	0.585885	1.15645	0.868669	1	34	regulation of ossification	regulation of ossification	IL6	0.672146
GO:0051252	0.586472	0.970713	24.6293	24	964	regulation of RNA metabolic process	regulation of RNA metabolic process	TEAD4,NPAS4,FOSB,ATF3,IRF1,STAT1,NR4A3,KLF4,IRF7,PRKAR1A,PRRX1,IFI16,CITED1,JUNB,HMOX1,OSM,CEBPA,ZFP36,ZNF83,FOS,NA,IRF8,SOD2,CSRNP1,IL6	0.672424
GO:0009790	0.588122	0.96885	6.18288	6	242	embryonic development	embryonic development	NR4A3,KLF4,PRKAR1A,CITED1,JUNB,CEBPA	0.673918
GO:0006508	0.589708	0.966277	16.5047	16	646	proteolysis	proteolysis	PSMB9,ADAMTS1,LAP3,PYCARD,CTSC,PSMB8,ISG15,F12,PLAUR,C2,TIMP1,PLAU,NA,CTSH,AEBP1,CASP1,SERPING1	0.675339
GO:0051716	0.591528	0.963666	12.4169	12	486	cellular response to stimulus	cellular response to stimulus	GADD45A,PRKAR1A,IFI16,NA,HMOX1,IL8,SYK,FOS,ITGB2,SOD2,DOCK2,IL6,NUPR1	0.677025
GO:0006733	0.596505	1.12231	0.894218	1	35	oxidoreduction coenzyme metabolic process	oxidoreduction coenzyme metabolic process	NP	0.681752
GO:0007568	0.596505	1.12231	0.894218	1	35	aging	aging	SOD2	0.681752
GO:0007156	0.596708	1.00373	1.99283	2	78	homophilic cell adhesion	homophilic cell adhesion	PCDH17,CDH12	0.681752
GO:0045892	0.600851	0.957365	5.21201	5	204	negative regulation of transcription, DNA-dependent	negative regulation of transcription, DNA-dependent	FOSB,KLF4,IRF7,CEBPA,IRF8	0.686083
GO:0006302	0.606855	1.09012	0.919767	1	36	double-strand break repair	double-strand break repair	SOD2	0.692533
GO:0006944	0.61694	1.05972	0.945316	1	37	membrane fusion	membrane fusion	OTOF	0.702723
GO:0032012	0.61694	1.05972	0.945316	1	37	regulation of ARF protein signal transduction	regulation of ARF protein signal transduction	ADAP2,NA	0.702723
GO:0046850	0.61694	1.05972	0.945316	1	37	regulation of bone remodeling	regulation of bone remodeling	IL6	0.702723
GO:0009628	0.617228	0.940697	4.24115	4	166	response to abiotic stimulus	response to abiotic stimulus	VGF,HSPB1,OSM,SOD2	0.702723
GO:0006355	0.618308	0.952924	23.9906	23	939	regulation of transcription, DNA-dependent	regulation of transcription, DNA-dependent	TEAD4,NPAS4,FOSB,ATF3,IRF1,STAT1,NR4A3,KLF4,IRF7,PRKAR1A,PRRX1,IFI16,CITED1,JUNB,HMOX1,OSM,CEBPA,ZNF83,FOS,NA,IRF8,SOD2,CSRNP1,IL6	0.703543
GO:0030163	0.619898	0.946805	16.8113	16	658	protein catabolic process	protein catabolic process	PSMB9,ADAMTS1,LAP3,PYCARD,CTSC,PSMB8,ISG15,F12,PLAUR,C2,TIMP1,PLAU,NA,CTSH,AEBP1,CASP1,SERPING1	0.704939
GO:0051253	0.622359	0.933351	5.33976	5	209	negative regulation of RNA metabolic process	negative regulation of RNA metabolic process	FOSB,KLF4,IRF7,CEBPA,IRF8	0.707326
GO:0010551	0.626768	1.03096	0.970865	1	38	regulation of specific transcription from RNA polymerase II promoter	regulation of specific transcription from RNA polymerase II promoter	CEBPA	0.710677
GO:0032011	0.626768	1.03096	0.970865	1	38	ARF protein signal transduction	ARF protein signal transduction	ADAP2,NA	0.710677
GO:0032569	0.626768	1.03096	0.970865	1	38	specific transcription from RNA polymerase II promoter	specific transcription from RNA polymerase II promoter	CEBPA	0.710677
GO:0034103	0.626768	1.03096	0.970865	1	38	regulation of tissue remodeling	regulation of tissue remodeling	IL6	0.710677
GO:0009889	0.630263	0.955669	43.5356	42	1704	regulation of biosynthetic process	regulation of biosynthetic process	CHURC1,SP110,TEAD4,NA,TLR7,GPR3,NPAS4,FOSB,ATF3,IRF1,STAT1,PLEK,APOC2,NR4A3,KLF4,PYCARD,IRF7,FCER2,PRKAR1A,PRRX1,IFI16,CITED1,JUNB,HMOX1,HSPB1,LAG3,ABCA1,SERTAD1,OSM,CD86,CEBPA,S100A11,SYK,ZNF83,FOS,IRF8,PRIC285,SOD2,HHATL,AEBP1,APOC1,CSRNP1,IL6	0.713421
GO:0010498	0.630652	0.941221	2.12057	2	83	proteasomal protein catabolic process	proteasomal protein catabolic process	PSMB9,PSMB8	0.713421
GO:0014706	0.630652	0.941221	2.12057	2	83	striated muscle tissue development	striated muscle tissue development	IFRD1,IGFBP3	0.713421
GO:0043161	0.630652	0.941221	2.12057	2	83	proteasomal ubiquitin-dependent protein catabolic process	proteasomal ubiquitin-dependent protein catabolic process	PSMB9,PSMB8	0.713421
GO:0016043	0.634279	0.952832	40.5464	39	1587	cellular component organization	cellular component organization	CD74,NUSAP1,LDLR,PLEK,APOC2,SPTBN1,GADD45A,TYMP,NA,S100A4,NFS1,SLC7A7,CYR61,CITED1,PDPN,HMOX1,WAS,ABCA1,CEBPA,HLA-DMA,SYK,LCP1,RAC2,CYBA,LST1,FCN1,ITGB2,SOD2,TGM2,CD14,S100A6,BDNF,DOCK2,APOC1,IL6,OTOF,ARHGDIB,SCIN,ARC,LUM	0.716945
GO:0008016	0.636344	1.00371	0.996414	1	39	regulation of heart contraction	regulation of heart contraction	HBEGF	0.716945
GO:0009064	0.636344	1.00371	0.996414	1	39	glutamine family amino acid metabolic process	glutamine family amino acid metabolic process	PRODH	0.716945
GO:0030218	0.636344	1.00371	0.996414	1	39	erythrocyte differentiation	erythrocyte differentiation	TIMP1	0.716945
GO:0030534	0.636344	1.00371	0.996414	1	39	adult behavior	adult behavior	NA,NR4A3	0.716945
GO:0045761	0.636344	1.00371	0.996414	1	39	regulation of adenylate cyclase activity	regulation of adenylate cyclase activity	GPR3	0.716945
GO:0046849	0.636344	1.00371	0.996414	1	39	bone remodeling	bone remodeling	IL6	0.716945
GO:0009165	0.64054	0.911997	4.36889	4	171	nucleotide biosynthetic process	nucleotide biosynthetic process	GPR3,NA,NP,ADM,ABCA1	0.721255
GO:0006308	0.645676	0.977861	1.02196	1	40	DNA catabolic process	DNA catabolic process	ISG20	0.724526
GO:0007088	0.645676	0.977861	1.02196	1	40	regulation of mitosis	regulation of mitosis	NUSAP1	0.724526
GO:0017015	0.645676	0.977861	1.02196	1	40	regulation of transforming growth factor beta receptor signaling pathway	regulation of transforming growth factor beta receptor signaling pathway	CITED1	0.724526
GO:0043414	0.645676	0.977861	1.02196	1	40	biopolymer methylation	biopolymer methylation	FOS	0.724526
GO:0048592	0.645676	0.977861	1.02196	1	40	eye morphogenesis	eye morphogenesis	BDNF	0.724526
GO:0051783	0.645676	0.977861	1.02196	1	40	regulation of nuclear division	regulation of nuclear division	NUSAP1	0.724526
GO:0006464	0.652027	0.936131	26.4688	25	1036	protein modification process	protein modification process	ABI3,STAT1,LDLR,GADD45B,SPTBN1,FYB,CD37,NFS1,ISG15,PRKAR1A,IGFBP3,F12,SIK1,PLAUR,OSM,DUSP5,NA,SYK,F13A1,ITGB2,TGM2,HHATL,ART3,IL6,DDOST,SERPING1	0.731231
GO:0031279	0.654769	0.953304	1.04751	1	41	regulation of cyclase activity	regulation of cyclase activity	GPR3	0.733462
GO:0034754	0.654769	0.953304	1.04751	1	41	cellular hormone metabolic process	cellular hormone metabolic process	ADM	0.733462
GO:0060284	0.662339	0.885985	2.24832	2	88	regulation of cell development	regulation of cell development	IGFBP3,BDNF	0.740408
GO:0060537	0.662339	0.885985	2.24832	2	88	muscle tissue development	muscle tissue development	IFRD1,IGFBP3	0.740408
GO:0043412	0.662914	0.931218	27.6441	26	1082	biopolymer modification	biopolymer modification	ABI3,STAT1,LDLR,GADD45B,SPTBN1,FYB,CD37,NFS1,ISG15,PRKAR1A,IGFBP3,F12,SIK1,PLAUR,OSM,DUSP5,NA,SYK,FOS,F13A1,ITGB2,TGM2,HHATL,ART3,IL6,DDOST,SERPING1	0.740408
GO:0003007	0.66363	0.929945	1.07306	1	42	heart morphogenesis	heart morphogenesis	ADAMTS1	0.740408
GO:0015698	0.66363	0.929945	1.07306	1	42	inorganic anion transport	inorganic anion transport	CLIC1	0.740408
GO:0022904	0.66363	0.929945	1.07306	1	42	respiratory electron transport chain	respiratory electron transport chain	SOD2	0.740408
GO:0051339	0.66363	0.929945	1.07306	1	42	regulation of lyase activity	regulation of lyase activity	GPR3	0.740408
GO:0006022	0.672265	0.907699	1.09861	1	43	aminoglycan metabolic process	aminoglycan metabolic process	CHI3L2	0.748327
GO:0006767	0.672265	0.907699	1.09861	1	43	water-soluble vitamin metabolic process	water-soluble vitamin metabolic process	NP	0.748327
GO:0009952	0.672265	0.907699	1.09861	1	43	anterior/posterior pattern formation	anterior/posterior pattern formation	ARC	0.748327
GO:0030308	0.672265	0.907699	1.09861	1	43	negative regulation of cell growth	negative regulation of cell growth	CAPRIN2	0.748327
GO:0051172	0.674266	0.886456	7.84357	7	307	negative regulation of nitrogen compound metabolic process	negative regulation of nitrogen compound metabolic process	FOSB,KLF4,IRF7,CEBPA,S100A11,IRF8,APOC1	0.749943
GO:0007600	0.674957	0.876093	5.6719	5	222	sensory perception	sensory perception	EFEMP1,PNOC,OTOF,RGS16,NA,LUM	0.749943
GO:0030182	0.674957	0.876093	5.6719	5	222	neuron differentiation	neuron differentiation	NA,LST1,SOD2,S100A6,BDNF,IL6	0.749943
GO:0043009	0.675256	0.865051	3.44913	3	135	chordate embryonic development	chordate embryonic development	CITED1,JUNB,CEBPA	0.749943
GO:0050890	0.675765	0.880413	6.77051	6	265	cognition	cognition	EFEMP1,PNOC,BDNF,OTOF,RGS16,NA,LUM	0.75008
GO:0009100	0.680112	0.858446	3.47468	3	136	glycoprotein metabolic process	glycoprotein metabolic process	LDLR,CD37,DDOST	0.753809
GO:0009792	0.680112	0.858446	3.47468	3	136	embryonic development ending in birth or egg hatching	embryonic development ending in birth or egg hatching	CITED1,JUNB,CEBPA	0.753809
GO:0007266	0.680286	0.855822	2.32497	2	91	Rho protein signal transduction	Rho protein signal transduction	ABCA1,ARHGDIB	0.753809
GO:0000187	0.680679	0.886487	1.12416	1	44	activation of MAPK activity	activation of MAPK activity	SYK,NA	0.753816
GO:0031326	0.687359	0.930001	43.4334	41	1700	regulation of cellular biosynthetic process	regulation of cellular biosynthetic process	CHURC1,SP110,TEAD4,NA,TLR7,GPR3,NPAS4,FOSB,ATF3,IRF1,STAT1,PLEK,APOC2,NR4A3,KLF4,PYCARD,IRF7,PRKAR1A,PRRX1,IFI16,CITED1,JUNB,HMOX1,HSPB1,LAG3,ABCA1,SERTAD1,OSM,CD86,CEBPA,S100A11,SYK,ZNF83,FOS,IRF8,PRIC285,SOD2,HHATL,AEBP1,APOC1,CSRNP1,IL6	0.760782
GO:0006839	0.688878	0.866239	1.14971	1	45	mitochondrial transport	mitochondrial transport	UCP2	0.761165
GO:0007611	0.688878	0.866239	1.14971	1	45	learning or memory	learning or memory	BDNF	0.761165
GO:0019748	0.688878	0.866239	1.14971	1	45	secondary metabolic process	secondary metabolic process	NP	0.761165
GO:0032259	0.696867	0.846892	1.17526	1	46	methylation	methylation	FOS	0.768457
GO:0032868	0.696867	0.846892	1.17526	1	46	response to insulin stimulus	response to insulin stimulus	NA,VGF	0.768457
GO:0045792	0.696867	0.846892	1.17526	1	46	negative regulation of cell size	negative regulation of cell size	CAPRIN2	0.768457
GO:0000226	0.69745	0.827626	2.40161	2	94	microtubule cytoskeleton organization	microtubule cytoskeleton organization	NUSAP1,GADD45A	0.768457
GO:0006399	0.69745	0.827626	2.40161	2	94	tRNA metabolic process	tRNA metabolic process	WARS,WARS2	0.768457
GO:0051179	0.700161	0.929759	54.905	52	2149	localization	localization	CD74,NUSAP1,NA,ABI3,STXBP2,PARP9,LDLR,CCL5,PLEK,APOC2,SPHK1,SPTBN1,FYB,CYBB,PYCARD,TAP1,SLC7A7,VGF,IGFBP3,TNFSF13B,UCP2,PDPN,LAT2,PTGS2,SLC16A3,HBEGF,HMOX1,LAPTM5,PLAUR,HSPB1,WAS,ABCA1,OSM,NKD2,HLA-DMA,IL8,SYK,CYBA,CLIC1,FCN1,ITGB2,CD14,BDNF,NMUR2,DOCK2,SLC15A3,APOC1,IL6,ARHGDIB,SCIN,ARC	0.771008
GO:0007423	0.703	0.818632	2.42716	2	95	sensory organ development	sensory organ development	NR4A3,BDNF	0.773697
GO:0009309	0.704652	0.828385	1.20081	1	47	amine biosynthetic process	amine biosynthetic process	PRODH	0.773766
GO:0016050	0.704652	0.828385	1.20081	1	47	vesicle organization	vesicle organization	ABCA1	0.773766
GO:0046777	0.704652	0.828385	1.20081	1	47	protein amino acid autophosphorylation	protein amino acid autophosphorylation	SYK	0.773766
GO:0051656	0.704652	0.828385	1.20081	1	47	establishment of organelle localization	establishment of organelle localization	NUSAP1	0.773766
GO:0006417	0.708465	0.809829	2.45271	2	96	regulation of translation	regulation of translation	HSPB1,IL6	0.777516
GO:0003015	0.712238	0.810666	1.22636	1	48	heart process	heart process	HBEGF	0.780337
GO:0050804	0.712238	0.810666	1.22636	1	48	regulation of synaptic transmission	regulation of synaptic transmission	BDNF	0.780337
GO:0060047	0.712238	0.810666	1.22636	1	48	heart contraction	heart contraction	HBEGF	0.780337
GO:0007059	0.719629	0.793686	1.2519	1	49	chromosome segregation	chromosome segregation	NUSAP1	0.78755
GO:0015992	0.719629	0.793686	1.2519	1	49	proton transport	proton transport	UCP2	0.78755
GO:0006164	0.72141	0.803192	3.70462	3	145	purine nucleotide biosynthetic process	purine nucleotide biosynthetic process	GPR3,NA,ADM,ABCA1	0.789055
GO:0006351	0.725945	0.894281	26.4433	24	1035	transcription, DNA-dependent	transcription, DNA-dependent	TEAD4,NPAS4,FOSB,ATF3,IRF1,STAT1,NR4A3,KLF4,IRF7,PRKAR1A,PRRX1,IFI16,CITED1,JUNB,HMOX1,OSM,CEBPA,ZNF83,FOS,NA,IRF8,NMI,SOD2,CSRNP1,IL6	0.793569
GO:0032774	0.729444	0.892283	26.4944	24	1037	RNA biosynthetic process	RNA biosynthetic process	TEAD4,NPAS4,FOSB,ATF3,IRF1,STAT1,NR4A3,KLF4,IRF7,PRKAR1A,PRRX1,IFI16,CITED1,JUNB,HMOX1,OSM,CEBPA,ZNF83,FOS,NA,IRF8,NMI,SOD2,CSRNP1,IL6	0.796947
GO:0006818	0.733851	0.761762	1.303	1	51	hydrogen transport	hydrogen transport	UCP2	0.800415
GO:0040029	0.733851	0.761762	1.303	1	51	regulation of gene expression, epigenetic	regulation of gene expression, epigenetic	FOS	0.800415
GO:0051969	0.733851	0.761762	1.303	1	51	regulation of transmission of nerve impulse	regulation of transmission of nerve impulse	BDNF	0.800415
GO:0006753	0.736103	0.810816	6.10623	5	239	nucleoside phosphate metabolic process	nucleoside phosphate metabolic process	GPR3,NA,TYMP,NP,ADM,ABCA1	0.801974
GO:0009117	0.736103	0.810816	6.10623	5	239	nucleotide metabolic process	nucleotide metabolic process	GPR3,NA,TYMP,NP,ADM,ABCA1	0.801974
GO:0019538	0.736875	0.91234	52.5289	49	2056	protein metabolic process	protein metabolic process	PSMB9,DNAJB1,WARS,ABI3,DNAJB5,STAT1,LDLR,PLEK,GADD45B,SPTBN1,FYB,ADAMTS1,LAP3,PYCARD,CD37,CTSC,PSMB8,NFS1,ISG15,PRKAR1A,IGFBP3,F12,SIK1,PLAUR,HSPB1,C2,OSM,DUSP5,TIMP1,PLAU,HLA-DMA,NA,SYK,F13A1,C1QC,BAG3,CTSH,ITGB2,TGM2,WARS2,HHATL,IFI30,ART3,AEBP1,C1QB,IL6,CASP1,SCIN,DDOST,SERPING1	0.802366
GO:0007254	0.74069	0.746739	1.32855	1	52	JNK cascade	JNK cascade	SYK	0.803824
GO:0007411	0.74069	0.746739	1.32855	1	52	axon guidance	axon guidance	BDNF	0.803824
GO:0007605	0.74069	0.746739	1.32855	1	52	sensory perception of sound	sensory perception of sound	OTOF	0.803824
GO:0031644	0.74069	0.746739	1.32855	1	52	regulation of neurological system process	regulation of neurological system process	BDNF	0.803824
GO:0045926	0.74069	0.746739	1.32855	1	52	negative regulation of growth	negative regulation of growth	CAPRIN2	0.803824
GO:0046474	0.74069	0.746739	1.32855	1	52	glycerophospholipid biosynthetic process	glycerophospholipid biosynthetic process	PLAUR	0.803824
GO:0034984	0.745979	0.800269	6.18288	5	242	cellular response to DNA damage stimulus	cellular response to DNA damage stimulus	GADD45A,IFI16,HMOX1,SOD2,NUPR1	0.809113
GO:0043406	0.747354	0.732294	1.3541	1	53	positive regulation of MAP kinase activity	positive regulation of MAP kinase activity	SYK,NA	0.809702
GO:0043543	0.747354	0.732294	1.3541	1	53	protein amino acid acylation	protein amino acid acylation	HHATL	0.809702
GO:0048699	0.74921	0.796812	6.20843	5	243	generation of neurons	generation of neurons	NA,LST1,SOD2,S100A6,BDNF,IL6	0.811263
GO:0006091	0.752411	0.793384	6.23398	5	244	generation of precursor metabolites and energy	generation of precursor metabolites and energy	NA,CYBB,VGF,CEBPA,CYBA,SOD2	0.8128
GO:0006665	0.753847	0.718394	1.37965	1	54	sphingolipid metabolic process	sphingolipid metabolic process	SPHK1	0.8128
GO:0006694	0.753847	0.718394	1.37965	1	54	steroid biosynthetic process	steroid biosynthetic process	NA,ADM	0.8128
GO:0031098	0.753847	0.718394	1.37965	1	54	stress-activated protein kinase signaling pathway	stress-activated protein kinase signaling pathway	SYK	0.8128
GO:0046365	0.753847	0.718394	1.37965	1	54	monosaccharide catabolic process	monosaccharide catabolic process	CHI3L2	0.8128
GO:0050954	0.753847	0.718394	1.37965	1	54	sensory perception of mechanical stimulus	sensory perception of mechanical stimulus	OTOF	0.8128
GO:0080135	0.753847	0.718394	1.37965	1	54	regulation of cellular response to stress	regulation of cellular response to stress	SYK	0.8128
GO:0017038	0.753968	0.738294	2.68265	2	105	protein import	protein import	SPTBN1,FYB	0.8128
GO:0033365	0.758629	0.73111	2.7082	2	106	protein localization in organelle	protein localization in organelle	SPTBN1,FYB	0.817372
GO:0006413	0.760174	0.705009	1.4052	1	55	translational initiation	translational initiation	HSPB1	0.818132
GO:0030258	0.760174	0.705009	1.4052	1	55	lipid modification	lipid modification	APOC1	0.818132
GO:0051640	0.76634	0.692111	1.43075	1	56	organelle localization	organelle localization	NUSAP1	0.824312
GO:0016310	0.769008	0.844965	17.4756	15	684	phosphorylation	phosphorylation	ABI3,STAT1,SPHK1,GADD45B,SPTBN1,FYB,GADD45A,PRKAR1A,IGFBP3,SIK1,SERTAD1,OSM,NA,SYK,ITGB2,IL6	0.826726
GO:0043687	0.76996	0.856987	21.7934	19	853	post-translational protein modification	post-translational protein modification	ABI3,STAT1,GADD45B,SPTBN1,FYB,NFS1,ISG15,PRKAR1A,IGFBP3,SIK1,PLAUR,OSM,DUSP5,SYK,F13A1,ITGB2,TGM2,NA,ART3,IL6	0.827292
GO:0007389	0.772156	0.710363	2.78485	2	109	pattern specification process	pattern specification process	CYR61,ARC	0.828943
GO:0030031	0.772347	0.679673	1.4563	1	57	cell projection assembly	cell projection assembly	RAC2	0.828943
GO:0022402	0.778886	0.797985	9.88749	8	387	cell cycle process	cell cycle process	PSMB9,NUSAP1,GPR3,AIF1,GADD45A,PSMB8,NA,OSM,IL8	0.835501
GO:0007167	0.782768	0.760621	6.48947	5	254	enzyme linked receptor protein signaling pathway	enzyme linked receptor protein signaling pathway	SPTBN1,CITED1,HBEGF,SYK,FOS	0.838741
GO:0055086	0.782768	0.760621	6.48947	5	254	nucleobase, nucleoside and nucleotide metabolic process	nucleobase, nucleoside and nucleotide metabolic process	GPR3,NA,TYMP,NP,ADM,ABCA1	0.838741
GO:0006643	0.783905	0.656084	1.5074	1	59	membrane lipid metabolic process	membrane lipid metabolic process	SPHK1	0.839498
GO:0043434	0.789462	0.644889	1.53294	1	60	response to peptide hormone stimulus	response to peptide hormone stimulus	NA,VGF	0.844521
GO:0046164	0.789462	0.644889	1.53294	1	60	alcohol catabolic process	alcohol catabolic process	CHI3L2	0.844521
GO:0045934	0.792208	0.76431	7.74137	6	303	negative regulation of nucleobase, nucleoside, nucleotide and nucleic acid metabolic process	negative regulation of nucleobase, nucleoside, nucleotide and nucleic acid metabolic process	FOSB,KLF4,IRF7,CEBPA,S100A11,IRF8	0.846993
GO:0007409	0.793238	0.678255	2.9126	2	114	axonogenesis	axonogenesis	S100A6,BDNF	0.847058
GO:0006323	0.794878	0.634068	1.55849	1	61	DNA packaging	DNA packaging	NUSAP1	0.847058
GO:0006766	0.794878	0.634068	1.55849	1	61	vitamin metabolic process	vitamin metabolic process	NP	0.847058
GO:0042445	0.794878	0.634068	1.55849	1	61	hormone metabolic process	hormone metabolic process	NA,ADM	0.847058
GO:0045017	0.794878	0.634068	1.55849	1	61	glycerolipid biosynthetic process	glycerolipid biosynthetic process	PLAUR	0.847058
GO:0045664	0.794878	0.634068	1.55849	1	61	regulation of neuron differentiation	regulation of neuron differentiation	BDNF	0.847058
GO:0022008	0.799564	0.742196	6.64276	5	260	neurogenesis	neurogenesis	NA,LST1,SOD2,S100A6,BDNF,IL6	0.85144
GO:0000278	0.799864	0.756396	7.81802	6	306	mitotic cell cycle	mitotic cell cycle	PSMB9,NUSAP1,SPHK1,GADD45A,PSMB8,SIK1	0.85144
GO:0006163	0.801585	0.697996	4.24115	3	166	purine nucleotide metabolic process	purine nucleotide metabolic process	GPR3,NA,ADM,ABCA1	0.852806
GO:0001654	0.805296	0.613472	1.60959	1	63	eye development	eye development	BDNF	0.85594
GO:0015031	0.80541	0.808633	15.7893	13	618	protein transport	protein transport	CD74,STXBP2,PLEK,SPTBN1,FYB,PYCARD,NA,TAP1,TNFSF13B,ABCA1,HLA-DMA,SLC15A3,IL6	0.85594
GO:0044262	0.808111	0.689374	4.29225	3	168	cellular carbohydrate metabolic process	cellular carbohydrate metabolic process	NA,LDLR,CD37,DDOST	0.858342
GO:0006730	0.810306	0.603664	1.63514	1	64	one-carbon metabolic process	one-carbon metabolic process	FOS	0.859737
GO:0051052	0.810306	0.603664	1.63514	1	64	regulation of DNA metabolic process	regulation of DNA metabolic process	S100A11	0.859737
GO:0016311	0.812587	0.648892	3.04034	2	119	dephosphorylation	dephosphorylation	PLEK,DUSP5,NA	0.861687
GO:0045184	0.817718	0.798693	15.9682	13	625	establishment of protein localization	establishment of protein localization	CD74,STXBP2,PLEK,SPTBN1,FYB,PYCARD,NA,TAP1,TNFSF13B,ABCA1,HLA-DMA,SLC15A3,IL6	0.866656
GO:0002009	0.819944	0.584954	1.68624	1	66	morphogenesis of an epithelium	morphogenesis of an epithelium	CITED1	0.868071
GO:0060429	0.819944	0.584954	1.68624	1	66	epithelium development	epithelium development	CITED1	0.868071
GO:0006974	0.822834	0.71613	6.8727	5	269	response to DNA damage stimulus	response to DNA damage stimulus	GADD45A,IFI16,HMOX1,SOD2,NUPR1	0.870658
GO:0048812	0.823408	0.632448	3.11699	2	122	neuron projection morphogenesis	neuron projection morphogenesis	S100A6,BDNF	0.870792
GO:0042391	0.824579	0.576025	1.71179	1	67	regulation of membrane potential	regulation of membrane potential	SOD2	0.871557
GO:0033554	0.828273	0.739863	9.29987	7	364	cellular response to stress	cellular response to stress	GADD45A,IFI16,HMOX1,SYK,FOS,SOD2,NUPR1	0.874096
GO:0010556	0.829193	0.85455	42.0027	37	1644	regulation of macromolecule biosynthetic process	regulation of macromolecule biosynthetic process	CHURC1,SP110,TEAD4,TLR7,NPAS4,FOSB,ATF3,IRF1,STAT1,NR4A3,KLF4,PYCARD,NA,IRF7,FCER2,PRKAR1A,PRRX1,IFI16,CITED1,JUNB,HMOX1,HSPB1,LAG3,SERTAD1,OSM,CD86,CEBPA,S100A11,SYK,ZNF83,FOS,IRF8,PRIC285,SOD2,HHATL,AEBP1,CSRNP1,IL6	0.874096
GO:0016481	0.830093	0.707832	6.94935	5	272	negative regulation of transcription	negative regulation of transcription	FOSB,KLF4,IRF7,CEBPA,IRF8	0.874096
GO:0006913	0.830309	0.621935	3.16809	2	124	nucleocytoplasmic transport	nucleocytoplasmic transport	SPTBN1,FYB	0.874096
GO:0048667	0.830309	0.621935	3.16809	2	124	cell morphogenesis involved in neuron differentiation	cell morphogenesis involved in neuron differentiation	S100A6,BDNF	0.874096
GO:0051169	0.830309	0.621935	3.16809	2	124	nuclear transport	nuclear transport	SPTBN1,FYB	0.874096
GO:0006793	0.83057	0.807423	20.5926	17	806	phosphorus metabolic process	phosphorus metabolic process	ABI3,STAT1,PLEK,SPHK1,GADD45B,SPTBN1,FYB,GADD45A,PRKAR1A,IGFBP3,SIK1,SERTAD1,OSM,DUSP5,NA,SYK,ITGB2,IL6	0.874096
GO:0006796	0.83057	0.807423	20.5926	17	806	phosphate metabolic process	phosphate metabolic process	ABI3,STAT1,PLEK,SPHK1,GADD45B,SPTBN1,FYB,GADD45A,PRKAR1A,IGFBP3,SIK1,SERTAD1,OSM,DUSP5,NA,SYK,ITGB2,IL6	0.874096
GO:0048858	0.840206	0.606796	3.24473	2	127	cell projection morphogenesis	cell projection morphogenesis	S100A6,BDNF	0.883759
GO:0050767	0.849995	0.527655	1.86508	1	73	regulation of neurogenesis	regulation of neurogenesis	BDNF	0.893091
GO:0051329	0.849995	0.527655	1.86508	1	73	interphase of mitotic cell cycle	interphase of mitotic cell cycle	GADD45A	0.893091
GO:0016052	0.853859	0.520367	1.89063	1	74	carbohydrate catabolic process	carbohydrate catabolic process	CHI3L2	0.896184
GO:0045333	0.853859	0.520367	1.89063	1	74	cellular respiration	cellular respiration	SOD2	0.896184
GO:0032318	0.857624	0.513275	1.91618	1	75	regulation of Ras GTPase activity	regulation of Ras GTPase activity	ADAP2	0.899167
GO:0032870	0.857624	0.513275	1.91618	1	75	cellular response to hormone stimulus	cellular response to hormone stimulus	PRKAR1A	0.899167
GO:0032990	0.858453	0.578599	3.39803	2	133	cell part morphogenesis	cell part morphogenesis	S100A6,BDNF	0.899552
GO:0003002	0.861292	0.506373	1.94173	1	76	regionalization	regionalization	ARC	0.901557
GO:0051325	0.861292	0.506373	1.94173	1	76	interphase	interphase	GADD45A	0.901557
GO:0034622	0.862764	0.645757	6.08068	4	238	cellular macromolecular complex assembly	cellular macromolecular complex assembly	SPTBN1,WAS,CYBA,SCIN	0.902612
GO:0034621	0.864834	0.666545	7.35814	5	288	cellular macromolecular complex subunit organization	cellular macromolecular complex subunit organization	PLEK,SPTBN1,WAS,CYBA,SCIN	0.904293
GO:0044249	0.867553	0.85454	68.0883	61	2665	cellular biosynthetic process	cellular biosynthetic process	CHURC1,SP110,CD74,TEAD4,NA,TLR7,GPR3,NPAS4,WARS,SPOCD1,FOSB,ATF3,IRF1,STAT1,LDLR,PLEK,APOC2,NR4A3,KLF4,TYMP,PYCARD,IRF7,CD37,NFS1,PRKAR1A,PRRX1,IFI16,NP,CITED1,JUNB,PTGS2,NQO1,ALOX5,ADM,HMOX1,PLAUR,HSPB1,LAG3,ABCA1,SERTAD1,OSM,CD86,CEBPA,S100A11,SYK,ZNF83,FOS,IRF8,CYBA,PRODH,NMI,PRIC285,SOD2,WARS2,HHATL,AEBP1,APOC1,CSRNP1,NECAB2,IL6,DDOST	0.906649
GO:0043405	0.868349	0.493106	1.99283	1	78	regulation of MAP kinase activity	regulation of MAP kinase activity	SYK,NA	0.906994
GO:0008654	0.875049	0.480511	2.04393	1	80	phospholipid biosynthetic process	phospholipid biosynthetic process	PLAUR	0.913013
GO:0051960	0.875049	0.480511	2.04393	1	80	regulation of nervous system development	regulation of nervous system development	BDNF	0.913013
GO:0005976	0.881408	0.468538	2.09502	1	82	polysaccharide metabolic process	polysaccharide metabolic process	CHI3L2	0.918928
GO:0009058	0.881661	0.846605	69.5957	62	2724	biosynthetic process	biosynthetic process	CHURC1,SP110,CD74,TEAD4,NA,TLR7,GPR3,NPAS4,WARS,SPOCD1,FOSB,ATF3,IRF1,STAT1,LDLR,PLEK,APOC2,NR4A3,KLF4,TYMP,PYCARD,IRF7,CD37,NFS1,FCER2,PRKAR1A,PRRX1,IFI16,NP,CITED1,JUNB,PTGS2,NQO1,ALOX5,ADM,HMOX1,PLAUR,HSPB1,LAG3,ABCA1,SERTAD1,OSM,CD86,CEBPA,S100A11,SYK,ZNF83,FOS,IRF8,CYBA,PRODH,NMI,PRIC285,SOD2,WARS2,HHATL,AEBP1,APOC1,CSRNP1,NECAB2,IL6,DDOST	0.918928
GO:0010629	0.886819	0.638519	7.66472	5	300	negative regulation of gene expression	negative regulation of gene expression	FOSB,KLF4,IRF7,CEBPA,IRF8	0.923809
GO:0043087	0.890349	0.451647	2.17167	1	85	regulation of GTPase activity	regulation of GTPase activity	ADAP2	0.926991
GO:0019953	0.892138	0.572256	5.13537	3	201	sexual reproduction	sexual reproduction	FCGBP,ADAMTS1,VGF	0.928357
GO:0051171	0.896181	0.806126	41.6961	35	1632	regulation of nitrogen compound metabolic process	regulation of nitrogen compound metabolic process	CHURC1,SP110,TEAD4,GPR3,NPAS4,FOSB,ATF3,IRF1,STAT1,NR4A3,KLF4,PYCARD,IRF7,PRKAR1A,PRRX1,IFI16,CITED1,JUNB,HMOX1,ABCA1,SERTAD1,OSM,CD86,CEBPA,S100A11,ZFP36,ZNF83,FOS,NA,IRF8,PRIC285,SOD2,AEBP1,APOC1,CSRNP1,IL6	0.932067
GO:0010468	0.902246	0.803083	42.9736	36	1682	regulation of gene expression	regulation of gene expression	CHURC1,SP110,TEAD4,NPAS4,FOSB,ATF3,IRF1,STAT1,NR4A3,KLF4,PYCARD,IRF7,PRKAR1A,PRRX1,IFI16,TNFSF13B,CITED1,JUNB,F12,HMOX1,HSPB1,SERTAD1,OSM,CD86,CEBPA,ZFP36,ZNF83,FOS,NA,IRF8,PRIC285,SOD2,IFI30,AEBP1,CSRNP1,IL6,SERPING1	0.937283
GO:0051234	0.902607	0.809451	47.2658	40	1850	establishment of localization	establishment of localization	CD74,NUSAP1,NA,STXBP2,LDLR,CCL5,PLEK,APOC2,SPTBN1,FYB,CYBB,PYCARD,TAP1,SLC7A7,VGF,TNFSF13B,UCP2,PDPN,LAT2,SLC16A3,HMOX1,LAPTM5,WAS,ABCA1,OSM,NKD2,HLA-DMA,SYK,CYBA,CLIC1,FCN1,CD14,BDNF,NMUR2,SLC15A3,APOC1,IL6,SCIN,ARC	0.937283
GO:0044248	0.90264	0.726915	18.7019	14	732	cellular catabolic process	cellular catabolic process	PSMB9,LDLR,ISG20,APOC2,SPHK1,RNASE2,PSMB8,ISG15,NP,HMOX1,ZFP36,NA,PRODH,APOC1,MOXD1	0.937283
GO:0008104	0.903854	0.718505	17.5778	13	688	protein localization	protein localization	CD74,STXBP2,PLEK,SPTBN1,FYB,PYCARD,NA,TAP1,TNFSF13B,ABCA1,HLA-DMA,SLC15A3,IL6	0.938043
GO:0006260	0.908325	0.497438	3.93456	2	154	DNA replication	DNA replication	TYMP,S100A11	0.942182
GO:0019219	0.915213	0.788106	41.2873	34	1616	regulation of nucleobase, nucleoside, nucleotide and nucleic acid metabolic process	regulation of nucleobase, nucleoside, nucleotide and nucleic acid metabolic process	CHURC1,SP110,TEAD4,GPR3,NPAS4,FOSB,ATF3,IRF1,STAT1,NR4A3,KLF4,PYCARD,IRF7,PRKAR1A,PRRX1,IFI16,CITED1,JUNB,HMOX1,ABCA1,SERTAD1,OSM,CD86,CEBPA,S100A11,ZFP36,ZNF83,FOS,NA,IRF8,PRIC285,SOD2,AEBP1,CSRNP1,IL6	0.948164
GO:0006816	0.915577	0.403131	2.42716	1	95	calcium ion transport	calcium ion transport	NMUR2	0.948164
GO:0009314	0.915577	0.403131	2.42716	1	95	response to radiation	response to radiation	SOD2	0.948164
GO:0006259	0.916526	0.618652	9.45316	6	370	DNA metabolic process	DNA metabolic process	ISG20,GADD45A,TYMP,S100A11,FOS,SOD2	0.948164
GO:0007264	0.916526	0.618652	9.45316	6	370	small GTPase mediated signal transduction	small GTPase mediated signal transduction	ADAP2,HMOX1,ABCA1,RAC2,GARNL4,ARHGDIB,NA	0.948164
GO:0070838	0.917758	0.398841	2.45271	1	96	divalent metal ion transport	divalent metal ion transport	NMUR2	0.948934
GO:0007265	0.919599	0.528474	5.54415	3	217	Ras protein signal transduction	Ras protein signal transduction	ADAP2,ABCA1,ARHGDIB,NA	0.950122
GO:0006470	0.919882	0.39464	2.47826	1	97	protein amino acid dephosphorylation	protein amino acid dephosphorylation	DUSP5,NA	0.950122
GO:0006810	0.920415	0.792767	46.8826	39	1835	transport	transport	CD74,NA,STXBP2,LDLR,CCL5,PLEK,APOC2,SPTBN1,FYB,CYBB,PYCARD,TAP1,SLC7A7,VGF,TNFSF13B,UCP2,PDPN,LAT2,SLC16A3,HMOX1,LAPTM5,WAS,ABCA1,OSM,NKD2,HLA-DMA,SYK,CYBA,CLIC1,FCN1,CD14,BDNF,NMUR2,SLC15A3,APOC1,IL6,SCIN,ARC	0.950168
GO:0000279	0.92398	0.520983	5.6208	3	220	M phase	M phase	NUSAP1,GPR3,OSM	0.953085
GO:0007017	0.924219	0.469136	4.1645	2	163	microtubule-based process	microtubule-based process	NUSAP1,GADD45A	0.953085
GO:0022403	0.930316	0.546818	7.12819	4	279	cell cycle phase	cell cycle phase	NUSAP1,GPR3,GADD45A,OSM	0.958866
GO:0006886	0.93326	0.570215	8.53339	5	334	intracellular protein transport	intracellular protein transport	CD74,STXBP2,SPTBN1,FYB,NA	0.960961
GO:0006605	0.933336	0.451963	4.31779	2	169	protein targeting	protein targeting	SPTBN1,FYB	0.960961
GO:0006350	0.942366	0.75567	40.2909	32	1577	transcription	transcription	CHURC1,SP110,TEAD4,NPAS4,SPOCD1,FOSB,ATF3,IRF1,STAT1,NR4A3,KLF4,PYCARD,IRF7,PRKAR1A,PRRX1,IFI16,CITED1,JUNB,HMOX1,SERTAD1,OSM,CD86,CEBPA,ZNF83,FOS,NA,IRF8,NMI,PRIC285,SOD2,AEBP1,CSRNP1,IL6	0.969746
GO:0006511	0.945094	0.428399	4.54774	2	178	ubiquitin-dependent protein catabolic process	ubiquitin-dependent protein catabolic process	PSMB9,PSMB8	0.97204
GO:0015980	0.94591	0.340715	2.8615	1	112	energy derivation by oxidation of organic compounds	energy derivation by oxidation of organic compounds	NA,SOD2	0.972224
GO:0051056	0.946272	0.425929	4.57329	2	179	regulation of small GTPase mediated signal transduction	regulation of small GTPase mediated signal transduction	ADAP2,GARNL4,NA	0.972224
GO:0009059	0.947164	0.776709	55.7225	46	2181	macromolecule biosynthetic process	macromolecule biosynthetic process	CHURC1,SP110,TEAD4,TLR7,NPAS4,WARS,SPOCD1,FOSB,ATF3,IRF1,STAT1,LDLR,NR4A3,KLF4,TYMP,PYCARD,NA,IRF7,CD37,FCER2,PRKAR1A,PRRX1,IFI16,CITED1,JUNB,HMOX1,PLAUR,HSPB1,LAG3,SERTAD1,OSM,CD86,CEBPA,S100A11,SYK,ZNF83,FOS,IRF8,NMI,PRIC285,SOD2,WARS2,HHATL,AEBP1,CSRNP1,IL6,DDOST	0.972628
GO:0034660	0.948556	0.421071	4.62438	2	181	ncRNA metabolic process	ncRNA metabolic process	WARS,WARS2	0.973544
GO:0034613	0.949401	0.541097	8.96773	5	351	cellular protein localization	cellular protein localization	CD74,STXBP2,SPTBN1,FYB,NA	0.973899
GO:0015674	0.950001	0.331633	2.93814	1	115	di-, tri-valent inorganic cation transport	di-, tri-valent inorganic cation transport	NMUR2,NA	0.974001
GO:0045449	0.950652	0.739943	38.528	30	1508	regulation of transcription	regulation of transcription	CHURC1,SP110,TEAD4,NPAS4,FOSB,ATF3,IRF1,STAT1,NR4A3,KLF4,PYCARD,IRF7,PRKAR1A,PRRX1,IFI16,CITED1,JUNB,HMOX1,SERTAD1,OSM,CD86,CEBPA,ZNF83,FOS,NA,IRF8,PRIC285,SOD2,AEBP1,CSRNP1,IL6	0.974156
GO:0033036	0.951772	0.654915	19.1107	13	748	macromolecule localization	macromolecule localization	CD74,STXBP2,PLEK,SPTBN1,FYB,PYCARD,NA,TAP1,TNFSF13B,ABCA1,HLA-DMA,SLC15A3,IL6	0.974362
GO:0070727	0.951854	0.536253	9.04437	5	354	cellular macromolecule localization	cellular macromolecule localization	CD74,STXBP2,SPTBN1,FYB,NA	0.974362
GO:0055085	0.954868	0.407127	4.77768	2	187	transmembrane transport	transmembrane transport	SLC7A7,PDPN	0.976934
GO:0009987	0.955739	0.754172	193.764	185	7584	cellular process	cellular process	CHURC1,SP110,APBB1IP,HLA-DRB3,CD74,TEAD4,MYBPH,PSMB9,NUSAP1,NA,TLR7,DNAJB1,GPR3,NPAS4,WARS,SPOCD1,ABI3,FOSB,ATF3,IFRD1,STXBP2,DNAJB5,IRF1,PARP9,STAT1,LDLR,FCGBP,HLA-DOA,KREMEN2,AIF1,CCL5,CCR1,PLEK,ADAP2,ISG20,APOC2,NR4A3,SPHK1,GADD45B,RNASE2,MX1,SPTBN1,MSLN,LY86,FYB,KLF4,ITGAX,CYBB,GADD45A,TYMP,ADAMTS1,PYCARD,IRF7,CD37,ARHGAP25,CCL26,S100A4,PSMB8,CXCL10,NFS1,STC1,ISG15,SLC7A7,PRKAR1A,PRRX1,VGF,IF…	0.977313
GO:0044267	0.956644	0.748961	46.6015	37	1824	cellular protein metabolic process	cellular protein metabolic process	PSMB9,DNAJB1,WARS,ABI3,DNAJB5,STAT1,LDLR,PLEK,GADD45B,SPTBN1,FYB,CD37,PSMB8,NFS1,ISG15,PRKAR1A,IGFBP3,F12,SIK1,PLAUR,HSPB1,OSM,DUSP5,TIMP1,HLA-DMA,NA,SYK,F13A1,BAG3,ITGB2,TGM2,WARS2,HHATL,ART3,IL6,SCIN,DDOST,SERPING1	0.977642
GO:0005975	0.957164	0.525268	9.22322	5	361	carbohydrate metabolic process	carbohydrate metabolic process	NA,NPL,LDLR,CHI3L2,CD37,DDOST	0.977642
GO:0034645	0.95758	0.762283	55.3393	45	2166	cellular macromolecule biosynthetic process	cellular macromolecule biosynthetic process	CHURC1,SP110,TEAD4,TLR7,NPAS4,WARS,SPOCD1,FOSB,ATF3,IRF1,STAT1,LDLR,NR4A3,KLF4,TYMP,PYCARD,NA,IRF7,CD37,PRKAR1A,PRRX1,IFI16,CITED1,JUNB,HMOX1,PLAUR,HSPB1,LAG3,SERTAD1,OSM,CD86,CEBPA,S100A11,SYK,ZNF83,FOS,IRF8,NMI,PRIC285,SOD2,WARS2,HHATL,AEBP1,CSRNP1,IL6,DDOST	0.977642
GO:0046907	0.958069	0.58489	13.2089	8	517	intracellular transport	intracellular transport	CD74,STXBP2,SPTBN1,FYB,NA,UCP2,WAS,ABCA1	0.977642
GO:0007399	0.96424	0.586971	14.7674	9	578	nervous system development	nervous system development	NA,OSM,FOS,LST1,SOD2,S100A6,BDNF,NMUR2,IL6,PCP4	0.983424
GO:0007417	0.96829	0.374015	5.18646	2	203	central nervous system development	central nervous system development	NA,NMUR2,PCP4	0.987037
GO:0006281	0.96967	0.370243	5.23756	2	205	DNA repair	DNA repair	GADD45A,SOD2	0.987927
GO:0006412	0.973056	0.455575	8.48229	4	332	translation	translation	WARS,HSPB1,WARS2,IL6	0.990859
GO:0046578	0.977263	0.261625	3.70462	1	145	regulation of Ras protein signal transduction	regulation of Ras protein signal transduction	ADAP2,NA	0.994406
GO:0016070	0.97756	0.690192	39.4733	29	1545	RNA metabolic process	RNA metabolic process	TEAD4,NPAS4,WARS,FOSB,ATF3,IRF1,STAT1,ISG20,NR4A3,RNASE2,KLF4,IRF7,PRKAR1A,PRRX1,IFI16,CITED1,JUNB,HMOX1,OSM,CEBPA,ZFP36,ZNF83,FOS,NA,IRF8,NMI,SOD2,WARS2,CSRNP1,IL6	0.994406
GO:0005996	0.979535	0.254435	3.80681	1	149	monosaccharide metabolic process	monosaccharide metabolic process	NA,CHI3L2	0.995895
GO:0044265	0.983616	0.499037	13.4388	7	526	cellular macromolecule catabolic process	cellular macromolecule catabolic process	PSMB9,LDLR,ISG20,RNASE2,PSMB8,ISG15,ZFP36,NA	0.999523
GO:0000280	0.98547	0.233535	4.13895	1	162	nuclear division	nuclear division	NUSAP1	0.999841
GO:0007067	0.98547	0.233535	4.13895	1	162	mitosis	mitosis	NUSAP1	0.999841
GO:0007169	0.98547	0.233535	4.13895	1	162	transmembrane receptor protein tyrosine kinase signaling pathway	transmembrane receptor protein tyrosine kinase signaling pathway	HBEGF	0.999841
GO:0000087	0.986216	0.230615	4.19005	1	164	M phase of mitotic cell cycle	M phase of mitotic cell cycle	NUSAP1	0.99986
GO:0048285	0.987919	0.223621	4.31779	1	169	organelle fission	organelle fission	NUSAP1	0.99986
GO:0007276	0.990474	0.212026	4.54774	1	178	gamete generation	gamete generation	ADAMTS1	0.99986
GO:0006996	0.991607	0.556325	23.7351	14	929	organelle organization	organelle organization	NUSAP1,PLEK,SPTBN1,GADD45A,TYMP,WAS,ABCA1,CEBPA,LCP1,RAC2,SOD2,DOCK2,ARHGDIB,SCIN	0.99986
GO:0034962	0.991622	0.439296	13.03	6	510	cellular biopolymer catabolic process	cellular biopolymer catabolic process	PSMB9,ISG20,RNASE2,PSMB8,ISG15,ZFP36,NA	0.99986
GO:0051301	0.993244	0.197218	4.87987	1	191	cell division	cell division	NUSAP1	0.99986
GO:0043170	0.993869	0.716714	105.007	87	4110	macromolecule metabolic process	macromolecule metabolic process	CHURC1,SP110,TEAD4,PSMB9,TLR7,DNAJB1,NPAS4,WARS,SPOCD1,ABI3,FOSB,ATF3,DNAJB5,IRF1,STAT1,LDLR,PLEK,ISG20,NR4A3,GADD45B,RNASE2,SPTBN1,FYB,KLF4,GADD45A,TYMP,ADAMTS1,LAP3,PYCARD,CHI3L2,NA,IRF7,CD37,CTSC,PSMB8,NFS1,FCER2,ISG15,PRKAR1A,PRRX1,IFI16,IGFBP3,TNFSF13B,CITED1,JUNB,F12,SIK1,HMOX1,PLAUR,HSPB1,LAG3,SERTAD1,C2,OSM,CD86,CEBPA,S100A11,DUSP5,ZFP36,TIMP1,PLAU,HLA-DMA,SYK,ZNF83,FOS,F13A1,IRF8,NMI,C1Q…	0.99986
GO:0034961	0.994234	0.653224	51.7624	37	2026	cellular biopolymer biosynthetic process	cellular biopolymer biosynthetic process	CHURC1,SP110,TEAD4,NPAS4,WARS,SPOCD1,FOSB,ATF3,IRF1,STAT1,NR4A3,KLF4,TYMP,PYCARD,IRF7,PRKAR1A,PRRX1,IFI16,CITED1,JUNB,HMOX1,HSPB1,SERTAD1,OSM,CD86,CEBPA,S100A11,ZNF83,FOS,NA,IRF8,NMI,PRIC285,SOD2,WARS2,AEBP1,CSRNP1,IL6	0.99986
GO:0043284	0.994549	0.6511	51.8902	37	2031	biopolymer biosynthetic process	biopolymer biosynthetic process	CHURC1,SP110,TEAD4,NPAS4,WARS,SPOCD1,FOSB,ATF3,IRF1,STAT1,NR4A3,KLF4,TYMP,PYCARD,IRF7,PRKAR1A,PRRX1,IFI16,CITED1,JUNB,HMOX1,HSPB1,SERTAD1,OSM,CD86,CEBPA,S100A11,ZNF83,FOS,NA,IRF8,NMI,PRIC285,SOD2,WARS2,AEBP1,CSRNP1,IL6	0.99986
GO:0006811	0.994848	0.389793	12.2125	5	478	ion transport	ion transport	CYBB,UCP2,SLC16A3,CLIC1,NMUR2,NA	0.99986
GO:0006807	0.995876	0.674963	71.3586	54	2793	nitrogen compound metabolic process	nitrogen compound metabolic process	CHURC1,SP110,TEAD4,GPR3,NPAS4,WARS,SPOCD1,FOSB,ATF3,IRF1,STAT1,NA,ISG20,NR4A3,SPHK1,RNASE2,KLF4,GADD45A,TYMP,PYCARD,CHI3L2,IRF7,NFS1,SLC7A7,PRKAR1A,PRRX1,IFI16,NP,CITED1,JUNB,NQO1,ADM,HMOX1,ABCA1,SERTAD1,OSM,AGXT2L1,CD86,CEBPA,S100A11,ZFP36,ZNF83,FOS,IRF8,PRODH,NMI,PRIC285,SOD2,WARS2,AEBP1,APOC1,CSRNP1,IL6,MOXD1	0.99986
GO:0015672	0.996327	0.175446	5.4675	1	214	monovalent inorganic cation transport	monovalent inorganic cation transport	UCP2	0.99986
GO:0010467	0.997594	0.637289	60.4747	43	2367	gene expression	gene expression	CHURC1,SP110,TEAD4,NPAS4,WARS,SPOCD1,FOSB,ATF3,IRF1,STAT1,NR4A3,KLF4,PYCARD,IRF7,PRKAR1A,PRRX1,IFI16,TNFSF13B,CITED1,JUNB,F12,HMOX1,HSPB1,SERTAD1,C2,OSM,CD86,CEBPA,ZFP36,ZNF83,FOS,NA,IRF8,NMI,C1QC,PRIC285,SOD2,WARS2,IFI30,AEBP1,CSRNP1,C1QB,IL6,SERPING1	0.99986
GO:0043283	0.998433	0.672015	103.244	82	4041	biopolymer metabolic process	biopolymer metabolic process	CHURC1,SP110,TEAD4,PSMB9,DNAJB1,NPAS4,WARS,SPOCD1,ABI3,FOSB,ATF3,DNAJB5,IRF1,STAT1,LDLR,PLEK,ISG20,NR4A3,GADD45B,RNASE2,SPTBN1,FYB,KLF4,GADD45A,TYMP,ADAMTS1,LAP3,PYCARD,CHI3L2,IRF7,CD37,CTSC,PSMB8,NFS1,ISG15,PRKAR1A,PRRX1,IFI16,IGFBP3,CITED1,JUNB,F12,SIK1,HMOX1,PLAUR,HSPB1,SERTAD1,C2,OSM,CD86,CEBPA,S100A11,DUSP5,ZFP36,TIMP1,PLAU,HLA-DMA,NA,SYK,ZNF83,FOS,F13A1,IRF8,NMI,C1QC,BAG3,PRIC285,CTSH,ITGB2…	0.99986
GO:0044238	0.998517	0.676943	124.603	103	4877	primary metabolic process	primary metabolic process	CHURC1,SP110,CD74,TEAD4,PSMB9,BTN3A1,NA,DNAJB1,GPR3,NPAS4,NPL,WARS,SPOCD1,ABI3,FOSB,ATF3,DNAJB5,IRF1,STAT1,LDLR,PLEK,ISG20,APOC2,NR4A3,SPHK1,GADD45B,RNASE2,SPTBN1,FYB,KLF4,GADD45A,TYMP,ADAMTS1,LAP3,PYCARD,CHI3L2,IRF7,CD37,CTSC,PSMB8,NFS1,ISG15,SLC7A7,PRKAR1A,PRRX1,IFI16,NP,IGFBP3,CITED1,JUNB,F12,PDPN,SERPINA3,PTGS2,ALOX5,ADM,SIK1,HMOX1,PLAUR,HSPB1,ABCA1,SERTAD1,C2,OSM,AGXT2L1,CD86,CEBPA,S100A11,D…	0.99986
GO:0019941	0.998875	0.264051	10.7562	3	421	modification-dependent protein catabolic process	modification-dependent protein catabolic process	PSMB9,PSMB8,ISG15,NA	0.99986
GO:0043632	0.998875	0.264051	10.7562	3	421	modification-dependent macromolecule catabolic process	modification-dependent macromolecule catabolic process	PSMB9,PSMB8,ISG15,NA	0.99986
GO:0051603	0.9989	0.263389	10.7817	3	422	proteolysis involved in cellular protein catabolic process	proteolysis involved in cellular protein catabolic process	PSMB9,PSMB8,ISG15,NA	0.99986
GO:0044257	0.998925	0.26273	10.8073	3	423	cellular protein catabolic process	cellular protein catabolic process	PSMB9,PSMB8,ISG15,NA	0.99986
GO:0008152	0.999112	0.662357	138.476	116	5420	metabolic process	metabolic process	CHURC1,SP110,CD74,TEAD4,PSMB9,BTN3A1,NA,TLR7,DNAJB1,GPR3,NPAS4,NPL,WARS,SPOCD1,ABI3,FOSB,METTL7B,ATF3,DNAJB5,IRF1,STAT1,LDLR,PLEK,ISG20,APOC2,NR4A3,SPHK1,GADD45B,RNASE2,SPTBN1,FYB,KLF4,CYBB,GADD45A,TYMP,ADAMTS1,LAP3,PYCARD,CHI3L2,IRF7,CD37,CTSC,PSMB8,NFS1,FCER2,ISG15,SLC7A7,PRKAR1A,PRRX1,VGF,IFI16,NP,IGFBP3,TNFSF13B,CITED1,JUNB,F12,PDPN,SERPINA3,PTGS2,NQO1,ALOX5,ADM,SIK1,HMOX1,PLAUR,HSPB1,LAG3,AB…	0.99986
GO:0006812	0.999218	0.205512	9.22322	2	361	cation transport	cation transport	UCP2,NMUR2,NA	0.99986
GO:0006139	0.999277	0.606374	65.2524	45	2554	nucleobase, nucleoside, nucleotide and nucleic acid metabolic process	nucleobase, nucleoside, nucleotide and nucleic acid metabolic process	CHURC1,SP110,TEAD4,GPR3,NPAS4,WARS,SPOCD1,FOSB,ATF3,IRF1,STAT1,NA,ISG20,NR4A3,RNASE2,KLF4,GADD45A,TYMP,PYCARD,IRF7,PRKAR1A,PRRX1,IFI16,NP,CITED1,JUNB,ADM,HMOX1,ABCA1,SERTAD1,OSM,CD86,CEBPA,S100A11,ZFP36,ZNF83,FOS,IRF8,NMI,PRIC285,SOD2,WARS2,AEBP1,CSRNP1,IL6	0.99986
GO:0030001	0.999598	0.125015	7.58808	1	297	metal ion transport	metal ion transport	NMUR2,NA	0.99986
GO:0044260	0.99964	0.628744	98.134	74	3841	cellular macromolecule metabolic process	cellular macromolecule metabolic process	CHURC1,SP110,TEAD4,PSMB9,TLR7,DNAJB1,NPAS4,WARS,SPOCD1,ABI3,FOSB,ATF3,DNAJB5,IRF1,STAT1,LDLR,PLEK,ISG20,NR4A3,GADD45B,RNASE2,SPTBN1,FYB,KLF4,GADD45A,TYMP,PYCARD,NA,IRF7,CD37,PSMB8,NFS1,ISG15,PRKAR1A,PRRX1,IFI16,IGFBP3,CITED1,JUNB,F12,SIK1,HMOX1,PLAUR,HSPB1,LAG3,SERTAD1,OSM,CD86,CEBPA,S100A11,DUSP5,ZFP36,TIMP1,HLA-DMA,SYK,ZNF83,FOS,F13A1,IRF8,NMI,BAG3,PRIC285,ITGB2,SOD2,TGM2,WARS2,HHATL,ART3,AEBP1…	0.99986
GO:0016071	0.999667	0.122025	7.76692	1	304	mRNA metabolic process	mRNA metabolic process	ZFP36	0.99986
GO:0044237	0.999829	0.623059	124.143	98	4859	cellular metabolic process	cellular metabolic process	CHURC1,SP110,CD74,TEAD4,PSMB9,NA,TLR7,DNAJB1,GPR3,NPAS4,WARS,SPOCD1,ABI3,FOSB,ATF3,DNAJB5,IRF1,STAT1,LDLR,PLEK,ISG20,APOC2,NR4A3,SPHK1,GADD45B,RNASE2,SPTBN1,FYB,KLF4,CYBB,GADD45A,TYMP,PYCARD,IRF7,CD37,PSMB8,NFS1,ISG15,SLC7A7,PRKAR1A,PRRX1,VGF,IFI16,NP,IGFBP3,CITED1,JUNB,F12,PDPN,PTGS2,NQO1,ALOX5,ADM,SIK1,HMOX1,PLAUR,HSPB1,LAG3,ABCA1,SERTAD1,OSM,AGXT2L1,CD86,CEBPA,S100A11,DUSP5,ZFP36,TIMP1,HLA-DMA…	0.99986
GO:0051276	0.99983	0.112389	8.40565	1	329	chromosome organization	chromosome organization	NUSAP1	0.99986
GO:0034960	0.99986	0.604917	96.8566	71	3791	cellular biopolymer metabolic process	cellular biopolymer metabolic process	CHURC1,SP110,TEAD4,PSMB9,DNAJB1,NPAS4,WARS,SPOCD1,ABI3,FOSB,ATF3,DNAJB5,IRF1,STAT1,LDLR,PLEK,ISG20,NR4A3,GADD45B,RNASE2,SPTBN1,FYB,KLF4,GADD45A,TYMP,PYCARD,IRF7,CD37,PSMB8,NFS1,ISG15,PRKAR1A,PRRX1,IFI16,IGFBP3,CITED1,JUNB,F12,SIK1,HMOX1,PLAUR,HSPB1,SERTAD1,OSM,CD86,CEBPA,S100A11,DUSP5,ZFP36,TIMP1,HLA-DMA,NA,SYK,ZNF83,FOS,F13A1,IRF8,NMI,BAG3,PRIC285,ITGB2,SOD2,TGM2,WARS2,HHATL,ART3,AEBP1,CSRNP1,IL…	0.99986

## Sheet: VAR_CC
GOCCID	Pvalue	OddsRatio	ExpCount	Count	Size	Term	GOName	GOgenes	pFDR
GO:0005576	2.21062e-15	3.74827	22.2458	64	913	extracellular region	extracellular region	NA,LDLR,FCGBP,IGLL1,CCL5,APOC2,RNASE2,MSLN,LY86,ADAMTS1,IL18BP,CHI3L2,MUC1,CCL26,EFEMP1,CXCL10,FCER2,STC1,TREM2,ISG15,VGF,IGFBP3,CYR61,TNFSF13B,F12,SPP1,COL4A1,SERPINA3,TNFRSF1B,ADM,HBEGF,HMOX1,PLAUR,C2,OSM,TIMP1,PLAU,IL8,LAMB3,ANGPTL4,F13A1,PNOC,COL9A1,LY96,CREG2,HAMP,NPTX2,CD44,C1QC,SERPINA1,FCN1,PLAC9,CD14,IFI30,TNFSF10,BDNF,AEBP1,APOC1,LGALS9,C1QB,B2M,IL6,LUM,BGN,SERPING1	4.77495e-13
GO:0042611	2.70339e-12	35.4538	0.584774	11	24	MHC protein complex	MHC protein complex	HLA-DRB3,HLA-E,HLA-DOA,HLA-DRA,NA,HLA-DMB,HLA-DMA,HLA-DPA1,HLA-DRB4,HLA-A,B2M,HLA-H	2.91966e-10
GO:0044421	9.47704e-11	3.96613	11.1838	37	459	extracellular region part	extracellular region part	NA,LDLR,CCL5,APOC2,LY86,ADAMTS1,CHI3L2,CCL26,EFEMP1,CXCL10,STC1,ISG15,VGF,IGFBP3,TNFSF13B,F12,SPP1,COL4A1,ADM,HBEGF,HMOX1,C2,OSM,TIMP1,IL8,LAMB3,ANGPTL4,COL9A1,LY96,CD44,SERPINA1,TNFSF10,APOC1,C1QB,IL6,LUM,BGN,SERPING1	6.82347e-09
GO:0005615	9.30093e-10	4.51523	7.33404	28	301	extracellular space	extracellular space	NA,LDLR,CCL5,APOC2,LY86,CHI3L2,CCL26,CXCL10,STC1,ISG15,VGF,IGFBP3,TNFSF13B,F12,SPP1,ADM,HBEGF,HMOX1,C2,OSM,IL8,ANGPTL4,LY96,SERPINA1,TNFSF10,APOC1,C1QB,IL6,SERPING1	5.0225e-08
GO:0042613	1.42015e-09	72.1389	0.268021	7	11	MHC class II protein complex	MHC class II protein complex	HLA-DRB3,HLA-DOA,HLA-DRA,HLA-DMB,HLA-DMA,HLA-DPA1,HLA-DRB4	6.13507e-08
GO:0005886	3.60838e-06	1.95507	46.6845	76	1916	plasma membrane	plasma membrane	APBB1IP,HLA-DRB3,GBP1,GPR3,HLA-E,LDLR,HLA-DOA,CCR1,PLEK,ADAP2,GBP2,SPTBN1,MSLN,LY86,ITGAX,CYBB,HLA-DRA,NA,CD37,MUC1,FCER2,TREM2,SLC7A7,TNFSF13B,PDPN,CD68,HLA-DMB,LAT2,GPR65,TNFRSF1B,SLC16A3,DTNA,HBEGF,LAPTM5,PLAUR,NKG7,LAG3,ABCA1,OSM,CD86,NKD2,CD53,LILRB4,PLAU,HLA-DMA,FERMT3,PARVG,SYK,LCP1,LY96,HLA-DPA1,CYBA,CD44,CLIC1,NTM,PCDH17,ITGB2,TGM2,HLA-DRB4,CD14,ART3,TNFSF10,APLNR,NMUR2,ITGB4,HLA-A,GPR18…	0.000129902
GO:0005887	2.31649e-05	2.37585	16.0326	34	658	integral to plasma membrane	integral to plasma membrane	HLA-DRB3,GPR3,LDLR,CCR1,ITGAX,CYBB,HLA-DRA,NA,CD37,MUC1,FCER2,SLC7A7,PDPN,GPR65,SLC16A3,HBEGF,LAPTM5,NKG7,ABCA1,OSM,HLA-DPA1,CYBA,CD44,ITGB2,HLA-DRB4,ART3,TNFSF10,APLNR,ITGB4,HLA-A,GPR183,IL6,EVI2B,TYROBP,HLA-H	0.000714802
GO:0031226	3.56867e-05	2.32011	16.3737	34	672	intrinsic to plasma membrane	intrinsic to plasma membrane	HLA-DRB3,GPR3,LDLR,CCR1,ITGAX,CYBB,HLA-DRA,NA,CD37,MUC1,FCER2,SLC7A7,PDPN,GPR65,SLC16A3,HBEGF,LAPTM5,NKG7,ABCA1,OSM,HLA-DPA1,CYBA,CD44,ITGB2,HLA-DRB4,ART3,TNFSF10,APLNR,ITGB4,HLA-A,GPR183,IL6,EVI2B,TYROBP,HLA-H	0.000963542
GO:0044459	7.47605e-05	1.96941	27.5331	48	1130	plasma membrane part	plasma membrane part	APBB1IP,HLA-DRB3,GPR3,HLA-E,LDLR,HLA-DOA,CCR1,PLEK,ITGAX,CYBB,HLA-DRA,NA,CD37,MUC1,FCER2,SLC7A7,PDPN,HLA-DMB,GPR65,SLC16A3,DTNA,HBEGF,LAPTM5,NKG7,LAG3,ABCA1,OSM,HLA-DMA,PARVG,SYK,LCP1,HLA-DPA1,CYBA,CD44,ITGB2,HLA-DRB4,ART3,TNFSF10,APLNR,ITGB4,HLA-A,GPR183,B2M,IL6,EVI2B,OTOF,TYROBP,HLA-H,ARC	0.00179425
GO:0042825	0.000137792	60.8067	0.121828	3	5	TAP complex	TAP complex	PSMB8,TAP1,HLA-DMA	0.00295985
GO:0043235	0.000150733	5.88228	1.5594	8	64	receptor complex	receptor complex	ITGAX,OSM,SYK,NA,LY96,ITGB2,CD14,ITGB4,IL6	0.00295985
GO:0042612	0.000206707	18.0797	0.316753	4	13	MHC class I protein complex	MHC class I protein complex	HLA-E,NA,HLA-A,B2M,HLA-H	0.00372072
GO:0042824	0.000465065	30.3971	0.170559	3	7	MHC class I peptide loading complex	MHC class I peptide loading complex	PSMB8,TAP1,HLA-DMA	0.00772724
GO:0046696	0.00174525	80.7448	0.0730968	2	3	lipopolysaccharide receptor complex	lipopolysaccharide receptor complex	LY96,CD14	0.0257317
GO:0000323	0.00197915	3.22037	3.36245	10	138	lytic vacuole	lytic vacuole	RNASE2,HLA-DRA,CTSC,CD68,HLA-DMB,LAPTM5,HLA-DMA,CTSH,IFI30,SLC15A3	0.0257317
GO:0005764	0.00197915	3.22037	3.36245	10	138	lysosome	lysosome	RNASE2,HLA-DRA,CTSC,CD68,HLA-DMB,LAPTM5,HLA-DMA,CTSH,IFI30,SLC15A3	0.0257317
GO:0010008	0.00214431	6.17424	0.925892	5	38	endosome membrane	endosome membrane	TLR7,LDLR,HLA-DMA,HLA-A,B2M	0.0257317
GO:0044440	0.00214431	6.17424	0.925892	5	38	endosomal part	endosomal part	TLR7,LDLR,HLA-DMA,HLA-A,B2M	0.0257317
GO:0042627	0.00343438	40.3682	0.0974623	2	4	chylomicron	chylomicron	APOC2,APOC1	0.0390435
GO:0001726	0.00500234	4.96538	1.12082	5	46	ruffle	ruffle	PLEK,PDPN,S100A11,LCP1,S100A6	0.0537087
GO:0031252	0.00522168	3.57853	2.11981	7	87	cell leading edge	cell leading edge	APBB1IP,ABI3,PLEK,PDPN,S100A11,LCP1,S100A6	0.0537087
GO:0043020	0.0056321	26.9093	0.121828	2	5	NADPH oxidase complex	NADPH oxidase complex	CYBB,CYBA	0.055297
GO:0031012	0.00651689	2.54499	4.6051	11	189	extracellular matrix	extracellular matrix	ADAMTS1,NA,EFEMP1,COL4A1,TIMP1,LAMB3,ANGPTL4,COL9A1,CD44,SERPINA1,LUM,BGN	0.0612021
GO:0008305	0.00754452	8.67587	0.414215	3	17	integrin complex	integrin complex	ITGAX,NA,ITGB2,ITGB4	0.0620092
GO:0032994	0.00754452	8.67587	0.414215	3	17	protein-lipid complex	protein-lipid complex	LDLR,APOC2,APOC1	0.0620092
GO:0034358	0.00754452	8.67587	0.414215	3	17	plasma lipoprotein particle	plasma lipoprotein particle	LDLR,APOC2,APOC1	0.0620092
GO:0031901	0.00831285	20.1799	0.146194	2	6	early endosome membrane	early endosome membrane	HLA-A,B2M	0.0620092
GO:0034362	0.00831285	20.1799	0.146194	2	6	low-density lipoprotein particle	low-density lipoprotein particle	LDLR,APOC2	0.0620092
GO:0005773	0.00832531	2.58406	4.11778	10	169	vacuole	vacuole	RNASE2,HLA-DRA,CTSC,CD68,HLA-DMB,LAPTM5,HLA-DMA,CTSH,IFI30,SLC15A3	0.0620092
GO:0005578	0.0121846	2.4286	4.36144	10	179	proteinaceous extracellular matrix	proteinaceous extracellular matrix	ADAMTS1,NA,EFEMP1,COL4A1,TIMP1,LAMB3,ANGPTL4,COL9A1,SERPINA1,LUM,BGN	0.087729
GO:0034361	0.0150257	13.4505	0.194925	2	8	very-low-density lipoprotein particle	very-low-density lipoprotein particle	APOC2,APOC1	0.101423
GO:0034385	0.0150257	13.4505	0.194925	2	8	triglyceride-rich lipoprotein particle	triglyceride-rich lipoprotein particle	APOC2,APOC1	0.101423
GO:0044420	0.023396	3.27638	1.63249	5	67	extracellular matrix part	extracellular matrix part	ADAMTS1,NA,COL4A1,LAMB3,COL9A1,LUM	0.14743
GO:0005896	0.0243656	Inf	0.0243656	1	1	interleukin-6 receptor complex	interleukin-6 receptor complex	IL6	0.14743
GO:0005900	0.0243656	Inf	0.0243656	1	1	oncostatin-M receptor complex	oncostatin-M receptor complex	OSM	0.14743
GO:0030139	0.0245716	5.27603	0.633505	3	26	endocytic vesicle	endocytic vesicle	LDLR,NA,ABCA1	0.14743
GO:0005581	0.0327483	4.6658	0.706602	3	29	collagen	collagen	COL4A1,COL9A1,LUM	0.188787
GO:0034364	0.0332222	8.06695	0.292387	2	12	high-density lipoprotein particle	high-density lipoprotein particle	APOC2,APOC1	0.188787
GO:0031225	0.0340866	2.94184	1.80305	5	74	anchored to membrane	anchored to membrane	MSLN,PLAUR,NTM,CD14,ART3	0.188787
GO:0030141	0.0358243	2.89952	1.82742	5	75	secretory granule	secretory granule	VGF,CYBA,SERPINA1,ARC,SERPING1	0.193451
GO:0005765	0.0443728	6.72106	0.341118	2	14	lysosomal membrane	lysosomal membrane	LAPTM5,HLA-DMA	0.222147
GO:0005602	0.0481399	40.2042	0.0487312	1	2	complement component C1 complex	complement component C1 complex	C1QB	0.222147
GO:0016942	0.0481399	40.2042	0.0487312	1	2	insulin-like growth factor binding protein complex	insulin-like growth factor binding protein complex	IGFBP3	0.222147
GO:0019814	0.0481399	40.2042	0.0487312	1	2	immunoglobulin complex	immunoglobulin complex	SYK	0.222147
GO:0019815	0.0481399	40.2042	0.0487312	1	2	B cell receptor complex	B cell receptor complex	SYK	0.222147
GO:0034363	0.0481399	40.2042	0.0487312	1	2	intermediate-density lipoprotein particle	intermediate-density lipoprotein particle	APOC2	0.222147
GO:0005625	0.048447	2.20788	3.31372	7	136	soluble fraction	soluble fraction	WARS,PLEK,SPHK1,TNFSF13B,ADM,CLIC1,TNFSF10	0.222147
GO:0031224	0.0495283	1.26771	71.8297	84	2948	intrinsic to membrane	intrinsic to membrane	HLA-DRB3,CD74,BTN3A1,TLR7,GPR3,HLA-E,TMEM149,LDLR,IFI27,HLA-DOA,KREMEN2,BTN3A2,CCR1,MSLN,ITGAX,CYBB,UNC93B1,HLA-DRA,NA,CD37,MUC1,C11orf75,TAP1,FCER2,CCDC109B,TREM2,SLC7A7,HCST,TNFSF13B,UCP2,PDPN,CD68,HLA-DMB,LAT2,GPR65,TNFRSF1B,SLC16A3,HBEGF,LAPTM5,PLAUR,NKG7,LAG3,ABCA1,OSM,CD86,CD53,LILRB4,HLA-DMA,LY96,HLA-DPA1,CYBA,CD44,LST1,CLIC1,NTM,EMP3,PCDH17,ITGB2,HLA-DRB4,ZDHHC11,CD14,HHATL,ART3,TNFSF10,A…	0.222147
GO:0031093	0.0503944	6.20341	0.365484	2	15	platelet alpha granule lumen	platelet alpha granule lumen	SERPINA1,SERPING1	0.222147
GO:0016021	0.0566488	1.25788	70.3678	82	2888	integral to membrane	integral to membrane	HLA-DRB3,CD74,BTN3A1,TLR7,GPR3,HLA-E,TMEM149,LDLR,IFI27,HLA-DOA,KREMEN2,BTN3A2,CCR1,ITGAX,CYBB,UNC93B1,HLA-DRA,NA,CD37,MUC1,C11orf75,TAP1,FCER2,CCDC109B,TREM2,SLC7A7,HCST,TNFSF13B,UCP2,PDPN,CD68,HLA-DMB,LAT2,GPR65,TNFRSF1B,SLC16A3,HBEGF,LAPTM5,PLAUR,NKG7,LAG3,ABCA1,OSM,CD86,CD53,LILRB4,HLA-DMA,LY96,HLA-DPA1,CYBA,CD44,LST1,CLIC1,EMP3,PCDH17,ITGB2,HLA-DRB4,ZDHHC11,CD14,HHATL,ART3,TNFSF10,APLNR,NMUR…	0.244723
GO:0031982	0.058068	1.62357	9.60004	15	394	vesicle	vesicle	LDLR,ADAMTS1,VGF,NA,WAS,ABCA1,NKD2,CYBA,SERPINA1,BDNF,OTOF,ARHGDIB,ARC,BGN,SERPING1	0.245935
GO:0045121	0.0610366	2.84048	1.4863	4	61	membrane raft	membrane raft	LAT2,TNFRSF1B,ABCA1,CD14	0.248371
GO:0005839	0.0632426	5.37517	0.414215	2	17	proteasome core complex	proteasome core complex	PSMB9,PSMB8	0.248371
GO:0031983	0.0632426	5.37517	0.414215	2	17	vesicle lumen	vesicle lumen	SERPINA1,SERPING1	0.248371
GO:0060205	0.0632426	5.37517	0.414215	2	17	cytoplasmic membrane-bounded vesicle lumen	cytoplasmic membrane-bounded vesicle lumen	SERPINA1,SERPING1	0.248371
GO:0005768	0.0664693	1.85188	5.04368	9	207	endosome	endosome	TLR7,LDLR,CD68,HLA-DMB,NA,HLA-DMA,HLA-A,B2M,ARC	0.252604
GO:0031988	0.0710262	1.66759	7.45587	12	306	membrane-bounded vesicle	membrane-bounded vesicle	LDLR,VGF,NA,WAS,ABCA1,CYBA,SERPINA1,BDNF,ARHGDIB,ARC,BGN,SERPING1	0.252604
GO:0001891	0.0713372	20.1	0.0730968	1	3	phagocytic cup	phagocytic cup	LCP1	0.252604
GO:0002102	0.0713372	20.1	0.0730968	1	3	podosome	podosome	FERMT3	0.252604
GO:0005594	0.0713372	20.1	0.0730968	1	3	collagen type IX	collagen type IX	COL9A1	0.252604
GO:0008385	0.0713372	20.1	0.0730968	1	3	IkappaB kinase complex	IkappaB kinase complex	PYCARD	0.252604
GO:0005604	0.0774368	3.18841	0.998989	3	41	basement membrane	basement membrane	ADAMTS1,NA,COL4A1,LAMB3	0.26978
GO:0031410	0.0878147	1.54252	9.38075	14	385	cytoplasmic vesicle	cytoplasmic vesicle	LDLR,ADAMTS1,VGF,NA,ABCA1,NKD2,CYBA,SERPINA1,BDNF,OTOF,ARHGDIB,ARC,BGN,SERPING1	0.301079
GO:0005587	0.0939715	13.3986	0.0974623	1	4	collagen type IV	collagen type IV	COL4A1	0.312274
GO:0034366	0.0939715	13.3986	0.0974623	1	4	spherical high-density lipoprotein particle	spherical high-density lipoprotein particle	APOC2	0.312274
GO:0031091	0.0993201	4.02929	0.536043	2	22	platelet alpha granule	platelet alpha granule	SERPINA1,SERPING1	0.325048
GO:0030027	0.101135	2.8162	1.12082	3	46	lamellipodium	lamellipodium	APBB1IP,ABI3,PDPN	0.326048
GO:0016023	0.113994	1.55468	7.28531	11	299	cytoplasmic membrane-bounded vesicle	cytoplasmic membrane-bounded vesicle	LDLR,VGF,NA,ABCA1,CYBA,SERPINA1,BDNF,ARHGDIB,ARC,BGN,SERPING1	0.348169
GO:0005641	0.116056	10.0479	0.121828	1	5	nuclear envelope lumen	nuclear envelope lumen	ALOX5	0.348169
GO:0005796	0.116056	10.0479	0.121828	1	5	Golgi lumen	Golgi lumen	NA	0.348169
GO:0008091	0.116056	10.0479	0.121828	1	5	spectrin	spectrin	SPTBN1	0.348169
GO:0030935	0.116056	10.0479	0.121828	1	5	sheet-forming collagen	sheet-forming collagen	COL4A1	0.348169
GO:0044425	0.121146	1.18104	82.9648	92	3405	membrane part	membrane part	APBB1IP,HLA-DRB3,CD74,BTN3A1,TLR7,GPR3,HLA-E,TMEM149,LDLR,IFI27,HLA-DOA,KREMEN2,BTN3A2,CCR1,PLEK,MSLN,ITGAX,CYBB,UNC93B1,HLA-DRA,NA,CD37,MUC1,C11orf75,TAP1,FCER2,CCDC109B,TREM2,SLC7A7,HCST,TNFSF13B,UCP2,PDPN,CD68,HLA-DMB,LAT2,GPR65,TNFRSF1B,SLC16A3,DTNA,HBEGF,LAPTM5,PLAUR,NKG7,LAG3,ABCA1,OSM,CD86,CD53,LILRB4,HLA-DMA,PARVG,SYK,LCP1,LY96,HLA-DPA1,CYBA,CD44,LST1,CLIC1,NTM,EMP3,PCDH17,ITGB2,HLA-DRB4,…	0.358461
GO:0005593	0.137605	8.0375	0.146194	1	6	FACIT collagen	FACIT collagen	COL9A1	0.391088
GO:0005771	0.137605	8.0375	0.146194	1	6	multivesicular body	multivesicular body	HLA-DMA	0.391088
GO:0030669	0.137605	8.0375	0.146194	1	6	clathrin-coated endocytic vesicle membrane	clathrin-coated endocytic vesicle membrane	LDLR	0.391088
GO:0016020	0.149883	1.15504	103.627	112	4253	membrane	membrane	APBB1IP,HLA-DRB3,CD74,GBP1,BTN3A1,TLR7,GPR3,HLA-E,TMEM149,LDLR,FCGBP,IFI27,HLA-DOA,KREMEN2,BTN3A2,IGLL1,CCR1,PLEK,ADAP2,GBP2,SPTBN1,MSLN,LY86,ITGAX,CYBB,UNC93B1,HLA-DRA,NA,CD37,MUC1,C11orf75,TAP1,FCER2,CCDC109B,TREM2,SLC7A7,HCST,TNFSF13B,UCP2,PDPN,CD68,HLA-DMB,LAT2,GPR65,PTGS2,TNFRSF1B,ALOX5,SLC16A3,DTNA,HBEGF,LAPTM5,PLAUR,WAS,NKG7,LAG3,ABCA1,OSM,CD86,NKD2,CD53,LILRB4,PLAU,HLA-DMA,FERMT3,PARVG,SY…	0.415554
GO:0005952	0.158631	6.69722	0.170559	1	7	cAMP-dependent protein kinase complex	cAMP-dependent protein kinase complex	PRKAR1A	0.415554
GO:0008250	0.158631	6.69722	0.170559	1	7	oligosaccharyltransferase complex	oligosaccharyltransferase complex	DDOST	0.415554
GO:0031430	0.158631	6.69722	0.170559	1	7	M band	M band	SPTBN1	0.415554
GO:0042101	0.158631	6.69722	0.170559	1	7	T cell receptor complex	T cell receptor complex	SYK	0.415554
GO:0045334	0.158631	6.69722	0.170559	1	7	clathrin-coated endocytic vesicle	clathrin-coated endocytic vesicle	LDLR	0.415554
GO:0009986	0.15968	1.68546	3.65484	6	150	cell surface	cell surface	ITGAX,NA,HBEGF,PLAUR,HSPB1,LAG3,CD44	0.415554
GO:0005774	0.16528	2.87567	0.730968	2	30	vacuolar membrane	vacuolar membrane	LAPTM5,HLA-DMA	0.425006
GO:0032587	0.179146	5.73988	0.194925	1	8	ruffle membrane	ruffle membrane	PLEK	0.449947
GO:0045335	0.179146	5.73988	0.194925	1	8	phagocytic vesicle	phagocytic vesicle	ABCA1	0.449947
GO:0005863	0.199162	5.02187	0.21929	1	9	striated muscle thick filament	striated muscle thick filament	MYBPH	0.472737
GO:0030934	0.199162	5.02187	0.21929	1	9	anchoring collagen	anchoring collagen	COL9A1	0.472737
GO:0031594	0.199162	5.02187	0.21929	1	9	neuromuscular junction	neuromuscular junction	PRKAR1A	0.472737
GO:0031672	0.199162	5.02187	0.21929	1	9	A band	A band	SPTBN1	0.472737
GO:0032982	0.199162	5.02187	0.21929	1	9	myosin filament	myosin filament	MYBPH	0.472737
GO:0005792	0.216472	1.71577	2.38783	4	98	microsome	microsome	NA,PTGS2,HMOX1,DDOST	0.502529
GO:0044437	0.218495	2.36672	0.877161	2	36	vacuolar part	vacuolar part	LAPTM5,HLA-DMA	0.502529
GO:0005583	0.218693	4.46343	0.243656	1	10	fibrillar collagen	fibrillar collagen	LUM	0.502529
GO:0005925	0.229967	1.85876	1.65686	3	68	focal adhesion	focal adhesion	APBB1IP,PARVG,CD44	0.522116
GO:0042598	0.232052	1.66219	2.46092	4	101	vesicular fraction	vesicular fraction	NA,PTGS2,HMOX1,DDOST	0.522116
GO:0030666	0.237749	4.01667	0.268021	1	11	endocytic vesicle membrane	endocytic vesicle membrane	LDLR	0.524019
GO:0031256	0.237749	4.01667	0.268021	1	11	leading edge membrane	leading edge membrane	PLEK	0.524019
GO:0000267	0.241296	1.24098	13.1331	16	539	cell fraction	cell fraction	WARS,PLEK,SPHK1,NA,TNFSF13B,CD68,PTGS2,SLC16A3,ADM,HMOX1,ABCA1,RAC2,CLIC1,TNFSF10,OTOF,DDOST	0.526465
GO:0005924	0.249514	1.7762	1.72996	3	71	cell-substrate adherens junction	cell-substrate adherens junction	APBB1IP,PARVG,CD44	0.538951
GO:0030055	0.2693	1.70062	1.80305	3	74	cell-substrate junction	cell-substrate junction	APBB1IP,PARVG,CD44	0.575929
GO:0000502	0.282008	1.96122	1.04772	2	43	proteasome complex	proteasome complex	PSMB9,PSMB8	0.597194
GO:0005859	0.292185	3.08878	0.341118	1	14	muscle myosin complex	muscle myosin complex	MYBPH	0.606846
GO:0005903	0.292185	3.08878	0.341118	1	14	brush border	brush border	CLIC1	0.606846
GO:0005801	0.309456	2.86786	0.365484	1	15	cis-Golgi network	cis-Golgi network	NA	0.630589
GO:0016460	0.309456	2.86786	0.365484	1	15	myosin II complex	myosin II complex	MYBPH	0.630589
GO:0005624	0.312413	1.20238	10.1117	12	415	membrane fraction	membrane fraction	PLEK,SPHK1,NA,CD68,PTGS2,SLC16A3,HMOX1,ABCA1,RAC2,CLIC1,OTOF,DDOST	0.630605
GO:0005882	0.318222	1.78615	1.14518	2	47	intermediate filament	intermediate filament	PRPH,GFAP	0.630605
GO:0045111	0.318222	1.78615	1.14518	2	47	intermediate filament cytoskeleton	intermediate filament cytoskeleton	PRPH,GFAP	0.630605
GO:0030864	0.326307	2.67639	0.389849	1	16	cortical actin cytoskeleton	cortical actin cytoskeleton	SPTBN1	0.640748
GO:0005626	0.338616	1.17497	10.331	12	424	insoluble fraction	insoluble fraction	PLEK,SPHK1,NA,CD68,PTGS2,SLC16A3,HMOX1,ABCA1,RAC2,CLIC1,OTOF,DDOST	0.658928
GO:0005769	0.353998	1.63966	1.24264	2	51	early endosome	early endosome	HLA-A,B2M,NA	0.670732
GO:0005788	0.353998	1.63966	1.24264	2	51	endoplasmic reticulum lumen	endoplasmic reticulum lumen	PTGS2,SDF2L1	0.670732
GO:0009897	0.353998	1.63966	1.24264	2	51	external side of plasma membrane	external side of plasma membrane	ITGAX,NA,LAG3	0.670732
GO:0043197	0.35879	2.36103	0.438581	1	18	dendritic spine	dendritic spine	ARC	0.673902
GO:0044432	0.374326	1.22514	4.94621	6	203	endoplasmic reticulum part	endoplasmic reticulum part	PSMB8,TAP1,PTGS2,HLA-DMA,SDF2L1,DDOST	0.691278
GO:0001669	0.374442	2.22963	0.462946	1	19	acrosomal vesicle	acrosomal vesicle	ARC	0.691278
GO:0030017	0.389098	1.51528	1.34011	2	55	sarcomere	sarcomere	MYBPH,SPTBN1	0.70738
GO:0030175	0.389714	2.11206	0.487312	1	20	filopodium	filopodium	PDPN	0.70738
GO:0044433	0.40926	1.30955	2.31473	3	95	cytoplasmic vesicle part	cytoplasmic vesicle part	LDLR,SERPINA1,SERPING1	0.736668
GO:0016605	0.419152	1.91052	0.536043	1	22	PML body	PML body	ISG20	0.743994
GO:0042995	0.420219	1.1202	8.08937	9	332	cell projection	cell projection	APBB1IP,ABI3,PLEK,NA,PDPN,S100A11,LCP1,CLIC1,S100A6,ARC	0.743994
GO:0005884	0.447175	1.74402	0.584774	1	24	actin filament	actin filament	LCP1	0.773509
GO:0015629	0.447646	1.14709	4.38581	5	180	actin cytoskeleton	actin cytoskeleton	MYBPH,SPTBN1,WAS,FERMT3,LCP1	0.773509
GO:0005912	0.448178	1.22861	2.46092	3	101	adherens junction	adherens junction	APBB1IP,PARVG,CD44	0.773509
GO:0005635	0.451214	1.17195	3.43555	4	141	nuclear envelope	nuclear envelope	ALOX5,RAC2,CLIC1,S100A6	0.773509
GO:0030016	0.456559	1.31545	1.53503	2	63	myofibril	myofibril	MYBPH,SPTBN1	0.776509
GO:0044449	0.464693	1.2941	1.5594	2	64	contractile fiber part	contractile fiber part	MYBPH,SPTBN1	0.784169
GO:0031253	0.473852	1.60417	0.633505	1	26	cell projection membrane	cell projection membrane	PLEK	0.790338
GO:0043234	0.475666	1.02456	35.2814	36	1448	protein complex	protein complex	HLA-DRB3,MYBPH,PSMB9,NPAS4,HLA-E,HLA-DOA,ITGAX,CYBB,HLA-DRA,PYCARD,PSMB8,TAP1,NA,PRKAR1A,IGFBP3,HLA-DMB,PTGS2,OSM,CEBPA,HLA-DMA,FERMT3,SYK,FOS,LY96,HLA-DPA1,CYBA,CLIC1,ITGB2,HLA-DRB4,CD14,ITGB4,HLA-A,C1QB,B2M,IL6,HLA-H,DDOST	0.790338
GO:0031970	0.486706	1.54231	0.657871	1	27	organelle envelope lumen	organelle envelope lumen	ALOX5	0.798795
GO:0043292	0.496498	1.21516	1.65686	2	68	contractile fiber	contractile fiber	MYBPH,SPTBN1	0.798795
GO:0005667	0.498381	1.13493	2.65585	3	109	transcription factor complex	transcription factor complex	NPAS4,CEBPA,FOS	0.798795
GO:0070161	0.498381	1.13493	2.65585	3	109	anchoring junction	anchoring junction	APBB1IP,PARVG,CD44	0.798795
GO:0030863	0.499247	1.48503	0.682236	1	28	cortical cytoskeleton	cortical cytoskeleton	SPTBN1	0.798795
GO:0030665	0.52342	1.38233	0.730968	1	30	clathrin coated vesicle membrane	clathrin coated vesicle membrane	LDLR	0.831315
GO:0016323	0.528572	1.08324	2.77768	3	114	basolateral plasma membrane	basolateral plasma membrane	APBB1IP,PARVG,CD44	0.831472
GO:0005770	0.535068	1.33611	0.755333	1	31	late endosome	late endosome	HLA-DMA	0.831472
GO:0034707	0.535068	1.33611	0.755333	1	31	chloride channel complex	chloride channel complex	CLIC1	0.831472
GO:0005938	0.577511	1.04037	1.92488	2	79	cell cortex	cell cortex	SPTBN1,SCIN	0.891017
GO:0014069	0.589188	1.14464	0.877161	1	36	postsynaptic density	postsynaptic density	ARC	0.902585
GO:0005905	0.609035	1.08255	0.925892	1	38	coated pit	coated pit	LDLR	0.913972
GO:0012506	0.611068	0.976426	2.04671	2	84	vesicle membrane	vesicle membrane	LDLR,WAS	0.913972
GO:0005783	0.61808	0.947057	15.7645	15	647	endoplasmic reticulum	endoplasmic reticulum	PSMB8,TAP1,NA,PTGS2,HMOX1,HLA-DMA,CREG2,CTSH,HHATL,SDF2L1,APOC1,OTOF,MOXD1,DDOST	0.913972
GO:0005730	0.624883	0.939122	12.7188	12	522	nucleolus	nucleolus	NUSAP1,DNAJB1,ATF3,STAT1,SPTBN1,KLF4,S100A4,IFI16,JUNB,HMOX1,FOS,C1QC	0.913972
GO:0016363	0.627928	1.02682	0.974623	1	40	nuclear matrix	nuclear matrix	ALOX5	0.913972
GO:0044463	0.636428	0.930622	2.14417	2	88	cell projection part	cell projection part	PLEK,ARC	0.913972
GO:0016459	0.637031	1.00104	0.998989	1	41	myosin complex	myosin complex	MYBPH	0.913972
GO:0030133	0.637031	1.00104	0.998989	1	41	transport vesicle	transport vesicle	NA,BGN	0.913972
GO:0005759	0.638934	0.913803	4.36144	4	179	mitochondrial matrix	mitochondrial matrix	NFS1,PRODH,SOD2,WARS2	0.913972
GO:0031980	0.638934	0.913803	4.36144	4	179	mitochondrial lumen	mitochondrial lumen	NFS1,PRODH,SOD2,WARS2	0.913972
GO:0034399	0.654576	0.953175	1.04772	1	43	nuclear periphery	nuclear periphery	ALOX5	0.930187
GO:0031965	0.687172	0.869928	1.14518	1	47	nuclear membrane	nuclear membrane	ALOX5	0.963826
GO:0044448	0.687172	0.869928	1.14518	1	47	cell cortex part	cell cortex part	SPTBN1	0.963826
GO:0030662	0.694831	0.85133	1.16955	1	48	coated vesicle membrane	coated vesicle membrane	LDLR	0.968281
GO:0019898	0.723643	0.784232	1.26701	1	52	extrinsic to membrane	extrinsic to membrane	PLAUR	0.999945
GO:0005737	0.736162	0.928844	124.338	120	5103	cytoplasm	cytoplasm	APBB1IP,MYBPH,PSMB9,NUSAP1,TLR7,DNAJB1,IFI44L,NPL,WARS,ABI3,STAT1,LDLR,NA,CCL5,PLEK,ADAP2,GSTT1,SPHK1,RNASE2,MX1,SPTBN1,MSLN,FYB,CYBB,TYMP,ADAMTS1,HLA-DRA,LAP3,KIAA0101,PYCARD,IRF7,CTSC,MUC1,IFIT1,S100A4,PSMB8,TAP1,NFS1,ISG15,VGF,IFI16,NP,UCP2,CD68,HLA-DMB,GFAP,PTGS2,NQO1,ALOX5,GBP4,DTNA,ADM,SIK1,HMOX1,LAPTM5,HSPB1,WAS,ABCA1,AGXT2L1,NKD2,S100A11,ZFP36,HLA-DMA,FERMT3,PARVG,SYK,F13A1,LCP1,RAC2,CREG…	0.999945
GO:0045202	0.744083	0.789406	5.01931	4	206	synapse	synapse	PRKAR1A,DTNA,OTOF,ARC	0.999945
GO:0030425	0.789653	0.644355	1.53503	1	63	dendrite	dendrite	ARC	0.999945
GO:0030054	0.804512	0.751701	7.87008	6	323	cell junction	cell junction	APBB1IP,DTNA,PARVG,CD44,OTOF,ARC	0.999945
GO:0005829	0.822424	0.813981	20.4671	17	840	cytosol	cytosol	PSMB9,SPHK1,MX1,TYMP,PYCARD,PSMB8,NFS1,NP,ALOX5,HMOX1,NA,ZFP36,LCP1,BAG3,CLIC1,DOCK2,OTOF,PCP4	0.999945
GO:0031967	0.830855	0.748952	10.5016	8	431	organelle envelope	organelle envelope	ADAP2,UCP2,ALOX5,RAC2,PRODH,CLIC1,SOD2,S100A6	0.999945
GO:0031975	0.83457	0.745266	10.5503	8	433	envelope	envelope	ADAP2,UCP2,ALOX5,RAC2,PRODH,CLIC1,SOD2,S100A6	0.999945
GO:0012505	0.844185	0.746015	11.8417	9	486	endomembrane system	endomembrane system	LDLR,ALOX5,WAS,RAC2,CLIC1,S100A6,HLA-A,B2M,NA,DDOST	0.999945
GO:0030659	0.847707	0.531944	1.85178	1	76	cytoplasmic vesicle membrane	cytoplasmic vesicle membrane	LDLR	0.999945
GO:0000139	0.848391	0.594267	3.31372	2	136	Golgi membrane	Golgi membrane	HLA-A,B2M,NA	0.999945
GO:0005819	0.862125	0.5048	1.94925	1	80	spindle	spindle	HSPB1	0.999945
GO:0030136	0.862125	0.5048	1.94925	1	80	clathrin-coated vesicle	clathrin-coated vesicle	LDLR,NA	0.999945
GO:0045211	0.865512	0.498437	1.97361	1	81	postsynaptic membrane	postsynaptic membrane	ARC	0.999945
GO:0032991	0.879367	0.826142	45.4905	39	1867	macromolecular complex	macromolecular complex	HLA-DRB3,MYBPH,PSMB9,NPAS4,HLA-E,LDLR,HLA-DOA,APOC2,ITGAX,CYBB,HLA-DRA,PYCARD,PSMB8,TAP1,NA,PRKAR1A,IGFBP3,HLA-DMB,PTGS2,OSM,CEBPA,HLA-DMA,FERMT3,SYK,FOS,LY96,HLA-DPA1,CYBA,CLIC1,ITGB2,HLA-DRB4,CD14,ITGB4,HLA-A,APOC1,C1QB,B2M,IL6,HLA-H,DDOST	0.999945
GO:0044431	0.886591	0.580754	5.06804	3	208	Golgi apparatus part	Golgi apparatus part	NA,HLA-A,B2M	0.999945
GO:0005743	0.892287	0.572196	5.14114	3	211	mitochondrial inner membrane	mitochondrial inner membrane	UCP2,PRODH,SOD2	0.999945
GO:0044430	0.905304	0.679736	12.9138	9	530	cytoskeletal part	cytoskeletal part	MYBPH,NUSAP1,SPTBN1,PRPH,GFAP,HSPB1,FERMT3,LCP1,ARC	0.999945
GO:0043233	0.906232	0.774218	31.1879	25	1280	organelle lumen	organelle lumen	NUSAP1,DNAJB1,NPAS4,ATF3,STAT1,ISG20,SPTBN1,KLF4,S100A4,NFS1,IFI16,JUNB,PTGS2,ALOX5,HMOX1,NA,CEBPA,FOS,PRODH,C1QC,SERPINA1,SOD2,WARS2,SDF2L1,SERPING1	0.999945
GO:0019866	0.912601	0.540298	5.43353	3	223	organelle inner membrane	organelle inner membrane	UCP2,PRODH,SOD2	0.999945
GO:0005856	0.920724	0.713758	20.3696	15	836	cytoskeleton	cytoskeleton	APBB1IP,MYBPH,NUSAP1,SPTBN1,PRPH,GFAP,HSPB1,WAS,FERMT3,PARVG,LCP1,DOCK2,ARHGDIB,SCIN,ARC	0.999945
GO:0031974	0.923909	0.756836	31.7971	25	1305	membrane-enclosed lumen	membrane-enclosed lumen	NUSAP1,DNAJB1,NPAS4,ATF3,STAT1,ISG20,SPTBN1,KLF4,S100A4,NFS1,IFI16,JUNB,PTGS2,ALOX5,HMOX1,NA,CEBPA,FOS,PRODH,C1QC,SERPINA1,SOD2,WARS2,SDF2L1,SERPING1	0.999945
GO:0000785	0.92602	0.382452	2.55839	1	105	chromatin	chromatin	JUNB	0.999945
GO:0030135	0.92602	0.382452	2.55839	1	105	coated vesicle	coated vesicle	LDLR,NA	0.999945
GO:0005739	0.926812	0.699393	19.395	14	796	mitochondrion	mitochondrion	ADAP2,CYBB,LAP3,KIAA0101,NFS1,NA,UCP2,AGXT2L1,CYBA,PRODH,CAPRIN2,SOD2,TGM2,WARS2	0.999945
GO:0031090	0.928129	0.681527	17.0803	12	701	organelle membrane	organelle membrane	TLR7,LDLR,UCP2,ALOX5,LAPTM5,WAS,HLA-DMA,PRODH,SOD2,HLA-A,B2M,NA,DDOST	0.999945
GO:0005740	0.930545	0.546684	7.13912	4	293	mitochondrial envelope	mitochondrial envelope	ADAP2,UCP2,PRODH,SOD2	0.999945
GO:0044444	0.935372	0.814482	81.4298	71	3342	cytoplasmic part	cytoplasmic part	MYBPH,PSMB9,TLR7,LDLR,NA,ADAP2,SPHK1,RNASE2,MX1,SPTBN1,MSLN,CYBB,TYMP,ADAMTS1,HLA-DRA,LAP3,KIAA0101,PYCARD,CTSC,PSMB8,TAP1,NFS1,VGF,NP,UCP2,CD68,HLA-DMB,PTGS2,ALOX5,HMOX1,LAPTM5,ABCA1,AGXT2L1,NKD2,ZFP36,HLA-DMA,LCP1,CREG2,CYBA,PRODH,CD44,BAG3,SERPINA1,CAPRIN2,LST1,CLIC1,CTSH,SOD2,TGM2,WARS2,HHATL,IFI30,SDF2L1,BDNF,DOCK2,HLA-A,SLC15A3,APOC1,B2M,GARNL4,OTOF,MOXD1,ARHGDIB,SCIN,ARC,BGN,PCP4,DDOST,SER…	0.999945
GO:0044445	0.945161	0.342457	2.85077	1	117	cytosolic part	cytosolic part	PYCARD	0.999945
GO:0070013	0.951605	0.715559	30.7737	23	1263	intracellular organelle lumen	intracellular organelle lumen	NUSAP1,DNAJB1,NPAS4,ATF3,STAT1,ISG20,SPTBN1,KLF4,S100A4,NFS1,IFI16,JUNB,PTGS2,ALOX5,HMOX1,NA,CEBPA,FOS,PRODH,C1QC,SOD2,WARS2,SDF2L1	0.999945
GO:0016604	0.953957	0.32273	3.02133	1	124	nuclear body	nuclear body	ISG20	0.999945
GO:0034702	0.953957	0.32273	3.02133	1	124	ion channel complex	ion channel complex	CLIC1	0.999945
GO:0044429	0.956382	0.551477	10.5503	6	433	mitochondrial part	mitochondrial part	ADAP2,NFS1,UCP2,PRODH,SOD2,WARS2	0.999945
GO:0044456	0.965026	0.295896	3.28935	1	135	synapse part	synapse part	ARC	0.999945
GO:0031966	0.966237	0.434596	6.70054	3	275	mitochondrial membrane	mitochondrial membrane	UCP2,PRODH,SOD2	0.999945
GO:0043005	0.966732	0.291483	3.33809	1	137	neuron projection	neuron projection	ARC	0.999945
GO:0044451	0.975567	0.448463	8.62542	4	354	nucleoplasm part	nucleoplasm part	NPAS4,ISG20,CEBPA,FOS	0.999945
GO:0005789	0.976568	0.263889	3.6792	1	151	endoplasmic reticulum membrane	endoplasmic reticulum membrane	DDOST	0.999945
GO:0042175	0.9813	0.248716	3.89849	1	160	nuclear envelope-endoplasmic reticulum network	nuclear envelope-endoplasmic reticulum network	DDOST	0.999945
GO:0031981	0.983871	0.607645	25.0235	16	1027	nuclear lumen	nuclear lumen	NUSAP1,DNAJB1,NPAS4,ATF3,STAT1,ISG20,SPTBN1,KLF4,S100A4,IFI16,JUNB,ALOX5,HMOX1,CEBPA,FOS,C1QC	0.999945
GO:0048471	0.98684	0.228251	4.23961	1	174	perinuclear region of cytoplasm	perinuclear region of cytoplasm	NA,GARNL4	0.999945
GO:0005874	0.988393	0.221723	4.36144	1	179	microtubule	microtubule	NUSAP1	0.999945
GO:0005794	0.994257	0.443324	15.0336	7	617	Golgi apparatus	Golgi apparatus	NA,MSLN,CREG2,CD44,LST1,HLA-A,B2M	0.999945
GO:0044428	0.994996	0.573553	30.993	19	1272	nuclear part	nuclear part	NUSAP1,DNAJB1,NPAS4,ATF3,STAT1,ISG20,SPTBN1,KLF4,S100A4,IFI16,JUNB,ALOX5,HMOX1,CEBPA,FOS,RAC2,C1QC,CLIC1,S100A6	0.999945
GO:0044427	0.995068	0.185495	5.18987	1	213	chromosomal part	chromosomal part	JUNB	0.999945
GO:0044464	0.9981	0.533646	226.113	215	9280	cell part	cell part	SP110,APBB1IP,HLA-DRB3,CD74,TEAD4,MYBPH,PSMB9,GBP1,BTN3A1,NUSAP1,TLR7,DNAJB1,IFI44L,GPR3,NPAS4,NPL,WARS,ABI3,FOSB,ATF3,HLA-E,IFRD1,IRF1,TMEM149,PARP9,STAT1,LDLR,FCGBP,IFI27,HLA-DOA,KREMEN2,BTN3A2,AIF1,IGLL1,NA,CCL5,CCR1,PLEK,ADAP2,GSTT1,ISG20,NR4A3,SPHK1,GBP2,RNASE2,MX1,SPTBN1,PRPH,MSLN,LY86,FYB,KLF4,ITGAX,CYBB,GADD45A,TYMP,ADAMTS1,UNC93B1,HLA-DRA,LAP3,KIAA0101,PYCARD,IRF7,CD37,PARP12,CTSC,ARHGAP…	0.999945
GO:0005623	0.998144	0.532675	226.137	215	9281	cell	cell	SP110,APBB1IP,HLA-DRB3,CD74,TEAD4,MYBPH,PSMB9,GBP1,BTN3A1,NUSAP1,TLR7,DNAJB1,IFI44L,GPR3,NPAS4,NPL,WARS,ABI3,FOSB,ATF3,HLA-E,IFRD1,IRF1,TMEM149,PARP9,STAT1,LDLR,FCGBP,IFI27,HLA-DOA,KREMEN2,BTN3A2,AIF1,IGLL1,NA,CCL5,CCR1,PLEK,ADAP2,GSTT1,ISG20,NR4A3,SPHK1,GBP2,RNASE2,MX1,SPTBN1,PRPH,MSLN,LY86,FYB,KLF4,ITGAX,CYBB,GADD45A,TYMP,ADAMTS1,UNC93B1,HLA-DRA,LAP3,KIAA0101,PYCARD,IRF7,CD37,PARP12,CTSC,ARHGAP…	0.999945
GO:0005694	0.998534	0.150481	6.35942	1	261	chromosome	chromosome	JUNB	0.999945
GO:0043228	0.998639	0.561167	40.8124	25	1675	non-membrane-bounded organelle	non-membrane-bounded organelle	APBB1IP,MYBPH,NUSAP1,DNAJB1,ATF3,STAT1,SPTBN1,PRPH,KLF4,S100A4,IFI16,JUNB,GFAP,HMOX1,HSPB1,WAS,FERMT3,PARVG,FOS,LCP1,C1QC,DOCK2,ARHGDIB,SCIN,ARC	0.999945
GO:0043232	0.998639	0.561167	40.8124	25	1675	intracellular non-membrane-bounded organelle	intracellular non-membrane-bounded organelle	APBB1IP,MYBPH,NUSAP1,DNAJB1,ATF3,STAT1,SPTBN1,PRPH,KLF4,S100A4,IFI16,JUNB,GFAP,HMOX1,HSPB1,WAS,FERMT3,PARVG,FOS,LCP1,C1QC,DOCK2,ARHGDIB,SCIN,ARC	0.999945
GO:0015630	0.998666	0.219748	8.67415	2	356	microtubule cytoskeleton	microtubule cytoskeleton	NUSAP1,HSPB1	0.999945
GO:0005654	0.99917	0.323584	14.5706	5	598	nucleoplasm	nucleoplasm	NPAS4,ISG20,IFI16,CEBPA,FOS	0.999945
GO:0044424	0.999205	0.654147	172.849	151	7094	intracellular part	intracellular part	SP110,APBB1IP,TEAD4,MYBPH,PSMB9,NUSAP1,TLR7,DNAJB1,IFI44L,NPAS4,NPL,WARS,ABI3,FOSB,ATF3,IFRD1,IRF1,PARP9,STAT1,LDLR,AIF1,NA,CCL5,PLEK,ADAP2,GSTT1,ISG20,NR4A3,SPHK1,RNASE2,MX1,SPTBN1,PRPH,MSLN,FYB,KLF4,CYBB,GADD45A,TYMP,ADAMTS1,HLA-DRA,LAP3,KIAA0101,PYCARD,IRF7,PARP12,CTSC,MUC1,IFIT1,S100A4,PSMB8,TAP1,NFS1,ISG15,PRKAR1A,PRRX1,VGF,IFI16,NP,IGFBP3,CITED1,UCP2,JUNB,CD68,HLA-DMB,GFAP,SERPINA3,PTGS2,NQ…	0.999945
GO:0044422	0.999278	0.613161	67.7363	47	2780	organelle part	organelle part	MYBPH,NUSAP1,TLR7,DNAJB1,NPAS4,ATF3,STAT1,LDLR,ADAP2,ISG20,SPTBN1,PRPH,KLF4,S100A4,PSMB8,TAP1,NFS1,IFI16,UCP2,JUNB,GFAP,PTGS2,ALOX5,HMOX1,LAPTM5,NA,HSPB1,WAS,CEBPA,HLA-DMA,FERMT3,FOS,LCP1,RAC2,PRODH,C1QC,SERPINA1,CLIC1,SOD2,WARS2,SDF2L1,S100A6,HLA-A,B2M,ARC,DDOST,SERPING1	0.999945
GO:0005634	0.999417	0.628121	81.4785	59	3344	nucleus	nucleus	SP110,TEAD4,PSMB9,NUSAP1,DNAJB1,NPAS4,FOSB,ATF3,IFRD1,IRF1,PARP9,STAT1,AIF1,ISG20,NR4A3,SPTBN1,FYB,KLF4,GADD45A,KIAA0101,IRF7,PARP12,MUC1,S100A4,PSMB8,NFS1,NA,PRRX1,IFI16,IGFBP3,CITED1,JUNB,SERPINA3,PTGS2,ALOX5,SIK1,HMOX1,HSPB1,IFI35,CEBPA,S100A11,DUSP5,ZFP36,ZNF83,FOS,RAC2,IRF8,C1QC,CLIC1,PRIC285,GSTT2,MX2,S100A6,AEBP1,CSRNP1,IFIH1,NUPR1,PCP4	0.999945
GO:0043227	0.999485	0.656687	130.624	106	5361	membrane-bounded organelle	membrane-bounded organelle	SP110,TEAD4,PSMB9,NUSAP1,TLR7,DNAJB1,NPAS4,FOSB,ATF3,IFRD1,IRF1,PARP9,STAT1,LDLR,AIF1,NA,ADAP2,ISG20,NR4A3,RNASE2,SPTBN1,MSLN,FYB,KLF4,CYBB,GADD45A,HLA-DRA,LAP3,KIAA0101,IRF7,PARP12,CTSC,MUC1,S100A4,PSMB8,TAP1,NFS1,PRRX1,VGF,IFI16,IGFBP3,CITED1,UCP2,JUNB,CD68,HLA-DMB,SERPINA3,PTGS2,ALOX5,SIK1,HMOX1,LAPTM5,HSPB1,WAS,ABCA1,IFI35,AGXT2L1,CEBPA,S100A11,DUSP5,ZFP36,HLA-DMA,ZNF83,ANGPTL4,FOS,RAC2,CREG2…	0.999945
GO:0044446	0.999503	0.601326	67.3708	46	2765	intracellular organelle part	intracellular organelle part	MYBPH,NUSAP1,TLR7,DNAJB1,NPAS4,ATF3,STAT1,LDLR,ADAP2,ISG20,SPTBN1,PRPH,KLF4,S100A4,PSMB8,TAP1,NFS1,IFI16,UCP2,JUNB,GFAP,PTGS2,ALOX5,HMOX1,LAPTM5,NA,HSPB1,CEBPA,HLA-DMA,FERMT3,FOS,LCP1,RAC2,PRODH,C1QC,SERPINA1,CLIC1,SOD2,WARS2,SDF2L1,S100A6,HLA-A,B2M,ARC,DDOST,SERPING1	0.999945
GO:0043231	0.999655	0.647059	130.478	105	5355	intracellular membrane-bounded organelle	intracellular membrane-bounded organelle	SP110,TEAD4,PSMB9,NUSAP1,TLR7,DNAJB1,NPAS4,FOSB,ATF3,IFRD1,IRF1,PARP9,STAT1,LDLR,AIF1,NA,ADAP2,ISG20,NR4A3,RNASE2,SPTBN1,MSLN,FYB,KLF4,CYBB,GADD45A,HLA-DRA,LAP3,KIAA0101,IRF7,PARP12,CTSC,MUC1,S100A4,PSMB8,TAP1,NFS1,PRRX1,VGF,IFI16,IGFBP3,CITED1,UCP2,JUNB,CD68,HLA-DMB,SERPINA3,PTGS2,ALOX5,SIK1,HMOX1,LAPTM5,HSPB1,ABCA1,IFI35,AGXT2L1,CEBPA,S100A11,DUSP5,ZFP36,HLA-DMA,ZNF83,ANGPTL4,FOS,RAC2,CREG2,IRF…	0.999945
GO:0005622	0.999941	0.590972	179.209	153	7355	intracellular	intracellular	SP110,APBB1IP,CD74,TEAD4,MYBPH,PSMB9,NUSAP1,TLR7,DNAJB1,IFI44L,NPAS4,NPL,WARS,ABI3,FOSB,ATF3,IFRD1,IRF1,PARP9,STAT1,LDLR,AIF1,NA,CCL5,PLEK,ADAP2,GSTT1,ISG20,NR4A3,SPHK1,RNASE2,MX1,SPTBN1,PRPH,MSLN,FYB,KLF4,CYBB,GADD45A,TYMP,ADAMTS1,HLA-DRA,LAP3,KIAA0101,PYCARD,IRF7,PARP12,CTSC,ARHGAP25,MUC1,IFIT1,S100A4,PSMB8,TAP1,NFS1,ISG15,PRKAR1A,PRRX1,VGF,IFI16,NP,IGFBP3,CITED1,UCP2,JUNB,CD68,HLA-DMB,GFAP,SER…	0.999945
GO:0043229	0.999944	0.608658	145.779	117	5983	intracellular organelle	intracellular organelle	SP110,APBB1IP,TEAD4,MYBPH,PSMB9,NUSAP1,TLR7,DNAJB1,NPAS4,FOSB,ATF3,IFRD1,IRF1,PARP9,STAT1,LDLR,AIF1,NA,ADAP2,ISG20,NR4A3,RNASE2,SPTBN1,PRPH,MSLN,FYB,KLF4,CYBB,GADD45A,ADAMTS1,HLA-DRA,LAP3,KIAA0101,IRF7,PARP12,CTSC,MUC1,S100A4,PSMB8,TAP1,NFS1,PRRX1,VGF,IFI16,IGFBP3,CITED1,UCP2,JUNB,CD68,HLA-DMB,GFAP,SERPINA3,PTGS2,ALOX5,SIK1,HMOX1,LAPTM5,HSPB1,WAS,ABCA1,IFI35,AGXT2L1,CEBPA,NKD2,S100A11,DUSP5,ZFP36…	0.999945
GO:0043226	0.999945	0.608129	145.828	117	5985	organelle	organelle	SP110,APBB1IP,TEAD4,MYBPH,PSMB9,NUSAP1,TLR7,DNAJB1,NPAS4,FOSB,ATF3,IFRD1,IRF1,PARP9,STAT1,LDLR,AIF1,NA,ADAP2,ISG20,NR4A3,RNASE2,SPTBN1,PRPH,MSLN,FYB,KLF4,CYBB,GADD45A,ADAMTS1,HLA-DRA,LAP3,KIAA0101,IRF7,PARP12,CTSC,MUC1,S100A4,PSMB8,TAP1,NFS1,PRRX1,VGF,IFI16,IGFBP3,CITED1,UCP2,JUNB,CD68,HLA-DMB,GFAP,SERPINA3,PTGS2,ALOX5,SIK1,HMOX1,LAPTM5,HSPB1,WAS,ABCA1,IFI35,AGXT2L1,CEBPA,NKD2,S100A11,DUSP5,ZFP36…	0.999945

## Sheet: VAR_MF
GOMFID	Pvalue	OddsRatio	ExpCount	Count	Size	Term	GOName	GOgenes	pFDR
GO:0032395	3.82327e-07	70.0225	0.190018	5	8	MHC class II receptor activity	MHC class II receptor activity	HLA-DRB3,HLA-DOA,HLA-DRA,HLA-DPA1,HLA-DRB4	0.000173959
GO:0004871	2.40267e-06	2.31957	23.5385	47	991	signal transducer activity	signal transducer activity	SP110,HLA-DRB3,TLR7,GPR3,NPAS4,HLA-E,STAT1,LDLR,HLA-DOA,CCL5,CCR1,NR4A3,ITGAX,HLA-DRA,IL18BP,NA,FCER2,TREM2,GPR65,TNFRSF1B,HBEGF,HMOX1,PLAUR,LAG3,ABCA1,CD86,LILRB4,SYK,LY96,HLA-DPA1,CD44,ITGB2,HLA-DRB4,CD14,APLNR,NMUR2,ITGB4,HLA-A,RGS10,GPR183,LGALS9,DARC,TFG,RGS2,RGS16,TYROBP,HLA-H	0.000364405
GO:0060089	2.40267e-06	2.31957	23.5385	47	991	molecular transducer activity	molecular transducer activity	SP110,HLA-DRB3,TLR7,GPR3,NPAS4,HLA-E,STAT1,LDLR,HLA-DOA,CCL5,CCR1,NR4A3,ITGAX,HLA-DRA,IL18BP,NA,FCER2,TREM2,GPR65,TNFRSF1B,HBEGF,HMOX1,PLAUR,LAG3,ABCA1,CD86,LILRB4,SYK,LY96,HLA-DPA1,CD44,ITGB2,HLA-DRB4,CD14,APLNR,NMUR2,ITGB4,HLA-A,RGS10,GPR183,LGALS9,DARC,TFG,RGS2,RGS16,TYROBP,HLA-H	0.000364405
GO:0005102	5.90547e-06	2.83609	11.1398	28	469	receptor binding	receptor binding	CD74,NA,CCL5,TYMP,IL18BP,CCL26,PSMB8,CXCL10,FCER2,STC1,VGF,TNFSF13B,SPP1,ADM,HBEGF,LAG3,OSM,HLA-DMA,IL8,SYK,ANGPTL4,PNOC,HAMP,FCN1,S100A6,TNFSF10,BDNF,DOCK2,IL6	0.000671747
GO:0004872	4.65106e-05	2.32136	15.914	33	670	receptor activity	receptor activity	HLA-DRB3,TLR7,GPR3,HLA-E,LDLR,HLA-DOA,CCR1,NR4A3,ITGAX,HLA-DRA,NA,FCER2,TREM2,GPR65,TNFRSF1B,HBEGF,PLAUR,LAG3,ABCA1,CD86,LILRB4,LY96,HLA-DPA1,CD44,ITGB2,HLA-DRB4,CD14,APLNR,NMUR2,ITGB4,HLA-A,GPR183,DARC,HLA-H	0.00423247
GO:0005125	0.000133404	5.2352	1.94768	9	82	cytokine activity	cytokine activity	CCL5,CCL26,NA,CXCL10,TNFSF13B,SPP1,OSM,IL8,TNFSF10,IL6	0.0101165
GO:0003823	0.000257265	16.7175	0.332531	4	14	antigen binding	antigen binding	MSLN,LAG3,LILRB4,FCN1	0.0167222
GO:0042287	0.000344312	15.1961	0.356283	4	15	MHC protein binding	MHC protein binding	CD74,PSMB8,LAG3,HLA-DMA	0.0195828
GO:0032393	0.00043131	31.2254	0.166266	3	7	MHC class I receptor activity	MHC class I receptor activity	HLA-E,NA,HLA-A,HLA-H	0.0212994
GO:0003810	0.000561742	Inf	0.0475044	2	2	protein-glutamine gamma-glutamyltransferase activity	protein-glutamine gamma-glutamyltransferase activity	F13A1,TGM2	0.0212994
GO:0004830	0.000561742	Inf	0.0475044	2	2	tryptophan-tRNA ligase activity	tryptophan-tRNA ligase activity	WARS,WARS2	0.0212994
GO:0016175	0.000561742	Inf	0.0475044	2	2	superoxide-generating NADPH oxidase activity	superoxide-generating NADPH oxidase activity	CYBB,CYBA	0.0212994
GO:0005126	0.000703769	4.56917	1.94768	8	82	cytokine receptor binding	cytokine receptor binding	CCL5,CCL26,NA,CXCL10,TNFSF13B,OSM,IL8,TNFSF10,IL6	0.0246319
GO:0016755	0.00099924	20.8125	0.21377	3	9	transferase activity, transferring amino-acyl groups	transferase activity, transferring amino-acyl groups	F13A1,NA,TGM2	0.0324753
GO:0042289	0.00165877	82.9244	0.0712567	2	3	MHC class II protein binding	MHC class II protein binding	CD74,LAG3	0.045393
GO:0048154	0.00165877	82.9244	0.0712567	2	3	S100 beta binding	S100 beta binding	S100A11,S100A6	0.045393
GO:0016763	0.001696	6.5442	0.878832	5	37	transferase activity, transferring pentosyl groups	transferase activity, transferring pentosyl groups	PARP9,TYMP,PARP12,NP,ART3	0.045393
GO:0008009	0.00192403	8.79018	0.546301	4	23	chemokine activity	chemokine activity	CCL5,CCL26,CXCL10,NA,IL8	0.0486353
GO:0042379	0.00226633	8.34978	0.570053	4	24	chemokine receptor binding	chemokine receptor binding	CCL5,CCL26,CXCL10,NA,IL8	0.0542726
GO:0004888	0.00278503	2.1237	10.1184	20	426	transmembrane receptor activity	transmembrane receptor activity	HLA-DRB3,TLR7,GPR3,HLA-E,LDLR,HLA-DOA,CCR1,HLA-DRA,NA,GPR65,TNFRSF1B,LAG3,HLA-DPA1,HLA-DRB4,CD14,APLNR,NMUR2,HLA-A,GPR183,DARC,HLA-H	0.0619095
GO:0005179	0.00300669	5.65681	0.997593	5	42	hormone activity	hormone activity	NA,STC1,VGF,ADM,PNOC,HAMP	0.0619095
GO:0046983	0.00301394	2.32244	7.38694	16	311	protein dimerization activity	protein dimerization activity	NPAS4,FOSB,ATF3,PLEK,APOC2,CYBB,PYCARD,TAP1,NFS1,JUNB,CEBPA,S100A11,FOS,CYBA,S100A6,C1QB	0.0619095
GO:0005062	0.00326556	41.4578	0.0950089	2	4	hematopoietin/interferon-class (D200-domain) cytokine receptor signal transducer activity	hematopoietin/interferon-class (D200-domain) cytokine receptor signal transducer activity	SP110,STAT1	0.0619095
GO:0050664	0.00326556	41.4578	0.0950089	2	4	oxidoreductase activity, acting on NADH or NADPH, with oxygen as acceptor	oxidoreductase activity, acting on NADH or NADPH, with oxygen as acceptor	CYBB,CYBA	0.0619095
GO:0008047	0.00473921	2.43606	5.70053	13	240	enzyme activator activity	enzyme activator activity	ADAP2,APOC2,PYCARD,ARHGAP25,IGFBP3,DOCK2,APOC1,GARNL4,CASP1,RGS2,GPSM3,ARHGDIB,RGS16	0.0862536
GO:0030234	0.00542605	1.89472	12.9925	23	547	enzyme regulator activity	enzyme regulator activity	ADAP2,APOC2,PYCARD,ARHGAP25,CXCL10,PRKAR1A,IGFBP3,SERPINA3,WAS,DOCK8,TIMP1,ANGPTL4,SERPINA1,DOCK2,SERPINB1,APOC1,GARNL4,CASP1,RGS2,GPSM3,ARHGDIB,RGS16,NA,SERPING1	0.0949559
GO:0043325	0.00791079	20.7244	0.142513	2	6	phosphatidylinositol-3,4-bisphosphate binding	phosphatidylinositol-3,4-bisphosphate binding	PLEK,ADAP2	0.125725
GO:0055102	0.00791079	20.7244	0.142513	2	6	lipase inhibitor activity	lipase inhibitor activity	APOC2,APOC1	0.125725
GO:0008083	0.00812022	3.6979	1.75766	6	74	growth factor activity	growth factor activity	NA,TYMP,VGF,HBEGF,OSM,S100A6,BDNF	0.125725
GO:0003950	0.00828958	8.31696	0.42754	3	18	NAD+ ADP-ribosyltransferase activity	NAD+ ADP-ribosyltransferase activity	PARP9,PARP12,ART3	0.125725
GO:0019955	0.00959121	4.18018	1.30637	5	55	cytokine binding	cytokine binding	CD74,CCR1,IL18BP,TNFRSF1B,DARC	0.128658
GO:0005546	0.0109026	16.5778	0.166266	2	7	phosphatidylinositol-4,5-bisphosphate binding	phosphatidylinositol-4,5-bisphosphate binding	ADAP2,SCIN	0.128658
GO:0004175	0.0114779	2.45365	4.3229	10	182	endopeptidase activity	endopeptidase activity	PSMB9,ADAMTS1,PYCARD,CTSC,PSMB8,F12,C2,PLAU,CTSH,CASP1	0.128658
GO:0004867	0.0132989	4.76361	0.926337	4	39	serine-type endopeptidase inhibitor activity	serine-type endopeptidase inhibitor activity	SERPINA3,SERPINA1,SERPINB1,SERPING1	0.128658
GO:0001637	0.0143108	13.8133	0.190018	2	8	G-protein chemoattractant receptor activity	G-protein chemoattractant receptor activity	CCR1,DARC	0.128658
GO:0004950	0.0143108	13.8133	0.190018	2	8	chemokine receptor activity	chemokine receptor activity	CCR1,DARC	0.128658
GO:0008329	0.0143108	13.8133	0.190018	2	8	pattern recognition receptor activity	pattern recognition receptor activity	LY96,CD14	0.128658
GO:0043178	0.0143108	13.8133	0.190018	2	8	alcohol binding	alcohol binding	ADAP2,APOC1	0.128658
GO:0001664	0.014508	4.63079	0.950089	4	40	G-protein-coupled receptor binding	G-protein-coupled receptor binding	CCL5,CCL26,CXCL10,NA,IL8	0.128658
GO:0004866	0.0146354	3.72989	1.44889	5	61	endopeptidase inhibitor activity	endopeptidase inhibitor activity	SERPINA3,TIMP1,SERPINA1,SERPINB1,SERPING1	0.128658
GO:0020037	0.0146354	3.72989	1.44889	5	61	heme binding	heme binding	CYBB,PTGS2,HMOX1,CYBA,DOCK2	0.128658
GO:0005509	0.0153827	1.73325	13.4438	22	566	calcium ion binding	calcium ion binding	STAT1,LDLR,AIF1,ITGAX,S100A4,EFEMP1,ALOX5,DTNA,NKD2,S100A11,F13A1,LCP1,NA,NPTX2,PCDH17,FCN1,TGM2,S100A6,PVALB,NECAB2,CDH12,OTOF,SCIN	0.128658
GO:0030414	0.0166486	3.6005	1.49639	5	63	peptidase inhibitor activity	peptidase inhibitor activity	SERPINA3,TIMP1,SERPINA1,SERPINB1,SERPING1	0.128658
GO:0042277	0.0180981	3.06191	2.0902	6	88	peptide binding	peptide binding	CCR1,MSLN,PSMB8,HLA-DMA,NMUR2,DARC,NA	0.128658
GO:0008656	0.0181141	11.8387	0.21377	2	9	caspase activator activity	caspase activator activity	PYCARD,CASP1	0.128658
GO:0070851	0.0185253	5.93686	0.570053	3	24	growth factor receptor binding	growth factor receptor binding	TYMP,NA,HBEGF,IL6	0.128658
GO:0004857	0.0190772	2.52604	3.34906	8	141	enzyme inhibitor activity	enzyme inhibitor activity	APOC2,SERPINA3,TIMP1,ANGPTL4,SERPINA1,SERPINB1,APOC1,SERPING1	0.128658
GO:0046906	0.0200004	3.42232	1.56765	5	66	tetrapyrrole binding	tetrapyrrole binding	CYBB,PTGS2,HMOX1,CYBA,DOCK2	0.128658
GO:0005515	0.0207732	1.33689	127.526	143	5369	protein binding	protein binding	SP110,CD74,MYBPH,NA,TLR7,DNAJB1,NPAS4,ABI3,FOSB,ATF3,STXBP2,DNAJB5,STAT1,LDLR,FCGBP,KREMEN2,CCL5,CCR1,PLEK,ADAP2,APOC2,SPHK1,GADD45B,MX1,SPTBN1,PRPH,MSLN,LY86,FYB,ITGAX,CYBB,GADD45A,TYMP,ADAMTS1,IL18BP,PYCARD,CCL26,S100A4,PSMB8,TAP1,EFEMP1,CXCL10,NFS1,FCER2,STC1,ISG15,PRKAR1A,PRRX1,VGF,IFI16,IGFBP3,HCST,CYR61,TNFSF13B,CITED1,JUNB,F12,GFAP,SPP1,LAT2,SERPINA3,PTGS2,TNFRSF1B,ALOX5,DTNA,ADM,HBEGF,SIK…	0.128658
GO:0015026	0.022292	10.3578	0.237522	2	10	coreceptor activity	coreceptor activity	CD86,LY96	0.128658
GO:0019956	0.022292	10.3578	0.237522	2	10	chemokine binding	chemokine binding	CCR1,DARC	0.128658
GO:0046870	0.022292	10.3578	0.237522	2	10	cadmium ion binding	cadmium ion binding	MT1H,MT1G	0.128658
GO:0003704	0.0229884	5.41945	0.617558	3	26	specific RNA polymerase II transcription factor activity	specific RNA polymerase II transcription factor activity	IRF7,CEBPA,FOS	0.128658
GO:0004197	0.0232138	3.96669	1.0926	4	46	cysteine-type endopeptidase activity	cysteine-type endopeptidase activity	PYCARD,CTSC,CTSH,CASP1	0.128658
GO:0001607	0.0237522	Inf	0.0237522	1	1	neuromedin U receptor activity	neuromedin U receptor activity	NMUR2	0.128658
GO:0001847	0.0237522	Inf	0.0237522	1	1	opsonin receptor activity	opsonin receptor activity	CD14	0.128658
GO:0003955	0.0237522	Inf	0.0237522	1	1	NAD(P)H dehydrogenase (quinone) activity	NAD(P)H dehydrogenase (quinone) activity	NQO1	0.128658
GO:0004051	0.0237522	Inf	0.0237522	1	1	arachidonate 5-lipoxygenase activity	arachidonate 5-lipoxygenase activity	ALOX5	0.128658
GO:0004657	0.0237522	Inf	0.0237522	1	1	proline dehydrogenase activity	proline dehydrogenase activity	PRODH	0.128658
GO:0004666	0.0237522	Inf	0.0237522	1	1	prostaglandin-endoperoxide synthase activity	prostaglandin-endoperoxide synthase activity	PTGS2	0.128658
GO:0004731	0.0237522	Inf	0.0237522	1	1	purine-nucleoside phosphorylase activity	purine-nucleoside phosphorylase activity	NP	0.128658
GO:0005147	0.0237522	Inf	0.0237522	1	1	oncostatin-M receptor binding	oncostatin-M receptor binding	OSM	0.128658
GO:0005229	0.0237522	Inf	0.0237522	1	1	intracellular calcium activated chloride channel activity	intracellular calcium activated chloride channel activity	NMUR2	0.128658
GO:0008296	0.0237522	Inf	0.0237522	1	1	3'-5'-exodeoxyribonuclease activity	3'-5'-exodeoxyribonuclease activity	ISG20	0.128658
GO:0008297	0.0237522	Inf	0.0237522	1	1	single-stranded DNA specific exodeoxyribonuclease activity	single-stranded DNA specific exodeoxyribonuclease activity	ISG20	0.128658
GO:0008310	0.0237522	Inf	0.0237522	1	1	single-stranded DNA specific 3'-5' exodeoxyribonuclease activity	single-stranded DNA specific 3'-5' exodeoxyribonuclease activity	ISG20	0.128658
GO:0008453	0.0237522	Inf	0.0237522	1	1	alanine-glyoxylate transaminase activity	alanine-glyoxylate transaminase activity	AGXT2L1	0.128658
GO:0008747	0.0237522	Inf	0.0237522	1	1	N-acetylneuraminate lyase activity	N-acetylneuraminate lyase activity	NPL	0.128658
GO:0008859	0.0237522	Inf	0.0237522	1	1	exoribonuclease II activity	exoribonuclease II activity	ISG20	0.128658
GO:0009032	0.0237522	Inf	0.0237522	1	1	thymidine phosphorylase activity	thymidine phosphorylase activity	TYMP	0.128658
GO:0017050	0.0237522	Inf	0.0237522	1	1	D-erythro-sphingosine kinase activity	D-erythro-sphingosine kinase activity	SPHK1	0.128658
GO:0017091	0.0237522	Inf	0.0237522	1	1	AU-rich element binding	AU-rich element binding	ZFP36	0.128658
GO:0030226	0.0237522	Inf	0.0237522	1	1	apolipoprotein receptor activity	apolipoprotein receptor activity	ABCA1	0.128658
GO:0030347	0.0237522	Inf	0.0237522	1	1	syntaxin-2 binding	syntaxin-2 binding	STXBP2	0.128658
GO:0030348	0.0237522	Inf	0.0237522	1	1	syntaxin-3 binding	syntaxin-3 binding	STXBP2	0.128658
GO:0030349	0.0237522	Inf	0.0237522	1	1	syntaxin-13 binding	syntaxin-13 binding	ABCA1	0.128658
GO:0030377	0.0237522	Inf	0.0237522	1	1	U-plasminogen activator receptor activity	U-plasminogen activator receptor activity	PLAUR	0.128658
GO:0031071	0.0237522	Inf	0.0237522	1	1	cysteine desulfurase activity	cysteine desulfurase activity	NFS1	0.128658
GO:0034188	0.0237522	Inf	0.0237522	1	1	apolipoprotein A-I receptor activity	apolipoprotein A-I receptor activity	ABCA1	0.128658
GO:0042007	0.0237522	Inf	0.0237522	1	1	interleukin-18 binding	interleukin-18 binding	IL18BP	0.128658
GO:0042608	0.0237522	Inf	0.0237522	1	1	T cell receptor binding	T cell receptor binding	DOCK2	0.128658
GO:0042924	0.0237522	Inf	0.0237522	1	1	neuromedin U binding	neuromedin U binding	NMUR2	0.128658
GO:0051787	0.0237522	Inf	0.0237522	1	1	misfolded protein binding	misfolded protein binding	F12	0.128658
GO:0060230	0.0237522	Inf	0.0237522	1	1	lipoprotein lipase activator activity	lipoprotein lipase activator activity	APOC2	0.128658
GO:0042802	0.024462	1.80579	9.31087	16	392	identical protein binding	identical protein binding	CD74,ATF3,PLEK,APOC2,PYCARD,S100A4,TAP1,NFS1,NA,HSPB1,WAS,CEBPA,S100A11,LCP1,S100A6,C1QB,TFG	0.130944
GO:0008233	0.0254265	1.92794	7.07816	13	298	peptidase activity	peptidase activity	PSMB9,ADAMTS1,LAP3,PYCARD,CTSC,PSMB8,F12,C2,PLAU,SERPINA1,CTSH,AEBP1,CASP1	0.134524
GO:0005164	0.0268246	9.20593	0.261274	2	11	tumor necrosis factor receptor binding	tumor necrosis factor receptor binding	TNFSF13B,TNFSF10	0.138696
GO:0016505	0.0268246	9.20593	0.261274	2	11	apoptotic protease activator activity	apoptotic protease activator activity	PYCARD,CASP1	0.138696
GO:0030246	0.0285967	2.19815	4.29915	9	181	carbohydrate binding	carbohydrate binding	ADAMTS1,FCER2,CYR61,HBEGF,NPTX2,CD44,FCN1,CD14,LGALS9,NA	0.146197
GO:0005201	0.0304606	3.6202	1.18761	4	50	extracellular matrix structural constituent	extracellular matrix structural constituent	COL4A1,COL9A1,LUM,BGN	0.153995
GO:0005520	0.0316931	8.28444	0.285027	2	12	insulin-like growth factor binding	insulin-like growth factor binding	IGFBP3,CYR61	0.155058
GO:0008603	0.0316931	8.28444	0.285027	2	12	cAMP-dependent protein kinase regulator activity	cAMP-dependent protein kinase regulator activity	CXCL10,PRKAR1A	0.155058
GO:0042288	0.0316931	8.28444	0.285027	2	12	MHC class I protein binding	MHC class I protein binding	PSMB8,HLA-DMA	0.155058
GO:0046982	0.0343278	2.61143	2.42273	6	102	protein heterodimerization activity	protein heterodimerization activity	NPAS4,APOC2,CYBB,TAP1,FOS,CYBA	0.166161
GO:0016504	0.0368789	7.53051	0.308779	2	13	peptidase activator activity	peptidase activator activity	PYCARD,CASP1	0.172989
GO:0019905	0.0368789	7.53051	0.308779	2	13	syntaxin binding	syntaxin binding	STXBP2,ABCA1	0.172989
GO:0043028	0.0368789	7.53051	0.308779	2	13	caspase regulator activity	caspase regulator activity	PYCARD,CASP1	0.172989
GO:0005539	0.037695	2.85604	1.85267	5	78	glycosaminoglycan binding	glycosaminoglycan binding	ADAMTS1,CYR61,HBEGF,CD44,CD14	0.175012
GO:0070011	0.0400721	1.84471	6.79314	12	286	peptidase activity, acting on L-amino acid peptides	peptidase activity, acting on L-amino acid peptides	PSMB9,ADAMTS1,LAP3,PYCARD,CTSC,PSMB8,F12,C2,PLAU,CTSH,AEBP1,CASP1	0.179487
GO:0042803	0.044058	2.01852	4.65544	9	196	protein homodimerization activity	protein homodimerization activity	PLEK,APOC2,PYCARD,TAP1,NFS1,CEBPA,S100A11,S100A6,C1QB	0.179487
GO:0001871	0.0452056	2.70651	1.94768	5	82	pattern binding	pattern binding	ADAMTS1,CYR61,HBEGF,CD44,CD14	0.179487
GO:0030247	0.0452056	2.70651	1.94768	5	82	polysaccharide binding	polysaccharide binding	ADAMTS1,CYR61,HBEGF,CD44,CD14	0.179487
GO:0004392	0.0469427	41.2788	0.0475044	1	2	heme oxygenase (decyclizing) activity	heme oxygenase (decyclizing) activity	HMOX1	0.179487
GO:0004500	0.0469427	41.2788	0.0475044	1	2	dopamine beta-monooxygenase activity	dopamine beta-monooxygenase activity	MOXD1	0.179487
GO:0005138	0.0469427	41.2788	0.0475044	1	2	interleukin-6 receptor binding	interleukin-6 receptor binding	IL6	0.179487
GO:0005153	0.0469427	41.2788	0.0475044	1	2	interleukin-8 receptor binding	interleukin-8 receptor binding	NA,IL8	0.179487
GO:0008160	0.0469427	41.2788	0.0475044	1	2	protein tyrosine phosphatase activator activity	protein tyrosine phosphatase activator activity	IGFBP3	0.179487
GO:0008481	0.0469427	41.2788	0.0475044	1	2	sphinganine kinase activity	sphinganine kinase activity	SPHK1	0.179487
GO:0015355	0.0469427	41.2788	0.0475044	1	2	secondary active monocarboxylate transmembrane transporter activity	secondary active monocarboxylate transmembrane transporter activity	SLC16A3	0.179487
GO:0016004	0.0469427	41.2788	0.0475044	1	2	phospholipase activator activity	phospholipase activator activity	APOC2	0.179487
GO:0016493	0.0469427	41.2788	0.0475044	1	2	C-C chemokine receptor activity	C-C chemokine receptor activity	CCR1	0.179487
GO:0019957	0.0469427	41.2788	0.0475044	1	2	C-C chemokine binding	C-C chemokine binding	CCR1	0.179487
GO:0031210	0.0469427	41.2788	0.0475044	1	2	phosphatidylcholine binding	phosphatidylcholine binding	APOC1	0.179487
GO:0031386	0.0469427	41.2788	0.0475044	1	2	protein tag	protein tag	ISG15	0.179487
GO:0032090	0.0469427	41.2788	0.0475044	1	2	Pyrin domain binding	Pyrin domain binding	PYCARD	0.179487
GO:0045236	0.0469427	41.2788	0.0475044	1	2	CXCR chemokine receptor binding	CXCR chemokine receptor binding	NA,IL8	0.179487
GO:0050997	0.0469427	41.2788	0.0475044	1	2	quaternary ammonium group binding	quaternary ammonium group binding	APOC1	0.179487
GO:0060228	0.0469427	41.2788	0.0475044	1	2	phosphatidylcholine-sterol O-acyltransferase activator activity	phosphatidylcholine-sterol O-acyltransferase activator activity	APOC1	0.179487
GO:0060229	0.0469427	41.2788	0.0475044	1	2	lipase activator activity	lipase activator activity	APOC2	0.179487
GO:0004364	0.0481327	6.3706	0.356283	2	15	glutathione transferase activity	glutathione transferase activity	GSTT1,GSTT2	0.182503
GO:0005096	0.0496504	2.06731	4.03788	8	170	GTPase activator activity	GTPase activator activity	ADAP2,ARHGAP25,DOCK2,GARNL4,RGS2,GPSM3,ARHGDIB,RGS16	0.186702
GO:0001727	0.0541672	5.91492	0.380036	2	16	lipid kinase activity	lipid kinase activity	SPHK1,NA	0.200374
GO:0005184	0.0541672	5.91492	0.380036	2	16	neuropeptide hormone activity	neuropeptide hormone activity	VGF,PNOC	0.200374
GO:0005057	0.0559287	2.29673	2.73151	6	115	receptor signaling protein activity	receptor signaling protein activity	SP110,STAT1,IL18BP,NA,SYK,TYROBP	0.205222
GO:0008528	0.0568894	3.66176	0.878832	3	37	peptide receptor activity, G-protein coupled	peptide receptor activity, G-protein coupled	CCR1,NMUR2,DARC,NA	0.206935
GO:0004298	0.0604522	5.52	0.403788	2	17	threonine-type endopeptidase activity	threonine-type endopeptidase activity	PSMB9,PSMB8	0.206935
GO:0070003	0.0604522	5.52	0.403788	2	17	threonine-type peptidase activity	threonine-type peptidase activity	PSMB9,PSMB8	0.206935
GO:0001653	0.0646758	3.45759	0.926337	3	39	peptide receptor activity	peptide receptor activity	CCR1,NMUR2,DARC,NA	0.206935
GO:0000149	0.0669725	5.17444	0.42754	2	18	SNARE binding	SNARE binding	STXBP2,ABCA1	0.206935
GO:0003727	0.0669725	5.17444	0.42754	2	18	single-stranded RNA binding	single-stranded RNA binding	TLR7,ZFP36	0.206935
GO:0001875	0.0695847	20.6372	0.0712567	1	3	lipopolysaccharide receptor activity	lipopolysaccharide receptor activity	LY96	0.206935
GO:0003956	0.0695847	20.6372	0.0712567	1	3	NAD(P)+-protein-arginine ADP-ribosyltransferase activity	NAD(P)+-protein-arginine ADP-ribosyltransferase activity	ART3	0.206935
GO:0004568	0.0695847	20.6372	0.0712567	1	3	chitinase activity	chitinase activity	CHI3L2	0.206935
GO:0004784	0.0695847	20.6372	0.0712567	1	3	superoxide dismutase activity	superoxide dismutase activity	SOD2	0.206935
GO:0005094	0.0695847	20.6372	0.0712567	1	3	Rho GDP-dissociation inhibitor activity	Rho GDP-dissociation inhibitor activity	ARHGDIB	0.206935
GO:0008517	0.0695847	20.6372	0.0712567	1	3	folic acid transporter activity	folic acid transporter activity	PDPN	0.206935
GO:0016019	0.0695847	20.6372	0.0712567	1	3	peptidoglycan receptor activity	peptidoglycan receptor activity	CD14	0.206935
GO:0016165	0.0695847	20.6372	0.0712567	1	3	lipoxygenase activity	lipoxygenase activity	ALOX5	0.206935
GO:0016309	0.0695847	20.6372	0.0712567	1	3	1-phosphatidylinositol-5-phosphate 4-kinase activity	1-phosphatidylinositol-5-phosphate 4-kinase activity	NA	0.206935
GO:0016715	0.0695847	20.6372	0.0712567	1	3	oxidoreductase activity, acting on paired donors, with incorporation or reduction of molecular oxygen, reduced ascorbate as one donor, and incorporation of one atom of oxygen	oxidoreductase activity, acting on paired donors, with incorporation or reduction of molecular oxygen, reduced ascorbate as one donor, and incorporation of one atom of oxygen	MOXD1	0.206935
GO:0016721	0.0695847	20.6372	0.0712567	1	3	oxidoreductase activity, acting on superoxide radicals as acceptor	oxidoreductase activity, acting on superoxide radicals as acceptor	SOD2	0.206935
GO:0019211	0.0695847	20.6372	0.0712567	1	3	phosphatase activator activity	phosphatase activator activity	IGFBP3	0.206935
GO:0030229	0.0695847	20.6372	0.0712567	1	3	very-low-density lipoprotein receptor activity	very-low-density lipoprotein receptor activity	LDLR	0.206935
GO:0030547	0.0695847	20.6372	0.0712567	1	3	receptor inhibitor activity	receptor inhibitor activity	IL18BP,NA	0.206935
GO:0031994	0.0695847	20.6372	0.0712567	1	3	insulin-like growth factor I binding	insulin-like growth factor I binding	IGFBP3	0.206935
GO:0034186	0.0695847	20.6372	0.0712567	1	3	apolipoprotein A-I binding	apolipoprotein A-I binding	ABCA1	0.206935
GO:0034189	0.0695847	20.6372	0.0712567	1	3	very-low-density lipoprotein binding	very-low-density lipoprotein binding	LDLR	0.206935
GO:0035197	0.0695847	20.6372	0.0712567	1	3	siRNA binding	siRNA binding	TLR7	0.206935
GO:0043533	0.0695847	20.6372	0.0712567	1	3	inositol 1,3,4,5 tetrakisphosphate binding	inositol 1,3,4,5 tetrakisphosphate binding	ADAP2	0.206935
GO:0046977	0.0695847	20.6372	0.0712567	1	3	TAP binding	TAP binding	TAP1	0.206935
GO:0046978	0.0695847	20.6372	0.0712567	1	3	TAP1 binding	TAP1 binding	TAP1	0.206935
GO:0046979	0.0695847	20.6372	0.0712567	1	3	TAP2 binding	TAP2 binding	TAP1	0.206935
GO:0048019	0.0695847	20.6372	0.0712567	1	3	receptor antagonist activity	receptor antagonist activity	IL18BP,NA	0.206935
GO:0004540	0.0729245	3.27491	0.973841	3	41	ribonuclease activity	ribonuclease activity	ISG20,RNASE2,PRIC285	0.213628
GO:0005507	0.0729245	3.27491	0.973841	3	41	copper ion binding	copper ion binding	MT1H,MT1G,MOXD1,NA	0.213628
GO:0032813	0.0737135	4.86954	0.451292	2	19	tumor necrosis factor receptor superfamily binding	tumor necrosis factor receptor superfamily binding	TNFSF13B,TNFSF10	0.213628
GO:0048306	0.0737135	4.86954	0.451292	2	19	calcium-dependent protein binding	calcium-dependent protein binding	S100A11,S100A6	0.213628
GO:0008235	0.0806612	4.59852	0.475044	2	20	metalloexopeptidase activity	metalloexopeptidase activity	LAP3,AEBP1	0.232284
GO:0016757	0.0911644	1.88343	3.84786	7	162	transferase activity, transferring glycosyl groups	transferase activity, transferring glycosyl groups	PARP9,TYMP,PARP12,NP,ART3,NA,DDOST	0.242555
GO:0001530	0.091691	13.7566	0.0950089	1	4	lipopolysaccharide binding	lipopolysaccharide binding	LY96	0.242555
GO:0001846	0.091691	13.7566	0.0950089	1	4	opsonin binding	opsonin binding	CD14	0.242555
GO:0002054	0.091691	13.7566	0.0950089	1	4	nucleobase binding	nucleobase binding	NP	0.242555
GO:0002060	0.091691	13.7566	0.0950089	1	4	purine binding	purine binding	NP	0.242555
GO:0003840	0.091691	13.7566	0.0950089	1	4	gamma-glutamyltransferase activity	gamma-glutamyltransferase activity	NA	0.242555
GO:0004630	0.091691	13.7566	0.0950089	1	4	phospholipase D activity	phospholipase D activity	HMOX1	0.242555
GO:0005154	0.091691	13.7566	0.0950089	1	4	epidermal growth factor receptor binding	epidermal growth factor receptor binding	HBEGF	0.242555
GO:0005534	0.091691	13.7566	0.0950089	1	4	galactose binding	galactose binding	LGALS9	0.242555
GO:0019863	0.091691	13.7566	0.0950089	1	4	IgE binding	IgE binding	FCER2	0.242555
GO:0030675	0.091691	13.7566	0.0950089	1	4	Rac GTPase activator activity	Rac GTPase activator activity	DOCK2	0.242555
GO:0030676	0.091691	13.7566	0.0950089	1	4	Rac guanyl-nucleotide exchange factor activity	Rac guanyl-nucleotide exchange factor activity	DOCK2	0.242555
GO:0042056	0.091691	13.7566	0.0950089	1	4	chemoattractant activity	chemoattractant activity	CCL5	0.242555
GO:0043274	0.091691	13.7566	0.0950089	1	4	phospholipase binding	phospholipase binding	APOC2	0.242555
GO:0005518	0.0951229	4.13778	0.522549	2	22	collagen binding	collagen binding	CD44,LUM	0.248741
GO:0010843	0.0951229	4.13778	0.522549	2	22	promoter binding	promoter binding	CEBPA,FOS	0.248741
GO:0003705	0.102611	3.94032	0.546301	2	23	RNA polymerase II transcription factor activity, enhancer binding	RNA polymerase II transcription factor activity, enhancer binding	CEBPA,IRF8	0.26679
GO:0001515	0.113274	10.3164	0.118761	1	5	opioid peptide activity	opioid peptide activity	PNOC	0.275614
GO:0004529	0.113274	10.3164	0.118761	1	5	exodeoxyribonuclease activity	exodeoxyribonuclease activity	ISG20	0.275614
GO:0004859	0.113274	10.3164	0.118761	1	5	phospholipase inhibitor activity	phospholipase inhibitor activity	APOC1	0.275614
GO:0004887	0.113274	10.3164	0.118761	1	5	thyroid hormone receptor activity	thyroid hormone receptor activity	NR4A3	0.275614
GO:0005092	0.113274	10.3164	0.118761	1	5	GDP-dissociation inhibitor activity	GDP-dissociation inhibitor activity	ARHGDIB	0.275614
GO:0015197	0.113274	10.3164	0.118761	1	5	peptide transporter activity	peptide transporter activity	TAP1	0.275614
GO:0015250	0.113274	10.3164	0.118761	1	5	water channel activity	water channel activity	PDPN	0.275614
GO:0016308	0.113274	10.3164	0.118761	1	5	1-phosphatidylinositol-4-phosphate 5-kinase activity	1-phosphatidylinositol-4-phosphate 5-kinase activity	NA	0.275614
GO:0016833	0.113274	10.3164	0.118761	1	5	oxo-acid-lyase activity	oxo-acid-lyase activity	NPL	0.275614
GO:0016895	0.113274	10.3164	0.118761	1	5	exodeoxyribonuclease activity, producing 5'-phosphomonoesters	exodeoxyribonuclease activity, producing 5'-phosphomonoesters	ISG20	0.275614
GO:0042834	0.113274	10.3164	0.118761	1	5	peptidoglycan binding	peptidoglycan binding	CD14	0.275614
GO:0070410	0.113274	10.3164	0.118761	1	5	co-SMAD binding	co-SMAD binding	CITED1	0.275614
GO:0043168	0.120414	2.58984	1.21136	3	51	anion binding	anion binding	CTSC,NP,CLIC1	0.291428
GO:0005342	0.125672	2.53672	1.23512	3	52	organic acid transmembrane transporter activity	organic acid transmembrane transporter activity	SLC7A7,PDPN,SLC16A3	0.300952
GO:0046943	0.125672	2.53672	1.23512	3	52	carboxylic acid transmembrane transporter activity	carboxylic acid transmembrane transporter activity	SLC7A7,PDPN,SLC16A3	0.300952
GO:0003700	0.128874	1.38848	12.6124	17	531	transcription factor activity	transcription factor activity	TEAD4,FOSB,ATF3,IRF1,STAT1,NR4A3,KLF4,IRF7,PRRX1,CITED1,JUNB,CEBPA,ZNF83,FOS,NA,IRF8,AEBP1,CSRNP1	0.302614
GO:0008201	0.131012	2.48571	1.25887	3	53	heparin binding	heparin binding	ADAMTS1,CYR61,HBEGF	0.302614
GO:0016563	0.131658	1.58396	5.84305	9	246	transcription activator activity	transcription activator activity	CHURC1,NPAS4,NR4A3,KLF4,PRRX1,JUNB,SERTAD1,CD86,PRIC285	0.302614
GO:0001848	0.134347	8.25221	0.142513	1	6	complement binding	complement binding	SERPING1	0.302614
GO:0004128	0.134347	8.25221	0.142513	1	6	cytochrome-b5 reductase activity	cytochrome-b5 reductase activity	NQO1	0.302614
GO:0004522	0.134347	8.25221	0.142513	1	6	pancreatic ribonuclease activity	pancreatic ribonuclease activity	RNASE2	0.302614
GO:0005031	0.134347	8.25221	0.142513	1	6	tumor necrosis factor receptor activity	tumor necrosis factor receptor activity	TNFRSF1B	0.302614
GO:0005035	0.134347	8.25221	0.142513	1	6	death receptor activity	death receptor activity	TNFRSF1B	0.302614
GO:0005372	0.134347	8.25221	0.142513	1	6	water transporter activity	water transporter activity	PDPN	0.302614
GO:0016783	0.134347	8.25221	0.142513	1	6	sulfurtransferase activity	sulfurtransferase activity	NFS1	0.302614
GO:0017127	0.134347	8.25221	0.142513	1	6	cholesterol transporter activity	cholesterol transporter activity	ABCA1	0.302614
GO:0030020	0.134347	8.25221	0.142513	1	6	extracellular matrix structural constituent conferring tensile strength	extracellular matrix structural constituent conferring tensile strength	COL9A1	0.302614
GO:0008234	0.14332	2.04816	2.01894	4	85	cysteine-type peptidase activity	cysteine-type peptidase activity	PYCARD,CTSC,CTSH,CASP1	0.321234
GO:0001786	0.154921	6.87611	0.166266	1	7	phosphatidylserine binding	phosphatidylserine binding	SCIN	0.332496
GO:0004579	0.154921	6.87611	0.166266	1	7	dolichyl-diphosphooligosaccharide-protein glycotransferase activity	dolichyl-diphosphooligosaccharide-protein glycotransferase activity	DDOST	0.332496
GO:0005547	0.154921	6.87611	0.166266	1	7	phosphatidylinositol-3,4,5-trisphosphate binding	phosphatidylinositol-3,4,5-trisphosphate binding	ADAP2	0.332496
GO:0016307	0.154921	6.87611	0.166266	1	7	phosphatidylinositol phosphate kinase activity	phosphatidylinositol phosphate kinase activity	NA	0.332496
GO:0016653	0.154921	6.87611	0.166266	1	7	oxidoreductase activity, acting on NADH or NADPH, heme protein as acceptor	oxidoreductase activity, acting on NADH or NADPH, heme protein as acceptor	NQO1	0.332496
GO:0017017	0.154921	6.87611	0.166266	1	7	MAP kinase tyrosine/serine/threonine phosphatase activity	MAP kinase tyrosine/serine/threonine phosphatase activity	DUSP5,NA	0.332496
GO:0033549	0.154921	6.87611	0.166266	1	7	MAP kinase phosphatase activity	MAP kinase phosphatase activity	DUSP5,NA	0.332496
GO:0043120	0.154921	6.87611	0.166266	1	7	tumor necrosis factor binding	tumor necrosis factor binding	TNFRSF1B	0.332496
GO:0051183	0.154921	6.87611	0.166266	1	7	vitamin transporter activity	vitamin transporter activity	PDPN	0.332496
GO:0005543	0.156833	1.80474	2.85027	5	120	phospholipid binding	phospholipid binding	PLEK,ADAP2,ABCA1,APOC1,SCIN	0.335018
GO:0016651	0.158832	2.25852	1.37763	3	58	oxidoreductase activity, acting on NADH or NADPH	oxidoreductase activity, acting on NADH or NADPH	CYBB,NQO1,CYBA	0.337704
GO:0030695	0.164517	1.46253	7.00691	10	295	GTPase regulator activity	GTPase regulator activity	ADAP2,ARHGAP25,WAS,DOCK8,DOCK2,GARNL4,RGS2,GPSM3,ARHGDIB,RGS16,NA	0.348164
GO:0003702	0.170308	1.65036	3.7291	6	157	RNA polymerase II transcription factor activity	RNA polymerase II transcription factor activity	TEAD4,IRF7,JUNB,CEBPA,FOS,IRF8	0.351867
GO:0005529	0.17034	1.90567	2.16145	4	91	sugar binding	sugar binding	FCER2,NPTX2,FCN1,LGALS9,NA	0.351867
GO:0004576	0.175008	5.89317	0.190018	1	8	oligosaccharyl transferase activity	oligosaccharyl transferase activity	DDOST	0.351867
GO:0008191	0.175008	5.89317	0.190018	1	8	metalloendopeptidase inhibitor activity	metalloendopeptidase inhibitor activity	TIMP1	0.351867
GO:0010576	0.175008	5.89317	0.190018	1	8	metalloenzyme regulator activity	metalloenzyme regulator activity	TIMP1	0.351867
GO:0015248	0.175008	5.89317	0.190018	1	8	sterol transporter activity	sterol transporter activity	ABCA1	0.351867
GO:0015485	0.175008	5.89317	0.190018	1	8	cholesterol binding	cholesterol binding	ABCA1	0.351867
GO:0030552	0.175008	5.89317	0.190018	1	8	cAMP binding	cAMP binding	PRKAR1A	0.351867
GO:0042605	0.175008	5.89317	0.190018	1	8	peptide antigen binding	peptide antigen binding	MSLN	0.351867
GO:0048551	0.175008	5.89317	0.190018	1	8	metalloenzyme inhibitor activity	metalloenzyme inhibitor activity	TIMP1	0.351867
GO:0046332	0.17572	2.75556	0.760071	2	32	SMAD binding	SMAD binding	CITED1,FOS	0.351867
GO:0051015	0.17572	2.75556	0.760071	2	32	actin filament binding	actin filament binding	LCP1,SCIN	0.351867
GO:0004252	0.17632	2.14101	1.44889	3	61	serine-type endopeptidase activity	serine-type endopeptidase activity	F12,C2,PLAU	0.351867
GO:0060589	0.181948	1.42636	7.17317	10	302	nucleoside-triphosphatase regulator activity	nucleoside-triphosphatase regulator activity	ADAP2,ARHGAP25,WAS,DOCK8,DOCK2,GARNL4,RGS2,GPSM3,ARHGDIB,RGS16,NA	0.361513
GO:0004930	0.185248	1.53889	4.65544	7	196	G-protein coupled receptor activity	G-protein coupled receptor activity	GPR3,CCR1,GPR65,APLNR,NMUR2,GPR183,DARC,NA	0.366469
GO:0016705	0.194312	2.03506	1.52014	3	64	oxidoreductase activity, acting on paired donors, with incorporation or reduction of molecular oxygen	oxidoreductase activity, acting on paired donors, with incorporation or reduction of molecular oxygen	PTGS2,HMOX1,MOXD1	0.367007
GO:0000175	0.19462	5.15597	0.21377	1	9	3'-5'-exoribonuclease activity	3'-5'-exoribonuclease activity	ISG20	0.367007
GO:0004143	0.19462	5.15597	0.21377	1	9	diacylglycerol kinase activity	diacylglycerol kinase activity	SPHK1	0.367007
GO:0004716	0.19462	5.15597	0.21377	1	9	receptor signaling protein tyrosine kinase activity	receptor signaling protein tyrosine kinase activity	SYK	0.367007
GO:0005041	0.19462	5.15597	0.21377	1	9	low-density lipoprotein receptor activity	low-density lipoprotein receptor activity	LDLR	0.367007
GO:0005161	0.19462	5.15597	0.21377	1	9	platelet-derived growth factor receptor binding	platelet-derived growth factor receptor binding	TYMP	0.367007
GO:0008028	0.19462	5.15597	0.21377	1	9	monocarboxylic acid transmembrane transporter activity	monocarboxylic acid transmembrane transporter activity	SLC16A3	0.367007
GO:0016892	0.19462	5.15597	0.21377	1	9	endoribonuclease activity, producing 3'-phosphomonoesters	endoribonuclease activity, producing 3'-phosphomonoesters	RNASE2	0.367007
GO:0034185	0.19462	5.15597	0.21377	1	9	apolipoprotein binding	apolipoprotein binding	ABCA1	0.367007
GO:0042301	0.19462	5.15597	0.21377	1	9	phosphate binding	phosphate binding	NP	0.367007
GO:0070412	0.19462	5.15597	0.21377	1	9	R-SMAD binding	R-SMAD binding	FOS	0.367007
GO:0003924	0.195199	1.57604	3.89536	6	164	GTPase activity	GTPase activity	GBP1,GBP2,MX1,GBP4,RAC2,MX2	0.367007
GO:0005525	0.20458	1.41224	6.50811	9	274	GTP binding	GTP binding	GBP1,GBP2,MX1,GBP4,DOCK8,RAC2,TGM2,MX2,NMUR2	0.38306
GO:0019001	0.210345	1.40135	6.55561	9	276	guanyl nucleotide binding	guanyl nucleotide binding	GBP1,GBP2,MX1,GBP4,DOCK8,RAC2,TGM2,MX2,NMUR2	0.39062
GO:0032561	0.210345	1.40135	6.55561	9	276	guanyl ribonucleotide binding	guanyl ribonucleotide binding	GBP1,GBP2,MX1,GBP4,DOCK8,RAC2,TGM2,MX2,NMUR2	0.39062
GO:0002020	0.213768	4.5826	0.237522	1	10	protease binding	protease binding	SERPINA1	0.39062
GO:0030551	0.213768	4.5826	0.237522	1	10	cyclic nucleotide binding	cyclic nucleotide binding	PRKAR1A	0.39062
GO:0050840	0.213768	4.5826	0.237522	1	10	extracellular matrix binding	extracellular matrix binding	CYR61	0.39062
GO:0051184	0.213768	4.5826	0.237522	1	10	cofactor transporter activity	cofactor transporter activity	PDPN	0.39062
GO:0015171	0.227923	2.29481	0.902584	2	38	amino acid transmembrane transporter activity	amino acid transmembrane transporter activity	SLC7A7,PDPN	0.414785
GO:0004181	0.232462	4.12389	0.261274	1	11	metallocarboxypeptidase activity	metallocarboxypeptidase activity	AEBP1	0.414785
GO:0005247	0.232462	4.12389	0.261274	1	11	voltage-gated chloride channel activity	voltage-gated chloride channel activity	CLIC1	0.414785
GO:0016894	0.232462	4.12389	0.261274	1	11	endonuclease activity, active with either ribo- or deoxyribonucleic acids and producing 3'-phosphomonoesters	endonuclease activity, active with either ribo- or deoxyribonucleic acids and producing 3'-phosphomonoesters	RNASE2	0.414785
GO:0019865	0.232462	4.12389	0.261274	1	11	immunoglobulin binding	immunoglobulin binding	FCER2,NA	0.414785
GO:0030228	0.232462	4.12389	0.261274	1	11	lipoprotein receptor activity	lipoprotein receptor activity	LDLR	0.414785
GO:0005178	0.236747	2.23255	0.926337	2	39	integrin binding	integrin binding	FCER2,SYK	0.420781
GO:0016765	0.245589	2.17357	0.950089	2	40	transferase activity, transferring alkyl or aryl (other than methyl) groups	transferase activity, transferring alkyl or aryl (other than methyl) groups	GSTT1,GSTT2	0.433603
GO:0001608	0.250714	3.74859	0.285027	1	12	nucleotide receptor activity, G-protein coupled	nucleotide receptor activity, G-protein coupled	GPR183	0.433603
GO:0004532	0.250714	3.74859	0.285027	1	12	exoribonuclease activity	exoribonuclease activity	ISG20	0.433603
GO:0005080	0.250714	3.74859	0.285027	1	12	protein kinase C binding	protein kinase C binding	PLEK	0.433603
GO:0016208	0.250714	3.74859	0.285027	1	12	AMP binding	AMP binding	PRKAR1A	0.433603
GO:0016896	0.250714	3.74859	0.285027	1	12	exoribonuclease activity, producing 5'-phosphomonoesters	exoribonuclease activity, producing 5'-phosphomonoesters	ISG20	0.433603
GO:0045028	0.250714	3.74859	0.285027	1	12	purinergic nucleotide receptor activity, G-protein coupled	purinergic nucleotide receptor activity, G-protein coupled	GPR183	0.433603
GO:0004812	0.254444	2.11761	0.973841	2	41	aminoacyl-tRNA ligase activity	aminoacyl-tRNA ligase activity	WARS,WARS2	0.433603
GO:0005254	0.254444	2.11761	0.973841	2	41	chloride channel activity	chloride channel activity	CLIC1,NMUR2	0.433603
GO:0016875	0.254444	2.11761	0.973841	2	41	ligase activity, forming carbon-oxygen bonds	ligase activity, forming carbon-oxygen bonds	WARS,WARS2	0.433603
GO:0016876	0.254444	2.11761	0.973841	2	41	ligase activity, forming aminoacyl-tRNA and related compounds	ligase activity, forming aminoacyl-tRNA and related compounds	WARS,WARS2	0.433603
GO:0005496	0.256995	1.74654	1.75766	3	74	steroid binding	steroid binding	NFS1,ABCA1,AGXT2L1	0.436317
GO:0005516	0.259963	1.57591	2.58899	4	109	calmodulin binding	calmodulin binding	SPHK1,SPTBN1,RGS2,RGS16	0.439715
GO:0030170	0.263305	2.06444	0.997593	2	42	pyridoxal phosphate binding	pyridoxal phosphate binding	NFS1,AGXT2L1	0.440456
GO:0031404	0.263305	2.06444	0.997593	2	42	chloride ion binding	chloride ion binding	CTSC,CLIC1	0.440456
GO:0070279	0.263305	2.06444	0.997593	2	42	vitamin B6 binding	vitamin B6 binding	NFS1,AGXT2L1	0.440456
GO:0022839	0.268534	3.43584	0.308779	1	13	ion gated channel activity	ion gated channel activity	NMUR2	0.444775
GO:0032934	0.268534	3.43584	0.308779	1	13	sterol binding	sterol binding	ABCA1	0.444775
GO:0008236	0.26988	1.69832	1.80517	3	76	serine-type peptidase activity	serine-type peptidase activity	F12,C2,PLAU	0.444775
GO:0016701	0.272168	2.01388	1.02135	2	43	oxidoreductase activity, acting on single donors with incorporation of molecular oxygen	oxidoreductase activity, acting on single donors with incorporation of molecular oxygen	PTGS2,ALOX5	0.444775
GO:0016702	0.272168	2.01388	1.02135	2	43	oxidoreductase activity, acting on single donors with incorporation of molecular oxygen, incorporation of two atoms of oxygen	oxidoreductase activity, acting on single donors with incorporation of molecular oxygen, incorporation of two atoms of oxygen	PTGS2,ALOX5	0.444775
GO:0051213	0.272168	2.01388	1.02135	2	43	dioxygenase activity	dioxygenase activity	PTGS2,ALOX5	0.444775
GO:0005506	0.27273	1.3959	4.37041	6	184	iron ion binding	iron ion binding	CYBB,PTGS2,ALOX5,HMOX1,CYBA,DOCK2,NA	0.444775
GO:0030528	0.279843	1.15994	21.0682	24	887	transcription regulator activity	transcription regulator activity	CHURC1,TEAD4,NPAS4,FOSB,ATF3,IRF1,STAT1,NR4A3,KLF4,IRF7,PRRX1,IFI16,CITED1,JUNB,SERTAD1,CD86,CEBPA,ZNF83,FOS,NA,IRF8,NMI,PRIC285,AEBP1,CSRNP1	0.454745
GO:0017171	0.282835	1.65268	1.85267	3	78	serine hydrolase activity	serine hydrolase activity	F12,C2,PLAU	0.457972
GO:0008188	0.285931	3.1712	0.332531	1	14	neuropeptide receptor activity	neuropeptide receptor activity	NMUR2	0.459713
GO:0042923	0.285931	3.1712	0.332531	1	14	neuropeptide binding	neuropeptide binding	NMUR2	0.459713
GO:0008509	0.289334	1.63076	1.87643	3	79	anion transmembrane transporter activity	anion transmembrane transporter activity	ABCA1,NA,CLIC1,NMUR2	0.46117
GO:0005253	0.289878	1.91979	1.06885	2	45	anion channel activity	anion channel activity	CLIC1,NMUR2	0.46117
GO:0031072	0.289878	1.91979	1.06885	2	45	heat shock protein binding	heat shock protein binding	DNAJB1,DNAJB5	0.46117
GO:0005275	0.298716	1.87596	1.0926	2	46	amine transmembrane transporter activity	amine transmembrane transporter activity	SLC7A7,PDPN	0.4704
GO:0035091	0.302364	1.5886	1.92393	3	81	phosphoinositide binding	phosphoinositide binding	PLEK,ADAP2,SCIN	0.4704
GO:0001614	0.302917	2.94437	0.356283	1	15	purinergic nucleotide receptor activity	purinergic nucleotide receptor activity	GPR183	0.4704
GO:0005540	0.302917	2.94437	0.356283	1	15	hyaluronic acid binding	hyaluronic acid binding	CD44	0.4704
GO:0008308	0.302917	2.94437	0.356283	1	15	voltage-gated anion channel activity	voltage-gated anion channel activity	CLIC1	0.4704
GO:0016502	0.302917	2.94437	0.356283	1	15	nucleotide receptor activity	nucleotide receptor activity	GPR183	0.4704
GO:0016645	0.302917	2.94437	0.356283	1	15	oxidoreductase activity, acting on the CH-NH group of donors	oxidoreductase activity, acting on the CH-NH group of donors	PRODH	0.4704
GO:0008483	0.3195	2.74779	0.380036	1	16	transaminase activity	transaminase activity	AGXT2L1	0.487827
GO:0016796	0.3195	2.74779	0.380036	1	16	exonuclease activity, active with either ribo- or deoxyribonucleic acids and producing 5'-phosphomonoesters	exonuclease activity, active with either ribo- or deoxyribonucleic acids and producing 5'-phosphomonoesters	ISG20	0.487827
GO:0030169	0.3195	2.74779	0.380036	1	16	low-density lipoprotein binding	low-density lipoprotein binding	LDLR	0.487827
GO:0030545	0.3195	2.74779	0.380036	1	16	receptor regulator activity	receptor regulator activity	IL18BP,NA	0.487827
GO:0042169	0.3195	2.74779	0.380036	1	16	SH2 domain binding	SH2 domain binding	LAT2	0.487827
GO:0008238	0.32511	1.75565	1.16386	2	49	exopeptidase activity	exopeptidase activity	LAP3,AEBP1	0.494732
GO:0043565	0.333559	1.23519	6.55561	8	276	sequence-specific DNA binding	sequence-specific DNA binding	FOSB,ATF3,IRF1,NR4A3,PRRX1,JUNB,CEBPA,FOS	0.505759
GO:0001948	0.335691	2.57577	0.403788	1	17	glycoprotein binding	glycoprotein binding	ITGB2,NA	0.505759
GO:0008408	0.335691	2.57577	0.403788	1	17	3'-5' exonuclease activity	3'-5' exonuclease activity	ISG20	0.505759
GO:0005200	0.342566	1.68363	1.21136	2	51	structural constituent of cytoskeleton	structural constituent of cytoskeleton	SPTBN1,GFAP	0.514414
GO:0009055	0.34565	1.36516	2.96903	4	125	electron carrier activity	electron carrier activity	CYBB,NQO1,CYBA,DOCK2,NA	0.517337
GO:0004601	0.351497	2.424	0.42754	1	18	peroxidase activity	peroxidase activity	PTGS2	0.522651
GO:0016684	0.351497	2.424	0.42754	1	18	oxidoreductase activity, acting on peroxide as acceptor	oxidoreductase activity, acting on peroxide as acceptor	PTGS2	0.522651
GO:0008289	0.353579	1.19328	7.62446	9	321	lipid binding	lipid binding	PLEK,ADAP2,APOC2,NFS1,PTGS2,ABCA1,AGXT2L1,APOC1,SCIN,NA	0.524034
GO:0003690	0.359878	1.61725	1.25887	2	53	double-stranded DNA binding	double-stranded DNA binding	IFI16,FOS	0.531638
GO:0005504	0.36693	2.28909	0.451292	1	19	fatty acid binding	fatty acid binding	APOC1	0.535639
GO:0005548	0.36693	2.28909	0.451292	1	19	phospholipid transporter activity	phospholipid transporter activity	ABCA1	0.535639
GO:0051059	0.36693	2.28909	0.451292	1	19	NF-kappaB binding	NF-kappaB binding	CLIC1	0.535639
GO:0008415	0.367334	1.3209	3.06404	4	129	acyltransferase activity	acyltransferase activity	F13A1,NA,TGM2,ZDHHC11	0.535639
GO:0019838	0.368472	1.58598	1.28262	2	54	growth factor binding	growth factor binding	IGFBP3,CYR61	0.535639
GO:0016747	0.378167	1.29981	3.11154	4	131	transferase activity, transferring acyl groups other than amino-acyl groups	transferase activity, transferring acyl groups other than amino-acyl groups	F13A1,NA,TGM2,ZDHHC11	0.546568
GO:0008237	0.380597	1.375	2.20896	3	93	metallopeptidase activity	metallopeptidase activity	ADAMTS1,LAP3,AEBP1	0.546568
GO:0004180	0.381997	2.16837	0.475044	1	20	carboxypeptidase activity	carboxypeptidase activity	AEBP1	0.546568
GO:0005100	0.381997	2.16837	0.475044	1	20	Rho GTPase activator activity	Rho GTPase activator activity	DOCK2	0.546568
GO:0005545	0.381997	2.16837	0.475044	1	20	phosphatidylinositol binding	phosphatidylinositol binding	SCIN	0.546568
GO:0032403	0.387062	1.35974	2.23271	3	94	protein complex binding	protein complex binding	FCER2,SYK,DOCK2,NA	0.552079
GO:0019887	0.402371	1.47206	1.37763	2	58	protein kinase regulator activity	protein kinase regulator activity	CXCL10,PRKAR1A	0.572122
GO:0016746	0.405159	1.2499	3.2303	4	136	transferase activity, transferring acyl groups	transferase activity, transferring acyl groups	F13A1,NA,TGM2,ZDHHC11	0.57429
GO:0004536	0.411068	1.96144	0.522549	1	22	deoxyribonuclease activity	deoxyribonuclease activity	ISG20	0.580856
GO:0004177	0.425088	1.87208	0.546301	1	23	aminopeptidase activity	aminopeptidase activity	LAP3	0.593298
GO:0008034	0.425088	1.87208	0.546301	1	23	lipoprotein binding	lipoprotein binding	LDLR	0.593298
GO:0008144	0.425088	1.87208	0.546301	1	23	drug binding	drug binding	NP	0.593298
GO:0016769	0.425088	1.87208	0.546301	1	23	transferase activity, transferring nitrogenous groups	transferase activity, transferring nitrogenous groups	AGXT2L1	0.593298
GO:0004521	0.438777	1.7905	0.570053	1	24	endoribonuclease activity	endoribonuclease activity	RNASE2	0.61053
GO:0019207	0.451532	1.32875	1.52014	2	64	kinase regulator activity	kinase regulator activity	CXCL10,PRKAR1A	0.623406
GO:0051020	0.451532	1.32875	1.52014	2	64	GTPase binding	GTPase binding	DOCK8,ABCA1	0.623406
GO:0008060	0.452141	1.71571	0.593806	1	25	ARF GTPase activator activity	ARF GTPase activator activity	ADAP2	0.623406
GO:0004518	0.456841	1.21166	2.49398	3	105	nuclease activity	nuclease activity	ISG20,RNASE2,PRIC285	0.627984
GO:0004715	0.465188	1.6469	0.617558	1	26	non-membrane spanning protein tyrosine kinase activity	non-membrane spanning protein tyrosine kinase activity	SYK	0.633714
GO:0008138	0.465188	1.6469	0.617558	1	26	protein tyrosine/serine/threonine phosphatase activity	protein tyrosine/serine/threonine phosphatase activity	DUSP5,NA	0.633714
GO:0048029	0.465188	1.6469	0.617558	1	26	monosaccharide binding	monosaccharide binding	LGALS9	0.633714
GO:0016491	0.47207	1.05921	10.4272	11	439	oxidoreductase activity	oxidoreductase activity	CYBB,PTGS2,NQO1,ALOX5,HMOX1,CYBA,PRODH,SOD2,IFI30,NECAB2,MOXD1,NA	0.64117
GO:0003725	0.477925	1.58339	0.64131	1	27	double-stranded RNA binding	double-stranded RNA binding	TLR7	0.643361
GO:0004428	0.477925	1.58339	0.64131	1	27	inositol or phosphatidylinositol kinase activity	inositol or phosphatidylinositol kinase activity	NA	0.643361
GO:0008307	0.477925	1.58339	0.64131	1	27	structural constituent of muscle	structural constituent of muscle	MYBPH	0.643361
GO:0030145	0.481411	1.16543	2.58899	3	109	manganese ion binding	manganese ion binding	ISG20,LAP3,SOD2	0.646141
GO:0019899	0.485432	1.0629	7.55321	8	318	enzyme binding	enzyme binding	PLEK,APOC2,HMOX1,PLAUR,DOCK8,ABCA1,SERPINA1,ITGB2,NA	0.649623
GO:0033293	0.490361	1.52458	0.665062	1	28	monocarboxylic acid binding	monocarboxylic acid binding	APOC1	0.654294
GO:0003707	0.502501	1.46997	0.688814	1	29	steroid hormone receptor activity	steroid hormone receptor activity	NR4A3	0.668533
GO:0015293	0.50588	1.19304	1.68641	2	71	symporter activity	symporter activity	SLC16A3,SLC15A3	0.671066
GO:0016209	0.514354	1.41913	0.712567	1	30	antioxidant activity	antioxidant activity	PTGS2	0.680323
GO:0005319	0.537222	1.32729	0.760071	1	32	lipid transporter activity	lipid transporter activity	ABCA1,NA	0.706463
GO:0016830	0.537222	1.32729	0.760071	1	32	carbon-carbon lyase activity	carbon-carbon lyase activity	NPL	0.706463
GO:0048037	0.539767	1.04127	3.84786	4	162	cofactor binding	cofactor binding	CYBB,NFS1,NQO1,AGXT2L1,NA	0.707764
GO:0019901	0.556629	1.08234	1.85267	2	78	protein kinase binding	protein kinase binding	PLEK,ITGB2,NA	0.727776
GO:0016655	0.56953	1.20979	0.831328	1	35	oxidoreductase activity, acting on NADH or NADPH, quinone or similar compound as acceptor	oxidoreductase activity, acting on NADH or NADPH, quinone or similar compound as acceptor	NQO1	0.742511
GO:0005488	0.573358	0.986657	191.395	191	8058	binding	binding	CHURC1,SP110,CD74,TEAD4,MYBPH,GBP1,NUSAP1,NA,TLR7,DNAJB1,NPAS4,WARS,ABI3,FOSB,ATF3,IFRD1,STXBP2,DNAJB5,IRF1,STAT1,LDLR,FCGBP,KREMEN2,AIF1,CCL5,CCR1,PLEK,ADAP2,ISG20,APOC2,NR4A3,SPHK1,GADD45B,GBP2,RNASE2,MX1,SPTBN1,PRPH,MSLN,LY86,FYB,KLF4,ITGAX,CYBB,GADD45A,TYMP,IFIT3,ADAMTS1,IL18BP,LAP3,PYCARD,CHI3L2,IRF7,PARP12,CTSC,CCL26,IFIT1,S100A4,PSMB8,TAP1,EFEMP1,CXCL10,NFS1,FCER2,STC1,ISG15,PRKAR1A,PRRX1,…	0.745365
GO:0008134	0.575444	0.977821	8.17076	8	344	transcription factor binding	transcription factor binding	FOSB,ATF3,PRRX1,JUNB,CEBPA,NA,NMI,CLIC1,PRIC285	0.745946
GO:0004879	0.579793	1.17509	0.85508	1	36	ligand-dependent nuclear receptor activity	ligand-dependent nuclear receptor activity	NR4A3	0.749448
GO:0022804	0.594836	0.964027	5.17798	5	218	active transmembrane transporter activity	active transmembrane transporter activity	TAP1,SLC7A7,PDPN,SLC16A3,NA,SLC15A3	0.766715
GO:0004527	0.599592	1.11134	0.902584	1	38	exonuclease activity	exonuclease activity	ISG20	0.770662
GO:0043566	0.603586	0.990308	2.01894	2	85	structure-specific DNA binding	structure-specific DNA binding	IFI16,FOS	0.77361
GO:0030594	0.60914	1.08197	0.926337	1	39	neurotransmitter receptor activity	neurotransmitter receptor activity	NMUR2	0.776355
GO:0043176	0.60914	1.08197	0.926337	1	39	amine binding	amine binding	APOC1	0.776355
GO:0051082	0.616296	0.966797	2.06644	2	87	unfolded protein binding	unfolded protein binding	DNAJB1,DNAJB5	0.777706
GO:0004497	0.618462	1.05412	0.950089	1	40	monooxygenase activity	monooxygenase activity	MOXD1	0.777706
GO:0016782	0.618462	1.05412	0.950089	1	40	transferase activity, transferring sulfur-containing groups	transferase activity, transferring sulfur-containing groups	NFS1	0.777706
GO:0042165	0.618462	1.05412	0.950089	1	40	neurotransmitter binding	neurotransmitter binding	NMUR2	0.777706
GO:0016564	0.618979	0.938373	4.25165	4	179	transcription repressor activity	transcription repressor activity	ATF3,KLF4,IFI16,JUNB,NA	0.777706
GO:0005198	0.620456	0.938826	9.54839	9	402	structural molecule activity	structural molecule activity	MYBPH,SPTBN1,PRPH,GFAP,COL4A1,LAMB3,COL9A1,LUM,BGN	0.777706
GO:0019842	0.622533	0.955452	2.0902	2	88	vitamin binding	vitamin binding	NFS1,AGXT2L1	0.778166
GO:0003714	0.628692	0.944368	2.11395	2	89	transcription corepressor activity	transcription corepressor activity	ATF3,JUNB,NA	0.783712
GO:0003729	0.636447	1.00248	0.997593	1	42	mRNA binding	mRNA binding	ZFP36	0.786911
GO:0019888	0.636447	1.00248	0.997593	1	42	protein phosphatase regulator activity	protein phosphatase regulator activity	IGFBP3	0.786911
GO:0050660	0.636447	1.00248	0.997593	1	42	FAD binding	FAD binding	CYBB,NA	0.786911
GO:0019208	0.653588	0.955649	1.0451	1	44	phosphatase regulator activity	phosphatase regulator activity	IGFBP3	0.805914
GO:0019900	0.664018	0.882867	2.25646	2	95	kinase binding	kinase binding	PLEK,ITGB2,NA	0.816562
GO:0005083	0.673502	0.872245	4.56043	4	192	small GTPase regulator activity	small GTPase regulator activity	ADAP2,WAS,DOCK2,ARHGDIB,NA	0.825993
GO:0004222	0.685492	0.873941	1.14011	1	48	metalloendopeptidase activity	metalloendopeptidase activity	ADAMTS1	0.838438
GO:0019904	0.689158	0.8537	4.65544	4	196	protein domain specific binding	protein domain specific binding	PYCARD,LAT2,CYBA,TGM2	0.840662
GO:0004620	0.693	0.855642	1.16386	1	49	phospholipase activity	phospholipase activity	HMOX1	0.843088
GO:0003712	0.696472	0.853041	5.81929	5	245	transcription cofactor activity	transcription cofactor activity	ATF3,PRRX1,JUNB,NA,NMI,PRIC285	0.845053
GO:0005089	0.70033	0.838089	1.18761	1	50	Rho guanyl-nucleotide exchange factor activity	Rho guanyl-nucleotide exchange factor activity	DOCK2	0.845433
GO:0003713	0.700501	0.8309	3.58659	3	151	transcription coactivator activity	transcription coactivator activity	PRRX1,JUNB,PRIC285	0.845433
GO:0004553	0.707485	0.821239	1.21136	1	51	hydrolase activity, hydrolyzing O-glycosyl compounds	hydrolase activity, hydrolyzing O-glycosyl compounds	CHI3L2	0.851602
GO:0015291	0.726534	0.780952	2.54149	2	107	secondary active transmembrane transporter activity	secondary active transmembrane transporter activity	SLC16A3,SLC15A3	0.872225
GO:0005085	0.740546	0.759012	2.61274	2	110	guanyl-nucleotide exchange factor activity	guanyl-nucleotide exchange factor activity	DOCK8,DOCK2,NA	0.886706
GO:0008081	0.746982	0.732775	1.35388	1	57	phosphoric diester hydrolase activity	phosphoric diester hydrolase activity	HMOX1	0.88973
GO:0031267	0.746982	0.732775	1.35388	1	57	small GTPase binding	small GTPase binding	ABCA1	0.88973
GO:0004386	0.758274	0.731587	2.70775	2	114	helicase activity	helicase activity	PRIC285,IFIH1	0.894593
GO:0004519	0.75893	0.707354	1.40138	1	59	endonuclease activity	endonuclease activity	RNASE2	0.894593
GO:0005088	0.75893	0.707354	1.40138	1	59	Ras guanyl-nucleotide exchange factor activity	Ras guanyl-nucleotide exchange factor activity	DOCK2	0.894593
GO:0016298	0.75893	0.707354	1.40138	1	59	lipase activity	lipase activity	HMOX1	0.894593
GO:0050662	0.76254	0.725034	2.73151	2	115	coenzyme binding	coenzyme binding	CYBB,NQO1,NA	0.896526
GO:0005244	0.794379	0.676511	2.92152	2	123	voltage-gated ion channel activity	voltage-gated ion channel activity	CYBB,CLIC1	0.924063
GO:0022832	0.794379	0.676511	2.92152	2	123	voltage-gated channel activity	voltage-gated channel activity	CYBB,CLIC1	0.924063
GO:0016798	0.796492	0.630701	1.56765	1	66	hydrolase activity, acting on glycosyl bonds	hydrolase activity, acting on glycosyl bonds	CHI3L2	0.924063
GO:0017124	0.796492	0.630701	1.56765	1	66	SH3 domain binding	SH3 domain binding	CYBA	0.924063
GO:0030674	0.796492	0.630701	1.56765	1	66	protein binding, bridging	protein binding, bridging	ADAP2	0.924063
GO:0003779	0.798146	0.725859	5.43926	4	229	actin binding	actin binding	SPTBN1,PARVG,LCP1,SCIN	0.924063
GO:0005099	0.80136	0.621078	1.5914	1	67	Ras GTPase activator activity	Ras GTPase activator activity	DOCK2	0.925428
GO:0022838	0.806333	0.716073	5.51052	4	232	substrate specific channel activity	substrate specific channel activity	CYBB,PDPN,CLIC1,NMUR2	0.928814
GO:0004725	0.810749	0.602681	1.6389	1	69	protein tyrosine phosphatase activity	protein tyrosine phosphatase activity	DUSP5,NA	0.929196
GO:0031406	0.810749	0.602681	1.6389	1	69	carboxylic acid binding	carboxylic acid binding	APOC1	0.929196
GO:0017111	0.819608	0.777584	12.6362	10	532	nucleoside-triphosphatase activity	nucleoside-triphosphatase activity	GBP1,GBP2,MX1,TAP1,GBP4,ABCA1,RAC2,NA,PRIC285,MX2,IFIH1	0.932776
GO:0015267	0.821901	0.697252	5.65303	4	238	channel activity	channel activity	CYBB,PDPN,CLIC1,NMUR2	0.932776
GO:0022803	0.821901	0.697252	5.65303	4	238	passive transmembrane transporter activity	passive transmembrane transporter activity	CYBB,PDPN,CLIC1,NMUR2	0.932776
GO:0022836	0.825922	0.665712	4.44167	3	187	gated channel activity	gated channel activity	CYBB,CLIC1,NMUR2	0.932776
GO:0016820	0.828224	0.568953	1.73391	1	73	hydrolase activity, acting on acid anhydrides, catalyzing transmembrane movement of substances	hydrolase activity, acting on acid anhydrides, catalyzing transmembrane movement of substances	TAP1,NA	0.932776
GO:0042626	0.828224	0.568953	1.73391	1	73	ATPase activity, coupled to transmembrane movement of substances	ATPase activity, coupled to transmembrane movement of substances	TAP1,NA	0.932776
GO:0043492	0.828224	0.568953	1.73391	1	73	ATPase activity, coupled to movement of substances	ATPase activity, coupled to movement of substances	TAP1,NA	0.932776
GO:0016462	0.855247	0.744274	13.1587	10	554	pyrophosphatase activity	pyrophosphatase activity	GBP1,GBP2,MX1,TAP1,GBP4,ABCA1,RAC2,NA,PRIC285,MX2,IFIH1	0.957054
GO:0043167	0.857029	0.857252	62.5871	56	2635	ion binding	ion binding	CHURC1,SP110,STAT1,LDLR,AIF1,ADAP2,ISG20,NR4A3,SPHK1,KLF4,ITGAX,CYBB,ADAMTS1,LAP3,CHI3L2,PARP12,CTSC,S100A4,NA,EFEMP1,NP,IGFBP3,PTGS2,ALOX5,DTNA,SIK1,HMOX1,MT1H,NKD2,S100A11,ZFP36,ZNF83,F13A1,COL9A1,LCP1,CYBA,NPTX2,CLIC1,PCDH17,FCN1,PRIC285,SOD2,TGM2,ZDHHC11,S100A6,PVALB,TNFSF10,MT1G,DOCK2,AEBP1,APOC1,NECAB2,CDH12,OTOF,MOXD1,SCIN	0.957054
GO:0016817	0.858194	0.741378	13.2062	10	556	hydrolase activity, acting on acid anhydrides	hydrolase activity, acting on acid anhydrides	GBP1,GBP2,MX1,TAP1,GBP4,ABCA1,RAC2,NA,PRIC285,MX2,IFIH1	0.957054
GO:0016818	0.858194	0.741378	13.2062	10	556	hydrolase activity, acting on acid anhydrides, in phosphorus-containing anhydrides	hydrolase activity, acting on acid anhydrides, in phosphorus-containing anhydrides	GBP1,GBP2,MX1,TAP1,GBP4,ABCA1,RAC2,NA,PRIC285,MX2,IFIH1	0.957054
GO:0016779	0.865197	0.499029	1.97143	1	83	nucleotidyltransferase activity	nucleotidyltransferase activity	NA	0.962505
GO:0015399	0.874657	0.48126	2.04269	1	86	primary active transmembrane transporter activity	primary active transmembrane transporter activity	TAP1,NA	0.968294
GO:0015405	0.874657	0.48126	2.04269	1	86	P-P-bond-hydrolysis-driven transmembrane transporter activity	P-P-bond-hydrolysis-driven transmembrane transporter activity	TAP1,NA	0.968294
GO:0003677	0.891189	0.789813	31.8042	26	1339	DNA binding	DNA binding	SP110,TEAD4,NUSAP1,NPAS4,FOSB,ATF3,IRF1,STAT1,NR4A3,SPHK1,KLF4,IRF7,PRRX1,IFI16,CITED1,JUNB,SERPINA3,CEBPA,ZFP36,ZNF83,FOS,NA,IRF8,PRIC285,AEBP1,CSRNP1,IFIH1	0.984202
GO:0016758	0.908579	0.416832	2.35147	1	99	transferase activity, transferring hexosyl groups	transferase activity, transferring hexosyl groups	DDOST	0.999473
GO:0005216	0.910013	0.544444	5.39175	3	227	ion channel activity	ion channel activity	CYBB,CLIC1,NMUR2	0.999473
GO:0022857	0.913338	0.669386	13.0875	9	551	transmembrane transporter activity	transmembrane transporter activity	CYBB,TAP1,SLC7A7,PDPN,SLC16A3,ABCA1,NA,CLIC1,NMUR2,SLC15A3	0.999473
GO:0016787	0.919588	0.769674	34.9158	28	1470	hydrolase activity	hydrolase activity	PSMB9,GBP1,NA,ISG20,GBP2,RNASE2,MX1,ADAMTS1,LAP3,PYCARD,CHI3L2,CTSC,PSMB8,TAP1,F12,GBP4,HMOX1,ABCA1,C2,DUSP5,PLAU,RAC2,SERPINA1,PRIC285,CTSH,MX2,AEBP1,IFIH1,CASP1	0.999473
GO:0043169	0.921067	0.810746	61.7795	53	2601	cation binding	cation binding	CHURC1,SP110,STAT1,LDLR,AIF1,ADAP2,ISG20,NR4A3,SPHK1,KLF4,ITGAX,CYBB,ADAMTS1,LAP3,CHI3L2,PARP12,S100A4,NA,EFEMP1,IGFBP3,PTGS2,ALOX5,DTNA,SIK1,HMOX1,MT1H,NKD2,S100A11,ZFP36,ZNF83,F13A1,COL9A1,LCP1,CYBA,NPTX2,PCDH17,FCN1,PRIC285,SOD2,TGM2,ZDHHC11,S100A6,PVALB,TNFSF10,MT1G,DOCK2,AEBP1,APOC1,NECAB2,CDH12,OTOF,MOXD1,SCIN	0.999473
GO:0016740	0.929719	0.734572	27.5051	21	1158	transferase activity	transferase activity	METTL7B,PARP9,GSTT1,SPHK1,TYMP,PARP12,NFS1,NA,NP,SIK1,AGXT2L1,SYK,F13A1,TGM2,ZDHHC11,GSTT2,ART3,DDOST	0.999473
GO:0016829	0.930028	0.37432	2.61274	1	110	lyase activity	lyase activity	NPL	0.999473
GO:0004713	0.934952	0.364175	2.684	1	113	protein tyrosine kinase activity	protein tyrosine kinase activity	SYK	0.999473
GO:0032553	0.935671	0.739514	31.1154	24	1310	ribonucleotide binding	ribonucleotide binding	GBP1,WARS,SPHK1,GBP2,MX1,PSMB8,TAP1,NA,PRKAR1A,GBP4,SIK1,DOCK8,ABCA1,HLA-DMA,SYK,RAC2,PRIC285,TGM2,WARS2,MX2,NMUR2,IFIH1,HSPA6	0.999473
GO:0032555	0.935671	0.739514	31.1154	24	1310	purine ribonucleotide binding	purine ribonucleotide binding	GBP1,WARS,SPHK1,GBP2,MX1,PSMB8,TAP1,NA,PRKAR1A,GBP4,SIK1,DOCK8,ABCA1,HLA-DMA,SYK,RAC2,PRIC285,TGM2,WARS2,MX2,NMUR2,IFIH1,HSPA6	0.999473
GO:0017076	0.936728	0.741832	32.2793	25	1359	purine nucleotide binding	purine nucleotide binding	GBP1,WARS,SPHK1,GBP2,MX1,CYBB,PSMB8,TAP1,NA,PRKAR1A,GBP4,SIK1,DOCK8,ABCA1,HLA-DMA,SYK,RAC2,PRIC285,TGM2,WARS2,MX2,NMUR2,IFIH1,HSPA6	0.999473
GO:0004721	0.939531	0.354559	2.75526	1	116	phosphoprotein phosphatase activity	phosphoprotein phosphatase activity	DUSP5,NA	0.999473
GO:0000287	0.944188	0.521915	7.4582	4	314	magnesium ion binding	magnesium ion binding	SPHK1,ITGAX,LAP3,SIK1,NA	0.999473
GO:0008168	0.945141	0.342493	2.85027	1	120	methyltransferase activity	methyltransferase activity	METTL7B	0.999473
GO:0016741	0.947749	0.336759	2.89777	1	122	transferase activity, transferring one-carbon groups	transferase activity, transferring one-carbon groups	METTL7B	0.999473
GO:0046872	0.950728	0.779258	61.2807	51	2580	metal ion binding	metal ion binding	CHURC1,SP110,STAT1,LDLR,AIF1,ADAP2,ISG20,NR4A3,SPHK1,KLF4,ITGAX,CYBB,ADAMTS1,LAP3,PARP12,S100A4,NA,EFEMP1,IGFBP3,PTGS2,ALOX5,DTNA,SIK1,HMOX1,MT1H,NKD2,S100A11,ZFP36,ZNF83,F13A1,COL9A1,LCP1,CYBA,NPTX2,PCDH17,FCN1,PRIC285,SOD2,TGM2,ZDHHC11,S100A6,PVALB,TNFSF10,MT1G,DOCK2,AEBP1,NECAB2,CDH12,OTOF,MOXD1,SCIN	0.999473
GO:0022891	0.958656	0.566697	11.9474	7	503	substrate-specific transmembrane transporter activity	substrate-specific transmembrane transporter activity	CYBB,SLC7A7,PDPN,SLC16A3,ABCA1,NA,CLIC1,NMUR2	0.999473
GO:0008092	0.969446	0.465746	8.31328	4	350	cytoskeletal protein binding	cytoskeletal protein binding	SPTBN1,PARVG,LCP1,SCIN	0.999473
GO:0042578	0.976532	0.35013	5.53427	2	233	phosphoric ester hydrolase activity	phosphoric ester hydrolase activity	HMOX1,NA,DUSP5	0.999473
GO:0022892	0.977774	0.537245	14.2988	8	602	substrate-specific transporter activity	substrate-specific transporter activity	CYBB,TAP1,SLC7A7,PDPN,SLC16A3,ABCA1,NA,CLIC1,NMUR2	0.999473
GO:0016887	0.980154	0.338113	5.72429	2	241	ATPase activity	ATPase activity	TAP1,ABCA1,NA	0.999473
GO:0016791	0.985679	0.232835	4.15664	1	175	phosphatase activity	phosphatase activity	NA,DUSP5	0.999473
GO:0046914	0.985735	0.667422	40.5688	29	1708	transition metal ion binding	transition metal ion binding	CHURC1,SP110,ADAP2,ISG20,NR4A3,KLF4,CYBB,ADAMTS1,LAP3,PARP12,NA,PTGS2,ALOX5,DTNA,HMOX1,MT1H,ZFP36,ZNF83,COL9A1,CYBA,PRIC285,SOD2,ZDHHC11,S100A6,TNFSF10,MT1G,DOCK2,AEBP1,MOXD1	0.999473
GO:0001882	0.986589	0.604425	26.5787	17	1119	nucleoside binding	nucleoside binding	WARS,SPHK1,CYBB,PSMB8,TAP1,NA,PRKAR1A,NP,SIK1,ABCA1,HLA-DMA,SYK,PRIC285,WARS2,IFIH1,HSPA6	0.999473
GO:0016788	0.986673	0.439313	10.926	5	460	hydrolase activity, acting on ester bonds	hydrolase activity, acting on ester bonds	ISG20,RNASE2,HMOX1,NA,DUSP5,PRIC285	0.999473
GO:0042623	0.991012	0.209478	4.60793	1	194	ATPase activity, coupled	ATPase activity, coupled	TAP1,NA	0.999473
GO:0030554	0.991253	0.575633	26.175	16	1102	adenyl nucleotide binding	adenyl nucleotide binding	WARS,SPHK1,CYBB,PSMB8,TAP1,NA,PRKAR1A,SIK1,ABCA1,HLA-DMA,SYK,PRIC285,WARS2,IFIH1,HSPA6	0.999473
GO:0005215	0.991621	0.496681	17.2204	9	725	transporter activity	transporter activity	CYBB,TAP1,SLC7A7,PDPN,SLC16A3,ABCA1,NA,CLIC1,NMUR2,SLC15A3	0.999473
GO:0032559	0.991857	0.563997	25.0586	15	1055	adenyl ribonucleotide binding	adenyl ribonucleotide binding	WARS,SPHK1,PSMB8,TAP1,NA,PRKAR1A,SIK1,ABCA1,HLA-DMA,SYK,PRIC285,WARS2,IFIH1,HSPA6	0.999473
GO:0001883	0.992393	0.569101	26.4362	16	1113	purine nucleoside binding	purine nucleoside binding	WARS,SPHK1,CYBB,PSMB8,TAP1,NA,PRKAR1A,SIK1,ABCA1,HLA-DMA,SYK,PRIC285,WARS2,IFIH1,HSPA6	0.999473
GO:0016874	0.99318	0.278078	6.9119	2	291	ligase activity	ligase activity	WARS,NA,WARS2	0.999473
GO:0015075	0.99322	0.371259	10.3085	4	434	ion transmembrane transporter activity	ion transmembrane transporter activity	CYBB,ABCA1,NA,CLIC1,NMUR2	0.999473
GO:0003723	0.993503	0.426799	13.3963	6	564	RNA binding	RNA binding	TLR7,ISG20,NA,ZFP36,PRIC285,IFIH1	0.999473
GO:0000166	0.994188	0.611717	37.8848	25	1595	nucleotide binding	nucleotide binding	GBP1,WARS,SPHK1,GBP2,MX1,CYBB,PSMB8,TAP1,NA,PRKAR1A,GBP4,SIK1,DOCK8,ABCA1,HLA-DMA,SYK,RAC2,PRIC285,TGM2,WARS2,MX2,NMUR2,IFIH1,HSPA6	0.999473
GO:0005524	0.995385	0.52965	24.7973	14	1044	ATP binding	ATP binding	WARS,SPHK1,PSMB8,TAP1,NA,SIK1,ABCA1,HLA-DMA,SYK,PRIC285,WARS2,IFIH1,HSPA6	0.999473
GO:0008270	0.997753	0.548657	33.6569	20	1417	zinc ion binding	zinc ion binding	CHURC1,SP110,ADAP2,NR4A3,KLF4,ADAMTS1,LAP3,PARP12,NA,DTNA,MT1H,ZFP36,ZNF83,COL9A1,PRIC285,ZDHHC11,S100A6,TNFSF10,MT1G,AEBP1	0.999473
GO:0016773	0.997841	0.323602	11.7336	4	494	phosphotransferase activity, alcohol group as acceptor	phosphotransferase activity, alcohol group as acceptor	SPHK1,NA,SIK1,SYK	0.999473
GO:0003824	0.998674	0.650536	82.6102	62	3478	catalytic activity	catalytic activity	PSMB9,GBP1,NPL,WARS,METTL7B,PARP9,NA,GSTT1,ISG20,SPHK1,GBP2,RNASE2,MX1,CYBB,TYMP,ADAMTS1,LAP3,PYCARD,CHI3L2,PARP12,CTSC,PSMB8,TAP1,NFS1,NP,F12,PTGS2,NQO1,ALOX5,GBP4,SIK1,HMOX1,ABCA1,C2,AGXT2L1,DUSP5,PLAU,SYK,F13A1,RAC2,CYBA,PRODH,SERPINA1,PRIC285,CTSH,SOD2,TGM2,WARS2,ZDHHC11,GSTT2,IFI30,MX2,ART3,AEBP1,NECAB2,IFIH1,CASP1,MOXD1,DDOST	0.999473
GO:0003676	0.99885	0.580037	48.217	31	2030	nucleic acid binding	nucleic acid binding	SP110,TEAD4,NUSAP1,TLR7,NPAS4,FOSB,ATF3,IRF1,STAT1,ISG20,NR4A3,SPHK1,RNASE2,KLF4,IRF7,PARP12,NA,PRRX1,IFI16,CITED1,JUNB,SERPINA3,CEBPA,ZFP36,ZNF83,FOS,IRF8,PRIC285,AEBP1,CSRNP1,IFIH1	0.999473
GO:0016301	0.999	0.298422	12.6599	4	533	kinase activity	kinase activity	SPHK1,NA,SIK1,SYK	0.999473
GO:0004674	0.999275	0.135518	7.03066	1	296	protein serine/threonine kinase activity	protein serine/threonine kinase activity	SIK1	0.999473
GO:0016772	0.999417	0.313157	14.9877	5	631	transferase activity, transferring phosphorus-containing groups	transferase activity, transferring phosphorus-containing groups	SPHK1,NA,SIK1,SYK	0.999473
GO:0004672	0.999473	0.196392	9.6434	2	406	protein kinase activity	protein kinase activity	SIK1,SYK	0.999473

## Sheet: VAR_KEGG
KEGGID	Pvalue	OddsRatio	ExpCount	Count	Size	Term	PathName	pFDR	PathGenes	Link
5332	1.13387e-12	39.3758	0.545404	11	23	Graft-versus-host disease	Graft-versus-host disease	9.4111e-11	HLA-DRB3,HLA-E,HLA-DOA,HLA-DRA,NA,HLA-DMB,CD86,HLA-DMA,HLA-DPA1,HLA-DRB4,HLA-A,IL6	http://www.genome.jp/dbget-bin/show_pathway?hsa05332+3125+3133+3111+3122+3106+3109+942+3108+3113+3126+3105+3569
5330	3.61982e-12	47.5493	0.450551	10	19	Allograft rejection	Allograft rejection	1.50222e-10	HLA-DRB3,HLA-E,HLA-DOA,HLA-DRA,NA,HLA-DMB,CD86,HLA-DMA,HLA-DPA1,HLA-DRB4,HLA-A	http://www.genome.jp/dbget-bin/show_pathway?hsa05330+3125+3133+3111+3122+3106+3109+942+3108+3113+3126+3105
4612	9.90436e-12	15.981	1.23309	14	52	Antigen processing and presentation	Antigen processing and presentation	2.74021e-10	HLA-DRB3,CD74,HLA-E,HLA-DOA,HLA-DRA,TAP1,NA,HLA-DMB,HLA-DMA,HLA-DPA1,HLA-DRB4,IFI30,HLA-A,B2M,HSPA6	http://www.genome.jp/dbget-bin/show_pathway?hsa04612+3125+972+3133+3111+3122+6890+3106+3109+3108+3113+3126+10437+3105+567+3310
5320	4.12284e-11	32.9063	0.545404	10	23	Autoimmune thyroid disease	Autoimmune thyroid disease	8.55488e-10	HLA-DRB3,HLA-E,HLA-DOA,HLA-DRA,NA,HLA-DMB,CD86,HLA-DMA,HLA-DPA1,HLA-DRB4,HLA-A	http://www.genome.jp/dbget-bin/show_pathway?hsa05320+3125+3133+3111+3122+3106+3109+942+3108+3113+3126+3105
4940	6.36641e-10	22.5021	0.687684	10	29	Type I diabetes mellitus	Type I diabetes mellitus	1.05682e-08	HLA-DRB3,HLA-E,HLA-DOA,HLA-DRA,NA,HLA-DMB,CD86,HLA-DMA,HLA-DPA1,HLA-DRB4,HLA-A	http://www.genome.jp/dbget-bin/show_pathway?hsa04940+3125+3133+3111+3122+3106+3109+942+3108+3113+3126+3105
5322	8.82025e-09	13.0956	1.11452	11	47	Systemic lupus erythematosus	Systemic lupus erythematosus	1.22013e-07	HLA-DRB3,HLA-DOA,HLA-DRA,HLA-DMB,C2,CD86,HLA-DMA,HLA-DPA1,C1QC,HLA-DRB4,C1QB	http://www.genome.jp/dbget-bin/show_pathway?hsa05322+3125+3111+3122+3109+717+942+3108+3113+714+3126+713
5310	2.12734e-08	37.001	0.355699	7	15	Asthma	Asthma	2.48166e-07	HLA-DRB3,HLA-DOA,HLA-DRA,HLA-DMB,HLA-DMA,HLA-DPA1,HLA-DRB4	http://www.genome.jp/dbget-bin/show_pathway?hsa05310+3125+3111+3122+3109+3108+3113+3126
4610	2.63533e-08	17.4151	0.73511	9	31	Complement and coagulation cascades	Complement and coagulation cascades	2.48166e-07	F12,PLAUR,C2,PLAU,F13A1,C1QC,SERPINA1,C1QB,NA,SERPING1	http://www.genome.jp/dbget-bin/show_pathway?hsa04610+2161+5329+717+5328+2162+714+5265+713+728+710
4620	2.69096e-08	9.91557	1.51765	12	64	Toll-like receptor signaling pathway	Toll-like receptor signaling pathway	2.48166e-07	TLR7,STAT1,CCL5,IRF7,CXCL10,SPP1,NA,CD86,IL8,FOS,LY96,CD14,IL6	http://www.genome.jp/dbget-bin/show_pathway?hsa04620+51284+6772+6352+3665+3627+6696+3576+942+2353+23643+929+3569
[truncated: 74 more rows]

## Sheet: Key for Column Headings
Key
Pvalue: Nominal p-value for the enrichment test
OddsRatio: Odds Ratio
ExpCount: The number of significant genes expected to belong in the GO term
Count: Observed number of significant genes in the GO term
[truncated: 4 more rows]
