# Supplementary material for: Dynamic Gene Expression in the Human Cerebral Cortex Distinguishes Children from Adults
Source: PLoS One. 2012 May 30;7(5):e37714. doi: 10.1371/journal.pone.0037714 (PMC3364291; doi:10.1371/journal.pone.0037714)
Supplement: Dataset S3 — GO and Kegg Pathway analyses for probes with greater variance in children than in adults using as reference the top 5% of genes with highest variance. (XLS) [file pone.0037714.s006.xls]

## Sheet: VAR88_BP
GOBPID	Pvalue	OddsRatio	ExpCount	Count	Size	Term	GOName	GOgenes	pFDR
GO:0002376	1.49212e-13	4.38261	46.8452	84	130	immune system process	immune system process	HLA-DRB3,CD74,PSMB9,GBP1,LEP,TLR7,IFI44L,HLA-E,IRF1,HLA-DOA,IGLL1,CCL5,CCR1,PLEK,GBP2,LY86,FYB,CYBB,HLA-DRA,IL18BP,SPN,CTSC,CCL26,IL1RN,PSMB8,TAP1,CXCL10,OAS2,HLA-B,TREM2,IFI16,NP,TNFSF13B,CD300LF,F12,HLA-DMB,LAT2,IL8,GPR65,GBP4,HMOX1,WAS,LAG3,ABCA1,IFI35,C2,OSM,CD86,CEBPA,LILRB4,ZFP36,TIMP1,HLA-DMA,SYK,ITGAL,LY96,HLA-DPA1,TRIM22,IRF8,CYBA,HAMP,C1QC,LST1,FCN1,ITGB2,SOD2,HLA-DRB4,CD14,IFI30,TNFSF1…	3.03347e-10
GO:0006955	7.70957e-12	4.4103	38.1968	70	106	immune response	immune response	HLA-DRB3,CD74,PSMB9,GBP1,TLR7,IFI44L,HLA-E,HLA-DOA,IGLL1,CCL5,CCR1,GBP2,LY86,FYB,CYBB,HLA-DRA,IL18BP,SPN,CTSC,CCL26,IL1RN,PSMB8,TAP1,CXCL10,OAS2,HLA-B,TREM2,NP,TNFSF13B,CD300LF,F12,HLA-DMB,LAT2,IL8,GPR65,GBP4,HMOX1,WAS,LAG3,IFI35,C2,OSM,CD86,LILRB4,HLA-DMA,SYK,ITGAL,LY96,HLA-DPA1,TRIM22,IRF8,CYBA,HAMP,C1QC,LST1,FCN1,HLA-DRB4,CD14,TNFSF10,HLA-A,GPR183,C1QB,B2M,HLA-H,FCGR1C,IL6,IFIH1,ARHGDIB,C5AR1,…	7.83678e-09
GO:0050896	4.59969e-08	2.41853	93.6903	127	260	response to stimulus	response to stimulus	HLA-DRB3,CD74,PSMB9,GBP1,LEP,TLR7,DNAJB1,IFI44L,FOSB,HLA-E,DNAJB5,HCP5,STAT1,HLA-DOA,AIF1,IGLL1,CCL5,CCR1,PLEK,ISG20,NR4A3,GADD45B,GBP2,RNASE2,MX1,LY86,FYB,CYBB,GADD45A,TYMP,HLA-DRA,IL18BP,SPN,IRF7,CTSC,CCL26,IL1RN,PSMB8,TAP1,CXCL10,OAS2,HLA-B,STC1,TREM2,ISG15,PRKAR1A,VGF,IFI16,NP,CYR61,TNFSF13B,CITED1,UCP2,CD300LF,F12,HLA-DMB,SPP1,LAT2,IL8,GPR65,SERPINA3,PTGS2,NQO1,ALOX5,GBP4,ADM,HBEGF,HMOX1,PLA…	3.11706e-05
GO:0006952	0.000128754	2.40429	30.9899	47	86	defense response	defense response	TLR7,HCP5,AIF1,CCL5,CCR1,MX1,LY86,CYBB,SPN,CCL26,IL1RN,TAP1,CXCL10,HLA-B,F12,IL8,SERPINA3,PTGS2,ALOX5,HMOX1,WAS,LAG3,C2,OSM,ZFP36,FOS,ITGAL,LY96,CYBA,HAMP,NMI,C1QC,SERPINA1,CLIC1,ITGB2,TGM2,CD14,MX2,DARC,C1QB,IL6,IFIH1,C5AR1,TYROBP,NUPR1,SERPING1,APOL3	0.0654394
GO:0002520	0.000243333	3.97895	11.1708	21	31	immune system development	immune system development	CD74,LEP,IRF1,HLA-DOA,PLEK,SPN,IFI16,NP,ABCA1,CD86,CEBPA,ZFP36,TIMP1,HLA-DMA,SYK,IRF8,C1QC,SOD2,DOCK2,GPR183,SCIN	0.070671
GO:0030097	0.000243333	3.97895	11.1708	21	31	hemopoiesis	hemopoiesis	CD74,LEP,IRF1,HLA-DOA,PLEK,SPN,IFI16,NP,ABCA1,CD86,CEBPA,ZFP36,TIMP1,HLA-DMA,SYK,IRF8,C1QC,SOD2,DOCK2,GPR183,SCIN	0.070671
GO:0048534	0.000243333	3.97895	11.1708	21	31	hemopoietic or lymphoid organ development	hemopoietic or lymphoid organ development	CD74,LEP,IRF1,HLA-DOA,PLEK,SPN,IFI16,NP,ABCA1,CD86,CEBPA,ZFP36,TIMP1,HLA-DMA,SYK,IRF8,C1QC,SOD2,DOCK2,GPR183,SCIN	0.070671
GO:0009615	0.000313813	6.5234	6.48625	14	18	response to virus	response to virus	TLR7,STAT1,CCL5,ISG20,MX1,SPN,IRF7,ISG15,IFI16,IFI35,TRIM22,MX2,IL6,IFIH1	0.0797476
GO:0019882	0.00037182	5.60256	7.20695	15	20	antigen processing and presentation	antigen processing and presentation	HLA-DRB3,CD74,HLA-E,HLA-DOA,HLA-DRA,PSMB8,HLA-B,HLA-DMB,HLA-DMA,HLA-DPA1,HLA-DRB4,IFI30,HLA-A,B2M,HLA-H	0.08399
GO:0046649	0.000470491	4.22727	9.36903	18	26	lymphocyte activation	lymphocyte activation	CD74,IRF1,HLA-DOA,SPN,NP,TNFSF13B,LAT2,WAS,LAG3,CD86,HLA-DMA,SYK,ITGAL,LST1,DOCK2,GPR183,IL6,DDOST	0.0956508
GO:0048002	0.00163263	14.639	3.24313	8	9	antigen processing and presentation of peptide antigen	antigen processing and presentation of peptide antigen	HLA-E,HLA-DOA,HLA-B,HLA-DMA,IFI30,HLA-A,B2M,HLA-H	0.253994
GO:0051704	0.00164347	2.37193	20.1795	31	56	multi-organism process	multi-organism process	SP110,TLR7,STAT1,LDLR,CCL5,ISG20,MX1,SPN,IRF7,TAP1,HLA-B,FCER2,ISG15,IFI16,JUNB,SPP1,ADM,IFI35,CD86,CEBPA,SYK,LY96,TRIM22,HAMP,HLA-DRB4,CD14,MX2,HLA-A,TFRC,IL6,IFIH1	0.253994
GO:0006954	0.00175709	2.25213	22.7019	34	63	inflammatory response	inflammatory response	TLR7,AIF1,CCL5,CCR1,LY86,CYBB,SPN,CCL26,IL1RN,CXCL10,F12,IL8,SERPINA3,PTGS2,ALOX5,HMOX1,C2,OSM,ZFP36,FOS,ITGAL,LY96,CYBA,NMI,C1QC,SERPINA1,ITGB2,TGM2,CD14,C1QB,IL6,NUPR1,SERPING1,APOL3	0.253994
GO:0002521	0.00182472	4.32908	7.20695	14	20	leukocyte differentiation	leukocyte differentiation	CD74,IRF1,HLA-DOA,SPN,IFI16,NP,ABCA1,CD86,CEBPA,HLA-DMA,SYK,C1QC,DOCK2,GPR183	0.253994
GO:0042110	0.00187403	3.98352	7.92764	15	22	T cell activation	T cell activation	CD74,IRF1,HLA-DOA,SPN,NP,TNFSF13B,WAS,LAG3,CD86,HLA-DMA,SYK,ITGAL,DOCK2,IL6,DDOST	0.253994
GO:0030217	0.00239854	8.25	3.96382	9	11	T cell differentiation	T cell differentiation	CD74,IRF1,HLA-DOA,SPN,NP,CD86,HLA-DMA,SYK,DOCK2	0.304765
GO:0048518	0.00272903	1.77683	45.7641	60	127	positive regulation of biological process	positive regulation of biological process	CHURC1,NUSAP1,LEP,TLR7,NPAS4,IRF1,PLEK,APOC2,NR4A3,SPHK1,MX1,PYCARD,SPN,CXCL10,FCER2,IFI16,NP,IGFBP3,CYR61,TNFSF13B,CITED1,JUNB,F12,PDPN,LAT2,IL8,ADM,HBEGF,HMOX1,LAG3,ABCA1,SERTAD1,C2,OSM,CD86,CEBPA,TIMP1,HLA-DMA,SYK,ANGPTL4,FOS,RAC2,PRODH,C1QC,SOD2,TGM2,S100A6,TNFSF10,BDNF,APOC1,LGALS9,AXUD1,C1QB,IL6,CASP1,TFG,SCIN,NUPR1,SERPING1,APOL3	0.31999
GO:0045321	0.00283316	2.8821	11.8915	20	33	leukocyte activation	leukocyte activation	CD74,IRF1,HLA-DOA,SPN,NP,TNFSF13B,LAT2,IL8,HMOX1,WAS,LAG3,CD86,HLA-DMA,SYK,ITGAL,LST1,DOCK2,GPR183,IL6,DDOST	0.31999
GO:0009605	0.00341088	1.79765	40.7192	54	113	response to external stimulus	response to external stimulus	LEP,TLR7,AIF1,CCL5,CCR1,PLEK,NR4A3,RNASE2,LY86,CYBB,TYMP,SPN,CCL26,IL1RN,CXCL10,STC1,CYR61,F12,SPP1,IL8,SERPINA3,PTGS2,ALOX5,ADM,HBEGF,HMOX1,PLAUR,WAS,C2,OSM,ZFP36,PLAU,SYK,FOS,F13A1,ITGAL,RAC2,LY96,CYBA,NMI,C1QC,SERPINA1,CLIC1,ITGB2,SOD2,TGM2,CD14,DOCK2,C1QB,IL6,C5AR1,NUPR1,SERPING1,APOL3	0.364964
GO:0002443	0.00359774	4.42532	6.1259	12	17	leukocyte mediated immunity	leukocyte mediated immunity	CD74,SPN,LAT2,HMOX1,LAG3,C2,HLA-DMA,SYK,C1QC,C1QB,IL6,SERPING1	0.36571
GO:0002682	0.00427419	2.62193	12.9725	21	36	regulation of immune system process	regulation of immune system process	CD74,LEP,HLA-DOA,SPN,NP,TNFSF13B,LAT2,HMOX1,LAG3,ABCA1,C2,CD86,ZFP36,HLA-DMA,SYK,C1QC,LST1,C1QB,IL6,SCIN,SERPING1	0.413783
GO:0009607	0.00551006	2.39725	14.7742	23	41	response to biotic stimulus	response to biotic stimulus	TLR7,DNAJB1,DNAJB5,STAT1,CCL5,ISG20,MX1,SPN,IRF7,ISG15,IFI16,F12,HSPB1,IFI35,LY96,TRIM22,HAMP,CLIC1,CD14,MX2,IL6,IFIH1,HSPA6	0.417814
GO:0050727	0.00561422	7.3029	3.60347	8	10	regulation of inflammatory response	regulation of inflammatory response	SPN,F12,PTGS2,OSM,ZFP36,TGM2,IL6,SERPING1	0.417814
GO:0051707	0.00583302	2.87108	10.0897	17	28	response to other organism	response to other organism	TLR7,STAT1,CCL5,ISG20,MX1,SPN,IRF7,ISG15,IFI16,IFI35,LY96,TRIM22,HAMP,CD14,MX2,IL6,IFIH1	0.417814
GO:0045058	0.00592049	Inf	1.80174	5	5	T cell selection	T cell selection	CD74,SPN,HLA-DMA,SYK,DOCK2	0.417814
GO:0048144	0.00592049	Inf	1.80174	5	5	fibroblast proliferation	fibroblast proliferation	SPHK1,SOD2,IFI30,S100A6,NUPR1	0.417814
GO:0048145	0.00592049	Inf	1.80174	5	5	regulation of fibroblast proliferation	regulation of fibroblast proliferation	SPHK1,SOD2,IFI30,S100A6,NUPR1	0.417814
GO:0031347	0.00657734	5.4875	4.32417	9	12	regulation of defense response	regulation of defense response	SPN,F12,PTGS2,LAG3,OSM,ZFP36,TGM2,IL6,SERPING1	0.417814
GO:0002252	0.00659953	3.08405	8.64834	15	24	immune effector process	immune effector process	CD74,TLR7,SPN,TNFSF13B,LAT2,HMOX1,LAG3,C2,HLA-DMA,SYK,C1QC,FCN1,C1QB,IL6,SERPING1	0.417814
GO:0001775	0.00667374	2.4523	13.3329	21	37	cell activation	cell activation	CD74,IRF1,HLA-DOA,PLEK,SPN,NP,TNFSF13B,LAT2,IL8,HMOX1,WAS,LAG3,CD86,HLA-DMA,SYK,ITGAL,LST1,DOCK2,GPR183,IL6,DDOST	0.417814
GO:0048522	0.00704782	1.7135	39.9986	52	111	positive regulation of cellular process	positive regulation of cellular process	CHURC1,NUSAP1,LEP,TLR7,NPAS4,IRF1,PLEK,APOC2,NR4A3,SPHK1,MX1,PYCARD,SPN,CXCL10,IFI16,NP,IGFBP3,CYR61,TNFSF13B,CITED1,JUNB,F12,PDPN,ADM,HBEGF,HMOX1,LAG3,ABCA1,SERTAD1,OSM,CD86,CEBPA,TIMP1,HLA-DMA,SYK,FOS,RAC2,PRODH,SOD2,TGM2,S100A6,TNFSF10,BDNF,APOC1,LGALS9,AXUD1,IL6,CASP1,TFG,SCIN,NUPR1,APOL3	0.417814
GO:0002250	0.00711929	4.58159	5.04486	10	14	adaptive immune response	adaptive immune response	CD74,IL18BP,SPN,TNFSF13B,C2,CD86,HLA-DMA,C1QC,C1QB,SERPING1	0.417814
GO:0002460	0.00711929	4.58159	5.04486	10	14	adaptive immune response based on somatic recombination of immune receptors built from immunoglobulin superfamily domains	adaptive immune response based on somatic recombination of immune receptors built from immunoglobulin superfamily domains	CD74,IL18BP,SPN,TNFSF13B,C2,CD86,HLA-DMA,C1QC,C1QB,SERPING1	0.417814
GO:0030098	0.00711929	4.58159	5.04486	10	14	lymphocyte differentiation	lymphocyte differentiation	CD74,IRF1,HLA-DOA,SPN,NP,CD86,HLA-DMA,SYK,DOCK2,GPR183	0.417814
GO:0050865	0.00719305	3.42312	7.20695	13	20	regulation of cell activation	regulation of cell activation	CD74,HLA-DOA,PLEK,SPN,NP,TNFSF13B,HMOX1,LAG3,CD86,HLA-DMA,SYK,LST1,IL6	0.417814
GO:0006950	0.00959257	1.5779	55.1331	68	153	response to stress	response to stress	TLR7,DNAJB1,DNAJB5,HCP5,AIF1,CCL5,CCR1,PLEK,GADD45B,MX1,LY86,CYBB,GADD45A,SPN,CCL26,IL1RN,TAP1,CXCL10,HLA-B,VGF,IFI16,UCP2,F12,IL8,SERPINA3,PTGS2,ALOX5,ADM,HBEGF,HMOX1,PLAUR,HSPB1,WAS,LAG3,C2,OSM,ZFP36,PLAU,SYK,ANGPTL4,FOS,F13A1,ITGAL,LY96,CYBA,HAMP,NMI,C1QC,SERPINA1,CLIC1,ITGB2,SOD2,TGM2,DUSP1,CD14,MX2,BDNF,NMUR2,DARC,C1QB,IL6,IFIH1,C5AR1,TYROBP,HSPA6,NUPR1,SERPING1,APOL3	0.541714
GO:0009611	0.0107467	1.74669	31.7106	42	88	response to wounding	response to wounding	TLR7,AIF1,CCL5,CCR1,PLEK,LY86,CYBB,SPN,CCL26,IL1RN,CXCL10,F12,IL8,SERPINA3,PTGS2,ALOX5,ADM,HBEGF,HMOX1,PLAUR,WAS,C2,OSM,ZFP36,PLAU,FOS,F13A1,ITGAL,LY96,CYBA,NMI,C1QC,SERPINA1,ITGB2,SOD2,TGM2,CD14,C1QB,IL6,NUPR1,SERPING1,APOL3	0.590488
GO:0032984	0.0128535	6.36364	3.24313	7	9	macromolecular complex disassembly	macromolecular complex disassembly	LDLR,PLEK,APOC2,SPTBN1,HMOX1,APOC1,SCIN	0.677067
GO:0002694	0.0135977	3.14647	6.8466	12	19	regulation of leukocyte activation	regulation of leukocyte activation	CD74,HLA-DOA,SPN,NP,TNFSF13B,HMOX1,LAG3,CD86,HLA-DMA,SYK,LST1,IL6	0.677067
GO:0042035	0.0141894	4.85754	3.96382	8	11	regulation of cytokine biosynthetic process	regulation of cytokine biosynthetic process	TLR7,IRF1,SPN,HMOX1,LAG3,CD86,SYK,IL6	0.677067
GO:0042089	0.0141894	4.85754	3.96382	8	11	cytokine biosynthetic process	cytokine biosynthetic process	TLR7,IRF1,SPN,HMOX1,LAG3,CD86,SYK,IL6	0.677067
GO:0042107	0.0141894	4.85754	3.96382	8	11	cytokine metabolic process	cytokine metabolic process	TLR7,IRF1,SPN,HMOX1,LAG3,CD86,SYK,IL6	0.677067
GO:0051249	0.0146268	3.6569	5.40521	10	15	regulation of lymphocyte activation	regulation of lymphocyte activation	HLA-DOA,SPN,NP,TNFSF13B,LAG3,CD86,HLA-DMA,SYK,LST1,IL6	0.677067
GO:0034381	0.0166015	Inf	1.44139	4	4	lipoprotein particle clearance	lipoprotein particle clearance	LDLR,APOC2,HMOX1,APOC1	0.677067
GO:0045444	0.0166015	Inf	1.44139	4	4	fat cell differentiation	fat cell differentiation	CEBPA,LAMB3,SOD2,RGS2	0.677067
GO:0046700	0.0166015	Inf	1.44139	4	4	heterocycle catabolic process	heterocycle catabolic process	NP,HMOX1,PRODH,MOXD1	0.677067
GO:0044419	0.0196414	2.57362	8.64834	14	24	interspecies interaction between organisms	interspecies interaction between organisms	SP110,STAT1,LDLR,IRF7,TAP1,HLA-B,ISG15,CD86,CEBPA,SYK,HLA-DRB4,HLA-A,TFRC,IFIH1	0.677067
GO:0042127	0.0205915	1.73099	25.5847	34	71	regulation of cell proliferation	regulation of cell proliferation	WARS,AIF1,SPHK1,KLF4,ADAMTS1,SPN,CXCL10,NP,IGFBP3,TNFSF13B,RARRES3,IL8,PTGS2,ADM,HBEGF,HMOX1,SERTAD1,OSM,CD86,CEBPA,S100A11,TIMP1,SYK,RAC2,LST1,EMP3,SOD2,TGM2,IFI30,S100A6,BDNF,IL6,SCIN,NUPR1	0.677067
GO:0009891	0.0209889	2.05055	14.4139	21	40	positive regulation of biosynthetic process	positive regulation of biosynthetic process	CHURC1,TLR7,NPAS4,IRF1,APOC2,NR4A3,SPN,FCER2,CITED1,HMOX1,ABCA1,SERTAD1,OSM,CD86,CEBPA,SYK,FOS,SOD2,APOC1,AXUD1,IL6	0.677067
GO:0032101	0.0232046	2.74684	7.20695	12	20	regulation of response to external stimulus	regulation of response to external stimulus	LEP,PLEK,SPN,F12,IL8,PTGS2,OSM,ZFP36,PLAU,TGM2,IL6,SERPING1	0.677067
GO:0045595	0.0248215	2.26609	10.4501	16	29	regulation of cell differentiation	regulation of cell differentiation	LEP,HLA-DOA,NP,IGFBP3,JUNB,SIK1,ABCA1,CD86,ZFP36,HLA-DMA,SYK,C1QC,SOD2,BDNF,IL6,SCIN	0.677067
GO:0002474	0.0249938	9.03689	2.16208	5	6	antigen processing and presentation of peptide antigen via MHC class I	antigen processing and presentation of peptide antigen via MHC class I	HLA-E,HLA-B,HLA-A,B2M,HLA-H	0.677067
GO:0002673	0.0249938	9.03689	2.16208	5	6	regulation of acute inflammatory response	regulation of acute inflammatory response	SPN,F12,OSM,IL6,SERPING1	0.677067
GO:0006644	0.0249938	9.03689	2.16208	5	6	phospholipid metabolic process	phospholipid metabolic process	PLEK,APOC2,PIP5K2B,PLAUR,APOC1	0.677067
GO:0019637	0.0249938	9.03689	2.16208	5	6	organophosphate metabolic process	organophosphate metabolic process	PLEK,APOC2,PIP5K2B,PLAUR,APOC1	0.677067
GO:0045580	0.0249938	9.03689	2.16208	5	6	regulation of T cell differentiation	regulation of T cell differentiation	HLA-DOA,NP,CD86,HLA-DMA,SYK	0.677067
GO:0045619	0.0249938	9.03689	2.16208	5	6	regulation of lymphocyte differentiation	regulation of lymphocyte differentiation	HLA-DOA,NP,CD86,HLA-DMA,SYK	0.677067
GO:0046631	0.0249938	9.03689	2.16208	5	6	alpha-beta T cell activation	alpha-beta T cell activation	IRF1,NP,CD86,SYK,DOCK2	0.677067
GO:0045597	0.0267598	3.04045	5.76556	10	16	positive regulation of cell differentiation	positive regulation of cell differentiation	LEP,NP,IGFBP3,JUNB,CD86,HLA-DMA,SYK,BDNF,IL6,SCIN	0.677067
GO:0030099	0.0282966	3.2775	5.04486	9	14	myeloid cell differentiation	myeloid cell differentiation	LEP,IFI16,ABCA1,CEBPA,ZFP36,TIMP1,IRF8,C1QC,SCIN	0.677067
GO:0050863	0.0282966	3.2775	5.04486	9	14	regulation of T cell activation	regulation of T cell activation	HLA-DOA,SPN,NP,TNFSF13B,LAG3,CD86,HLA-DMA,SYK,IL6	0.677067
GO:0002449	0.0294134	3.63485	4.32417	8	12	lymphocyte mediated immunity	lymphocyte mediated immunity	CD74,SPN,LAG3,C2,HLA-DMA,C1QC,C1QB,SERPING1	0.677067
GO:0002504	0.0294134	3.63485	4.32417	8	12	antigen processing and presentation of peptide or polysaccharide antigen via MHC class II	antigen processing and presentation of peptide or polysaccharide antigen via MHC class II	HLA-DRB3,HLA-DOA,HLA-DRA,HLA-DMB,HLA-DMA,HLA-DPA1,HLA-DRB4,IFI30	0.677067
GO:0007229	0.0297451	4.23278	3.60347	7	10	integrin-mediated signaling pathway	integrin-mediated signaling pathway	PLEK,ITGAX,ADAMTS1,SYK,ITGAL,ITGB2,ITGB4	0.677067
GO:0031328	0.0325137	1.94438	14.0535	20	39	positive regulation of cellular biosynthetic process	positive regulation of cellular biosynthetic process	CHURC1,TLR7,NPAS4,IRF1,APOC2,NR4A3,SPN,CITED1,HMOX1,ABCA1,SERTAD1,OSM,CD86,CEBPA,SYK,FOS,SOD2,APOC1,AXUD1,IL6	0.677067
GO:0008283	0.0329561	1.55556	33.5123	42	93	cell proliferation	cell proliferation	CD74,WARS,AIF1,ISG20,SPHK1,LY86,KLF4,ADAMTS1,SPN,CXCL10,IFI16,NP,IGFBP3,CYR61,TNFSF13B,CITED1,RARRES3,PDPN,IL8,PTGS2,ADM,HBEGF,HMOX1,SERTAD1,OSM,CD86,CEBPA,S100A11,TIMP1,SYK,RAC2,LST1,EMP3,SOD2,TGM2,IFI30,S100A6,BDNF,DOCK2,IL6,SCIN,NUPR1	0.677067
GO:0042221	0.034985	1.5104	38.1968	47	106	response to chemical stimulus	response to chemical stimulus	LEP,DNAJB1,DNAJB5,CCL5,CCR1,RNASE2,TYMP,SPN,CCL26,IL1RN,CXCL10,STC1,PRKAR1A,VGF,NP,CYR61,CITED1,UCP2,F12,SPP1,IL8,PTGS2,NQO1,HMOX1,PLAUR,HSPB1,PLAU,SYK,ANGPTL4,FOS,RAC2,LY96,HAMP,CLIC1,ITGB2,SOD2,DUSP1,CD14,BDNF,NMUR2,DOCK2,IL6,C5AR1,HSPA6,NUPR1,STEAP2,DDOST	0.677067
GO:0048583	0.0352104	1.85022	15.8553	22	44	regulation of response to stimulus	regulation of response to stimulus	LEP,PLEK,SPN,TNFSF13B,F12,LAT2,IL8,PTGS2,HMOX1,LAG3,C2,OSM,CD86,ZFP36,PLAU,HLA-DMA,SYK,C1QC,TGM2,C1QB,IL6,SERPING1	0.677067
GO:0051094	0.0352104	1.85022	15.8553	22	44	positive regulation of developmental process	positive regulation of developmental process	LEP,SPHK1,MX1,PYCARD,SPN,IFI16,NP,IGFBP3,JUNB,HMOX1,LAG3,CD86,HLA-DMA,SYK,ANGPTL4,PRODH,TGM2,TNFSF10,BDNF,IL6,SCIN,NUPR1	0.677067
GO:0050794	0.035599	1.3488	126.122	138	350	regulation of cellular process	regulation of cellular process	CHURC1,SP110,APBB1IP,HLA-DRB3,CD74,TEAD4,NUSAP1,LEP,TLR7,GPR3,NPAS4,WARS,ABI3,FOSB,ATF3,IRF1,STAT1,HLA-DOA,KREMEN2,AIF1,CCL5,CCR1,PLEK,ADAP2,APOC2,NR4A3,SPHK1,GADD45B,MX1,SPTBN1,FYB,KLF4,ITGAX,GADD45A,ADAMTS1,PYCARD,SPN,IRF7,ARHGAP25,CCL26,CXCL10,PIP5K2B,STC1,PRKAR1A,PRRX1,IFI16,NP,IGFBP3,CYR61,TNFSF13B,CITED1,RARRES3,JUNB,F12,PDPN,LAT2,IL8,GPR65,PTGS2,DTNA,ADM,HBEGF,SIK1,HMOX1,PLAUR,HSPB1,LAG3,A…	0.677067
GO:0045087	0.044673	2.60012	6.1259	10	17	innate immune response	innate immune response	TLR7,CYBB,F12,LAG3,C2,CYBA,C1QC,C1QB,IFIH1,SERPING1	0.677067
GO:0001892	0.0464303	Inf	1.08104	3	3	embryonic placenta development	embryonic placenta development	CITED1,JUNB,CEBPA	0.677067
GO:0002021	0.0464303	Inf	1.08104	3	3	response to dietary excess	response to dietary excess	LEP,VGF,NMUR2	0.677067
GO:0002263	0.0464303	Inf	1.08104	3	3	cell activation during immune response	cell activation during immune response	CD86,ITGAL,GPR183	0.677067
GO:0002285	0.0464303	Inf	1.08104	3	3	lymphocyte activation during immune response	lymphocyte activation during immune response	CD86,ITGAL,GPR183	0.677067
GO:0002366	0.0464303	Inf	1.08104	3	3	leukocyte activation during immune response	leukocyte activation during immune response	CD86,ITGAL,GPR183	0.677067
GO:0002698	0.0464303	Inf	1.08104	3	3	negative regulation of immune effector process	negative regulation of immune effector process	SPN,HMOX1,SERPING1	0.677067
GO:0006801	0.0464303	Inf	1.08104	3	3	superoxide metabolic process	superoxide metabolic process	CYBB,CYBA,SOD2	0.677067
GO:0010565	0.0464303	Inf	1.08104	3	3	regulation of cellular ketone metabolic process	regulation of cellular ketone metabolic process	LEP,APOC2,APOC1	0.677067
GO:0030042	0.0464303	Inf	1.08104	3	3	actin filament depolymerization	actin filament depolymerization	PLEK,SPTBN1,SCIN	0.677067
GO:0030834	0.0464303	Inf	1.08104	3	3	regulation of actin filament depolymerization	regulation of actin filament depolymerization	PLEK,SPTBN1,SCIN	0.677067
GO:0033077	0.0464303	Inf	1.08104	3	3	T cell differentiation in the thymus	T cell differentiation in the thymus	SPN,HLA-DMA,DOCK2	0.677067
GO:0033700	0.0464303	Inf	1.08104	3	3	phospholipid efflux	phospholipid efflux	APOC2,ABCA1,APOC1	0.677067
GO:0035264	0.0464303	Inf	1.08104	3	3	multicellular organism growth	multicellular organism growth	LEP,VGF,NMUR2	0.677067
GO:0040014	0.0464303	Inf	1.08104	3	3	regulation of multicellular organism growth	regulation of multicellular organism growth	LEP,VGF,NMUR2	0.677067
GO:0042554	0.0464303	Inf	1.08104	3	3	superoxide anion generation	superoxide anion generation	CYBB,CYBA,SOD2	0.677067
GO:0045061	0.0464303	Inf	1.08104	3	3	thymic T cell selection	thymic T cell selection	SPN,HLA-DMA,DOCK2	0.677067
GO:0048147	0.0464303	Inf	1.08104	3	3	negative regulation of fibroblast proliferation	negative regulation of fibroblast proliferation	SOD2,IFI30,NUPR1	0.677067
GO:0050864	0.0464303	Inf	1.08104	3	3	regulation of B cell activation	regulation of B cell activation	TNFSF13B,SYK,IL6	0.677067
GO:0050871	0.0464303	Inf	1.08104	3	3	positive regulation of B cell activation	positive regulation of B cell activation	TNFSF13B,SYK,IL6	0.677067
GO:0050873	0.0464303	Inf	1.08104	3	3	brown fat cell differentiation	brown fat cell differentiation	CEBPA,LAMB3,RGS2	0.677067
GO:0051607	0.0464303	Inf	1.08104	3	3	defense response to virus	defense response to virus	TLR7,SPN,IL6	0.677067
GO:0060192	0.0464303	Inf	1.08104	3	3	negative regulation of lipase activity	negative regulation of lipase activity	PLEK,ANGPTL4,APOC1	0.677067
GO:0008284	0.050789	1.95479	11.1708	16	31	positive regulation of cell proliferation	positive regulation of cell proliferation	SPHK1,SPN,CXCL10,NP,TNFSF13B,ADM,HBEGF,SERTAD1,OSM,CD86,TIMP1,SYK,RAC2,TGM2,S100A6,IL6	0.677067
GO:0008285	0.052102	1.75837	15.4949	21	43	negative regulation of cell proliferation	negative regulation of cell proliferation	WARS,AIF1,KLF4,ADAMTS1,SPN,IGFBP3,RARRES3,IL8,PTGS2,HMOX1,OSM,CEBPA,S100A11,LST1,EMP3,SOD2,IFI30,BDNF,IL6,SCIN,NUPR1	0.677067
GO:0043933	0.0551368	1.8355	12.9725	18	36	macromolecular complex subunit organization	macromolecular complex subunit organization	CD74,LDLR,PLEK,APOC2,SPTBN1,NFS1,SLC7A7,HMOX1,WAS,ABCA1,HLA-DMA,SYK,TRIM22,CYBA,SOD2,TGM2,APOC1,SCIN	0.677067
GO:0010926	0.0566868	1.58182	22.7019	29	63	anatomical structure formation	anatomical structure formation	CD74,PLEK,NR4A3,SPHK1,SPTBN1,KLF4,TYMP,ADAMTS1,NFS1,SLC7A7,PRKAR1A,CYR61,JUNB,IL8,HMOX1,WAS,ABCA1,HLA-DMA,SYK,ANGPTL4,LCP1,RAC2,TRIM22,CYBA,SOD2,TGM2,APOC1,IL6,SCIN	0.677067
GO:0022411	0.0569676	3.16736	3.96382	7	11	cellular component disassembly	cellular component disassembly	LDLR,PLEK,APOC2,SPTBN1,HMOX1,APOC1,SCIN	0.677067
GO:0032943	0.0569676	3.16736	3.96382	7	11	mononuclear cell proliferation	mononuclear cell proliferation	SPN,NP,TNFSF13B,SYK,LST1,DOCK2,IL6	0.677067
GO:0046651	0.0569676	3.16736	3.96382	7	11	lymphocyte proliferation	lymphocyte proliferation	SPN,NP,TNFSF13B,SYK,LST1,DOCK2,IL6	0.677067
GO:0050870	0.0569676	3.16736	3.96382	7	11	positive regulation of T cell activation	positive regulation of T cell activation	SPN,NP,TNFSF13B,CD86,HLA-DMA,SYK,IL6	0.677067
GO:0051251	0.0569676	3.16736	3.96382	7	11	positive regulation of lymphocyte activation	positive regulation of lymphocyte activation	SPN,NP,TNFSF13B,CD86,HLA-DMA,SYK,IL6	0.677067
GO:0060191	0.0569676	3.16736	3.96382	7	11	regulation of lipase activity	regulation of lipase activity	PLEK,APOC2,ANGPTL4,TGM2,NMUR2,APOC1,C5AR1	0.677067
GO:0070661	0.0569676	3.16736	3.96382	7	11	leukocyte proliferation	leukocyte proliferation	SPN,NP,TNFSF13B,SYK,LST1,DOCK2,IL6	0.677067
GO:0007165	0.0587633	1.32056	79.2764	89	220	signal transduction	signal transduction	APBB1IP,HLA-DRB3,CD74,LEP,TLR7,GPR3,NPAS4,STAT1,KREMEN2,CCL5,CCR1,PLEK,ADAP2,SPHK1,GADD45B,MX1,SPTBN1,FYB,ITGAX,ADAMTS1,PYCARD,SPN,ARHGAP25,CCL26,CXCL10,PIP5K2B,STC1,PRKAR1A,IFI16,IGFBP3,TNFSF13B,CITED1,PDPN,LAT2,IL8,GPR65,DTNA,ADM,HBEGF,SIK1,HMOX1,PLAUR,LAG3,ABCA1,OSM,CEBPA,NKD2,CD53,S100A11,LILRB4,ZFP36,PLAU,SYK,ANGPTL4,FOS,PNOC,ITGAL,RAC2,LY96,NMI,CLIC1,FCN1,ITGB2,TGM2,DUSP1,HLA-DRB4,CD14,S100…	0.677067
GO:0048523	0.0592072	1.42606	39.2779	47	109	negative regulation of cellular process	negative regulation of cellular process	CD74,WARS,FOSB,AIF1,PLEK,APOC2,SPHK1,SPTBN1,KLF4,ADAMTS1,SPN,IRF7,IGFBP3,TNFSF13B,CITED1,RARRES3,IL8,PTGS2,HMOX1,HSPB1,LAG3,ABCA1,OSM,CEBPA,S100A11,ZFP36,TIMP1,ANGPTL4,IRF8,C1QC,BAG3,CAPRIN2,LST1,EMP3,SOD2,HHATL,IFI30,BDNF,RGS10,APOC1,IL6,RGS2,ARHGDIB,RGS16,SCIN,NUPR1,SERPING1	0.677067
GO:0001890	0.0593257	7.2	1.80174	4	5	placenta development	placenta development	CITED1,JUNB,SPP1,CEBPA	0.677067
GO:0006650	0.0593257	7.2	1.80174	4	5	glycerophospholipid metabolic process	glycerophospholipid metabolic process	PLEK,PIP5K2B,PLAUR,APOC1	0.677067
GO:0022900	0.0593257	7.2	1.80174	4	5	electron transport chain	electron transport chain	CYBB,CYBA,SOD2,STEAP2	0.677067
GO:0045582	0.0593257	7.2	1.80174	4	5	positive regulation of T cell differentiation	positive regulation of T cell differentiation	NP,CD86,HLA-DMA,SYK	0.677067
GO:0045621	0.0593257	7.2	1.80174	4	5	positive regulation of lymphocyte differentiation	positive regulation of lymphocyte differentiation	NP,CD86,HLA-DMA,SYK	0.677067
GO:0046632	0.0593257	7.2	1.80174	4	5	alpha-beta T cell differentiation	alpha-beta T cell differentiation	IRF1,NP,CD86,SYK	0.677067
GO:0055072	0.0593257	7.2	1.80174	4	5	iron ion homeostasis	iron ion homeostasis	HMOX1,HAMP,SOD2,TFRC	0.677067
GO:0050789	0.0593546	1.29893	133.689	144	371	regulation of biological process	regulation of biological process	CHURC1,SP110,APBB1IP,HLA-DRB3,CD74,TEAD4,MYBPH,NUSAP1,LEP,TLR7,GPR3,NPAS4,WARS,ABI3,FOSB,ATF3,IRF1,STAT1,HLA-DOA,KREMEN2,AIF1,CCL5,CCR1,PLEK,ADAP2,APOC2,NR4A3,SPHK1,GADD45B,MX1,SPTBN1,FYB,KLF4,ITGAX,GADD45A,ADAMTS1,PYCARD,SPN,IRF7,ARHGAP25,CCL26,CXCL10,FCER2,PIP5K2B,STC1,PRKAR1A,PRRX1,VGF,IFI16,NP,IGFBP3,CYR61,TNFSF13B,CITED1,RARRES3,JUNB,F12,PDPN,LAT2,IL8,GPR65,SERPINA3,PTGS2,DTNA,ADM,HBEGF,SIK1…	0.677067
GO:0002697	0.0602612	3.61317	3.24313	6	9	regulation of immune effector process	regulation of immune effector process	SPN,HMOX1,LAG3,SYK,IL6,SERPING1	0.677067
GO:0016064	0.0602612	3.61317	3.24313	6	9	immunoglobulin mediated immune response	immunoglobulin mediated immune response	CD74,C2,HLA-DMA,C1QC,C1QB,SERPING1	0.677067
GO:0018108	0.0602612	3.61317	3.24313	6	9	peptidyl-tyrosine phosphorylation	peptidyl-tyrosine phosphorylation	ABI3,STAT1,OSM,SYK,ITGB2,IL6	0.677067
GO:0018212	0.0602612	3.61317	3.24313	6	9	peptidyl-tyrosine modification	peptidyl-tyrosine modification	ABI3,STAT1,OSM,SYK,ITGB2,IL6	0.677067
GO:0019724	0.0602612	3.61317	3.24313	6	9	B cell mediated immunity	B cell mediated immunity	CD74,C2,HLA-DMA,C1QC,C1QB,SERPING1	0.677067
GO:0042108	0.0602612	3.61317	3.24313	6	9	positive regulation of cytokine biosynthetic process	positive regulation of cytokine biosynthetic process	TLR7,IRF1,SPN,HMOX1,CD86,SYK	0.677067
GO:0006935	0.0617325	1.8319	12.2518	17	34	chemotaxis	chemotaxis	CCL5,CCR1,RNASE2,TYMP,SPN,CCL26,CXCL10,CYR61,IL8,PLAUR,PLAU,SYK,RAC2,ITGB2,DOCK2,IL6,C5AR1	0.677067
GO:0010557	0.0617325	1.8319	12.2518	17	34	positive regulation of macromolecule biosynthetic process	positive regulation of macromolecule biosynthetic process	CHURC1,TLR7,NPAS4,IRF1,NR4A3,SPN,FCER2,CITED1,HMOX1,SERTAD1,OSM,CD86,CEBPA,SYK,FOS,AXUD1,IL6	0.677067
GO:0042330	0.0617325	1.8319	12.2518	17	34	taxis	taxis	CCL5,CCR1,RNASE2,TYMP,SPN,CCL26,CXCL10,CYR61,IL8,PLAUR,PLAU,SYK,RAC2,ITGB2,DOCK2,IL6,C5AR1	0.677067
GO:0042113	0.0618317	4.5082	2.52243	5	7	B cell activation	B cell activation	TNFSF13B,LAT2,SYK,GPR183,IL6	0.677067
GO:0042157	0.0618317	4.5082	2.52243	5	7	lipoprotein metabolic process	lipoprotein metabolic process	LDLR,PLAUR,HHATL,APOC1,APOL3	0.677067
GO:0045637	0.0618317	4.5082	2.52243	5	7	regulation of myeloid cell differentiation	regulation of myeloid cell differentiation	LEP,ABCA1,ZFP36,C1QC,SCIN	0.677067
GO:0002526	0.0621347	2.22362	7.20695	11	20	acute inflammatory response	acute inflammatory response	SPN,F12,SERPINA3,C2,OSM,C1QC,SERPINA1,C1QB,IL6,NUPR1,SERPING1	0.677067
GO:0007249	0.0692405	2.26987	6.48625	10	18	I-kappaB kinase/NF-kappaB cascade	I-kappaB kinase/NF-kappaB cascade	TLR7,STAT1,HMOX1,LY96,TGM2,TNFSF10,LGALS9,CASP1,TFG,APOL3	0.677067
GO:0048519	0.069392	1.37928	44.3227	52	123	negative regulation of biological process	negative regulation of biological process	CD74,LEP,WARS,FOSB,AIF1,CCL5,PLEK,APOC2,SPHK1,SPTBN1,KLF4,ADAMTS1,SPN,IRF7,IGFBP3,TNFSF13B,CITED1,RARRES3,F12,IL8,PTGS2,ADM,HMOX1,HSPB1,LAG3,ABCA1,OSM,CEBPA,S100A11,ZFP36,TIMP1,PLAU,ANGPTL4,IRF8,C1QC,BAG3,CAPRIN2,LST1,EMP3,SOD2,HHATL,IFI30,BDNF,RGS10,APOC1,IL6,RGS2,ARHGDIB,RGS16,SCIN,NUPR1,SERPING1	0.677067
GO:0065007	0.0709525	1.28327	142.337	152	395	biological regulation	biological regulation	CHURC1,SP110,APBB1IP,HLA-DRB3,CD74,TEAD4,MYBPH,PSMB9,NUSAP1,LEP,TLR7,GPR3,NPAS4,WARS,ABI3,FOSB,ATF3,IRF1,STAT1,LDLR,HLA-DOA,KREMEN2,AIF1,CCL5,CCR1,PLEK,ADAP2,APOC2,NR4A3,SPHK1,GADD45B,MX1,SPTBN1,FYB,KLF4,ITGAX,GADD45A,ADAMTS1,PYCARD,SPN,IRF7,ARHGAP25,CCL26,PSMB8,CXCL10,FCER2,PIP5K2B,STC1,PRKAR1A,PRRX1,VGF,IFI16,NP,IGFBP3,CYR61,TNFSF13B,CITED1,RARRES3,JUNB,F12,PDPN,LAT2,IL8,GPR65,SERPINA3,PTGS2,DT…	0.677067
GO:0002684	0.0712951	1.97387	9.00868	13	25	positive regulation of immune system process	positive regulation of immune system process	SPN,NP,TNFSF13B,LAT2,LAG3,C2,CD86,HLA-DMA,SYK,C1QC,C1QB,IL6,SERPING1	0.677067
GO:0050776	0.0712951	1.97387	9.00868	13	25	regulation of immune response	regulation of immune response	SPN,TNFSF13B,LAT2,HMOX1,LAG3,C2,CD86,HLA-DMA,SYK,C1QC,C1QB,IL6,SERPING1	0.677067
GO:0050793	0.0720228	1.44443	31.3502	38	87	regulation of developmental process	regulation of developmental process	CD74,LEP,STAT1,HLA-DOA,SPHK1,MX1,PYCARD,SPN,IFI16,NP,IGFBP3,TNFSF13B,JUNB,PDPN,SIK1,HMOX1,HSPB1,LAG3,ABCA1,CD86,ZFP36,HLA-DMA,SYK,ANGPTL4,PRODH,C1QC,BAG3,LST1,ITGB2,SOD2,TGM2,TNFSF10,BDNF,IL6,IFIH1,CASP1,SCIN,NUPR1	0.677067
GO:0019222	0.073843	1.33436	55.8538	64	155	regulation of metabolic process	regulation of metabolic process	CHURC1,SP110,TEAD4,LEP,TLR7,GPR3,NPAS4,FOSB,ATF3,IRF1,STAT1,PLEK,APOC2,NR4A3,SPHK1,GADD45B,SPTBN1,KLF4,GADD45A,PYCARD,SPN,IRF7,FCER2,PRKAR1A,PRRX1,IFI16,IGFBP3,TNFSF13B,CITED1,JUNB,F12,SERPINA3,HMOX1,PLAUR,HSPB1,LAG3,ABCA1,SERTAD1,OSM,CD86,CEBPA,S100A11,ZFP36,TIMP1,HERC5,SYK,ZNF83,FOS,RAC2,TRIM22,IRF8,PRIC285,ITGB2,SOD2,HHATL,IFI30,BDNF,AEBP1,APOC1,AXUD1,IL6,C5AR1,SCIN,SERPING1	0.677067
GO:0007596	0.0771406	2.33036	5.76556	9	16	blood coagulation	blood coagulation	PLEK,F12,PLAUR,WAS,PLAU,F13A1,SERPINA1,IL6,SERPING1	0.677067
GO:0007599	0.0771406	2.33036	5.76556	9	16	hemostasis	hemostasis	PLEK,F12,PLAUR,WAS,PLAU,F13A1,SERPINA1,IL6,SERPING1	0.677067
GO:0018193	0.0771406	2.33036	5.76556	9	16	peptidyl-amino acid modification	peptidyl-amino acid modification	ABI3,STAT1,OSM,SYK,ITGB2,TGM2,HHATL,IL6,DDOST	0.677067
GO:0050817	0.0771406	2.33036	5.76556	9	16	coagulation	coagulation	PLEK,F12,PLAUR,WAS,PLAU,F13A1,SERPINA1,IL6,SERPING1	0.677067
GO:0009893	0.0777206	1.57714	18.7381	24	52	positive regulation of metabolic process	positive regulation of metabolic process	CHURC1,TLR7,NPAS4,IRF1,PLEK,APOC2,NR4A3,SPN,FCER2,TNFSF13B,CITED1,F12,HMOX1,ABCA1,SERTAD1,OSM,CD86,CEBPA,SYK,FOS,SOD2,APOC1,AXUD1,IL6	0.677067
GO:0006357	0.081677	1.72605	12.6122	17	35	regulation of transcription from RNA polymerase II promoter	regulation of transcription from RNA polymerase II promoter	TEAD4,NPAS4,FOSB,IRF1,NR4A3,IRF7,PRKAR1A,CITED1,JUNB,HMOX1,OSM,CEBPA,FOS,IRF8,SOD2,AXUD1,IL6	0.677067
GO:0050867	0.0858972	2.41217	5.04486	8	14	positive regulation of cell activation	positive regulation of cell activation	PLEK,SPN,NP,TNFSF13B,CD86,HLA-DMA,SYK,IL6	0.677067
GO:0007626	0.0942607	1.64416	13.6932	18	38	locomotory behavior	locomotory behavior	CCL5,CCR1,RNASE2,TYMP,SPN,CCL26,CXCL10,CYR61,IL8,PLAUR,PLAU,SYK,RAC2,ITGB2,SOD2,DOCK2,IL6,C5AR1	0.677067
GO:0006091	0.0955435	2.5281	4.32417	7	12	generation of precursor metabolites and energy	generation of precursor metabolites and energy	LEP,CYBB,VGF,CEBPA,CYBA,SOD2,STEAP2	0.677067
GO:0006520	0.0955435	2.5281	4.32417	7	12	cellular amino acid metabolic process	cellular amino acid metabolic process	WARS,NFS1,SLC7A7,AGXT2L1,PRODH,WARS2,MOXD1	0.677067
GO:0044106	0.0955435	2.5281	4.32417	7	12	cellular amine metabolic process	cellular amine metabolic process	WARS,NFS1,SLC7A7,AGXT2L1,PRODH,WARS2,MOXD1	0.677067
GO:0051789	0.0955435	2.5281	4.32417	7	12	response to protein stimulus	response to protein stimulus	DNAJB1,DNAJB5,F12,HSPB1,CLIC1,NMUR2,HSPA6	0.677067
GO:0010628	0.097704	1.8178	9.36903	13	26	positive regulation of gene expression	positive regulation of gene expression	CHURC1,NPAS4,IRF1,NR4A3,TNFSF13B,CITED1,SERTAD1,OSM,CD86,CEBPA,FOS,AXUD1,IL6	0.677067
GO:0001816	0.100926	2.01302	6.8466	10	19	cytokine production	cytokine production	TLR7,IRF1,PYCARD,SPN,HMOX1,LAG3,ABCA1,CD86,SYK,IL6	0.677067
GO:0051239	0.10266	1.44287	23.7829	29	66	regulation of multicellular organismal process	regulation of multicellular organismal process	MYBPH,LEP,TLR7,IRF1,HLA-DOA,PLEK,SPHK1,PYCARD,SPN,VGF,NP,IGFBP3,F12,ADM,HBEGF,HMOX1,LAG3,ABCA1,CD86,ZFP36,PLAU,HLA-DMA,SYK,ANGPTL4,C1QC,BDNF,NMUR2,IL6,SCIN	0.677067
GO:0019722	0.106035	2.7037	3.60347	6	10	calcium-mediated signaling	calcium-mediated signaling	PLEK,SPHK1,LAT2,IL8,SYK,NMUR2	0.677067
GO:0032944	0.106035	2.7037	3.60347	6	10	regulation of mononuclear cell proliferation	regulation of mononuclear cell proliferation	SPN,NP,TNFSF13B,SYK,LST1,IL6	0.677067
GO:0042098	0.106035	2.7037	3.60347	6	10	T cell proliferation	T cell proliferation	SPN,NP,TNFSF13B,SYK,DOCK2,IL6	0.677067
GO:0050670	0.106035	2.7037	3.60347	6	10	regulation of lymphocyte proliferation	regulation of lymphocyte proliferation	SPN,NP,TNFSF13B,SYK,LST1,IL6	0.677067
GO:0070663	0.106035	2.7037	3.60347	6	10	regulation of leukocyte proliferation	regulation of leukocyte proliferation	SPN,NP,TNFSF13B,SYK,LST1,IL6	0.677067
GO:0006366	0.106811	1.57708	14.7742	19	41	transcription from RNA polymerase II promoter	transcription from RNA polymerase II promoter	TEAD4,NPAS4,FOSB,IRF1,STAT1,NR4A3,IRF7,PRKAR1A,CITED1,JUNB,HMOX1,OSM,CEBPA,FOS,IRF8,NMI,SOD2,AXUD1,IL6	0.677067
GO:0080134	0.109886	1.81435	8.64834	12	24	regulation of response to stress	regulation of response to stress	PLEK,SPN,F12,PTGS2,LAG3,OSM,ZFP36,PLAU,SYK,TGM2,IL6,SERPING1	0.677067
GO:0031323	0.112387	1.28543	52.2504	59	145	regulation of cellular metabolic process	regulation of cellular metabolic process	CHURC1,SP110,TEAD4,LEP,TLR7,GPR3,NPAS4,FOSB,ATF3,IRF1,STAT1,PLEK,APOC2,NR4A3,SPHK1,GADD45B,SPTBN1,KLF4,GADD45A,PYCARD,SPN,IRF7,PRKAR1A,PRRX1,IFI16,IGFBP3,CITED1,JUNB,F12,HMOX1,PLAUR,HSPB1,LAG3,ABCA1,SERTAD1,OSM,CD86,CEBPA,S100A11,ZFP36,TIMP1,HERC5,SYK,ZNF83,FOS,RAC2,TRIM22,IRF8,PRIC285,ITGB2,SOD2,HHATL,AEBP1,APOC1,AXUD1,IL6,C5AR1,SCIN,SERPING1	0.677067
GO:0050778	0.113667	2.03437	6.1259	9	17	positive regulation of immune response	positive regulation of immune response	TNFSF13B,LAT2,LAG3,C2,HLA-DMA,SYK,C1QC,C1QB,SERPING1	0.677067
GO:0050878	0.113667	2.03437	6.1259	9	17	regulation of body fluid levels	regulation of body fluid levels	PLEK,F12,PLAUR,WAS,PLAU,F13A1,SERPINA1,IL6,SERPING1	0.677067
GO:0006690	0.117124	2.99863	2.88278	5	8	icosanoid metabolic process	icosanoid metabolic process	CD74,PDPN,PTGS2,ALOX5,SYK	0.677067
GO:0006968	0.117124	2.99863	2.88278	5	8	cellular defense response	cellular defense response	CCL5,SPN,LY96,C5AR1,TYROBP	0.677067
GO:0010517	0.117124	2.99863	2.88278	5	8	regulation of phospholipase activity	regulation of phospholipase activity	PLEK,APOC2,TGM2,NMUR2,C5AR1	0.677067
GO:0010518	0.117124	2.99863	2.88278	5	8	positive regulation of phospholipase activity	positive regulation of phospholipase activity	PLEK,APOC2,TGM2,NMUR2,C5AR1	0.677067
GO:0015918	0.117124	2.99863	2.88278	5	8	sterol transport	sterol transport	LEP,LDLR,APOC2,ABCA1,APOC1	0.677067
GO:0030301	0.117124	2.99863	2.88278	5	8	cholesterol transport	cholesterol transport	LEP,LDLR,APOC2,ABCA1,APOC1	0.677067
GO:0032946	0.117124	2.99863	2.88278	5	8	positive regulation of mononuclear cell proliferation	positive regulation of mononuclear cell proliferation	SPN,NP,TNFSF13B,SYK,IL6	0.677067
GO:0033559	0.117124	2.99863	2.88278	5	8	unsaturated fatty acid metabolic process	unsaturated fatty acid metabolic process	CD74,PDPN,PTGS2,ALOX5,SYK	0.677067
GO:0042102	0.117124	2.99863	2.88278	5	8	positive regulation of T cell proliferation	positive regulation of T cell proliferation	SPN,NP,TNFSF13B,SYK,IL6	0.677067
GO:0046486	0.117124	2.99863	2.88278	5	8	glycerolipid metabolic process	glycerolipid metabolic process	PLEK,APOC2,PIP5K2B,PLAUR,APOC1	0.677067
GO:0050671	0.117124	2.99863	2.88278	5	8	positive regulation of lymphocyte proliferation	positive regulation of lymphocyte proliferation	SPN,NP,TNFSF13B,SYK,IL6	0.677067
GO:0060193	0.117124	2.99863	2.88278	5	8	positive regulation of lipase activity	positive regulation of lipase activity	PLEK,APOC2,TGM2,NMUR2,C5AR1	0.677067
GO:0070665	0.117124	2.99863	2.88278	5	8	positive regulation of leukocyte proliferation	positive regulation of leukocyte proliferation	SPN,NP,TNFSF13B,SYK,IL6	0.677067
GO:0070668	0.117124	2.99863	2.88278	5	8	positive regulation of mast cell proliferation	positive regulation of mast cell proliferation	SPN,NP,TNFSF13B,SYK,IL6	0.677067
GO:0007610	0.117191	1.46489	19.4588	24	54	behavior	behavior	LEP,FOSB,CCL5,CCR1,NR4A3,RNASE2,TYMP,SPN,CCL26,CXCL10,CYR61,IL8,PLAUR,OSM,PLAU,SYK,RAC2,ITGB2,SOD2,BDNF,NMUR2,DOCK2,IL6,C5AR1	0.677067
GO:0010941	0.117191	1.46489	19.4588	24	54	regulation of cell death	regulation of cell death	CD74,STAT1,SPHK1,MX1,PYCARD,SPN,IFI16,IGFBP3,TNFSF13B,HMOX1,HSPB1,LAG3,ANGPTL4,PRODH,BAG3,SOD2,TGM2,TNFSF10,BDNF,IL6,IFIH1,CASP1,SCIN,NUPR1	0.677067
GO:0042981	0.117191	1.46489	19.4588	24	54	regulation of apoptosis	regulation of apoptosis	CD74,STAT1,SPHK1,MX1,PYCARD,SPN,IFI16,IGFBP3,TNFSF13B,HMOX1,HSPB1,LAG3,ANGPTL4,PRODH,BAG3,SOD2,TGM2,TNFSF10,BDNF,IL6,IFIH1,CASP1,SCIN,NUPR1	0.677067
GO:0043067	0.117191	1.46489	19.4588	24	54	regulation of programmed cell death	regulation of programmed cell death	CD74,STAT1,SPHK1,MX1,PYCARD,SPN,IFI16,IGFBP3,TNFSF13B,HMOX1,HSPB1,LAG3,ANGPTL4,PRODH,BAG3,SOD2,TGM2,TNFSF10,BDNF,IL6,IFIH1,CASP1,SCIN,NUPR1	0.677067
GO:0006082	0.117971	1.61755	12.2518	16	34	organic acid metabolic process	organic acid metabolic process	CD74,LEP,WARS,APOC2,NFS1,SLC7A7,NP,PDPN,PTGS2,ALOX5,AGXT2L1,SYK,PRODH,WARS2,APOC1,MOXD1	0.677067
GO:0031325	0.118521	1.48964	17.657	22	49	positive regulation of cellular metabolic process	positive regulation of cellular metabolic process	CHURC1,TLR7,NPAS4,IRF1,PLEK,APOC2,NR4A3,SPN,CITED1,F12,HMOX1,ABCA1,SERTAD1,OSM,CD86,CEBPA,SYK,FOS,SOD2,APOC1,AXUD1,IL6	0.677067
GO:0042060	0.123784	1.81092	7.92764	11	22	wound healing	wound healing	PLEK,F12,HBEGF,HMOX1,PLAUR,WAS,PLAU,F13A1,SERPINA1,IL6,SERPING1	0.677067
GO:0055114	0.123784	1.81092	7.92764	11	22	oxidation reduction	oxidation reduction	CYBB,PTGS2,NQO1,ALOX5,HMOX1,CYBA,PRODH,SOD2,IFI30,MOXD1,STEAP2	0.677067
GO:0051252	0.127567	1.42997	20.5398	25	57	regulation of RNA metabolic process	regulation of RNA metabolic process	TEAD4,NPAS4,FOSB,ATF3,IRF1,STAT1,NR4A3,KLF4,IRF7,PRKAR1A,PRRX1,IFI16,CITED1,JUNB,HMOX1,OSM,CEBPA,ZFP36,ZNF83,FOS,TRIM22,IRF8,SOD2,AXUD1,IL6	0.677067
GO:0000302	0.12799	3.59184	2.16208	4	6	response to reactive oxygen species	response to reactive oxygen species	UCP2,HMOX1,FOS,SOD2	0.677067
GO:0002444	0.12799	3.59184	2.16208	4	6	myeloid leukocyte mediated immunity	myeloid leukocyte mediated immunity	LAT2,HMOX1,SYK,IL6	0.677067
GO:0002455	0.12799	3.59184	2.16208	4	6	humoral immune response mediated by circulating immunoglobulin	humoral immune response mediated by circulating immunoglobulin	C2,C1QC,C1QB,SERPING1	0.677067
GO:0002573	0.12799	3.59184	2.16208	4	6	myeloid leukocyte differentiation	myeloid leukocyte differentiation	IFI16,ABCA1,CEBPA,C1QC	0.677067
GO:0002695	0.12799	3.59184	2.16208	4	6	negative regulation of leukocyte activation	negative regulation of leukocyte activation	SPN,HMOX1,LAG3,LST1	0.677067
GO:0002703	0.12799	3.59184	2.16208	4	6	regulation of leukocyte mediated immunity	regulation of leukocyte mediated immunity	SPN,HMOX1,LAG3,SYK	0.677067
GO:0006800	0.12799	3.59184	2.16208	4	6	oxygen and reactive oxygen species metabolic process	oxygen and reactive oxygen species metabolic process	CYBB,RAC2,CYBA,SOD2	0.677067
GO:0006958	0.12799	3.59184	2.16208	4	6	complement activation, classical pathway	complement activation, classical pathway	C2,C1QC,C1QB,SERPING1	0.677067
GO:0008037	0.12799	3.59184	2.16208	4	6	cell recognition	cell recognition	FCGBP,NTM,BDNF,DOCK2	0.677067
GO:0030335	0.12799	3.59184	2.16208	4	6	positive regulation of cell migration	positive regulation of cell migration	SPHK1,PDPN,HBEGF,IL6	0.677067
GO:0031349	0.12799	3.59184	2.16208	4	6	positive regulation of defense response	positive regulation of defense response	LAG3,OSM,TGM2,IL6	0.677067
GO:0045055	0.12799	3.59184	2.16208	4	6	regulated secretory pathway	regulated secretory pathway	LAT2,HMOX1,SYK,STEAP2	0.677067
GO:0050730	0.12799	3.59184	2.16208	4	6	regulation of peptidyl-tyrosine phosphorylation	regulation of peptidyl-tyrosine phosphorylation	OSM,SYK,ITGB2,IL6	0.677067
GO:0050866	0.12799	3.59184	2.16208	4	6	negative regulation of cell activation	negative regulation of cell activation	SPN,HMOX1,LAG3,LST1	0.677067
GO:0051272	0.12799	3.59184	2.16208	4	6	positive regulation of cell motion	positive regulation of cell motion	SPHK1,PDPN,HBEGF,IL6	0.677067
GO:0040012	0.128292	2.06283	5.40521	8	15	regulation of locomotion	regulation of locomotion	ABI3,SPHK1,IGFBP3,PDPN,IL8,HBEGF,HMOX1,IL6	0.677067
GO:0015031	0.129344	1.68402	9.72938	13	27	protein transport	protein transport	CD74,STXBP2,PLEK,SPTBN1,FYB,PYCARD,VPS41,TAP1,TNFSF13B,ABCA1,HLA-DMA,SLC15A3,IL6	0.677067
GO:0045184	0.129344	1.68402	9.72938	13	27	establishment of protein localization	establishment of protein localization	CD74,STXBP2,PLEK,SPTBN1,FYB,PYCARD,VPS41,TAP1,TNFSF13B,ABCA1,HLA-DMA,SLC15A3,IL6	0.677067
GO:0045935	0.129344	1.68402	9.72938	13	27	positive regulation of nucleobase, nucleoside, nucleotide and nucleic acid metabolic process	positive regulation of nucleobase, nucleoside, nucleotide and nucleic acid metabolic process	CHURC1,NPAS4,IRF1,NR4A3,CITED1,ABCA1,SERTAD1,OSM,CD86,CEBPA,FOS,AXUD1,IL6	0.677067
GO:0048584	0.129344	1.68402	9.72938	13	27	positive regulation of response to stimulus	positive regulation of response to stimulus	TNFSF13B,LAT2,IL8,LAG3,C2,OSM,HLA-DMA,SYK,C1QC,TGM2,C1QB,IL6,SERPING1	0.677067
GO:0000303	0.129516	Inf	0.720695	2	2	response to superoxide	response to superoxide	UCP2,SOD2	0.677067
GO:0000305	0.129516	Inf	0.720695	2	2	response to oxygen radical	response to oxygen radical	UCP2,SOD2	0.677067
GO:0001893	0.129516	Inf	0.720695	2	2	maternal placenta development	maternal placenta development	JUNB,SPP1	0.677067
GO:0001906	0.129516	Inf	0.720695	2	2	cell killing	cell killing	FCER2,LAG3	0.677067
GO:0002286	0.129516	Inf	0.720695	2	2	T cell activation during immune response	T cell activation during immune response	CD86,ITGAL	0.677067
GO:0006399	0.129516	Inf	0.720695	2	2	tRNA metabolic process	tRNA metabolic process	WARS,WARS2	0.677067
GO:0006418	0.129516	Inf	0.720695	2	2	tRNA aminoacylation for protein translation	tRNA aminoacylation for protein translation	WARS,WARS2	0.677067
GO:0006436	0.129516	Inf	0.720695	2	2	tryptophanyl-tRNA aminoacylation	tryptophanyl-tRNA aminoacylation	WARS,WARS2	0.677067
GO:0006805	0.129516	Inf	0.720695	2	2	xenobiotic metabolic process	xenobiotic metabolic process	NQO1,HAMP	0.677067
GO:0008038	0.129516	Inf	0.720695	2	2	neuron recognition	neuron recognition	NTM,BDNF	0.677067
GO:0009116	0.129516	Inf	0.720695	2	2	nucleoside metabolic process	nucleoside metabolic process	TYMP,NP	0.677067
GO:0009395	0.129516	Inf	0.720695	2	2	phospholipid catabolic process	phospholipid catabolic process	APOC2,APOC1	0.677067
GO:0009410	0.129516	Inf	0.720695	2	2	response to xenobiotic stimulus	response to xenobiotic stimulus	NQO1,HAMP	0.677067
GO:0009593	0.129516	Inf	0.720695	2	2	detection of chemical stimulus	detection of chemical stimulus	LY96,SOD2	0.677067
GO:0009988	0.129516	Inf	0.720695	2	2	cell-cell recognition	cell-cell recognition	FCGBP,DOCK2	0.677067
GO:0010915	0.129516	Inf	0.720695	2	2	regulation of very-low-density lipoprotein particle clearance	regulation of very-low-density lipoprotein particle clearance	APOC2,APOC1	0.677067
GO:0010916	0.129516	Inf	0.720695	2	2	negative regulation of very-low-density lipoprotein particle clearance	negative regulation of very-low-density lipoprotein particle clearance	APOC2,APOC1	0.677067
GO:0010953	0.129516	Inf	0.720695	2	2	regulation of protein maturation by peptide bond cleavage	regulation of protein maturation by peptide bond cleavage	F12,SERPING1	0.677067
GO:0010984	0.129516	Inf	0.720695	2	2	regulation of lipoprotein particle clearance	regulation of lipoprotein particle clearance	APOC2,APOC1	0.677067
GO:0010985	0.129516	Inf	0.720695	2	2	negative regulation of lipoprotein particle clearance	negative regulation of lipoprotein particle clearance	APOC2,APOC1	0.677067
GO:0016197	0.129516	Inf	0.720695	2	2	endosome transport	endosome transport	WAS,ABCA1	0.677067
GO:0016358	0.129516	Inf	0.720695	2	2	dendrite development	dendrite development	LST1,BDNF	0.677067
GO:0018105	0.129516	Inf	0.720695	2	2	peptidyl-serine phosphorylation	peptidyl-serine phosphorylation	OSM,IL6	0.677067
GO:0019217	0.129516	Inf	0.720695	2	2	regulation of fatty acid metabolic process	regulation of fatty acid metabolic process	APOC2,APOC1	0.677067
GO:0022600	0.129516	Inf	0.720695	2	2	digestive system process	digestive system process	LEP,LDLR	0.677067
GO:0030299	0.129516	Inf	0.720695	2	2	intestinal cholesterol absorption	intestinal cholesterol absorption	LEP,LDLR	0.677067
GO:0030835	0.129516	Inf	0.720695	2	2	negative regulation of actin filament depolymerization	negative regulation of actin filament depolymerization	SPTBN1,SCIN	0.677067
GO:0030837	0.129516	Inf	0.720695	2	2	negative regulation of actin filament polymerization	negative regulation of actin filament polymerization	SPTBN1,SCIN	0.677067
GO:0031294	0.129516	Inf	0.720695	2	2	lymphocyte costimulation	lymphocyte costimulation	SPN,TNFSF13B	0.677067
GO:0031295	0.129516	Inf	0.720695	2	2	T cell costimulation	T cell costimulation	SPN,TNFSF13B	0.677067
GO:0031329	0.129516	Inf	0.720695	2	2	regulation of cellular catabolic process	regulation of cellular catabolic process	APOC2,APOC1	0.677067
GO:0031333	0.129516	Inf	0.720695	2	2	negative regulation of protein complex assembly	negative regulation of protein complex assembly	SPTBN1,SCIN	0.677067
GO:0031341	0.129516	Inf	0.720695	2	2	regulation of cell killing	regulation of cell killing	FCER2,LAG3	0.677067
GO:0031343	0.129516	Inf	0.720695	2	2	positive regulation of cell killing	positive regulation of cell killing	FCER2,LAG3	0.677067
GO:0032272	0.129516	Inf	0.720695	2	2	negative regulation of protein polymerization	negative regulation of protein polymerization	SPTBN1,SCIN	0.677067
GO:0032372	0.129516	Inf	0.720695	2	2	negative regulation of sterol transport	negative regulation of sterol transport	APOC2,APOC1	0.677067
GO:0032375	0.129516	Inf	0.720695	2	2	negative regulation of cholesterol transport	negative regulation of cholesterol transport	APOC2,APOC1	0.677067
GO:0033135	0.129516	Inf	0.720695	2	2	regulation of peptidyl-serine phosphorylation	regulation of peptidyl-serine phosphorylation	OSM,IL6	0.677067
GO:0033138	0.129516	Inf	0.720695	2	2	positive regulation of peptidyl-serine phosphorylation	positive regulation of peptidyl-serine phosphorylation	OSM,IL6	0.677067
GO:0034367	0.129516	Inf	0.720695	2	2	macromolecular complex remodeling	macromolecular complex remodeling	APOC2,APOC1	0.677067
GO:0034368	0.129516	Inf	0.720695	2	2	protein-lipid complex remodeling	protein-lipid complex remodeling	APOC2,APOC1	0.677067
GO:0034369	0.129516	Inf	0.720695	2	2	plasma lipoprotein particle remodeling	plasma lipoprotein particle remodeling	APOC2,APOC1	0.677067
GO:0034377	0.129516	Inf	0.720695	2	2	plasma lipoprotein particle assembly	plasma lipoprotein particle assembly	ABCA1,APOC1	0.677067
GO:0034382	0.129516	Inf	0.720695	2	2	chylomicron remnant clearance	chylomicron remnant clearance	APOC2,APOC1	0.677067
GO:0034383	0.129516	Inf	0.720695	2	2	low-density lipoprotein particle clearance	low-density lipoprotein particle clearance	LDLR,HMOX1	0.677067
GO:0034447	0.129516	Inf	0.720695	2	2	very-low-density lipoprotein particle clearance	very-low-density lipoprotein particle clearance	APOC2,APOC1	0.677067
GO:0040020	0.129516	Inf	0.720695	2	2	regulation of meiosis	regulation of meiosis	GPR3,OSM	0.677067
GO:0042304	0.129516	Inf	0.720695	2	2	regulation of fatty acid biosynthetic process	regulation of fatty acid biosynthetic process	APOC2,APOC1	0.677067
GO:0042311	0.129516	Inf	0.720695	2	2	vasodilation	vasodilation	HMOX1,SOD2	0.677067
GO:0042503	0.129516	Inf	0.720695	2	2	tyrosine phosphorylation of Stat3 protein	tyrosine phosphorylation of Stat3 protein	OSM,IL6	0.677067
GO:0043038	0.129516	Inf	0.720695	2	2	amino acid activation	amino acid activation	WARS,WARS2	0.677067
GO:0043039	0.129516	Inf	0.720695	2	2	tRNA aminoacylation	tRNA aminoacylation	WARS,WARS2	0.677067
GO:0043368	0.129516	Inf	0.720695	2	2	positive T cell selection	positive T cell selection	HLA-DMA,DOCK2	0.677067
GO:0043383	0.129516	Inf	0.720695	2	2	negative T cell selection	negative T cell selection	SPN,DOCK2	0.677067
GO:0043691	0.129516	Inf	0.720695	2	2	reverse cholesterol transport	reverse cholesterol transport	APOC2,ABCA1	0.677067
GO:0043900	0.129516	Inf	0.720695	2	2	regulation of multi-organism process	regulation of multi-organism process	SPN,FCER2	0.677067
GO:0044241	0.129516	Inf	0.720695	2	2	lipid digestion	lipid digestion	LEP,LDLR	0.677067
GO:0045059	0.129516	Inf	0.720695	2	2	positive thymic T cell selection	positive thymic T cell selection	HLA-DMA,DOCK2	0.677067
GO:0045060	0.129516	Inf	0.720695	2	2	negative thymic T cell selection	negative thymic T cell selection	SPN,DOCK2	0.677067
GO:0045445	0.129516	Inf	0.720695	2	2	myoblast differentiation	myoblast differentiation	IFRD1,IGFBP3	0.677067
GO:0045639	0.129516	Inf	0.720695	2	2	positive regulation of myeloid cell differentiation	positive regulation of myeloid cell differentiation	LEP,SCIN	0.677067
GO:0045768	0.129516	Inf	0.720695	2	2	positive regulation of anti-apoptosis	positive regulation of anti-apoptosis	HMOX1,IL6	0.677067
GO:0045861	0.129516	Inf	0.720695	2	2	negative regulation of proteolysis	negative regulation of proteolysis	TIMP1,SERPING1	0.677067
GO:0046165	0.129516	Inf	0.720695	2	2	alcohol biosynthetic process	alcohol biosynthetic process	LEP,PLEK	0.677067
GO:0046633	0.129516	Inf	0.720695	2	2	alpha-beta T cell proliferation	alpha-beta T cell proliferation	SYK,DOCK2	0.677067
GO:0046697	0.129516	Inf	0.720695	2	2	decidualization	decidualization	JUNB,SPP1	0.677067
GO:0048146	0.129516	Inf	0.720695	2	2	positive regulation of fibroblast proliferation	positive regulation of fibroblast proliferation	SPHK1,S100A6	0.677067
GO:0048259	0.129516	Inf	0.720695	2	2	regulation of receptor-mediated endocytosis	regulation of receptor-mediated endocytosis	APOC2,APOC1	0.677067
GO:0048261	0.129516	Inf	0.720695	2	2	negative regulation of receptor-mediated endocytosis	negative regulation of receptor-mediated endocytosis	APOC2,APOC1	0.677067
GO:0048741	0.129516	Inf	0.720695	2	2	skeletal muscle fiber development	skeletal muscle fiber development	IFRD1,IGFBP3	0.677067
GO:0048747	0.129516	Inf	0.720695	2	2	muscle fiber development	muscle fiber development	IFRD1,IGFBP3	0.677067
GO:0050701	0.129516	Inf	0.720695	2	2	interleukin-1 secretion	interleukin-1 secretion	PYCARD,ABCA1	0.677067
GO:0050702	0.129516	Inf	0.720695	2	2	interleukin-1 beta secretion	interleukin-1 beta secretion	PYCARD,ABCA1	0.677067
GO:0050851	0.129516	Inf	0.720695	2	2	antigen receptor-mediated signaling pathway	antigen receptor-mediated signaling pathway	LAT2,SYK	0.677067
GO:0050853	0.129516	Inf	0.720695	2	2	B cell receptor signaling pathway	B cell receptor signaling pathway	LAT2,SYK	0.677067
GO:0050892	0.129516	Inf	0.720695	2	2	intestinal absorption	intestinal absorption	LEP,LDLR	0.677067
GO:0051005	0.129516	Inf	0.720695	2	2	negative regulation of lipoprotein lipase activity	negative regulation of lipoprotein lipase activity	ANGPTL4,APOC1	0.677067
GO:0051084	0.129516	Inf	0.720695	2	2	'de novo' posttranslational protein folding	'de novo' posttranslational protein folding	DNAJB1,HLA-DMA	0.677067
GO:0051085	0.129516	Inf	0.720695	2	2	chaperone mediated protein folding requiring cofactor	chaperone mediated protein folding requiring cofactor	DNAJB1,HLA-DMA	0.677067
GO:0051445	0.129516	Inf	0.720695	2	2	regulation of meiotic cell cycle	regulation of meiotic cell cycle	GPR3,OSM	0.677067
GO:0051693	0.129516	Inf	0.720695	2	2	actin filament capping	actin filament capping	SPTBN1,SCIN	0.677067
GO:0060395	0.129516	Inf	0.720695	2	2	SMAD protein signal transduction	SMAD protein signal transduction	CITED1,FOS	0.677067
GO:0060696	0.129516	Inf	0.720695	2	2	regulation of phospholipid catabolic process	regulation of phospholipid catabolic process	APOC2,APOC1	0.677067
GO:0065005	0.129516	Inf	0.720695	2	2	protein-lipid complex assembly	protein-lipid complex assembly	ABCA1,APOC1	0.677067
GO:0016192	0.132722	1.50491	15.1346	19	42	vesicle-mediated transport	vesicle-mediated transport	STXBP2,LDLR,CCL5,PLEK,APOC2,VPS41,LAT2,HMOX1,WAS,ABCA1,NKD2,SYK,FCN1,CD14,APOC1,TFRC,SCIN,ARC,STEAP2	0.677067
GO:0032940	0.133027	1.54612	13.3329	17	37	secretion by cell	secretion by cell	LEP,STXBP2,CCL5,PLEK,PYCARD,VGF,TNFSF13B,LAT2,HMOX1,ABCA1,OSM,NKD2,SYK,BDNF,IL6,SCIN,STEAP2	0.677067
GO:0001704	0.135917	5.37805	1.44139	3	4	formation of primary germ layer	formation of primary germ layer	NR4A3,KLF4,PRKAR1A	0.677067
GO:0001707	0.135917	5.37805	1.44139	3	4	mesoderm formation	mesoderm formation	NR4A3,KLF4,PRKAR1A	0.677067
GO:0002478	0.135917	5.37805	1.44139	3	4	antigen processing and presentation of exogenous peptide antigen	antigen processing and presentation of exogenous peptide antigen	HLA-DOA,HLA-DMA,IFI30	0.677067
GO:0002495	0.135917	5.37805	1.44139	3	4	antigen processing and presentation of peptide antigen via MHC class II	antigen processing and presentation of peptide antigen via MHC class II	HLA-DOA,HLA-DMA,IFI30	0.677067
GO:0007200	0.135917	5.37805	1.44139	3	4	activation of phospholipase C activity by G-protein coupled receptor protein signaling pathway coupled to IP3 second messenger	activation of phospholipase C activity by G-protein coupled receptor protein signaling pathway coupled to IP3 second messenger	PLEK,TGM2,NMUR2	0.677067
GO:0015914	0.135917	5.37805	1.44139	3	4	phospholipid transport	phospholipid transport	APOC2,ABCA1,APOC1	0.677067
GO:0019884	0.135917	5.37805	1.44139	3	4	antigen processing and presentation of exogenous antigen	antigen processing and presentation of exogenous antigen	HLA-DOA,HLA-DMA,IFI30	0.677067
GO:0019886	0.135917	5.37805	1.44139	3	4	antigen processing and presentation of exogenous peptide antigen via MHC class II	antigen processing and presentation of exogenous peptide antigen via MHC class II	HLA-DOA,HLA-DMA,IFI30	0.677067
GO:0030225	0.135917	5.37805	1.44139	3	4	macrophage differentiation	macrophage differentiation	ABCA1,CEBPA,C1QC	0.677067
GO:0030384	0.135917	5.37805	1.44139	3	4	phosphoinositide metabolic process	phosphoinositide metabolic process	PLEK,PIP5K2B,PLAUR	0.677067
GO:0031348	0.135917	5.37805	1.44139	3	4	negative regulation of defense response	negative regulation of defense response	SPN,ZFP36,SERPING1	0.677067
GO:0032102	0.135917	5.37805	1.44139	3	4	negative regulation of response to external stimulus	negative regulation of response to external stimulus	LEP,SPN,ZFP36	0.677067
GO:0033344	0.135917	5.37805	1.44139	3	4	cholesterol efflux	cholesterol efflux	APOC2,ABCA1,APOC1	0.677067
GO:0042493	0.135917	5.37805	1.44139	3	4	response to drug	response to drug	NP,FOS,BDNF	0.677067
GO:0042632	0.135917	5.37805	1.44139	3	4	cholesterol homeostasis	cholesterol homeostasis	LDLR,APOC2,ABCA1	0.677067
GO:0044242	0.135917	5.37805	1.44139	3	4	cellular lipid catabolic process	cellular lipid catabolic process	APOC2,SPHK1,APOC1	0.677067
GO:0045638	0.135917	5.37805	1.44139	3	4	negative regulation of myeloid cell differentiation	negative regulation of myeloid cell differentiation	ABCA1,ZFP36,C1QC	0.677067
GO:0045730	0.135917	5.37805	1.44139	3	4	respiratory burst	respiratory burst	CYBB,RAC2,CYBA	0.677067
GO:0046634	0.135917	5.37805	1.44139	3	4	regulation of alpha-beta T cell activation	regulation of alpha-beta T cell activation	NP,CD86,SYK	0.677067
GO:0046635	0.135917	5.37805	1.44139	3	4	positive regulation of alpha-beta T cell activation	positive regulation of alpha-beta T cell activation	NP,CD86,SYK	0.677067
GO:0046637	0.135917	5.37805	1.44139	3	4	regulation of alpha-beta T cell differentiation	regulation of alpha-beta T cell differentiation	NP,CD86,SYK	0.677067
GO:0046638	0.135917	5.37805	1.44139	3	4	positive regulation of alpha-beta T cell differentiation	positive regulation of alpha-beta T cell differentiation	NP,CD86,SYK	0.677067
GO:0048332	0.135917	5.37805	1.44139	3	4	mesoderm morphogenesis	mesoderm morphogenesis	NR4A3,KLF4,PRKAR1A	0.677067
GO:0050729	0.135917	5.37805	1.44139	3	4	positive regulation of inflammatory response	positive regulation of inflammatory response	OSM,TGM2,IL6	0.677067
GO:0051004	0.135917	5.37805	1.44139	3	4	regulation of lipoprotein lipase activity	regulation of lipoprotein lipase activity	APOC2,ANGPTL4,APOC1	0.677067
GO:0055092	0.135917	5.37805	1.44139	3	4	sterol homeostasis	sterol homeostasis	LDLR,APOC2,ABCA1	0.677067
GO:0006915	0.136003	1.34784	28.1071	33	78	apoptosis	apoptosis	CD74,STAT1,SPHK1,GADD45B,MX1,LY86,GADD45A,PYCARD,SPN,IFI16,IGFBP3,TNFSF13B,GPR65,TNFRSF1B,HMOX1,HSPB1,LAG3,OSM,ANGPTL4,PRODH,BAG3,ITGB2,SOD2,TGM2,CD14,TNFSF10,BDNF,AXUD1,IL6,IFIH1,CASP1,SCIN,NUPR1	0.677067
GO:0012501	0.136003	1.34784	28.1071	33	78	programmed cell death	programmed cell death	CD74,STAT1,SPHK1,GADD45B,MX1,LY86,GADD45A,PYCARD,SPN,IFI16,IGFBP3,TNFSF13B,GPR65,TNFRSF1B,HMOX1,HSPB1,LAG3,OSM,ANGPTL4,PRODH,BAG3,ITGB2,SOD2,TGM2,CD14,TNFSF10,BDNF,AXUD1,IL6,IFIH1,CASP1,SCIN,NUPR1	0.677067
GO:0046483	0.139718	1.80753	7.20695	10	20	heterocycle metabolic process	heterocycle metabolic process	GPR3,CECR1,TYMP,NFS1,NP,ADM,HMOX1,ABCA1,PRODH,MOXD1	0.677067
GO:0006355	0.140915	1.41419	19.8191	24	55	regulation of transcription, DNA-dependent	regulation of transcription, DNA-dependent	TEAD4,NPAS4,FOSB,ATF3,IRF1,STAT1,NR4A3,KLF4,IRF7,PRKAR1A,PRRX1,IFI16,CITED1,JUNB,HMOX1,OSM,CEBPA,ZNF83,FOS,TRIM22,IRF8,SOD2,AXUD1,IL6	0.677067
GO:0002696	0.145198	2.10193	4.68452	7	13	positive regulation of leukocyte activation	positive regulation of leukocyte activation	SPN,NP,TNFSF13B,CD86,HLA-DMA,SYK,IL6	0.677067
GO:0043122	0.145198	2.10193	4.68452	7	13	regulation of I-kappaB kinase/NF-kappaB cascade	regulation of I-kappaB kinase/NF-kappaB cascade	HMOX1,TGM2,TNFSF10,LGALS9,CASP1,TFG,APOL3	0.677067
GO:0043123	0.145198	2.10193	4.68452	7	13	positive regulation of I-kappaB kinase/NF-kappaB cascade	positive regulation of I-kappaB kinase/NF-kappaB cascade	HMOX1,TGM2,TNFSF10,LGALS9,CASP1,TFG,APOL3	0.677067
GO:0040007	0.145508	1.67089	9.00868	12	25	growth	growth	LEP,SPHK1,VGF,IGFBP3,CYR61,PTGS2,PLAUR,OSM,CAPRIN2,EMP3,NMUR2,NUPR1	0.677067
GO:0045941	0.145508	1.67089	9.00868	12	25	positive regulation of transcription	positive regulation of transcription	CHURC1,NPAS4,IRF1,NR4A3,CITED1,SERTAD1,OSM,CD86,CEBPA,FOS,AXUD1,IL6	0.677067
GO:0010604	0.145998	1.45677	16.2156	20	45	positive regulation of macromolecule metabolic process	positive regulation of macromolecule metabolic process	CHURC1,TLR7,NPAS4,IRF1,PLEK,NR4A3,SPN,FCER2,TNFSF13B,CITED1,F12,HMOX1,SERTAD1,OSM,CD86,CEBPA,SYK,FOS,AXUD1,IL6	0.677067
GO:0043085	0.148034	1.58617	10.8104	14	30	positive regulation of catalytic activity	positive regulation of catalytic activity	PSMB9,GPR3,STAT1,PLEK,APOC2,SPHK1,GADD45B,PYCARD,PSMB8,FCER2,SYK,TGM2,NMUR2,C5AR1	0.677067
GO:0065003	0.148034	1.58617	10.8104	14	30	macromolecular complex assembly	macromolecular complex assembly	CD74,SPTBN1,NFS1,SLC7A7,WAS,ABCA1,HLA-DMA,SYK,TRIM22,CYBA,SOD2,TGM2,APOC1,SCIN	0.677067
GO:0006351	0.151902	1.38325	20.9001	25	58	transcription, DNA-dependent	transcription, DNA-dependent	TEAD4,NPAS4,FOSB,ATF3,IRF1,STAT1,NR4A3,KLF4,IRF7,PRKAR1A,PRRX1,IFI16,CITED1,JUNB,HMOX1,OSM,CEBPA,ZNF83,FOS,TRIM22,IRF8,NMI,SOD2,AXUD1,IL6	0.677067
GO:0032774	0.151902	1.38325	20.9001	25	58	RNA biosynthetic process	RNA biosynthetic process	TEAD4,NPAS4,FOSB,ATF3,IRF1,STAT1,NR4A3,KLF4,IRF7,PRKAR1A,PRRX1,IFI16,CITED1,JUNB,HMOX1,OSM,CEBPA,ZNF83,FOS,TRIM22,IRF8,NMI,SOD2,AXUD1,IL6	0.677067
GO:0016070	0.153498	1.33979	25.5847	30	71	RNA metabolic process	RNA metabolic process	TEAD4,NPAS4,WARS,FOSB,ATF3,IRF1,STAT1,ISG20,NR4A3,RNASE2,KLF4,IRF7,PRKAR1A,PRRX1,IFI16,CITED1,JUNB,HMOX1,OSM,CEBPA,ZFP36,ZNF83,FOS,TRIM22,IRF8,NMI,SOD2,WARS2,AXUD1,IL6	0.677067
GO:0001817	0.158093	1.80417	6.48625	9	18	regulation of cytokine production	regulation of cytokine production	TLR7,IRF1,PYCARD,SPN,HMOX1,LAG3,CD86,SYK,IL6	0.677067
GO:0032269	0.164917	2.15802	3.96382	6	11	negative regulation of cellular protein metabolic process	negative regulation of cellular protein metabolic process	SPTBN1,IGFBP3,TIMP1,HHATL,SCIN,SERPING1	0.677067
GO:0051248	0.164917	2.15802	3.96382	6	11	negative regulation of protein metabolic process	negative regulation of protein metabolic process	SPTBN1,IGFBP3,TIMP1,HHATL,SCIN,SERPING1	0.677067
GO:0019752	0.165924	1.50997	11.8915	15	33	carboxylic acid metabolic process	carboxylic acid metabolic process	CD74,LEP,WARS,APOC2,NFS1,SLC7A7,PDPN,PTGS2,ALOX5,AGXT2L1,SYK,PRODH,WARS2,APOC1,MOXD1	0.677067
GO:0042180	0.165924	1.50997	11.8915	15	33	cellular ketone metabolic process	cellular ketone metabolic process	CD74,LEP,WARS,APOC2,NFS1,SLC7A7,PDPN,PTGS2,ALOX5,AGXT2L1,SYK,PRODH,WARS2,APOC1,MOXD1	0.677067
GO:0043436	0.165924	1.50997	11.8915	15	33	oxoacid metabolic process	oxoacid metabolic process	CD74,LEP,WARS,APOC2,NFS1,SLC7A7,PDPN,PTGS2,ALOX5,AGXT2L1,SYK,PRODH,WARS2,APOC1,MOXD1	0.677067
GO:0044093	0.165924	1.50997	11.8915	15	33	positive regulation of molecular function	positive regulation of molecular function	PSMB9,GPR3,STAT1,PLEK,APOC2,SPHK1,GADD45B,PYCARD,PSMB8,FCER2,SYK,TGM2,NMUR2,IL6,C5AR1	0.677067
GO:0044248	0.165924	1.50997	11.8915	15	33	cellular catabolic process	cellular catabolic process	PSMB9,LDLR,ISG20,APOC2,SPHK1,RNASE2,PSMB8,ISG15,NP,HMOX1,ZFP36,HERC5,PRODH,APOC1,MOXD1	0.677067
GO:0060255	0.166205	1.24043	45.7641	51	127	regulation of macromolecule metabolic process	regulation of macromolecule metabolic process	CHURC1,SP110,TEAD4,TLR7,NPAS4,FOSB,ATF3,IRF1,STAT1,PLEK,NR4A3,SPTBN1,KLF4,PYCARD,SPN,IRF7,FCER2,PRKAR1A,PRRX1,IFI16,IGFBP3,TNFSF13B,CITED1,JUNB,F12,HMOX1,PLAUR,HSPB1,LAG3,SERTAD1,OSM,CD86,CEBPA,S100A11,ZFP36,TIMP1,SYK,ZNF83,FOS,TRIM22,IRF8,PRIC285,ITGB2,SOD2,HHATL,IFI30,AEBP1,AXUD1,IL6,SCIN,SERPING1	0.677067
GO:0051649	0.167266	1.36667	20.1795	24	56	establishment of localization in cell	establishment of localization in cell	CD74,NUSAP1,LEP,STXBP2,CCL5,PLEK,SPTBN1,FYB,PYCARD,VPS41,VGF,TNFSF13B,UCP2,LAT2,HMOX1,WAS,ABCA1,OSM,NKD2,SYK,BDNF,IL6,SCIN,STEAP2	0.677067
GO:0044237	0.167749	1.18285	100.537	107	279	cellular metabolic process	cellular metabolic process	CHURC1,SP110,CD74,TEAD4,PSMB9,LEP,TLR7,DNAJB1,GPR3,NPAS4,WARS,SPOCD1,ABI3,FOSB,ATF3,DNAJB5,IRF1,STAT1,LDLR,CECR1,PLEK,ISG20,APOC2,NR4A3,SPHK1,GADD45B,RNASE2,SPTBN1,FYB,KLF4,CYBB,GADD45A,TYMP,PYCARD,SPN,IRF7,CD37,PSMB8,NFS1,OAS2,PIP5K2B,ISG15,SLC7A7,PRKAR1A,PRRX1,VGF,IFI16,NP,IGFBP3,CITED1,JUNB,F12,PDPN,PTGS2,NQO1,ALOX5,ADM,SIK1,HMOX1,PLAUR,HSPB1,LAG3,ABCA1,SERTAD1,OSM,AGXT2L1,CD86,CEBPA,S100A11,D…	0.677067
GO:0007243	0.175872	1.39738	16.576	20	46	protein kinase cascade	protein kinase cascade	TLR7,STAT1,PLEK,GADD45B,FYB,SIK1,HMOX1,OSM,ZFP36,SYK,LY96,NMI,TGM2,TNFSF10,LGALS9,IL6,CASP1,TFG,C5AR1,APOL3	0.677067
GO:0051641	0.178724	1.33929	21.2605	25	59	cellular localization	cellular localization	CD74,NUSAP1,LEP,STXBP2,CCL5,PLEK,SPTBN1,FYB,PYCARD,VPS41,VGF,TNFSF13B,UCP2,LAT2,HMOX1,WAS,ABCA1,OSM,NKD2,SYK,BDNF,DOCK2,IL6,SCIN,STEAP2	0.677067
GO:0006959	0.179444	1.80083	5.76556	8	16	humoral immune response	humoral immune response	LY86,TREM2,C2,C1QC,GPR183,C1QB,IL6,SERPING1	0.677067
GO:0040008	0.179444	1.80083	5.76556	8	16	regulation of growth	regulation of growth	LEP,SPHK1,VGF,IGFBP3,CYR61,OSM,CAPRIN2,NMUR2	0.677067
GO:0007049	0.179721	1.41954	14.7742	18	41	cell cycle	cell cycle	PSMB9,NUSAP1,GPR3,AIF1,SPHK1,GADD45B,GADD45A,PSMB8,JUNB,PDPN,IL8,SIK1,SERTAD1,OSM,HERC5,DUSP1,S100A6,RGS2	0.677067
GO:0007154	0.181742	1.17695	89.0058	95	247	cell communication	cell communication	APBB1IP,HLA-DRB3,CD74,LEP,TLR7,GPR3,NPAS4,STAT1,KREMEN2,CCL5,CCR1,PLEK,ADAP2,SPHK1,GADD45B,MX1,SPTBN1,FYB,ITGAX,ADAMTS1,PYCARD,SPN,ARHGAP25,CCL26,CXCL10,PIP5K2B,STC1,ISG15,PRKAR1A,VGF,IFI16,IGFBP3,TNFSF13B,CITED1,PDPN,LAT2,IL8,GPR65,NQO1,DTNA,ADM,HBEGF,SIK1,HMOX1,PLAUR,LAG3,ABCA1,OSM,CD86,CEBPA,NKD2,CD53,S100A11,LILRB4,ZFP36,PLAU,SYK,ANGPTL4,FOS,PNOC,ITGAL,RAC2,LY96,NMI,NPTX2,CLIC1,FCN1,ITGB2,TGM…	0.677067
GO:0031324	0.183022	1.44893	12.9725	16	36	negative regulation of cellular metabolic process	negative regulation of cellular metabolic process	FOSB,PLEK,SPTBN1,KLF4,IRF7,IGFBP3,LAG3,CEBPA,S100A11,TIMP1,IRF8,HHATL,APOC1,IL6,SCIN,SERPING1	0.677067
GO:0006519	0.185126	1.63941	7.56729	10	21	cellular amino acid and derivative metabolic process	cellular amino acid and derivative metabolic process	WARS,NFS1,SLC7A7,AGXT2L1,GGT7,PRODH,SOD2,WARS2,APOC1,MOXD1	0.677067
GO:0010627	0.185126	1.63941	7.56729	10	21	regulation of protein kinase cascade	regulation of protein kinase cascade	HMOX1,OSM,SYK,TGM2,TNFSF10,LGALS9,IL6,CASP1,TFG,APOL3	0.677067
GO:0055066	0.185126	1.63941	7.56729	10	21	di-, tri-valent inorganic cation homeostasis	di-, tri-valent inorganic cation homeostasis	CCL5,CCR1,STC1,HMOX1,HAMP,SOD2,TGM2,NMUR2,TFRC,C5AR1	0.677067
GO:0051173	0.185456	1.48936	11.1708	14	31	positive regulation of nitrogen compound metabolic process	positive regulation of nitrogen compound metabolic process	CHURC1,NPAS4,IRF1,NR4A3,CITED1,ABCA1,SERTAD1,OSM,CD86,CEBPA,FOS,SOD2,AXUD1,IL6	0.677067
GO:0080090	0.185763	1.22098	46.1245	51	128	regulation of primary metabolic process	regulation of primary metabolic process	CHURC1,SP110,TEAD4,LEP,GPR3,NPAS4,FOSB,ATF3,IRF1,STAT1,PLEK,APOC2,NR4A3,SPTBN1,KLF4,PYCARD,IRF7,PRKAR1A,PRRX1,IFI16,IGFBP3,CITED1,JUNB,F12,SERPINA3,HMOX1,PLAUR,HSPB1,ABCA1,SERTAD1,OSM,CD86,CEBPA,S100A11,ZFP36,TIMP1,SYK,ZNF83,FOS,TRIM22,IRF8,PRIC285,ITGB2,SOD2,HHATL,AEBP1,APOC1,AXUD1,IL6,SCIN,SERPING1	0.677067
GO:0010942	0.186482	1.54792	9.36903	12	26	positive regulation of cell death	positive regulation of cell death	MX1,PYCARD,SPN,IFI16,IGFBP3,HMOX1,LAG3,PRODH,TGM2,TNFSF10,SCIN,NUPR1	0.677067
GO:0043065	0.186482	1.54792	9.36903	12	26	positive regulation of apoptosis	positive regulation of apoptosis	MX1,PYCARD,SPN,IFI16,IGFBP3,HMOX1,LAG3,PRODH,TGM2,TNFSF10,SCIN,NUPR1	0.677067
GO:0043068	0.186482	1.54792	9.36903	12	26	positive regulation of programmed cell death	positive regulation of programmed cell death	MX1,PYCARD,SPN,IFI16,IGFBP3,HMOX1,LAG3,PRODH,TGM2,TNFSF10,SCIN,NUPR1	0.677067
GO:0002274	0.188204	2.24385	3.24313	5	9	myeloid leukocyte activation	myeloid leukocyte activation	CD74,LAT2,IL8,HMOX1,SYK	0.677067
GO:0002683	0.188204	2.24385	3.24313	5	9	negative regulation of immune system process	negative regulation of immune system process	SPN,HMOX1,LAG3,LST1,SERPING1	0.677067
GO:0006986	0.188204	2.24385	3.24313	5	9	response to unfolded protein	response to unfolded protein	DNAJB1,DNAJB5,HSPB1,CLIC1,HSPA6	0.677067
GO:0009306	0.188204	2.24385	3.24313	5	9	protein secretion	protein secretion	PLEK,PYCARD,TNFSF13B,ABCA1,IL6	0.677067
GO:0042129	0.188204	2.24385	3.24313	5	9	regulation of T cell proliferation	regulation of T cell proliferation	SPN,NP,TNFSF13B,SYK,IL6	0.677067
GO:0045596	0.188204	2.24385	3.24313	5	9	negative regulation of cell differentiation	negative regulation of cell differentiation	ABCA1,ZFP36,C1QC,SOD2,BDNF	0.677067
GO:0070662	0.188204	2.24385	3.24313	5	9	mast cell proliferation	mast cell proliferation	SPN,NP,TNFSF13B,SYK,IL6	0.677067
GO:0070666	0.188204	2.24385	3.24313	5	9	regulation of mast cell proliferation	regulation of mast cell proliferation	SPN,NP,TNFSF13B,SYK,IL6	0.677067
GO:0006508	0.199357	1.3989	14.0535	17	39	proteolysis	proteolysis	PSMB9,ADAMTS1,LAP3,PYCARD,CTSC,PSMB8,ISG15,F12,PLAUR,C2,TIMP1,PLAU,HERC5,CTSH,AEBP1,CASP1,SERPING1	0.677067
GO:0006631	0.204499	1.79752	5.04486	7	14	fatty acid metabolic process	fatty acid metabolic process	CD74,APOC2,PDPN,PTGS2,ALOX5,SYK,APOC1	0.677067
GO:0006979	0.204499	1.79752	5.04486	7	14	response to oxidative stress	response to oxidative stress	CCL5,UCP2,PTGS2,HMOX1,FOS,SOD2,DUSP1	0.677067
GO:0030334	0.204499	1.79752	5.04486	7	14	regulation of cell migration	regulation of cell migration	ABI3,SPHK1,IGFBP3,PDPN,HBEGF,HMOX1,IL6	0.677067
GO:0051270	0.204499	1.79752	5.04486	7	14	regulation of cell motion	regulation of cell motion	ABI3,SPHK1,IGFBP3,PDPN,HBEGF,HMOX1,IL6	0.677067
GO:0051345	0.204499	1.79752	5.04486	7	14	positive regulation of hydrolase activity	positive regulation of hydrolase activity	STAT1,PLEK,APOC2,PYCARD,TGM2,NMUR2,C5AR1	0.677067
GO:0008152	0.207342	1.15244	120.356	126	334	metabolic process	metabolic process	CHURC1,SP110,CD74,TEAD4,PSMB9,BTN3A1,LEP,TLR7,DNAJB1,GPR3,NPAS4,NPL,WARS,SPOCD1,ABI3,FOSB,METTL7B,ATF3,DNAJB5,IRF1,STAT1,LDLR,CECR1,PLEK,ISG20,APOC2,NR4A3,SPHK1,GADD45B,RNASE2,SPTBN1,FYB,KLF4,CYBB,GADD45A,TYMP,ADAMTS1,LAP3,PYCARD,CHI3L2,SPN,IRF7,CD37,CTSC,PSMB8,NFS1,OAS2,FCER2,PIP5K2B,ISG15,SLC7A7,PRKAR1A,PRRX1,VGF,IFI16,NP,IGFBP3,TNFSF13B,CITED1,JUNB,F12,PDPN,SERPINA3,PTGS2,NQO1,ALOX5,ADM,SIK1,H…	0.677067
GO:0008104	0.207428	1.46663	10.4501	13	29	protein localization	protein localization	CD74,STXBP2,PLEK,SPTBN1,FYB,PYCARD,VPS41,TAP1,TNFSF13B,ABCA1,HLA-DMA,SLC15A3,IL6	0.677067
GO:0009889	0.208341	1.21324	40.7192	45	113	regulation of biosynthetic process	regulation of biosynthetic process	CHURC1,SP110,TEAD4,LEP,TLR7,GPR3,NPAS4,FOSB,ATF3,IRF1,STAT1,PLEK,APOC2,NR4A3,KLF4,PYCARD,SPN,IRF7,FCER2,PRKAR1A,PRRX1,IFI16,CITED1,JUNB,HMOX1,HSPB1,LAG3,ABCA1,SERTAD1,OSM,CD86,CEBPA,S100A11,SYK,ZNF83,FOS,TRIM22,IRF8,PRIC285,SOD2,HHATL,AEBP1,APOC1,AXUD1,IL6	0.677067
GO:0010740	0.209543	1.62	6.8466	9	19	positive regulation of protein kinase cascade	positive regulation of protein kinase cascade	HMOX1,OSM,TGM2,TNFSF10,LGALS9,IL6,CASP1,TFG,APOL3	0.677067
GO:0031399	0.209543	1.62	6.8466	9	19	regulation of protein modification process	regulation of protein modification process	PRKAR1A,IGFBP3,F12,OSM,SYK,ITGB2,HHATL,IL6,SERPING1	0.677067
GO:0044249	0.211426	1.17754	60.178	65	167	cellular biosynthetic process	cellular biosynthetic process	CHURC1,SP110,CD74,TEAD4,LEP,TLR7,GPR3,NPAS4,WARS,SPOCD1,FOSB,ATF3,IRF1,STAT1,LDLR,CECR1,PLEK,APOC2,NR4A3,KLF4,TYMP,PYCARD,SPN,IRF7,CD37,NFS1,PRKAR1A,PRRX1,IFI16,NP,CITED1,JUNB,PTGS2,NQO1,ALOX5,ADM,HMOX1,PLAUR,HSPB1,LAG3,ABCA1,SERTAD1,OSM,CD86,CEBPA,S100A11,SYK,ZNF83,FOS,GGT7,TRIM22,IRF8,CYBA,PRODH,NMI,PRIC285,SOD2,WARS2,HHATL,AEBP1,APOC1,AXUD1,NECAB2,IL6,DDOST	0.677067
GO:0044260	0.215712	1.16124	74.9522	80	208	cellular macromolecule metabolic process	cellular macromolecule metabolic process	CHURC1,SP110,TEAD4,PSMB9,TLR7,DNAJB1,NPAS4,WARS,SPOCD1,ABI3,FOSB,ATF3,DNAJB5,IRF1,STAT1,LDLR,PLEK,ISG20,NR4A3,GADD45B,RNASE2,SPTBN1,FYB,KLF4,GADD45A,TYMP,PYCARD,SPN,IRF7,CD37,PSMB8,NFS1,ISG15,PRKAR1A,PRRX1,IFI16,IGFBP3,CITED1,JUNB,F12,SIK1,HMOX1,PLAUR,HSPB1,LAG3,SERTAD1,OSM,CD86,CEBPA,S100A11,DUSP5,ZFP36,TIMP1,HLA-DMA,HERC5,SYK,ZNF83,FOS,F13A1,TRIM22,IRF8,NMI,BAG3,PRIC285,ITGB2,SOD2,TGM2,DUSP1,WA…	0.677067
GO:0006636	0.2162	2.38912	2.52243	4	7	unsaturated fatty acid biosynthetic process	unsaturated fatty acid biosynthetic process	CD74,PTGS2,ALOX5,SYK	0.677067
GO:0007202	0.2162	2.38912	2.52243	4	7	activation of phospholipase C activity	activation of phospholipase C activity	PLEK,TGM2,NMUR2,C5AR1	0.677067
GO:0008154	0.2162	2.38912	2.52243	4	7	actin polymerization or depolymerization	actin polymerization or depolymerization	PLEK,SPTBN1,WAS,SCIN	0.677067
GO:0010863	0.2162	2.38912	2.52243	4	7	positive regulation of phospholipase C activity	positive regulation of phospholipase C activity	PLEK,TGM2,NMUR2,C5AR1	0.677067
GO:0030162	0.2162	2.38912	2.52243	4	7	regulation of proteolysis	regulation of proteolysis	F12,PLAUR,TIMP1,SERPING1	0.677067
GO:0032103	0.2162	2.38912	2.52243	4	7	positive regulation of response to external stimulus	positive regulation of response to external stimulus	IL8,OSM,TGM2,IL6	0.677067
GO:0044270	0.2162	2.38912	2.52243	4	7	nitrogen compound catabolic process	nitrogen compound catabolic process	NP,HMOX1,PRODH,MOXD1	0.677067
GO:0046456	0.2162	2.38912	2.52243	4	7	icosanoid biosynthetic process	icosanoid biosynthetic process	CD74,PTGS2,ALOX5,SYK	0.677067
GO:0048872	0.2162	2.38912	2.52243	4	7	homeostasis of number of cells	homeostasis of number of cells	TNFSF13B,HMOX1,TIMP1,IL6	0.677067
GO:0009056	0.222246	1.25541	25.5847	29	71	catabolic process	catabolic process	PSMB9,LDLR,ISG20,APOC2,SPHK1,RNASE2,ADAMTS1,LAP3,PYCARD,CHI3L2,CTSC,PSMB8,ISG15,NP,F12,HMOX1,PLAUR,C2,ZFP36,TIMP1,PLAU,HERC5,PRODH,CTSH,AEBP1,APOC1,CASP1,MOXD1,SERPING1	0.677067
GO:0034645	0.22303	1.19568	42.8813	47	119	cellular macromolecule biosynthetic process	cellular macromolecule biosynthetic process	CHURC1,SP110,TEAD4,TLR7,NPAS4,WARS,SPOCD1,FOSB,ATF3,IRF1,STAT1,LDLR,NR4A3,KLF4,TYMP,PYCARD,SPN,IRF7,CD37,PRKAR1A,PRRX1,IFI16,CITED1,JUNB,HMOX1,PLAUR,HSPB1,LAG3,SERTAD1,OSM,CD86,CEBPA,S100A11,SYK,ZNF83,FOS,TRIM22,IRF8,NMI,PRIC285,SOD2,WARS2,HHATL,AEBP1,AXUD1,IL6,DDOST	0.677067
GO:0031326	0.224119	1.20131	39.9986	44	111	regulation of cellular biosynthetic process	regulation of cellular biosynthetic process	CHURC1,SP110,TEAD4,LEP,TLR7,GPR3,NPAS4,FOSB,ATF3,IRF1,STAT1,PLEK,APOC2,NR4A3,KLF4,PYCARD,SPN,IRF7,PRKAR1A,PRRX1,IFI16,CITED1,JUNB,HMOX1,HSPB1,LAG3,ABCA1,SERTAD1,OSM,CD86,CEBPA,S100A11,SYK,ZNF83,FOS,TRIM22,IRF8,PRIC285,SOD2,HHATL,AEBP1,APOC1,AXUD1,IL6	0.677067
GO:0040011	0.227363	1.28	20.9001	24	58	locomotion	locomotion	ABI3,PARP9,CCL5,CCR1,SPHK1,RNASE2,TYMP,SPN,CCL26,CXCL10,IGFBP3,CYR61,PDPN,IL8,HBEGF,HMOX1,PLAUR,PLAU,SYK,RAC2,ITGB2,DOCK2,IL6,C5AR1	0.677067
GO:0001932	0.23429	1.79424	4.32417	6	12	regulation of protein amino acid phosphorylation	regulation of protein amino acid phosphorylation	PRKAR1A,IGFBP3,OSM,SYK,ITGB2,IL6	0.677067
GO:0009894	0.23429	1.79424	4.32417	6	12	regulation of catabolic process	regulation of catabolic process	APOC2,F12,PLAUR,TIMP1,APOC1,SERPING1	0.677067
GO:0009057	0.235627	1.28492	19.0984	22	53	macromolecule catabolic process	macromolecule catabolic process	PSMB9,LDLR,ISG20,RNASE2,ADAMTS1,LAP3,PYCARD,CHI3L2,CTSC,PSMB8,ISG15,F12,PLAUR,C2,ZFP36,TIMP1,PLAU,HERC5,CTSH,AEBP1,CASP1,SERPING1	0.677067
GO:0006917	0.236245	1.4993	7.92764	10	22	induction of apoptosis	induction of apoptosis	MX1,PYCARD,SPN,IFI16,HMOX1,LAG3,PRODH,TGM2,TNFSF10,NUPR1	0.677067
GO:0012502	0.236245	1.4993	7.92764	10	22	induction of programmed cell death	induction of programmed cell death	MX1,PYCARD,SPN,IFI16,HMOX1,LAG3,PRODH,TGM2,TNFSF10,NUPR1	0.677067
GO:0051726	0.236245	1.4993	7.92764	10	22	regulation of cell cycle	regulation of cell cycle	NUSAP1,GPR3,SPHK1,GADD45B,GADD45A,JUNB,SIK1,SERTAD1,OSM,HERC5	0.677067
GO:0055080	0.236245	1.4993	7.92764	10	22	cation homeostasis	cation homeostasis	CCL5,CCR1,STC1,HMOX1,HAMP,SOD2,TGM2,NMUR2,TFRC,C5AR1	0.677067
GO:0009892	0.23753	1.3349	14.4139	17	40	negative regulation of metabolic process	negative regulation of metabolic process	FOSB,PLEK,APOC2,SPTBN1,KLF4,IRF7,IGFBP3,LAG3,CEBPA,S100A11,TIMP1,IRF8,HHATL,APOC1,IL6,SCIN,SERPING1	0.677067
GO:0022607	0.23753	1.3349	14.4139	17	40	cellular component assembly	cellular component assembly	CD74,PLEK,SPTBN1,NFS1,SLC7A7,WAS,ABCA1,HLA-DMA,SYK,LCP1,RAC2,TRIM22,CYBA,SOD2,TGM2,APOC1,SCIN	0.677067
GO:0043170	0.242206	1.1374	88.2851	93	245	macromolecule metabolic process	macromolecule metabolic process	CHURC1,SP110,TEAD4,PSMB9,TLR7,DNAJB1,NPAS4,WARS,SPOCD1,ABI3,FOSB,ATF3,DNAJB5,IRF1,STAT1,LDLR,PLEK,ISG20,NR4A3,GADD45B,RNASE2,SPTBN1,FYB,KLF4,GADD45A,TYMP,ADAMTS1,LAP3,PYCARD,CHI3L2,SPN,IRF7,CD37,CTSC,PSMB8,NFS1,FCER2,ISG15,PRKAR1A,PRRX1,IFI16,IGFBP3,TNFSF13B,CITED1,JUNB,F12,SIK1,HMOX1,PLAUR,HSPB1,LAG3,SERTAD1,C2,OSM,CD86,CEBPA,S100A11,DUSP5,ZFP36,TIMP1,PLAU,HLA-DMA,HERC5,SYK,ZNF83,FOS,F13A1,TRIM2…	0.677067
GO:0032268	0.245219	1.35256	12.6122	15	35	regulation of cellular protein metabolic process	regulation of cellular protein metabolic process	PLEK,SPTBN1,PRKAR1A,IGFBP3,F12,PLAUR,HSPB1,OSM,TIMP1,SYK,ITGB2,HHATL,IL6,SCIN,SERPING1	0.677067
GO:0001655	0.250803	2.68293	1.80174	3	5	urogenital system development	urogenital system development	ADAMTS1,CITED1,BDNF	0.677067
GO:0001822	0.250803	2.68293	1.80174	3	5	kidney development	kidney development	ADAMTS1,CITED1,BDNF	0.677067
GO:0002440	0.250803	2.68293	1.80174	3	5	production of molecular mediator of immune response	production of molecular mediator of immune response	TNFSF13B,HMOX1,IL6	0.677067
GO:0002448	0.250803	2.68293	1.80174	3	5	mast cell mediated immunity	mast cell mediated immunity	LAT2,HMOX1,SYK	0.677067
GO:0002819	0.250803	2.68293	1.80174	3	5	regulation of adaptive immune response	regulation of adaptive immune response	SPN,TNFSF13B,CD86	0.677067
GO:0002822	0.250803	2.68293	1.80174	3	5	regulation of adaptive immune response based on somatic recombination of immune receptors built from immunoglobulin superfamily domains	regulation of adaptive immune response based on somatic recombination of immune receptors built from immunoglobulin superfamily domains	SPN,TNFSF13B,CD86	0.677067
GO:0006692	0.250803	2.68293	1.80174	3	5	prostanoid metabolic process	prostanoid metabolic process	CD74,PDPN,PTGS2	0.677067
GO:0006693	0.250803	2.68293	1.80174	3	5	prostaglandin metabolic process	prostaglandin metabolic process	CD74,PDPN,PTGS2	0.677067
GO:0006937	0.250803	2.68293	1.80174	3	5	regulation of muscle contraction	regulation of muscle contraction	MYBPH,SPHK1,NMUR2	0.677067
GO:0007159	0.250803	2.68293	1.80174	3	5	leukocyte adhesion	leukocyte adhesion	SYK,ITGAL,ITGB2	0.677067
GO:0007260	0.250803	2.68293	1.80174	3	5	tyrosine phosphorylation of STAT protein	tyrosine phosphorylation of STAT protein	STAT1,OSM,IL6	0.677067
GO:0007369	0.250803	2.68293	1.80174	3	5	gastrulation	gastrulation	NR4A3,KLF4,PRKAR1A	0.677067
GO:0007498	0.250803	2.68293	1.80174	3	5	mesoderm development	mesoderm development	NR4A3,KLF4,PRKAR1A	0.677067
GO:0007631	0.250803	2.68293	1.80174	3	5	feeding behavior	feeding behavior	LEP,BDNF,NMUR2	0.677067
GO:0008064	0.250803	2.68293	1.80174	3	5	regulation of actin polymerization or depolymerization	regulation of actin polymerization or depolymerization	PLEK,SPTBN1,SCIN	0.677067
GO:0008277	0.250803	2.68293	1.80174	3	5	regulation of G-protein coupled receptor protein signaling pathway	regulation of G-protein coupled receptor protein signaling pathway	PLEK,RGS2,RGS16	0.677067
GO:0008630	0.250803	2.68293	1.80174	3	5	DNA damage response, signal transduction resulting in induction of apoptosis	DNA damage response, signal transduction resulting in induction of apoptosis	IFI16,HMOX1,NUPR1	0.677067
GO:0009108	0.250803	2.68293	1.80174	3	5	coenzyme biosynthetic process	coenzyme biosynthetic process	NFS1,NP,GGT7	0.677067
GO:0030041	0.250803	2.68293	1.80174	3	5	actin filament polymerization	actin filament polymerization	SPTBN1,WAS,SCIN	0.677067
GO:0030832	0.250803	2.68293	1.80174	3	5	regulation of actin filament length	regulation of actin filament length	PLEK,SPTBN1,SCIN	0.677067
GO:0031400	0.250803	2.68293	1.80174	3	5	negative regulation of protein modification process	negative regulation of protein modification process	IGFBP3,HHATL,SERPING1	0.677067
GO:0032371	0.250803	2.68293	1.80174	3	5	regulation of sterol transport	regulation of sterol transport	LEP,APOC2,APOC1	0.677067
GO:0032374	0.250803	2.68293	1.80174	3	5	regulation of cholesterol transport	regulation of cholesterol transport	LEP,APOC2,APOC1	0.677067
GO:0033555	0.250803	2.68293	1.80174	3	5	multicellular organismal response to stress	multicellular organismal response to stress	OSM,BDNF,NMUR2	0.677067
GO:0034623	0.250803	2.68293	1.80174	3	5	cellular macromolecular complex disassembly	cellular macromolecular complex disassembly	PLEK,SPTBN1,SCIN	0.677067
GO:0035239	0.250803	2.68293	1.80174	3	5	tube morphogenesis	tube morphogenesis	NR4A3,CYR61,PDPN	0.677067
GO:0043241	0.250803	2.68293	1.80174	3	5	protein complex disassembly	protein complex disassembly	PLEK,SPTBN1,SCIN	0.677067
GO:0043244	0.250803	2.68293	1.80174	3	5	regulation of protein complex disassembly	regulation of protein complex disassembly	PLEK,SPTBN1,SCIN	0.677067
GO:0043299	0.250803	2.68293	1.80174	3	5	leukocyte degranulation	leukocyte degranulation	LAT2,HMOX1,SYK	0.677067
GO:0043303	0.250803	2.68293	1.80174	3	5	mast cell degranulation	mast cell degranulation	LAT2,HMOX1,SYK	0.677067
GO:0043624	0.250803	2.68293	1.80174	3	5	cellular protein complex disassembly	cellular protein complex disassembly	PLEK,SPTBN1,SCIN	0.677067
GO:0045576	0.250803	2.68293	1.80174	3	5	mast cell activation	mast cell activation	LAT2,HMOX1,SYK	0.677067
GO:0046890	0.250803	2.68293	1.80174	3	5	regulation of lipid biosynthetic process	regulation of lipid biosynthetic process	LEP,APOC2,APOC1	0.677067
GO:0048661	0.250803	2.68293	1.80174	3	5	positive regulation of smooth muscle cell proliferation	positive regulation of smooth muscle cell proliferation	HBEGF,TGM2,IL6	0.677067
GO:0050731	0.250803	2.68293	1.80174	3	5	positive regulation of peptidyl-tyrosine phosphorylation	positive regulation of peptidyl-tyrosine phosphorylation	OSM,SYK,IL6	0.677067
GO:0051250	0.250803	2.68293	1.80174	3	5	negative regulation of lymphocyte activation	negative regulation of lymphocyte activation	SPN,LAG3,LST1	0.677067
GO:0051261	0.250803	2.68293	1.80174	3	5	protein depolymerization	protein depolymerization	PLEK,SPTBN1,SCIN	0.677067
GO:0055088	0.250803	2.68293	1.80174	3	5	lipid homeostasis	lipid homeostasis	LDLR,APOC2,ABCA1	0.677067
GO:0046903	0.25311	1.29974	15.4949	18	43	secretion	secretion	LEP,STXBP2,CCL5,PLEK,PYCARD,VGF,TNFSF13B,LAT2,HMOX1,ABCA1,OSM,NKD2,SYK,BDNF,NMUR2,IL6,SCIN,STEAP2	0.677067
GO:0048513	0.255883	1.15683	51.1693	55	142	organ development	organ development	CD74,TEAD4,LEP,IFRD1,IRF1,HLA-DOA,PLEK,ADAP2,NR4A3,SPHK1,KLF4,ITGAX,TYMP,ADAMTS1,SPN,S100A4,CXCL10,PRKAR1A,VGF,IFI16,NP,IGFBP3,CYR61,CITED1,JUNB,PDPN,SPP1,IL8,PTGS2,ADM,HBEGF,HMOX1,PLAUR,WAS,ABCA1,CD86,CEBPA,ZFP36,TIMP1,HLA-DMA,LAMB3,SYK,ANGPTL4,COL9A1,IRF8,C1QC,SOD2,TGM2,BDNF,DOCK2,AEBP1,GPR183,IL6,SCIN,ARC	0.677067
GO:0009058	0.258654	1.14321	61.9797	66	172	biosynthetic process	biosynthetic process	CHURC1,SP110,CD74,TEAD4,LEP,TLR7,GPR3,NPAS4,WARS,SPOCD1,FOSB,ATF3,IRF1,STAT1,LDLR,CECR1,PLEK,APOC2,NR4A3,KLF4,TYMP,PYCARD,SPN,IRF7,CD37,NFS1,FCER2,PRKAR1A,PRRX1,IFI16,NP,CITED1,JUNB,PTGS2,NQO1,ALOX5,ADM,HMOX1,PLAUR,HSPB1,LAG3,ABCA1,SERTAD1,OSM,CD86,CEBPA,S100A11,SYK,ZNF83,FOS,GGT7,TRIM22,IRF8,CYBA,PRODH,NMI,PRIC285,SOD2,WARS2,HHATL,AEBP1,APOC1,AXUD1,NECAB2,IL6,DDOST	0.677067
GO:0008219	0.262234	1.19778	29.9088	33	83	cell death	cell death	CD74,STAT1,SPHK1,GADD45B,MX1,LY86,GADD45A,PYCARD,SPN,IFI16,IGFBP3,TNFSF13B,GPR65,TNFRSF1B,HMOX1,HSPB1,LAG3,OSM,ANGPTL4,PRODH,BAG3,ITGB2,SOD2,TGM2,CD14,TNFSF10,BDNF,AXUD1,IL6,IFIH1,CASP1,SCIN,NUPR1	0.677067
GO:0016265	0.262234	1.19778	29.9088	33	83	death	death	CD74,STAT1,SPHK1,GADD45B,MX1,LY86,GADD45A,PYCARD,SPN,IFI16,IGFBP3,TNFSF13B,GPR65,TNFRSF1B,HMOX1,HSPB1,LAG3,OSM,ANGPTL4,PRODH,BAG3,ITGB2,SOD2,TGM2,CD14,TNFSF10,BDNF,AXUD1,IL6,IFIH1,CASP1,SCIN,NUPR1	0.677067
GO:0002541	0.270372	1.79098	3.60347	5	10	activation of plasma proteins involved in acute inflammatory response	activation of plasma proteins involved in acute inflammatory response	F12,C2,C1QC,C1QB,SERPING1	0.677067
GO:0015833	0.270372	1.79098	3.60347	5	10	peptide transport	peptide transport	LEP,TAP1,VGF,SLC15A3,IL6	0.677067
GO:0051186	0.270372	1.79098	3.60347	5	10	cofactor metabolic process	cofactor metabolic process	NFS1,NP,HMOX1,GGT7,SOD2	0.677067
GO:0006869	0.271179	1.56921	5.40521	7	15	lipid transport	lipid transport	LEP,LDLR,APOC2,ABCA1,NMUR2,APOC1,APOL3	0.677067
GO:0008361	0.271179	1.56921	5.40521	7	15	regulation of cell size	regulation of cell size	PLEK,SPHK1,IGFBP3,CYR61,CAPRIN2,EMP3,NUPR1	0.677067
GO:0016053	0.271179	1.56921	5.40521	7	15	organic acid biosynthetic process	organic acid biosynthetic process	CD74,APOC2,PTGS2,ALOX5,SYK,PRODH,APOC1	0.677067
GO:0046394	0.271179	1.56921	5.40521	7	15	carboxylic acid biosynthetic process	carboxylic acid biosynthetic process	CD74,APOC2,PTGS2,ALOX5,SYK,PRODH,APOC1	0.677067
GO:0030163	0.278479	1.27622	14.7742	17	41	protein catabolic process	protein catabolic process	PSMB9,ADAMTS1,LAP3,PYCARD,CTSC,PSMB8,ISG15,F12,PLAUR,C2,TIMP1,PLAU,HERC5,CTSH,AEBP1,CASP1,SERPING1	0.677067
GO:0044085	0.278479	1.27622	14.7742	17	41	cellular component biogenesis	cellular component biogenesis	CD74,PLEK,SPTBN1,NFS1,SLC7A7,WAS,ABCA1,HLA-DMA,SYK,LCP1,RAC2,TRIM22,CYBA,SOD2,TGM2,APOC1,SCIN	0.677067
GO:0006461	0.281797	1.3481	10.0897	12	28	protein complex assembly	protein complex assembly	CD74,SPTBN1,NFS1,SLC7A7,WAS,HLA-DMA,SYK,TRIM22,CYBA,SOD2,TGM2,SCIN	0.677067
GO:0070271	0.281797	1.3481	10.0897	12	28	protein complex biogenesis	protein complex biogenesis	CD74,SPTBN1,NFS1,SLC7A7,WAS,HLA-DMA,SYK,TRIM22,CYBA,SOD2,TGM2,SCIN	0.677067
GO:0009987	0.289513	1.13519	194.588	198	540	cellular process	cellular process	CHURC1,SP110,APBB1IP,HLA-DRB3,CD74,TEAD4,MYBPH,PSMB9,NUSAP1,LEP,TLR7,DNAJB1,GPR3,NPAS4,WARS,SPOCD1,ABI3,FOSB,ATF3,IFRD1,STXBP2,DNAJB5,IRF1,PARP9,STAT1,LDLR,FCGBP,HLA-DOA,KREMEN2,AIF1,CECR1,CCL5,CCR1,PLEK,ADAP2,ISG20,APOC2,NR4A3,SPHK1,GADD45B,RNASE2,MX1,SPTBN1,MSLN,LY86,FYB,KLF4,ITGAX,CYBB,GADD45A,TYMP,ADAMTS1,PYCARD,SPN,IRF7,CD37,ARHGAP25,CCL26,S100A4,VPS41,PSMB8,CXCL10,NFS1,OAS2,PIP5K2B,STC1,ISG…	0.677067
GO:0051246	0.289646	1.2851	12.9725	15	36	regulation of protein metabolic process	regulation of protein metabolic process	PLEK,SPTBN1,PRKAR1A,IGFBP3,F12,PLAUR,HSPB1,OSM,TIMP1,SYK,ITGB2,HHATL,IL6,SCIN,SERPING1	0.677067
GO:0043285	0.295524	1.22114	18.7381	21	52	biopolymer catabolic process	biopolymer catabolic process	PSMB9,ISG20,RNASE2,ADAMTS1,LAP3,PYCARD,CHI3L2,CTSC,PSMB8,ISG15,F12,PLAUR,C2,ZFP36,TIMP1,PLAU,HERC5,CTSH,AEBP1,CASP1,SERPING1	0.677067
GO:0001776	0.295688	3.57085	1.08104	2	3	leukocyte homeostasis	leukocyte homeostasis	TNFSF13B,IL6	0.677067
GO:0001889	0.295688	3.57085	1.08104	2	3	liver development	liver development	CEBPA,SOD2	0.677067
GO:0002377	0.295688	3.57085	1.08104	2	3	immunoglobulin production	immunoglobulin production	TNFSF13B,IL6	0.677067
GO:0002429	0.295688	3.57085	1.08104	2	3	immune response-activating cell surface receptor signaling pathway	immune response-activating cell surface receptor signaling pathway	LAT2,SYK	0.677067
GO:0002675	0.295688	3.57085	1.08104	2	3	positive regulation of acute inflammatory response	positive regulation of acute inflammatory response	OSM,IL6	0.677067
GO:0002685	0.295688	3.57085	1.08104	2	3	regulation of leukocyte migration	regulation of leukocyte migration	HMOX1,IL6	0.677067
GO:0002762	0.295688	3.57085	1.08104	2	3	negative regulation of myeloid leukocyte differentiation	negative regulation of myeloid leukocyte differentiation	ABCA1,C1QC	0.677067
GO:0002768	0.295688	3.57085	1.08104	2	3	immune response-regulating cell surface receptor signaling pathway	immune response-regulating cell surface receptor signaling pathway	LAT2,SYK	0.677067
GO:0002886	0.295688	3.57085	1.08104	2	3	regulation of myeloid leukocyte mediated immunity	regulation of myeloid leukocyte mediated immunity	HMOX1,SYK	0.677067
GO:0006458	0.295688	3.57085	1.08104	2	3	'de novo' protein folding	'de novo' protein folding	DNAJB1,HLA-DMA	0.677067
GO:0006497	0.295688	3.57085	1.08104	2	3	protein amino acid lipidation	protein amino acid lipidation	PLAUR,HHATL	0.677067
GO:0006641	0.295688	3.57085	1.08104	2	3	triglyceride metabolic process	triglyceride metabolic process	APOC2,APOC1	0.677067
GO:0006691	0.295688	3.57085	1.08104	2	3	leukotriene metabolic process	leukotriene metabolic process	ALOX5,SYK	0.677067
GO:0006749	0.295688	3.57085	1.08104	2	3	glutathione metabolic process	glutathione metabolic process	GGT7,SOD2	0.677067
GO:0006879	0.295688	3.57085	1.08104	2	3	cellular iron ion homeostasis	cellular iron ion homeostasis	HAMP,TFRC	0.677067
GO:0007163	0.295688	3.57085	1.08104	2	3	establishment or maintenance of cell polarity	establishment or maintenance of cell polarity	SPN,DOCK2	0.677067
GO:0014805	0.295688	3.57085	1.08104	2	3	smooth muscle adaptation	smooth muscle adaptation	HMOX1,CYBA	0.677067
GO:0018209	0.295688	3.57085	1.08104	2	3	peptidyl-serine modification	peptidyl-serine modification	OSM,IL6	0.677067
GO:0019370	0.295688	3.57085	1.08104	2	3	leukotriene biosynthetic process	leukotriene biosynthetic process	ALOX5,SYK	0.677067
GO:0030833	0.295688	3.57085	1.08104	2	3	regulation of actin filament polymerization	regulation of actin filament polymerization	SPTBN1,SCIN	0.677067
GO:0032011	0.295688	3.57085	1.08104	2	3	ARF protein signal transduction	ARF protein signal transduction	ADAP2,CYTH4	0.677067
GO:0032012	0.295688	3.57085	1.08104	2	3	regulation of ARF protein signal transduction	regulation of ARF protein signal transduction	ADAP2,CYTH4	0.677067
GO:0032369	0.295688	3.57085	1.08104	2	3	negative regulation of lipid transport	negative regulation of lipid transport	APOC2,APOC1	0.677067
GO:0032868	0.295688	3.57085	1.08104	2	3	response to insulin stimulus	response to insulin stimulus	LEP,VGF	0.677067
GO:0033003	0.295688	3.57085	1.08104	2	3	regulation of mast cell activation	regulation of mast cell activation	HMOX1,SYK	0.677067
GO:0034599	0.295688	3.57085	1.08104	2	3	cellular response to oxidative stress	cellular response to oxidative stress	HMOX1,FOS	0.677067
GO:0034660	0.295688	3.57085	1.08104	2	3	ncRNA metabolic process	ncRNA metabolic process	WARS,WARS2	0.677067
GO:0040017	0.295688	3.57085	1.08104	2	3	positive regulation of locomotion	positive regulation of locomotion	IL8,IL6	0.677067
GO:0042036	0.295688	3.57085	1.08104	2	3	negative regulation of cytokine biosynthetic process	negative regulation of cytokine biosynthetic process	LAG3,IL6	0.677067
GO:0042158	0.295688	3.57085	1.08104	2	3	lipoprotein biosynthetic process	lipoprotein biosynthetic process	PLAUR,HHATL	0.677067
GO:0042177	0.295688	3.57085	1.08104	2	3	negative regulation of protein catabolic process	negative regulation of protein catabolic process	TIMP1,SERPING1	0.677067
GO:0042743	0.295688	3.57085	1.08104	2	3	hydrogen peroxide metabolic process	hydrogen peroxide metabolic process	RAC2,CYBA	0.677067
GO:0042755	0.295688	3.57085	1.08104	2	3	eating behavior	eating behavior	LEP,NMUR2	0.677067
GO:0042771	0.295688	3.57085	1.08104	2	3	DNA damage response, signal transduction by p53 class mediator resulting in induction of apoptosis	DNA damage response, signal transduction by p53 class mediator resulting in induction of apoptosis	IFI16,NUPR1	0.677067
GO:0043300	0.295688	3.57085	1.08104	2	3	regulation of leukocyte degranulation	regulation of leukocyte degranulation	HMOX1,SYK	0.677067
GO:0043304	0.295688	3.57085	1.08104	2	3	regulation of mast cell degranulation	regulation of mast cell degranulation	HMOX1,SYK	0.677067
GO:0043449	0.295688	3.57085	1.08104	2	3	cellular alkene metabolic process	cellular alkene metabolic process	ALOX5,SYK	0.677067
GO:0043450	0.295688	3.57085	1.08104	2	3	alkene biosynthetic process	alkene biosynthetic process	ALOX5,SYK	0.677067
GO:0043524	0.295688	3.57085	1.08104	2	3	negative regulation of neuron apoptosis	negative regulation of neuron apoptosis	SOD2,BDNF	0.677067
GO:0043603	0.295688	3.57085	1.08104	2	3	cellular amide metabolic process	cellular amide metabolic process	NP,CEBPA	0.677067
GO:0043627	0.295688	3.57085	1.08104	2	3	response to estrogen stimulus	response to estrogen stimulus	CITED1,HMOX1	0.677067
GO:0045088	0.295688	3.57085	1.08104	2	3	regulation of innate immune response	regulation of innate immune response	LAG3,SERPING1	0.677067
GO:0045649	0.295688	3.57085	1.08104	2	3	regulation of macrophage differentiation	regulation of macrophage differentiation	ABCA1,C1QC	0.677067
GO:0045650	0.295688	3.57085	1.08104	2	3	negative regulation of macrophage differentiation	negative regulation of macrophage differentiation	ABCA1,C1QC	0.677067
GO:0045785	0.295688	3.57085	1.08104	2	3	positive regulation of cell adhesion	positive regulation of cell adhesion	CYR61,TGM2	0.677067
GO:0045806	0.295688	3.57085	1.08104	2	3	negative regulation of endocytosis	negative regulation of endocytosis	APOC2,APOC1	0.677067
GO:0046503	0.295688	3.57085	1.08104	2	3	glycerolipid catabolic process	glycerolipid catabolic process	APOC2,APOC1	0.677067
GO:0048066	0.295688	3.57085	1.08104	2	3	pigmentation during development	pigmentation during development	CITED1,SOD2	0.677067
GO:0048265	0.295688	3.57085	1.08104	2	3	response to pain	response to pain	OSM,NMUR2	0.677067
GO:0048305	0.295688	3.57085	1.08104	2	3	immunoglobulin secretion	immunoglobulin secretion	TNFSF13B,IL6	0.677067
GO:0050728	0.295688	3.57085	1.08104	2	3	negative regulation of inflammatory response	negative regulation of inflammatory response	SPN,ZFP36	0.677067
GO:0050777	0.295688	3.57085	1.08104	2	3	negative regulation of immune response	negative regulation of immune response	SPN,SERPING1	0.677067
GO:0050848	0.295688	3.57085	1.08104	2	3	regulation of calcium-mediated signaling	regulation of calcium-mediated signaling	PLEK,SYK	0.677067
GO:0050920	0.295688	3.57085	1.08104	2	3	regulation of chemotaxis	regulation of chemotaxis	IL8,IL6	0.677067
GO:0050921	0.295688	3.57085	1.08104	2	3	positive regulation of chemotaxis	positive regulation of chemotaxis	IL8,IL6	0.677067
GO:0050931	0.295688	3.57085	1.08104	2	3	pigment cell differentiation	pigment cell differentiation	CITED1,SOD2	0.677067
GO:0051017	0.295688	3.57085	1.08104	2	3	actin filament bundle formation	actin filament bundle formation	PLEK,LCP1	0.677067
GO:0051384	0.295688	3.57085	1.08104	2	3	response to glucocorticoid stimulus	response to glucocorticoid stimulus	IL1RN,IL6	0.677067
GO:0070613	0.295688	3.57085	1.08104	2	3	regulation of protein processing	regulation of protein processing	F12,SERPING1	0.677067
GO:0033036	0.301517	1.29755	11.1708	13	31	macromolecule localization	macromolecule localization	CD74,STXBP2,PLEK,SPTBN1,FYB,PYCARD,VPS41,TAP1,TNFSF13B,ABCA1,HLA-DMA,SLC15A3,IL6	0.677067
GO:0032787	0.301769	1.43402	6.48625	8	18	monocarboxylic acid metabolic process	monocarboxylic acid metabolic process	CD74,LEP,APOC2,PDPN,PTGS2,ALOX5,SYK,APOC1	0.677067
GO:0044265	0.301769	1.43402	6.48625	8	18	cellular macromolecule catabolic process	cellular macromolecule catabolic process	PSMB9,LDLR,ISG20,RNASE2,PSMB8,ISG15,ZFP36,HERC5	0.677067
GO:0045944	0.301769	1.43402	6.48625	8	18	positive regulation of transcription from RNA polymerase II promoter	positive regulation of transcription from RNA polymerase II promoter	NPAS4,IRF1,NR4A3,OSM,CEBPA,FOS,AXUD1,IL6	0.677067
GO:0009059	0.305003	1.132	45.0434	48	125	macromolecule biosynthetic process	macromolecule biosynthetic process	CHURC1,SP110,TEAD4,TLR7,NPAS4,WARS,SPOCD1,FOSB,ATF3,IRF1,STAT1,LDLR,NR4A3,KLF4,TYMP,PYCARD,SPN,IRF7,CD37,FCER2,PRKAR1A,PRRX1,IFI16,CITED1,JUNB,HMOX1,PLAUR,HSPB1,LAG3,SERTAD1,OSM,CD86,CEBPA,S100A11,SYK,ZNF83,FOS,TRIM22,IRF8,NMI,PRIC285,SOD2,WARS2,HHATL,AEBP1,AXUD1,IL6,DDOST	0.677067
GO:0010033	0.308117	1.22143	16.9363	19	47	response to organic substance	response to organic substance	LEP,DNAJB1,DNAJB5,CCL5,IL1RN,PRKAR1A,VGF,CITED1,F12,HMOX1,HSPB1,LY96,CLIC1,CD14,NMUR2,IL6,HSPA6,STEAP2,DDOST	0.677067
GO:0002253	0.310654	1.53439	4.68452	6	13	activation of immune response	activation of immune response	LAT2,C2,SYK,C1QC,C1QB,SERPING1	0.677067
GO:0006633	0.310654	1.53439	4.68452	6	13	fatty acid biosynthetic process	fatty acid biosynthetic process	CD74,APOC2,PTGS2,ALOX5,SYK,APOC1	0.677067
GO:0016049	0.310654	1.53439	4.68452	6	13	cell growth	cell growth	SPHK1,IGFBP3,CYR61,CAPRIN2,EMP3,NUPR1	0.677067
GO:0009890	0.314203	1.31569	9.36903	11	26	negative regulation of biosynthetic process	negative regulation of biosynthetic process	FOSB,PLEK,KLF4,IRF7,LAG3,CEBPA,S100A11,IRF8,HHATL,APOC1,IL6	0.677067
GO:0009967	0.314203	1.31569	9.36903	11	26	positive regulation of signal transduction	positive regulation of signal transduction	CITED1,HMOX1,OSM,SYK,TGM2,TNFSF10,LGALS9,IL6,CASP1,TFG,APOL3	0.677067
GO:0010647	0.314203	1.31569	9.36903	11	26	positive regulation of cell communication	positive regulation of cell communication	CITED1,HMOX1,OSM,SYK,TGM2,TNFSF10,LGALS9,IL6,CASP1,TFG,APOL3	0.677067
GO:0006732	0.315276	1.78776	2.88278	4	8	coenzyme metabolic process	coenzyme metabolic process	NFS1,NP,GGT7,SOD2	0.677067
GO:0007259	0.315276	1.78776	2.88278	4	8	JAK-STAT cascade	JAK-STAT cascade	STAT1,OSM,NMI,IL6	0.677067
GO:0008203	0.315276	1.78776	2.88278	4	8	cholesterol metabolic process	cholesterol metabolic process	LEP,LDLR,ABCA1,APOC1	0.677067
GO:0008629	0.315276	1.78776	2.88278	4	8	induction of apoptosis by intracellular signals	induction of apoptosis by intracellular signals	IFI16,HMOX1,PRODH,NUPR1	0.677067
GO:0019221	0.315276	1.78776	2.88278	4	8	cytokine-mediated signaling pathway	cytokine-mediated signaling pathway	CCR1,PYCARD,CEBPA,IL6	0.677067
GO:0044262	0.315276	1.78776	2.88278	4	8	cellular carbohydrate metabolic process	cellular carbohydrate metabolic process	LEP,LDLR,CD37,DDOST	0.677067
GO:0048545	0.315276	1.78776	2.88278	4	8	response to steroid hormone stimulus	response to steroid hormone stimulus	IL1RN,CITED1,HMOX1,IL6	0.677067
GO:0048585	0.315276	1.78776	2.88278	4	8	negative regulation of response to stimulus	negative regulation of response to stimulus	LEP,SPN,ZFP36,SERPING1	0.677067
GO:0048659	0.315276	1.78776	2.88278	4	8	smooth muscle cell proliferation	smooth muscle cell proliferation	IGFBP3,HBEGF,TGM2,IL6	0.677067
GO:0048660	0.315276	1.78776	2.88278	4	8	regulation of smooth muscle cell proliferation	regulation of smooth muscle cell proliferation	IGFBP3,HBEGF,TGM2,IL6	0.677067
GO:0060627	0.315276	1.78776	2.88278	4	8	regulation of vesicle-mediated transport	regulation of vesicle-mediated transport	APOC2,HMOX1,SYK,APOC1	0.677067
GO:0010605	0.319629	1.25702	12.2518	14	34	negative regulation of macromolecule metabolic process	negative regulation of macromolecule metabolic process	FOSB,SPTBN1,KLF4,IRF7,IGFBP3,LAG3,CEBPA,S100A11,TIMP1,IRF8,HHATL,IL6,SCIN,SERPING1	0.677067
GO:0006066	0.327832	1.34375	7.56729	9	21	alcohol metabolic process	alcohol metabolic process	LEP,LDLR,PLEK,SPHK1,CHI3L2,PFKFB3,ABCA1,APOC1,MOXD1	0.677067
GO:0006887	0.327832	1.34375	7.56729	9	21	exocytosis	exocytosis	STXBP2,CCL5,PLEK,LAT2,HMOX1,NKD2,SYK,SCIN,STEAP2	0.677067
GO:0019932	0.327832	1.34375	7.56729	9	21	second-messenger-mediated signaling	second-messenger-mediated signaling	GPR3,CCR1,PLEK,SPHK1,LAT2,IL8,SYK,TGM2,NMUR2	0.677067
GO:0046907	0.327832	1.34375	7.56729	9	21	intracellular transport	intracellular transport	CD74,STXBP2,SPTBN1,FYB,VPS41,UCP2,WAS,ABCA1,STEAP2	0.677067
GO:0010467	0.328732	1.12154	41.4399	44	115	gene expression	gene expression	CHURC1,SP110,TEAD4,NPAS4,WARS,SPOCD1,FOSB,ATF3,IRF1,STAT1,NR4A3,KLF4,PYCARD,IRF7,PRKAR1A,PRRX1,IFI16,TNFSF13B,CITED1,JUNB,F12,HMOX1,HSPB1,SERTAD1,C2,OSM,CD86,CEBPA,ZFP36,ZNF83,FOS,TRIM22,IRF8,NMI,C1QC,PRIC285,SOD2,WARS2,IFI30,AEBP1,AXUD1,C1QB,IL6,SERPING1	0.677067
GO:0007242	0.328949	1.13295	34.5933	37	96	intracellular signaling cascade	intracellular signaling cascade	TLR7,GPR3,STAT1,CCR1,PLEK,ADAP2,SPHK1,GADD45B,FYB,PRKAR1A,IFI16,LAT2,IL8,SIK1,HMOX1,ABCA1,OSM,ZFP36,SYK,RAC2,LY96,NMI,TGM2,DUSP1,TNFSF10,NMUR2,LGALS9,IL6,GARNL4,CASP1,TFG,ARHGDIB,C5AR1,TYROBP,CYTH4,NUPR1,APOL3	0.677067
GO:0034960	0.334546	1.0931	72.0695	75	200	cellular biopolymer metabolic process	cellular biopolymer metabolic process	CHURC1,SP110,TEAD4,PSMB9,DNAJB1,NPAS4,WARS,SPOCD1,ABI3,FOSB,ATF3,DNAJB5,IRF1,STAT1,LDLR,PLEK,ISG20,NR4A3,GADD45B,RNASE2,SPTBN1,FYB,KLF4,GADD45A,TYMP,PYCARD,IRF7,CD37,PSMB8,NFS1,ISG15,PRKAR1A,PRRX1,IFI16,IGFBP3,CITED1,JUNB,F12,SIK1,HMOX1,PLAUR,HSPB1,SERTAD1,OSM,CD86,CEBPA,S100A11,DUSP5,ZFP36,TIMP1,HLA-DMA,HERC5,SYK,ZNF83,FOS,F13A1,TRIM22,IRF8,NMI,BAG3,PRIC285,ITGB2,SOD2,TGM2,DUSP1,WARS2,HHATL,ART3…	0.677067
GO:0044238	0.345585	1.07914	107.023	110	297	primary metabolic process	primary metabolic process	CHURC1,SP110,CD74,TEAD4,PSMB9,BTN3A1,LEP,DNAJB1,GPR3,NPAS4,NPL,WARS,SPOCD1,ABI3,FOSB,ATF3,DNAJB5,IRF1,STAT1,LDLR,CECR1,PLEK,ISG20,APOC2,NR4A3,SPHK1,GADD45B,RNASE2,SPTBN1,FYB,KLF4,GADD45A,TYMP,ADAMTS1,LAP3,PYCARD,CHI3L2,IRF7,CD37,CTSC,PSMB8,NFS1,OAS2,PIP5K2B,ISG15,SLC7A7,PRKAR1A,PRRX1,IFI16,NP,IGFBP3,CITED1,JUNB,F12,PDPN,SERPINA3,PTGS2,ALOX5,ADM,SIK1,HMOX1,PFKFB3,PLAUR,HSPB1,ABCA1,SERTAD1,C2,OSM,A…	0.677067
GO:0007015	0.358251	1.48907	3.96382	5	11	actin filament organization	actin filament organization	PLEK,SPTBN1,WAS,LCP1,SCIN	0.677067
GO:0030155	0.358251	1.48907	3.96382	5	11	regulation of cell adhesion	regulation of cell adhesion	SPN,CYR61,IL8,TGM2,ARHGDIB	0.677067
GO:0030595	0.358251	1.48907	3.96382	5	11	leukocyte chemotaxis	leukocyte chemotaxis	IL8,SYK,ITGB2,DOCK2,IL6	0.677067
GO:0060326	0.358251	1.48907	3.96382	5	11	cell chemotaxis	cell chemotaxis	IL8,SYK,ITGB2,DOCK2,IL6	0.677067
GO:0010468	0.359716	1.11116	34.9537	37	97	regulation of gene expression	regulation of gene expression	CHURC1,SP110,TEAD4,NPAS4,FOSB,ATF3,IRF1,STAT1,NR4A3,KLF4,PYCARD,IRF7,PRKAR1A,PRRX1,IFI16,TNFSF13B,CITED1,JUNB,F12,HMOX1,HSPB1,SERTAD1,OSM,CD86,CEBPA,ZFP36,ZNF83,FOS,TRIM22,IRF8,PRIC285,SOD2,IFI30,AEBP1,AXUD1,IL6,SERPING1	0.677067
GO:0000002	0.360347	Inf	0.360347	1	1	mitochondrial genome maintenance	mitochondrial genome maintenance	TYMP	0.677067
GO:0000038	0.360347	Inf	0.360347	1	1	very-long-chain fatty acid metabolic process	very-long-chain fatty acid metabolic process	PTGS2	0.677067
GO:0000050	0.360347	Inf	0.360347	1	1	urea cycle	urea cycle	CEBPA	0.677067
GO:0000070	0.360347	Inf	0.360347	1	1	mitotic sister chromatid segregation	mitotic sister chromatid segregation	NUSAP1	0.677067
GO:0000096	0.360347	Inf	0.360347	1	1	sulfur amino acid metabolic process	sulfur amino acid metabolic process	NFS1	0.677067
GO:0000185	0.360347	Inf	0.360347	1	1	activation of MAPKKK activity	activation of MAPKKK activity	GADD45B	0.677067
GO:0000186	0.360347	Inf	0.360347	1	1	activation of MAPKK activity	activation of MAPKK activity	GADD45B	0.677067
GO:0000281	0.360347	Inf	0.360347	1	1	cytokinesis after mitosis	cytokinesis after mitosis	NUSAP1	0.677067
GO:0000289	0.360347	Inf	0.360347	1	1	nuclear-transcribed mRNA poly(A) tail shortening	nuclear-transcribed mRNA poly(A) tail shortening	ZFP36	0.677067
GO:0000738	0.360347	Inf	0.360347	1	1	DNA catabolic process, exonucleolytic	DNA catabolic process, exonucleolytic	ISG20	0.677067
GO:0000819	0.360347	Inf	0.360347	1	1	sister chromatid segregation	sister chromatid segregation	NUSAP1	0.677067
GO:0001306	0.360347	Inf	0.360347	1	1	age-dependent response to oxidative stress	age-dependent response to oxidative stress	SOD2	0.677067
GO:0001315	0.360347	Inf	0.360347	1	1	age-dependent response to reactive oxygen species	age-dependent response to reactive oxygen species	SOD2	0.677067
GO:0001562	0.360347	Inf	0.360347	1	1	response to protozoan	response to protozoan	SPN	0.677067
GO:0001710	0.360347	Inf	0.360347	1	1	mesodermal cell fate commitment	mesodermal cell fate commitment	KLF4	0.677067
GO:0001767	0.360347	Inf	0.360347	1	1	establishment of lymphocyte polarity	establishment of lymphocyte polarity	DOCK2	0.677067
GO:0001768	0.360347	Inf	0.360347	1	1	establishment of T cell polarity	establishment of T cell polarity	DOCK2	0.677067
GO:0001771	0.360347	Inf	0.360347	1	1	formation of immunological synapse	formation of immunological synapse	DOCK2	0.677067
GO:0001780	0.360347	Inf	0.360347	1	1	neutrophil homeostasis	neutrophil homeostasis	IL6	0.677067
GO:0001781	0.360347	Inf	0.360347	1	1	neutrophil apoptosis	neutrophil apoptosis	IL6	0.677067
GO:0001782	0.360347	Inf	0.360347	1	1	B cell homeostasis	B cell homeostasis	TNFSF13B	0.677067
GO:0001806	0.360347	Inf	0.360347	1	1	type IV hypersensitivity	type IV hypersensitivity	SPN	0.677067
GO:0001807	0.360347	Inf	0.360347	1	1	regulation of type IV hypersensitivity	regulation of type IV hypersensitivity	SPN	0.677067
GO:0001808	0.360347	Inf	0.360347	1	1	negative regulation of type IV hypersensitivity	negative regulation of type IV hypersensitivity	SPN	0.677067
GO:0001820	0.360347	Inf	0.360347	1	1	serotonin secretion	serotonin secretion	SYK	0.677067
GO:0001824	0.360347	Inf	0.360347	1	1	blastocyst development	blastocyst development	JUNB	0.677067
GO:0001825	0.360347	Inf	0.360347	1	1	blastocyst formation	blastocyst formation	JUNB	0.677067
GO:0001829	0.360347	Inf	0.360347	1	1	trophectodermal cell differentiation	trophectodermal cell differentiation	JUNB	0.677067
GO:0001837	0.360347	Inf	0.360347	1	1	epithelial to mesenchymal transition	epithelial to mesenchymal transition	S100A4	0.677067
GO:0001867	0.360347	Inf	0.360347	1	1	complement activation, lectin pathway	complement activation, lectin pathway	SERPING1	0.677067
GO:0001868	0.360347	Inf	0.360347	1	1	regulation of complement activation, lectin pathway	regulation of complement activation, lectin pathway	SERPING1	0.677067
GO:0001869	0.360347	Inf	0.360347	1	1	negative regulation of complement activation, lectin pathway	negative regulation of complement activation, lectin pathway	SERPING1	0.677067
GO:0001909	0.360347	Inf	0.360347	1	1	leukocyte mediated cytotoxicity	leukocyte mediated cytotoxicity	LAG3	0.677067
GO:0001910	0.360347	Inf	0.360347	1	1	regulation of leukocyte mediated cytotoxicity	regulation of leukocyte mediated cytotoxicity	LAG3	0.677067
GO:0001912	0.360347	Inf	0.360347	1	1	positive regulation of leukocyte mediated cytotoxicity	positive regulation of leukocyte mediated cytotoxicity	LAG3	0.677067
GO:0001933	0.360347	Inf	0.360347	1	1	negative regulation of protein amino acid phosphorylation	negative regulation of protein amino acid phosphorylation	IGFBP3	0.677067
GO:0001946	0.360347	Inf	0.360347	1	1	lymphangiogenesis	lymphangiogenesis	PDPN	0.677067
GO:0001976	0.360347	Inf	0.360347	1	1	neurological system process involved in regulation of systemic arterial blood pressure	neurological system process involved in regulation of systemic arterial blood pressure	SOD2	0.677067
GO:0002023	0.360347	Inf	0.360347	1	1	reduction of food intake in response to dietary excess	reduction of food intake in response to dietary excess	NMUR2	0.677067
GO:0002064	0.360347	Inf	0.360347	1	1	epithelial cell development	epithelial cell development	CITED1	0.677067
GO:0002228	0.360347	Inf	0.360347	1	1	natural killer cell mediated immunity	natural killer cell mediated immunity	LAG3	0.677067
GO:0002244	0.360347	Inf	0.360347	1	1	hemopoietic progenitor cell differentiation	hemopoietic progenitor cell differentiation	PLEK	0.677067
GO:0002246	0.360347	Inf	0.360347	1	1	healing during inflammatory response	healing during inflammatory response	HMOX1	0.677067
GO:0002251	0.360347	Inf	0.360347	1	1	organ or tissue specific immune response	organ or tissue specific immune response	IL6	0.677067
GO:0002254	0.360347	Inf	0.360347	1	1	kinin cascade	kinin cascade	F12	0.677067
GO:0002260	0.360347	Inf	0.360347	1	1	lymphocyte homeostasis	lymphocyte homeostasis	TNFSF13B	0.677067
GO:0002291	0.360347	Inf	0.360347	1	1	T cell activation via T cell receptor contact with antigen bound to MHC molecule on antigen presenting cell	T cell activation via T cell receptor contact with antigen bound to MHC molecule on antigen presenting cell	ITGAL	0.677067
GO:0002292	0.360347	Inf	0.360347	1	1	T cell differentiation during immune response	T cell differentiation during immune response	CD86	0.677067
GO:0002293	0.360347	Inf	0.360347	1	1	alpha-beta T cell differentiation during immune response	alpha-beta T cell differentiation during immune response	CD86	0.677067
GO:0002294	0.360347	Inf	0.360347	1	1	CD4-positive, alpha-beta T cell differentiation during immune response	CD4-positive, alpha-beta T cell differentiation during immune response	CD86	0.677067
GO:0002312	0.360347	Inf	0.360347	1	1	B cell activation during immune response	B cell activation during immune response	GPR183	0.677067
GO:0002313	0.360347	Inf	0.360347	1	1	mature B cell differentiation during immune response	mature B cell differentiation during immune response	GPR183	0.677067
GO:0002335	0.360347	Inf	0.360347	1	1	mature B cell differentiation	mature B cell differentiation	GPR183	0.677067
GO:0002353	0.360347	Inf	0.360347	1	1	plasma kallikrein-kinin cascade	plasma kallikrein-kinin cascade	F12	0.677067
GO:0002384	0.360347	Inf	0.360347	1	1	hepatic immune response	hepatic immune response	IL6	0.677067
GO:0002446	0.360347	Inf	0.360347	1	1	neutrophil mediated immunity	neutrophil mediated immunity	IL6	0.677067
GO:0002467	0.360347	Inf	0.360347	1	1	germinal center formation	germinal center formation	TNFSF13B	0.677067
GO:0002542	0.360347	Inf	0.360347	1	1	Factor XII activation	Factor XII activation	F12	0.677067
GO:0002576	0.360347	Inf	0.360347	1	1	platelet degranulation	platelet degranulation	PLEK	0.677067
GO:0002634	0.360347	Inf	0.360347	1	1	regulation of germinal center formation	regulation of germinal center formation	TNFSF13B	0.677067
GO:0002636	0.360347	Inf	0.360347	1	1	positive regulation of germinal center formation	positive regulation of germinal center formation	TNFSF13B	0.677067
GO:0002674	0.360347	Inf	0.360347	1	1	negative regulation of acute inflammatory response	negative regulation of acute inflammatory response	SPN	0.677067
GO:0002686	0.360347	Inf	0.360347	1	1	negative regulation of leukocyte migration	negative regulation of leukocyte migration	HMOX1	0.677067
GO:0002701	0.360347	Inf	0.360347	1	1	negative regulation of production of molecular mediator of immune response	negative regulation of production of molecular mediator of immune response	HMOX1	0.677067
GO:0002704	0.360347	Inf	0.360347	1	1	negative regulation of leukocyte mediated immunity	negative regulation of leukocyte mediated immunity	SPN	0.677067
GO:0002707	0.360347	Inf	0.360347	1	1	negative regulation of lymphocyte mediated immunity	negative regulation of lymphocyte mediated immunity	SPN	0.677067
GO:0002710	0.360347	Inf	0.360347	1	1	negative regulation of T cell mediated immunity	negative regulation of T cell mediated immunity	SPN	0.677067
GO:0002715	0.360347	Inf	0.360347	1	1	regulation of natural killer cell mediated immunity	regulation of natural killer cell mediated immunity	LAG3	0.677067
GO:0002717	0.360347	Inf	0.360347	1	1	positive regulation of natural killer cell mediated immunity	positive regulation of natural killer cell mediated immunity	LAG3	0.677067
GO:0002719	0.360347	Inf	0.360347	1	1	negative regulation of cytokine production during immune response	negative regulation of cytokine production during immune response	HMOX1	0.677067
GO:0002820	0.360347	Inf	0.360347	1	1	negative regulation of adaptive immune response	negative regulation of adaptive immune response	SPN	0.677067
GO:0002823	0.360347	Inf	0.360347	1	1	negative regulation of adaptive immune response based on somatic recombination of immune receptors built from immunoglobulin superfamily domains	negative regulation of adaptive immune response based on somatic recombination of immune receptors built from immunoglobulin superfamily domains	SPN	0.677067
GO:0002828	0.360347	Inf	0.360347	1	1	regulation of T-helper 2 type immune response	regulation of T-helper 2 type immune response	CD86	0.677067
GO:0002831	0.360347	Inf	0.360347	1	1	regulation of response to biotic stimulus	regulation of response to biotic stimulus	SPN	0.677067
GO:0002862	0.360347	Inf	0.360347	1	1	negative regulation of inflammatory response to antigenic stimulus	negative regulation of inflammatory response to antigenic stimulus	SPN	0.677067
GO:0002865	0.360347	Inf	0.360347	1	1	negative regulation of acute inflammatory response to antigenic stimulus	negative regulation of acute inflammatory response to antigenic stimulus	SPN	0.677067
GO:0002884	0.360347	Inf	0.360347	1	1	negative regulation of hypersensitivity	negative regulation of hypersensitivity	SPN	0.677067
GO:0002920	0.360347	Inf	0.360347	1	1	regulation of humoral immune response	regulation of humoral immune response	SERPING1	0.677067
GO:0002921	0.360347	Inf	0.360347	1	1	negative regulation of humoral immune response	negative regulation of humoral immune response	SERPING1	0.677067
GO:0003032	0.360347	Inf	0.360347	1	1	detection of oxygen	detection of oxygen	SOD2	0.677067
GO:0003068	0.360347	Inf	0.360347	1	1	regulation of systemic arterial blood pressure by acetylcholine	regulation of systemic arterial blood pressure by acetylcholine	SOD2	0.677067
GO:0003069	0.360347	Inf	0.360347	1	1	vasodilation by acetylcholine involved in regulation of systemic arterial blood pressure	vasodilation by acetylcholine involved in regulation of systemic arterial blood pressure	SOD2	0.677067
GO:0003070	0.360347	Inf	0.360347	1	1	regulation of systemic arterial blood pressure by neurotransmitter	regulation of systemic arterial blood pressure by neurotransmitter	SOD2	0.677067
GO:0003085	0.360347	Inf	0.360347	1	1	negative regulation of systemic arterial blood pressure	negative regulation of systemic arterial blood pressure	SOD2	0.677067
GO:0006000	0.360347	Inf	0.360347	1	1	fructose metabolic process	fructose metabolic process	PFKFB3	0.677067
GO:0006003	0.360347	Inf	0.360347	1	1	fructose 2,6-bisphosphate metabolic process	fructose 2,6-bisphosphate metabolic process	PFKFB3	0.677067
GO:0006020	0.360347	Inf	0.360347	1	1	inositol metabolic process	inositol metabolic process	PLEK	0.677067
GO:0006021	0.360347	Inf	0.360347	1	1	inositol biosynthetic process	inositol biosynthetic process	PLEK	0.677067
GO:0006030	0.360347	Inf	0.360347	1	1	chitin metabolic process	chitin metabolic process	CHI3L2	0.677067
GO:0006032	0.360347	Inf	0.360347	1	1	chitin catabolic process	chitin catabolic process	CHI3L2	0.677067
GO:0006040	0.360347	Inf	0.360347	1	1	amino sugar metabolic process	amino sugar metabolic process	CHI3L2	0.677067
GO:0006041	0.360347	Inf	0.360347	1	1	glucosamine metabolic process	glucosamine metabolic process	CHI3L2	0.677067
GO:0006043	0.360347	Inf	0.360347	1	1	glucosamine catabolic process	glucosamine catabolic process	CHI3L2	0.677067
GO:0006044	0.360347	Inf	0.360347	1	1	N-acetylglucosamine metabolic process	N-acetylglucosamine metabolic process	CHI3L2	0.677067
GO:0006046	0.360347	Inf	0.360347	1	1	N-acetylglucosamine catabolic process	N-acetylglucosamine catabolic process	CHI3L2	0.677067
GO:0006090	0.360347	Inf	0.360347	1	1	pyruvate metabolic process	pyruvate metabolic process	LEP	0.677067
GO:0006094	0.360347	Inf	0.360347	1	1	gluconeogenesis	gluconeogenesis	LEP	0.677067
GO:0006111	0.360347	Inf	0.360347	1	1	regulation of gluconeogenesis	regulation of gluconeogenesis	LEP	0.677067
GO:0006148	0.360347	Inf	0.360347	1	1	inosine catabolic process	inosine catabolic process	NP	0.677067
GO:0006152	0.360347	Inf	0.360347	1	1	purine nucleoside catabolic process	purine nucleoside catabolic process	NP	0.677067
GO:0006206	0.360347	Inf	0.360347	1	1	pyrimidine base metabolic process	pyrimidine base metabolic process	TYMP	0.677067
GO:0006213	0.360347	Inf	0.360347	1	1	pyrimidine nucleoside metabolic process	pyrimidine nucleoside metabolic process	TYMP	0.677067
GO:0006302	0.360347	Inf	0.360347	1	1	double-strand break repair	double-strand break repair	SOD2	0.677067
GO:0006304	0.360347	Inf	0.360347	1	1	DNA modification	DNA modification	FOS	0.677067
GO:0006305	0.360347	Inf	0.360347	1	1	DNA alkylation	DNA alkylation	FOS	0.677067
GO:0006306	0.360347	Inf	0.360347	1	1	DNA methylation	DNA methylation	FOS	0.677067
GO:0006323	0.360347	Inf	0.360347	1	1	DNA packaging	DNA packaging	NUSAP1	0.677067
GO:0006471	0.360347	Inf	0.360347	1	1	protein amino acid ADP-ribosylation	protein amino acid ADP-ribosylation	ART3	0.677067
GO:0006494	0.360347	Inf	0.360347	1	1	protein amino acid terminal glycosylation	protein amino acid terminal glycosylation	DDOST	0.677067
GO:0006496	0.360347	Inf	0.360347	1	1	protein amino acid terminal N-glycosylation	protein amino acid terminal N-glycosylation	DDOST	0.677067
GO:0006505	0.360347	Inf	0.360347	1	1	GPI anchor metabolic process	GPI anchor metabolic process	PLAUR	0.677067
GO:0006506	0.360347	Inf	0.360347	1	1	GPI anchor biosynthetic process	GPI anchor biosynthetic process	PLAUR	0.677067
GO:0006534	0.360347	Inf	0.360347	1	1	cysteine metabolic process	cysteine metabolic process	NFS1	0.677067
GO:0006536	0.360347	Inf	0.360347	1	1	glutamate metabolic process	glutamate metabolic process	PRODH	0.677067
GO:0006537	0.360347	Inf	0.360347	1	1	glutamate biosynthetic process	glutamate biosynthetic process	PRODH	0.677067
GO:0006548	0.360347	Inf	0.360347	1	1	histidine catabolic process	histidine catabolic process	MOXD1	0.677067
GO:0006560	0.360347	Inf	0.360347	1	1	proline metabolic process	proline metabolic process	PRODH	0.677067
GO:0006562	0.360347	Inf	0.360347	1	1	proline catabolic process	proline catabolic process	PRODH	0.677067
GO:0006607	0.360347	Inf	0.360347	1	1	NLS-bearing substrate import into nucleus	NLS-bearing substrate import into nucleus	FYB	0.677067
GO:0006670	0.360347	Inf	0.360347	1	1	sphingosine metabolic process	sphingosine metabolic process	SPHK1	0.677067
GO:0006700	0.360347	Inf	0.360347	1	1	C21-steroid hormone biosynthetic process	C21-steroid hormone biosynthetic process	ADM	0.677067
GO:0006701	0.360347	Inf	0.360347	1	1	progesterone biosynthetic process	progesterone biosynthetic process	ADM	0.677067
GO:0006738	0.360347	Inf	0.360347	1	1	nicotinamide riboside catabolic process	nicotinamide riboside catabolic process	NP	0.677067
GO:0006750	0.360347	Inf	0.360347	1	1	glutathione biosynthetic process	glutathione biosynthetic process	GGT7	0.677067
GO:0006777	0.360347	Inf	0.360347	1	1	Mo-molybdopterin cofactor biosynthetic process	Mo-molybdopterin cofactor biosynthetic process	NFS1	0.677067
GO:0006787	0.360347	Inf	0.360347	1	1	porphyrin catabolic process	porphyrin catabolic process	HMOX1	0.677067
GO:0006788	0.360347	Inf	0.360347	1	1	heme oxidation	heme oxidation	HMOX1	0.677067
GO:0006833	0.360347	Inf	0.360347	1	1	water transport	water transport	PDPN	0.677067
GO:0006837	0.360347	Inf	0.360347	1	1	serotonin transport	serotonin transport	SYK	0.677067
GO:0006857	0.360347	Inf	0.360347	1	1	oligopeptide transport	oligopeptide transport	SLC15A3	0.677067
GO:0006892	0.360347	Inf	0.360347	1	1	post-Golgi vesicle-mediated transport	post-Golgi vesicle-mediated transport	STEAP2	0.677067
GO:0006893	0.360347	Inf	0.360347	1	1	Golgi to plasma membrane transport	Golgi to plasma membrane transport	STEAP2	0.677067
GO:0006942	0.360347	Inf	0.360347	1	1	regulation of striated muscle contraction	regulation of striated muscle contraction	MYBPH	0.677067
GO:0007040	0.360347	Inf	0.360347	1	1	lysosome organization	lysosome organization	ABCA1	0.677067
GO:0007059	0.360347	Inf	0.360347	1	1	chromosome segregation	chromosome segregation	NUSAP1	0.677067
GO:0007076	0.360347	Inf	0.360347	1	1	mitotic chromosome condensation	mitotic chromosome condensation	NUSAP1	0.677067
GO:0007173	0.360347	Inf	0.360347	1	1	epidermal growth factor receptor signaling pathway	epidermal growth factor receptor signaling pathway	HBEGF	0.677067
GO:0007182	0.360347	Inf	0.360347	1	1	common-partner SMAD protein phosphorylation	common-partner SMAD protein phosphorylation	SPTBN1	0.677067
GO:0007184	0.360347	Inf	0.360347	1	1	SMAD protein nuclear translocation	SMAD protein nuclear translocation	SPTBN1	0.677067
GO:0007189	0.360347	Inf	0.360347	1	1	activation of adenylate cyclase activity by G-protein signaling pathway	activation of adenylate cyclase activity by G-protein signaling pathway	GPR3	0.677067
GO:0007257	0.360347	Inf	0.360347	1	1	activation of JUN kinase activity	activation of JUN kinase activity	SYK	0.677067
GO:0007271	0.360347	Inf	0.360347	1	1	synaptic transmission, cholinergic	synaptic transmission, cholinergic	NQO1	0.677067
GO:0007339	0.360347	Inf	0.360347	1	1	binding of sperm to zona pellucida	binding of sperm to zona pellucida	FCGBP	0.677067
GO:0007405	0.360347	Inf	0.360347	1	1	neuroblast proliferation	neuroblast proliferation	BDNF	0.677067
GO:0007406	0.360347	Inf	0.360347	1	1	negative regulation of neuroblast proliferation	negative regulation of neuroblast proliferation	BDNF	0.677067
GO:0007412	0.360347	Inf	0.360347	1	1	axon target recognition	axon target recognition	BDNF	0.677067
GO:0007492	0.360347	Inf	0.360347	1	1	endoderm development	endoderm development	ARC	0.677067
GO:0007500	0.360347	Inf	0.360347	1	1	mesodermal cell fate determination	mesodermal cell fate determination	KLF4	0.677067
GO:0007518	0.360347	Inf	0.360347	1	1	myoblast cell fate determination	myoblast cell fate determination	IFRD1	0.677067
GO:0007525	0.360347	Inf	0.360347	1	1	somatic muscle development	somatic muscle development	IFRD1	0.677067
GO:0007527	0.360347	Inf	0.360347	1	1	adult somatic muscle development	adult somatic muscle development	IFRD1	0.677067
GO:0007571	0.360347	Inf	0.360347	1	1	age-dependent general metabolic decline	age-dependent general metabolic decline	SOD2	0.677067
GO:0007597	0.360347	Inf	0.360347	1	1	blood coagulation, intrinsic pathway	blood coagulation, intrinsic pathway	F12	0.677067
GO:0007606	0.360347	Inf	0.360347	1	1	sensory perception of chemical stimulus	sensory perception of chemical stimulus	C5AR1	0.677067
GO:0007625	0.360347	Inf	0.360347	1	1	grooming behavior	grooming behavior	NMUR2	0.677067
GO:0008206	0.360347	Inf	0.360347	1	1	bile acid metabolic process	bile acid metabolic process	LEP	0.677067
GO:0008228	0.360347	Inf	0.360347	1	1	opsonization	opsonization	FCN1	0.677067
GO:0008631	0.360347	Inf	0.360347	1	1	induction of apoptosis by oxidative stress	induction of apoptosis by oxidative stress	PRODH	0.677067
GO:0008633	0.360347	Inf	0.360347	1	1	activation of pro-apoptotic gene products	activation of pro-apoptotic gene products	TNFSF10	0.677067
GO:0008652	0.360347	Inf	0.360347	1	1	cellular amino acid biosynthetic process	cellular amino acid biosynthetic process	PRODH	0.677067
GO:0008654	0.360347	Inf	0.360347	1	1	phospholipid biosynthetic process	phospholipid biosynthetic process	PLAUR	0.677067
GO:0009069	0.360347	Inf	0.360347	1	1	serine family amino acid metabolic process	serine family amino acid metabolic process	NFS1	0.677067
GO:0009077	0.360347	Inf	0.360347	1	1	histidine family amino acid catabolic process	histidine family amino acid catabolic process	MOXD1	0.677067
GO:0009084	0.360347	Inf	0.360347	1	1	glutamine family amino acid biosynthetic process	glutamine family amino acid biosynthetic process	PRODH	0.677067
GO:0009112	0.360347	Inf	0.360347	1	1	nucleobase metabolic process	nucleobase metabolic process	TYMP	0.677067
GO:0009119	0.360347	Inf	0.360347	1	1	ribonucleoside metabolic process	ribonucleoside metabolic process	NP	0.677067
GO:0009126	0.360347	Inf	0.360347	1	1	purine nucleoside monophosphate metabolic process	purine nucleoside monophosphate metabolic process	CECR1	0.677067
GO:0009127	0.360347	Inf	0.360347	1	1	purine nucleoside monophosphate biosynthetic process	purine nucleoside monophosphate biosynthetic process	CECR1	0.677067
GO:0009156	0.360347	Inf	0.360347	1	1	ribonucleoside monophosphate biosynthetic process	ribonucleoside monophosphate biosynthetic process	CECR1	0.677067
GO:0009161	0.360347	Inf	0.360347	1	1	ribonucleoside monophosphate metabolic process	ribonucleoside monophosphate metabolic process	CECR1	0.677067
GO:0009164	0.360347	Inf	0.360347	1	1	nucleoside catabolic process	nucleoside catabolic process	NP	0.677067
GO:0009167	0.360347	Inf	0.360347	1	1	purine ribonucleoside monophosphate metabolic process	purine ribonucleoside monophosphate metabolic process	CECR1	0.677067
GO:0009168	0.360347	Inf	0.360347	1	1	purine ribonucleoside monophosphate biosynthetic process	purine ribonucleoside monophosphate biosynthetic process	CECR1	0.677067
GO:0009405	0.360347	Inf	0.360347	1	1	pathogenesis	pathogenesis	HLA-DRB4	0.677067
GO:0009595	0.360347	Inf	0.360347	1	1	detection of biotic stimulus	detection of biotic stimulus	LY96	0.677067
GO:0009620	0.360347	Inf	0.360347	1	1	response to fungus	response to fungus	HAMP	0.677067
GO:0010149	0.360347	Inf	0.360347	1	1	senescence	senescence	SOD2	0.677067
GO:0010212	0.360347	Inf	0.360347	1	1	response to ionizing radiation	response to ionizing radiation	SOD2	0.677067
GO:0010260	0.360347	Inf	0.360347	1	1	organ senescence	organ senescence	SOD2	0.677067
GO:0010310	0.360347	Inf	0.360347	1	1	regulation of hydrogen peroxide metabolic process	regulation of hydrogen peroxide metabolic process	RAC2	0.677067
GO:0010332	0.360347	Inf	0.360347	1	1	response to gamma radiation	response to gamma radiation	SOD2	0.677067
GO:0010519	0.360347	Inf	0.360347	1	1	negative regulation of phospholipase activity	negative regulation of phospholipase activity	PLEK	0.677067
GO:0010543	0.360347	Inf	0.360347	1	1	regulation of platelet activation	regulation of platelet activation	PLEK	0.677067
GO:0010572	0.360347	Inf	0.360347	1	1	positive regulation of platelet activation	positive regulation of platelet activation	PLEK	0.677067
GO:0010578	0.360347	Inf	0.360347	1	1	regulation of adenylate cyclase activity involved in G-protein signaling	regulation of adenylate cyclase activity involved in G-protein signaling	GPR3	0.677067
GO:0010579	0.360347	Inf	0.360347	1	1	positive regulation of adenylate cyclase activity by G-protein signaling pathway	positive regulation of adenylate cyclase activity by G-protein signaling pathway	GPR3	0.677067
GO:0010712	0.360347	Inf	0.360347	1	1	regulation of collagen metabolic process	regulation of collagen metabolic process	IL6	0.677067
GO:0010713	0.360347	Inf	0.360347	1	1	negative regulation of collagen metabolic process	negative regulation of collagen metabolic process	IL6	0.677067
GO:0010756	0.360347	Inf	0.360347	1	1	positive regulation of plasminogen activation	positive regulation of plasminogen activation	F12	0.677067
GO:0010811	0.360347	Inf	0.360347	1	1	positive regulation of cell-substrate adhesion	positive regulation of cell-substrate adhesion	CYR61	0.677067
GO:0010872	0.360347	Inf	0.360347	1	1	regulation of cholesterol esterification	regulation of cholesterol esterification	APOC1	0.677067
GO:0010873	0.360347	Inf	0.360347	1	1	positive regulation of cholesterol esterification	positive regulation of cholesterol esterification	APOC1	0.677067
GO:0010878	0.360347	Inf	0.360347	1	1	cholesterol storage	cholesterol storage	ABCA1	0.677067
GO:0010885	0.360347	Inf	0.360347	1	1	regulation of cholesterol storage	regulation of cholesterol storage	ABCA1	0.677067
GO:0010887	0.360347	Inf	0.360347	1	1	negative regulation of cholesterol storage	negative regulation of cholesterol storage	ABCA1	0.677067
GO:0010896	0.360347	Inf	0.360347	1	1	regulation of triglyceride catabolic process	regulation of triglyceride catabolic process	APOC2	0.677067
GO:0010898	0.360347	Inf	0.360347	1	1	positive regulation of triglyceride catabolic process	positive regulation of triglyceride catabolic process	APOC2	0.677067
GO:0010899	0.360347	Inf	0.360347	1	1	regulation of phosphatidylcholine catabolic process	regulation of phosphatidylcholine catabolic process	APOC1	0.677067
GO:0010900	0.360347	Inf	0.360347	1	1	negative regulation of phosphatidylcholine catabolic process	negative regulation of phosphatidylcholine catabolic process	APOC1	0.677067
GO:0010901	0.360347	Inf	0.360347	1	1	regulation of very-low-density lipoprotein particle remodeling	regulation of very-low-density lipoprotein particle remodeling	APOC2	0.677067
GO:0010902	0.360347	Inf	0.360347	1	1	positive regulation of very-low-density lipoprotein particle remodeling	positive regulation of very-low-density lipoprotein particle remodeling	APOC2	0.677067
GO:0010906	0.360347	Inf	0.360347	1	1	regulation of glucose metabolic process	regulation of glucose metabolic process	LEP	0.677067
GO:0010919	0.360347	Inf	0.360347	1	1	regulation of inositol phosphate biosynthetic process	regulation of inositol phosphate biosynthetic process	PLEK	0.677067
GO:0010920	0.360347	Inf	0.360347	1	1	negative regulation of inositol phosphate biosynthetic process	negative regulation of inositol phosphate biosynthetic process	PLEK	0.677067
GO:0010922	0.360347	Inf	0.360347	1	1	positive regulation of phosphatase activity	positive regulation of phosphatase activity	PLEK	0.677067
GO:0010924	0.360347	Inf	0.360347	1	1	regulation of inositol-polyphosphate 5-phosphatase activity	regulation of inositol-polyphosphate 5-phosphatase activity	PLEK	0.677067
GO:0010925	0.360347	Inf	0.360347	1	1	positive regulation of inositol-polyphosphate 5-phosphatase activity	positive regulation of inositol-polyphosphate 5-phosphatase activity	PLEK	0.677067
GO:0010954	0.360347	Inf	0.360347	1	1	positive regulation of protein maturation by peptide bond cleavage	positive regulation of protein maturation by peptide bond cleavage	F12	0.677067
GO:0010955	0.360347	Inf	0.360347	1	1	negative regulation of protein maturation by peptide bond cleavage	negative regulation of protein maturation by peptide bond cleavage	SERPING1	0.677067
GO:0014047	0.360347	Inf	0.360347	1	1	glutamate secretion	glutamate secretion	BDNF	0.677067
GO:0014806	0.360347	Inf	0.360347	1	1	smooth muscle hyperplasia	smooth muscle hyperplasia	HMOX1	0.677067
GO:0014823	0.360347	Inf	0.360347	1	1	response to activity	response to activity	SOD2	0.677067
GO:0014895	0.360347	Inf	0.360347	1	1	smooth muscle hypertrophy	smooth muscle hypertrophy	CYBA	0.677067
GO:0015721	0.360347	Inf	0.360347	1	1	bile acid and bile salt transport	bile acid and bile salt transport	ABCC3	0.677067
GO:0015722	0.360347	Inf	0.360347	1	1	canalicular bile acid transport	canalicular bile acid transport	ABCC3	0.677067
GO:0015844	0.360347	Inf	0.360347	1	1	monoamine transport	monoamine transport	SYK	0.677067
GO:0016226	0.360347	Inf	0.360347	1	1	iron-sulfur cluster assembly	iron-sulfur cluster assembly	NFS1	0.677067
GO:0016255	0.360347	Inf	0.360347	1	1	attachment of GPI anchor to protein	attachment of GPI anchor to protein	PLAUR	0.677067
GO:0016540	0.360347	Inf	0.360347	1	1	protein autoprocessing	protein autoprocessing	F12	0.677067
GO:0016999	0.360347	Inf	0.360347	1	1	antibiotic metabolic process	antibiotic metabolic process	NECAB2	0.677067
GO:0017000	0.360347	Inf	0.360347	1	1	antibiotic biosynthetic process	antibiotic biosynthetic process	NECAB2	0.677067
GO:0017004	0.360347	Inf	0.360347	1	1	cytochrome complex assembly	cytochrome complex assembly	CYBA	0.677067
GO:0017144	0.360347	Inf	0.360347	1	1	drug metabolic process	drug metabolic process	NECAB2	0.677067
GO:0017156	0.360347	Inf	0.360347	1	1	calcium ion-dependent exocytosis	calcium ion-dependent exocytosis	SCIN	0.677067
GO:0018153	0.360347	Inf	0.360347	1	1	isopeptide cross-linking via N6-(L-isoglutamyl)-L-lysine	isopeptide cross-linking via N6-(L-isoglutamyl)-L-lysine	TGM2	0.677067
GO:0018196	0.360347	Inf	0.360347	1	1	peptidyl-asparagine modification	peptidyl-asparagine modification	DDOST	0.677067
GO:0018199	0.360347	Inf	0.360347	1	1	peptidyl-glutamine modification	peptidyl-glutamine modification	TGM2	0.677067
GO:0018205	0.360347	Inf	0.360347	1	1	peptidyl-lysine modification	peptidyl-lysine modification	TGM2	0.677067
GO:0018262	0.360347	Inf	0.360347	1	1	isopeptide cross-linking	isopeptide cross-linking	TGM2	0.677067
GO:0018279	0.360347	Inf	0.360347	1	1	protein amino acid N-linked glycosylation via asparagine	protein amino acid N-linked glycosylation via asparagine	DDOST	0.677067
GO:0018282	0.360347	Inf	0.360347	1	1	metal incorporation into metallo-sulfur cluster	metal incorporation into metallo-sulfur cluster	NFS1	0.677067
GO:0018283	0.360347	Inf	0.360347	1	1	iron incorporation into metallo-sulfur cluster	iron incorporation into metallo-sulfur cluster	NFS1	0.677067
GO:0019319	0.360347	Inf	0.360347	1	1	hexose biosynthetic process	hexose biosynthetic process	LEP	0.677067
GO:0019369	0.360347	Inf	0.360347	1	1	arachidonic acid metabolic process	arachidonic acid metabolic process	PTGS2	0.677067
GO:0019371	0.360347	Inf	0.360347	1	1	cyclooxygenase pathway	cyclooxygenase pathway	PTGS2	0.677067
GO:0019430	0.360347	Inf	0.360347	1	1	removal of superoxide radicals	removal of superoxide radicals	SOD2	0.677067
GO:0019627	0.360347	Inf	0.360347	1	1	urea metabolic process	urea metabolic process	CEBPA	0.677067
GO:0019720	0.360347	Inf	0.360347	1	1	Mo-molybdopterin cofactor metabolic process	Mo-molybdopterin cofactor metabolic process	NFS1	0.677067
GO:0019751	0.360347	Inf	0.360347	1	1	polyol metabolic process	polyol metabolic process	PLEK	0.677067
GO:0019883	0.360347	Inf	0.360347	1	1	antigen processing and presentation of endogenous antigen	antigen processing and presentation of endogenous antigen	CD74	0.677067
GO:0021953	0.360347	Inf	0.360347	1	1	central nervous system neuron differentiation	central nervous system neuron differentiation	LEP	0.677067
GO:0021954	0.360347	Inf	0.360347	1	1	central nervous system neuron development	central nervous system neuron development	LEP	0.677067
GO:0022904	0.360347	Inf	0.360347	1	1	respiratory electron transport chain	respiratory electron transport chain	SOD2	0.677067
GO:0030010	0.360347	Inf	0.360347	1	1	establishment of cell polarity	establishment of cell polarity	DOCK2	0.677067
GO:0030149	0.360347	Inf	0.360347	1	1	sphingolipid catabolic process	sphingolipid catabolic process	SPHK1	0.677067
GO:0030219	0.360347	Inf	0.360347	1	1	megakaryocyte differentiation	megakaryocyte differentiation	SCIN	0.677067
GO:0030224	0.360347	Inf	0.360347	1	1	monocyte differentiation	monocyte differentiation	IFI16	0.677067
GO:0030258	0.360347	Inf	0.360347	1	1	lipid modification	lipid modification	APOC1	0.677067
GO:0030261	0.360347	Inf	0.360347	1	1	chromosome condensation	chromosome condensation	NUSAP1	0.677067
GO:0030300	0.360347	Inf	0.360347	1	1	regulation of intestinal cholesterol absorption	regulation of intestinal cholesterol absorption	LEP	0.677067
GO:0030307	0.360347	Inf	0.360347	1	1	positive regulation of cell growth	positive regulation of cell growth	SPHK1	0.677067
GO:0030449	0.360347	Inf	0.360347	1	1	regulation of complement activation	regulation of complement activation	SERPING1	0.677067
GO:0030801	0.360347	Inf	0.360347	1	1	positive regulation of cyclic nucleotide metabolic process	positive regulation of cyclic nucleotide metabolic process	ABCA1	0.677067
GO:0030804	0.360347	Inf	0.360347	1	1	positive regulation of cyclic nucleotide biosynthetic process	positive regulation of cyclic nucleotide biosynthetic process	ABCA1	0.677067
GO:0030810	0.360347	Inf	0.360347	1	1	positive regulation of nucleotide biosynthetic process	positive regulation of nucleotide biosynthetic process	ABCA1	0.677067
GO:0030816	0.360347	Inf	0.360347	1	1	positive regulation of cAMP metabolic process	positive regulation of cAMP metabolic process	ABCA1	0.677067
GO:0030819	0.360347	Inf	0.360347	1	1	positive regulation of cAMP biosynthetic process	positive regulation of cAMP biosynthetic process	ABCA1	0.677067
GO:0030836	0.360347	Inf	0.360347	1	1	positive regulation of actin filament depolymerization	positive regulation of actin filament depolymerization	PLEK	0.677067
GO:0030845	0.360347	Inf	0.360347	1	1	inhibition of phospholipase C activity involved in G-protein coupled receptor signaling pathway	inhibition of phospholipase C activity involved in G-protein coupled receptor signaling pathway	PLEK	0.677067
GO:0030851	0.360347	Inf	0.360347	1	1	granulocyte differentiation	granulocyte differentiation	C1QC	0.677067
GO:0030852	0.360347	Inf	0.360347	1	1	regulation of granulocyte differentiation	regulation of granulocyte differentiation	C1QC	0.677067
GO:0030853	0.360347	Inf	0.360347	1	1	negative regulation of granulocyte differentiation	negative regulation of granulocyte differentiation	C1QC	0.677067
GO:0030865	0.360347	Inf	0.360347	1	1	cortical cytoskeleton organization	cortical cytoskeleton organization	PLEK	0.677067
GO:0030866	0.360347	Inf	0.360347	1	1	cortical actin cytoskeleton organization	cortical actin cytoskeleton organization	PLEK	0.677067
GO:0030888	0.360347	Inf	0.360347	1	1	regulation of B cell proliferation	regulation of B cell proliferation	TNFSF13B	0.677067
GO:0030890	0.360347	Inf	0.360347	1	1	positive regulation of B cell proliferation	positive regulation of B cell proliferation	TNFSF13B	0.677067
GO:0031163	0.360347	Inf	0.360347	1	1	metallo-sulfur cluster assembly	metallo-sulfur cluster assembly	NFS1	0.677067
GO:0031296	0.360347	Inf	0.360347	1	1	B cell costimulation	B cell costimulation	TNFSF13B	0.677067
GO:0031330	0.360347	Inf	0.360347	1	1	negative regulation of cellular catabolic process	negative regulation of cellular catabolic process	APOC1	0.677067
GO:0031331	0.360347	Inf	0.360347	1	1	positive regulation of cellular catabolic process	positive regulation of cellular catabolic process	APOC2	0.677067
GO:0031529	0.360347	Inf	0.360347	1	1	ruffle organization	ruffle organization	PLEK	0.677067
GO:0031640	0.360347	Inf	0.360347	1	1	killing of cells of another organism	killing of cells of another organism	FCER2	0.677067
GO:0032020	0.360347	Inf	0.360347	1	1	ISG15-protein conjugation	ISG15-protein conjugation	ISG15	0.677067
GO:0032096	0.360347	Inf	0.360347	1	1	negative regulation of response to food	negative regulation of response to food	LEP	0.677067
GO:0032099	0.360347	Inf	0.360347	1	1	negative regulation of appetite	negative regulation of appetite	LEP	0.677067
GO:0032105	0.360347	Inf	0.360347	1	1	negative regulation of response to extracellular stimulus	negative regulation of response to extracellular stimulus	LEP	0.677067
GO:0032108	0.360347	Inf	0.360347	1	1	negative regulation of response to nutrient levels	negative regulation of response to nutrient levels	LEP	0.677067
GO:0032233	0.360347	Inf	0.360347	1	1	positive regulation of actin filament bundle formation	positive regulation of actin filament bundle formation	PLEK	0.677067
GO:0032324	0.360347	Inf	0.360347	1	1	molybdopterin cofactor biosynthetic process	molybdopterin cofactor biosynthetic process	NFS1	0.677067
GO:0032364	0.360347	Inf	0.360347	1	1	oxygen homeostasis	oxygen homeostasis	SOD2	0.677067
GO:0032479	0.360347	Inf	0.360347	1	1	regulation of type I interferon production	regulation of type I interferon production	TLR7	0.677067
GO:0032490	0.360347	Inf	0.360347	1	1	detection of molecule of bacterial origin	detection of molecule of bacterial origin	LY96	0.677067
GO:0032497	0.360347	Inf	0.360347	1	1	detection of lipopolysaccharide	detection of lipopolysaccharide	LY96	0.677067
GO:0032604	0.360347	Inf	0.360347	1	1	granulocyte macrophage colony-stimulating factor production	granulocyte macrophage colony-stimulating factor production	SYK	0.677067
GO:0032606	0.360347	Inf	0.360347	1	1	type I interferon production	type I interferon production	TLR7	0.677067
GO:0032607	0.360347	Inf	0.360347	1	1	interferon-alpha production	interferon-alpha production	TLR7	0.677067
GO:0032608	0.360347	Inf	0.360347	1	1	interferon-beta production	interferon-beta production	TLR7	0.677067
GO:0032632	0.360347	Inf	0.360347	1	1	interleukin-3 production	interleukin-3 production	SYK	0.677067
GO:0032637	0.360347	Inf	0.360347	1	1	interleukin-8 production	interleukin-8 production	TLR7	0.677067
GO:0032641	0.360347	Inf	0.360347	1	1	lymphotoxin A production	lymphotoxin A production	CD86	0.677067
GO:0032645	0.360347	Inf	0.360347	1	1	regulation of granulocyte macrophage colony-stimulating factor production	regulation of granulocyte macrophage colony-stimulating factor production	SYK	0.677067
GO:0032647	0.360347	Inf	0.360347	1	1	regulation of interferon-alpha production	regulation of interferon-alpha production	TLR7	0.677067
GO:0032648	0.360347	Inf	0.360347	1	1	regulation of interferon-beta production	regulation of interferon-beta production	TLR7	0.677067
GO:0032672	0.360347	Inf	0.360347	1	1	regulation of interleukin-3 production	regulation of interleukin-3 production	SYK	0.677067
GO:0032677	0.360347	Inf	0.360347	1	1	regulation of interleukin-8 production	regulation of interleukin-8 production	TLR7	0.677067
GO:0032681	0.360347	Inf	0.360347	1	1	regulation of lymphotoxin A production	regulation of lymphotoxin A production	CD86	0.677067
GO:0032764	0.360347	Inf	0.360347	1	1	negative regulation of mast cell cytokine production	negative regulation of mast cell cytokine production	HMOX1	0.677067
GO:0032958	0.360347	Inf	0.360347	1	1	inositol phosphate biosynthetic process	inositol phosphate biosynthetic process	PLEK	0.677067
GO:0032965	0.360347	Inf	0.360347	1	1	regulation of collagen biosynthetic process	regulation of collagen biosynthetic process	IL6	0.677067
GO:0032966	0.360347	Inf	0.360347	1	1	negative regulation of collagen biosynthetic process	negative regulation of collagen biosynthetic process	IL6	0.677067
GO:0033004	0.360347	Inf	0.360347	1	1	negative regulation of mast cell activation	negative regulation of mast cell activation	HMOX1	0.677067
GO:0033015	0.360347	Inf	0.360347	1	1	tetrapyrrole catabolic process	tetrapyrrole catabolic process	HMOX1	0.677067
GO:0033205	0.360347	Inf	0.360347	1	1	cytokinesis during cell cycle	cytokinesis during cell cycle	NUSAP1	0.677067
GO:0033238	0.360347	Inf	0.360347	1	1	regulation of cellular amine metabolic process	regulation of cellular amine metabolic process	APOC1	0.677067
GO:0033239	0.360347	Inf	0.360347	1	1	negative regulation of cellular amine metabolic process	negative regulation of cellular amine metabolic process	APOC1	0.677067
GO:0033483	0.360347	Inf	0.360347	1	1	gas homeostasis	gas homeostasis	SOD2	0.677067
GO:0033622	0.360347	Inf	0.360347	1	1	integrin activation	integrin activation	PLEK	0.677067
GO:0033623	0.360347	Inf	0.360347	1	1	regulation of integrin activation	regulation of integrin activation	PLEK	0.677067
GO:0033625	0.360347	Inf	0.360347	1	1	positive regulation of integrin activation	positive regulation of integrin activation	PLEK	0.677067
GO:0034109	0.360347	Inf	0.360347	1	1	homotypic cell-cell adhesion	homotypic cell-cell adhesion	PLEK	0.677067
GO:0034356	0.360347	Inf	0.360347	1	1	NAD biosynthesis via nicotinamide riboside salvage pathway	NAD biosynthesis via nicotinamide riboside salvage pathway	NP	0.677067
GO:0034370	0.360347	Inf	0.360347	1	1	triglyceride-rich lipoprotein particle remodeling	triglyceride-rich lipoprotein particle remodeling	APOC2	0.677067
GO:0034371	0.360347	Inf	0.360347	1	1	chylomicron remodeling	chylomicron remodeling	APOC2	0.677067
GO:0034372	0.360347	Inf	0.360347	1	1	very-low-density lipoprotein particle remodeling	very-low-density lipoprotein particle remodeling	APOC2	0.677067
GO:0034375	0.360347	Inf	0.360347	1	1	high-density lipoprotein particle remodeling	high-density lipoprotein particle remodeling	APOC1	0.677067
GO:0034379	0.360347	Inf	0.360347	1	1	very-low-density lipoprotein particle assembly	very-low-density lipoprotein particle assembly	APOC1	0.677067
GO:0034380	0.360347	Inf	0.360347	1	1	high-density lipoprotein particle assembly	high-density lipoprotein particle assembly	ABCA1	0.677067
GO:0034384	0.360347	Inf	0.360347	1	1	high-density lipoprotein particle clearance	high-density lipoprotein particle clearance	APOC2	0.677067
GO:0034418	0.360347	Inf	0.360347	1	1	urate biosynthetic process	urate biosynthetic process	NP	0.677067
GO:0034433	0.360347	Inf	0.360347	1	1	steroid esterification	steroid esterification	APOC1	0.677067
GO:0034434	0.360347	Inf	0.360347	1	1	sterol esterification	sterol esterification	APOC1	0.677067
GO:0034435	0.360347	Inf	0.360347	1	1	cholesterol esterification	cholesterol esterification	APOC1	0.677067
GO:0034612	0.360347	Inf	0.360347	1	1	response to tumor necrosis factor	response to tumor necrosis factor	CCL5	0.677067
GO:0034638	0.360347	Inf	0.360347	1	1	phosphatidylcholine catabolic process	phosphatidylcholine catabolic process	APOC1	0.677067
GO:0034655	0.360347	Inf	0.360347	1	1	nucleobase, nucleoside, nucleotide and nucleic acid catabolic process	nucleobase, nucleoside, nucleotide and nucleic acid catabolic process	NP	0.677067
GO:0034656	0.360347	Inf	0.360347	1	1	nucleobase, nucleoside and nucleotide catabolic process	nucleobase, nucleoside and nucleotide catabolic process	NP	0.677067
GO:0035036	0.360347	Inf	0.360347	1	1	sperm-egg recognition	sperm-egg recognition	FCGBP	0.677067
GO:0035313	0.360347	Inf	0.360347	1	1	wound healing, spreading of epidermal cells	wound healing, spreading of epidermal cells	HBEGF	0.677067
GO:0040001	0.360347	Inf	0.360347	1	1	establishment of mitotic spindle localization	establishment of mitotic spindle localization	NUSAP1	0.677067
GO:0040029	0.360347	Inf	0.360347	1	1	regulation of gene expression, epigenetic	regulation of gene expression, epigenetic	FOS	0.677067
GO:0042044	0.360347	Inf	0.360347	1	1	fluid transport	fluid transport	PDPN	0.677067
GO:0042088	0.360347	Inf	0.360347	1	1	T-helper 1 type immune response	T-helper 1 type immune response	IL18BP	0.677067
GO:0042090	0.360347	Inf	0.360347	1	1	interleukin-12 biosynthetic process	interleukin-12 biosynthetic process	IRF1	0.677067
GO:0042092	0.360347	Inf	0.360347	1	1	T-helper 2 type immune response	T-helper 2 type immune response	CD86	0.677067
GO:0042093	0.360347	Inf	0.360347	1	1	T-helper cell differentiation	T-helper cell differentiation	CD86	0.677067
GO:0042097	0.360347	Inf	0.360347	1	1	interleukin-4 biosynthetic process	interleukin-4 biosynthetic process	CD86	0.677067
GO:0042100	0.360347	Inf	0.360347	1	1	B cell proliferation	B cell proliferation	TNFSF13B	0.677067
GO:0042109	0.360347	Inf	0.360347	1	1	lymphotoxin A biosynthetic process	lymphotoxin A biosynthetic process	CD86	0.677067
GO:0042119	0.360347	Inf	0.360347	1	1	neutrophil activation	neutrophil activation	IL8	0.677067
GO:0042159	0.360347	Inf	0.360347	1	1	lipoprotein catabolic process	lipoprotein catabolic process	LDLR	0.677067
GO:0042167	0.360347	Inf	0.360347	1	1	heme catabolic process	heme catabolic process	HMOX1	0.677067
GO:0042223	0.360347	Inf	0.360347	1	1	interleukin-3 biosynthetic process	interleukin-3 biosynthetic process	SYK	0.677067
GO:0042228	0.360347	Inf	0.360347	1	1	interleukin-8 biosynthetic process	interleukin-8 biosynthetic process	TLR7	0.677067
GO:0042253	0.360347	Inf	0.360347	1	1	granulocyte macrophage colony-stimulating factor biosynthetic process	granulocyte macrophage colony-stimulating factor biosynthetic process	SYK	0.677067
GO:0042267	0.360347	Inf	0.360347	1	1	natural killer cell mediated cytotoxicity	natural killer cell mediated cytotoxicity	LAG3	0.677067
GO:0042269	0.360347	Inf	0.360347	1	1	regulation of natural killer cell mediated cytotoxicity	regulation of natural killer cell mediated cytotoxicity	LAG3	0.677067
GO:0042278	0.360347	Inf	0.360347	1	1	purine nucleoside metabolic process	purine nucleoside metabolic process	NP	0.677067
GO:0042312	0.360347	Inf	0.360347	1	1	regulation of vasodilation	regulation of vasodilation	HMOX1	0.677067
GO:0042439	0.360347	Inf	0.360347	1	1	ethanolamine and derivative metabolic process	ethanolamine and derivative metabolic process	APOC1	0.677067
GO:0042454	0.360347	Inf	0.360347	1	1	ribonucleoside catabolic process	ribonucleoside catabolic process	NP	0.677067
GO:0042492	0.360347	Inf	0.360347	1	1	gamma-delta T cell differentiation	gamma-delta T cell differentiation	SYK	0.677067
GO:0042506	0.360347	Inf	0.360347	1	1	tyrosine phosphorylation of Stat5 protein	tyrosine phosphorylation of Stat5 protein	OSM	0.677067
GO:0042508	0.360347	Inf	0.360347	1	1	tyrosine phosphorylation of Stat1 protein	tyrosine phosphorylation of Stat1 protein	OSM	0.677067
GO:0042516	0.360347	Inf	0.360347	1	1	regulation of tyrosine phosphorylation of Stat3 protein	regulation of tyrosine phosphorylation of Stat3 protein	IL6	0.677067
GO:0042517	0.360347	Inf	0.360347	1	1	positive regulation of tyrosine phosphorylation of Stat3 protein	positive regulation of tyrosine phosphorylation of Stat3 protein	IL6	0.677067
GO:0042533	0.360347	Inf	0.360347	1	1	tumor necrosis factor biosynthetic process	tumor necrosis factor biosynthetic process	SPN	0.677067
GO:0042534	0.360347	Inf	0.360347	1	1	regulation of tumor necrosis factor biosynthetic process	regulation of tumor necrosis factor biosynthetic process	SPN	0.677067
GO:0042535	0.360347	Inf	0.360347	1	1	positive regulation of tumor necrosis factor biosynthetic process	positive regulation of tumor necrosis factor biosynthetic process	SPN	0.677067
GO:0042558	0.360347	Inf	0.360347	1	1	pteridine and derivative metabolic process	pteridine and derivative metabolic process	NFS1	0.677067
GO:0042559	0.360347	Inf	0.360347	1	1	pteridine and derivative biosynthetic process	pteridine and derivative biosynthetic process	NFS1	0.677067
GO:0042640	0.360347	Inf	0.360347	1	1	anagen	anagen	PTGS2	0.677067
GO:0043006	0.360347	Inf	0.360347	1	1	activation of phospholipase A2 activity by calcium-mediated signaling	activation of phospholipase A2 activity by calcium-mediated signaling	NMUR2	0.677067
GO:0043016	0.360347	Inf	0.360347	1	1	regulation of lymphotoxin A biosynthetic process	regulation of lymphotoxin A biosynthetic process	CD86	0.677067
GO:0043017	0.360347	Inf	0.360347	1	1	positive regulation of lymphotoxin A biosynthetic process	positive regulation of lymphotoxin A biosynthetic process	CD86	0.677067
GO:0043243	0.360347	Inf	0.360347	1	1	positive regulation of protein complex disassembly	positive regulation of protein complex disassembly	PLEK	0.677067
GO:0043249	0.360347	Inf	0.360347	1	1	erythrocyte maturation	erythrocyte maturation	TIMP1	0.677067
GO:0043301	0.360347	Inf	0.360347	1	1	negative regulation of leukocyte degranulation	negative regulation of leukocyte degranulation	HMOX1	0.677067
GO:0043305	0.360347	Inf	0.360347	1	1	negative regulation of mast cell degranulation	negative regulation of mast cell degranulation	HMOX1	0.677067
GO:0043366	0.360347	Inf	0.360347	1	1	beta selection	beta selection	SYK	0.677067
GO:0043374	0.360347	Inf	0.360347	1	1	CD8-positive, alpha-beta T cell differentiation	CD8-positive, alpha-beta T cell differentiation	IRF1	0.677067
GO:0043403	0.360347	Inf	0.360347	1	1	skeletal muscle regeneration	skeletal muscle regeneration	PLAUR	0.677067
GO:0043545	0.360347	Inf	0.360347	1	1	molybdopterin cofactor metabolic process	molybdopterin cofactor metabolic process	NFS1	0.677067
GO:0043604	0.360347	Inf	0.360347	1	1	amide biosynthetic process	amide biosynthetic process	CEBPA	0.677067
GO:0043618	0.360347	Inf	0.360347	1	1	regulation of transcription from RNA polymerase II promoter in response to stress	regulation of transcription from RNA polymerase II promoter in response to stress	HMOX1	0.677067
GO:0043619	0.360347	Inf	0.360347	1	1	regulation of transcription from RNA polymerase II promoter in response to oxidative stress	regulation of transcription from RNA polymerase II promoter in response to oxidative stress	HMOX1	0.677067
GO:0043620	0.360347	Inf	0.360347	1	1	regulation of transcription in response to stress	regulation of transcription in response to stress	HMOX1	0.677067
GO:0043647	0.360347	Inf	0.360347	1	1	inositol phosphate metabolic process	inositol phosphate metabolic process	PLEK	0.677067
GO:0043902	0.360347	Inf	0.360347	1	1	positive regulation of multi-organism process	positive regulation of multi-organism process	FCER2	0.677067
GO:0044058	0.360347	Inf	0.360347	1	1	regulation of digestive system process	regulation of digestive system process	LEP	0.677067
GO:0044246	0.360347	Inf	0.360347	1	1	regulation of multicellular organismal metabolic process	regulation of multicellular organismal metabolic process	IL6	0.677067
GO:0044252	0.360347	Inf	0.360347	1	1	negative regulation of multicellular organismal metabolic process	negative regulation of multicellular organismal metabolic process	IL6	0.677067
GO:0045010	0.360347	Inf	0.360347	1	1	actin nucleation	actin nucleation	SCIN	0.677067
GO:0045064	0.360347	Inf	0.360347	1	1	T-helper 2 cell differentiation	T-helper 2 cell differentiation	CD86	0.677067
GO:0045075	0.360347	Inf	0.360347	1	1	regulation of interleukin-12 biosynthetic process	regulation of interleukin-12 biosynthetic process	IRF1	0.677067
GO:0045079	0.360347	Inf	0.360347	1	1	negative regulation of chemokine biosynthetic process	negative regulation of chemokine biosynthetic process	IL6	0.677067
GO:0045084	0.360347	Inf	0.360347	1	1	positive regulation of interleukin-12 biosynthetic process	positive regulation of interleukin-12 biosynthetic process	IRF1	0.677067
GO:0045090	0.360347	Inf	0.360347	1	1	retroviral genome replication	retroviral genome replication	IL8	0.677067
GO:0045091	0.360347	Inf	0.360347	1	1	regulation of retroviral genome replication	regulation of retroviral genome replication	IL8	0.677067
GO:0045349	0.360347	Inf	0.360347	1	1	interferon-alpha biosynthetic process	interferon-alpha biosynthetic process	TLR7	0.677067
GO:0045350	0.360347	Inf	0.360347	1	1	interferon-beta biosynthetic process	interferon-beta biosynthetic process	TLR7	0.677067
GO:0045351	0.360347	Inf	0.360347	1	1	type I interferon biosynthetic process	type I interferon biosynthetic process	TLR7	0.677067
GO:0045354	0.360347	Inf	0.360347	1	1	regulation of interferon-alpha biosynthetic process	regulation of interferon-alpha biosynthetic process	TLR7	0.677067
GO:0045356	0.360347	Inf	0.360347	1	1	positive regulation of interferon-alpha biosynthetic process	positive regulation of interferon-alpha biosynthetic process	TLR7	0.677067
GO:0045357	0.360347	Inf	0.360347	1	1	regulation of interferon-beta biosynthetic process	regulation of interferon-beta biosynthetic process	TLR7	0.677067
GO:0045359	0.360347	Inf	0.360347	1	1	positive regulation of interferon-beta biosynthetic process	positive regulation of interferon-beta biosynthetic process	TLR7	0.677067
GO:0045399	0.360347	Inf	0.360347	1	1	regulation of interleukin-3 biosynthetic process	regulation of interleukin-3 biosynthetic process	SYK	0.677067
GO:0045401	0.360347	Inf	0.360347	1	1	positive regulation of interleukin-3 biosynthetic process	positive regulation of interleukin-3 biosynthetic process	SYK	0.677067
GO:0045402	0.360347	Inf	0.360347	1	1	regulation of interleukin-4 biosynthetic process	regulation of interleukin-4 biosynthetic process	CD86	0.677067
GO:0045404	0.360347	Inf	0.360347	1	1	positive regulation of interleukin-4 biosynthetic process	positive regulation of interleukin-4 biosynthetic process	CD86	0.677067
GO:0045414	0.360347	Inf	0.360347	1	1	regulation of interleukin-8 biosynthetic process	regulation of interleukin-8 biosynthetic process	TLR7	0.677067
GO:0045416	0.360347	Inf	0.360347	1	1	positive regulation of interleukin-8 biosynthetic process	positive regulation of interleukin-8 biosynthetic process	TLR7	0.677067
GO:0045423	0.360347	Inf	0.360347	1	1	regulation of granulocyte macrophage colony-stimulating factor biosynthetic process	regulation of granulocyte macrophage colony-stimulating factor biosynthetic process	SYK	0.677067
GO:0045425	0.360347	Inf	0.360347	1	1	positive regulation of granulocyte macrophage colony-stimulating factor biosynthetic process	positive regulation of granulocyte macrophage colony-stimulating factor biosynthetic process	SYK	0.677067
GO:0045577	0.360347	Inf	0.360347	1	1	regulation of B cell differentiation	regulation of B cell differentiation	SYK	0.677067
GO:0045579	0.360347	Inf	0.360347	1	1	positive regulation of B cell differentiation	positive regulation of B cell differentiation	SYK	0.677067
GO:0045586	0.360347	Inf	0.360347	1	1	regulation of gamma-delta T cell differentiation	regulation of gamma-delta T cell differentiation	SYK	0.677067
GO:0045588	0.360347	Inf	0.360347	1	1	positive regulation of gamma-delta T cell differentiation	positive regulation of gamma-delta T cell differentiation	SYK	0.677067
GO:0045598	0.360347	Inf	0.360347	1	1	regulation of fat cell differentiation	regulation of fat cell differentiation	SOD2	0.677067
GO:0045599	0.360347	Inf	0.360347	1	1	negative regulation of fat cell differentiation	negative regulation of fat cell differentiation	SOD2	0.677067
GO:0045622	0.360347	Inf	0.360347	1	1	regulation of T-helper cell differentiation	regulation of T-helper cell differentiation	CD86	0.677067
GO:0045624	0.360347	Inf	0.360347	1	1	positive regulation of T-helper cell differentiation	positive regulation of T-helper cell differentiation	CD86	0.677067
GO:0045628	0.360347	Inf	0.360347	1	1	regulation of T-helper 2 cell differentiation	regulation of T-helper 2 cell differentiation	CD86	0.677067
GO:0045630	0.360347	Inf	0.360347	1	1	positive regulation of T-helper 2 cell differentiation	positive regulation of T-helper 2 cell differentiation	CD86	0.677067
GO:0045652	0.360347	Inf	0.360347	1	1	regulation of megakaryocyte differentiation	regulation of megakaryocyte differentiation	SCIN	0.677067
GO:0045654	0.360347	Inf	0.360347	1	1	positive regulation of megakaryocyte differentiation	positive regulation of megakaryocyte differentiation	SCIN	0.677067
GO:0045661	0.360347	Inf	0.360347	1	1	regulation of myoblast differentiation	regulation of myoblast differentiation	IGFBP3	0.677067
GO:0045663	0.360347	Inf	0.360347	1	1	positive regulation of myoblast differentiation	positive regulation of myoblast differentiation	IGFBP3	0.677067
GO:0045666	0.360347	Inf	0.360347	1	1	positive regulation of neuron differentiation	positive regulation of neuron differentiation	BDNF	0.677067
GO:0045717	0.360347	Inf	0.360347	1	1	negative regulation of fatty acid biosynthetic process	negative regulation of fatty acid biosynthetic process	APOC1	0.677067
GO:0045723	0.360347	Inf	0.360347	1	1	positive regulation of fatty acid biosynthetic process	positive regulation of fatty acid biosynthetic process	APOC2	0.677067
GO:0045744	0.360347	Inf	0.360347	1	1	negative regulation of G-protein coupled receptor protein signaling pathway	negative regulation of G-protein coupled receptor protein signaling pathway	PLEK	0.677067
GO:0045776	0.360347	Inf	0.360347	1	1	negative regulation of blood pressure	negative regulation of blood pressure	SOD2	0.677067
GO:0045824	0.360347	Inf	0.360347	1	1	negative regulation of innate immune response	negative regulation of innate immune response	SERPING1	0.677067
GO:0045835	0.360347	Inf	0.360347	1	1	negative regulation of meiosis	negative regulation of meiosis	OSM	0.677067
GO:0045885	0.360347	Inf	0.360347	1	1	positive regulation of survival gene product expression	positive regulation of survival gene product expression	TNFSF13B	0.677067
GO:0045906	0.360347	Inf	0.360347	1	1	negative regulation of vasoconstriction	negative regulation of vasoconstriction	ADM	0.677067
GO:0045909	0.360347	Inf	0.360347	1	1	positive regulation of vasodilation	positive regulation of vasodilation	HMOX1	0.677067
GO:0045916	0.360347	Inf	0.360347	1	1	negative regulation of complement activation	negative regulation of complement activation	SERPING1	0.677067
GO:0045920	0.360347	Inf	0.360347	1	1	negative regulation of exocytosis	negative regulation of exocytosis	HMOX1	0.677067
GO:0045922	0.360347	Inf	0.360347	1	1	negative regulation of fatty acid metabolic process	negative regulation of fatty acid metabolic process	APOC1	0.677067
GO:0045923	0.360347	Inf	0.360347	1	1	positive regulation of fatty acid metabolic process	positive regulation of fatty acid metabolic process	APOC2	0.677067
GO:0045927	0.360347	Inf	0.360347	1	1	positive regulation of growth	positive regulation of growth	SPHK1	0.677067
GO:0045931	0.360347	Inf	0.360347	1	1	positive regulation of mitotic cell cycle	positive regulation of mitotic cell cycle	SPHK1	0.677067
GO:0045954	0.360347	Inf	0.360347	1	1	positive regulation of natural killer cell mediated cytotoxicity	positive regulation of natural killer cell mediated cytotoxicity	LAG3	0.677067
GO:0045981	0.360347	Inf	0.360347	1	1	positive regulation of nucleotide metabolic process	positive regulation of nucleotide metabolic process	ABCA1	0.677067
GO:0046102	0.360347	Inf	0.360347	1	1	inosine metabolic process	inosine metabolic process	NP	0.677067
GO:0046128	0.360347	Inf	0.360347	1	1	purine ribonucleoside metabolic process	purine ribonucleoside metabolic process	NP	0.677067
GO:0046130	0.360347	Inf	0.360347	1	1	purine ribonucleoside catabolic process	purine ribonucleoside catabolic process	NP	0.677067
GO:0046149	0.360347	Inf	0.360347	1	1	pigment catabolic process	pigment catabolic process	HMOX1	0.677067
GO:0046173	0.360347	Inf	0.360347	1	1	polyol biosynthetic process	polyol biosynthetic process	PLEK	0.677067
GO:0046348	0.360347	Inf	0.360347	1	1	amino sugar catabolic process	amino sugar catabolic process	CHI3L2	0.677067
GO:0046364	0.360347	Inf	0.360347	1	1	monosaccharide biosynthetic process	monosaccharide biosynthetic process	LEP	0.677067
GO:0046415	0.360347	Inf	0.360347	1	1	urate metabolic process	urate metabolic process	NP	0.677067
GO:0046466	0.360347	Inf	0.360347	1	1	membrane lipid catabolic process	membrane lipid catabolic process	SPHK1	0.677067
GO:0046470	0.360347	Inf	0.360347	1	1	phosphatidylcholine metabolic process	phosphatidylcholine metabolic process	APOC1	0.677067
GO:0046474	0.360347	Inf	0.360347	1	1	glycerophospholipid biosynthetic process	glycerophospholipid biosynthetic process	PLAUR	0.677067
GO:0046475	0.360347	Inf	0.360347	1	1	glycerophospholipid catabolic process	glycerophospholipid catabolic process	APOC1	0.677067
GO:0046489	0.360347	Inf	0.360347	1	1	phosphoinositide biosynthetic process	phosphoinositide biosynthetic process	PLAUR	0.677067
GO:0046495	0.360347	Inf	0.360347	1	1	nicotinamide riboside metabolic process	nicotinamide riboside metabolic process	NP	0.677067
GO:0046521	0.360347	Inf	0.360347	1	1	sphingoid catabolic process	sphingoid catabolic process	SPHK1	0.677067
GO:0046629	0.360347	Inf	0.360347	1	1	gamma-delta T cell activation	gamma-delta T cell activation	SYK	0.677067
GO:0046640	0.360347	Inf	0.360347	1	1	regulation of alpha-beta T cell proliferation	regulation of alpha-beta T cell proliferation	SYK	0.677067
GO:0046641	0.360347	Inf	0.360347	1	1	positive regulation of alpha-beta T cell proliferation	positive regulation of alpha-beta T cell proliferation	SYK	0.677067
GO:0046643	0.360347	Inf	0.360347	1	1	regulation of gamma-delta T cell activation	regulation of gamma-delta T cell activation	SYK	0.677067
GO:0046645	0.360347	Inf	0.360347	1	1	positive regulation of gamma-delta T cell activation	positive regulation of gamma-delta T cell activation	SYK	0.677067
GO:0048193	0.360347	Inf	0.360347	1	1	Golgi vesicle transport	Golgi vesicle transport	STEAP2	0.677067
GO:0048247	0.360347	Inf	0.360347	1	1	lymphocyte chemotaxis	lymphocyte chemotaxis	DOCK2	0.677067
GO:0048266	0.360347	Inf	0.360347	1	1	behavioral response to pain	behavioral response to pain	OSM	0.677067
GO:0048333	0.360347	Inf	0.360347	1	1	mesodermal cell differentiation	mesodermal cell differentiation	KLF4	0.677067
GO:0048625	0.360347	Inf	0.360347	1	1	myoblast cell fate commitment	myoblast cell fate commitment	IFRD1	0.677067
GO:0048641	0.360347	Inf	0.360347	1	1	regulation of skeletal muscle tissue development	regulation of skeletal muscle tissue development	IGFBP3	0.677067
GO:0048742	0.360347	Inf	0.360347	1	1	regulation of skeletal muscle fiber development	regulation of skeletal muscle fiber development	IGFBP3	0.677067
GO:0048752	0.360347	Inf	0.360347	1	1	semicircular canal morphogenesis	semicircular canal morphogenesis	NR4A3	0.677067
GO:0048773	0.360347	Inf	0.360347	1	1	erythrophore differentiation	erythrophore differentiation	SOD2	0.677067
GO:0048820	0.360347	Inf	0.360347	1	1	hair follicle maturation	hair follicle maturation	PTGS2	0.677067
GO:0048821	0.360347	Inf	0.360347	1	1	erythrocyte development	erythrocyte development	TIMP1	0.677067
GO:0050665	0.360347	Inf	0.360347	1	1	hydrogen peroxide biosynthetic process	hydrogen peroxide biosynthetic process	CYBA	0.677067
GO:0050688	0.360347	Inf	0.360347	1	1	regulation of defense response to virus	regulation of defense response to virus	SPN	0.677067
GO:0050704	0.360347	Inf	0.360347	1	1	regulation of interleukin-1 secretion	regulation of interleukin-1 secretion	PYCARD	0.677067
GO:0050706	0.360347	Inf	0.360347	1	1	regulation of interleukin-1 beta secretion	regulation of interleukin-1 beta secretion	PYCARD	0.677067
GO:0050716	0.360347	Inf	0.360347	1	1	positive regulation of interleukin-1 secretion	positive regulation of interleukin-1 secretion	PYCARD	0.677067
GO:0050718	0.360347	Inf	0.360347	1	1	positive regulation of interleukin-1 beta secretion	positive regulation of interleukin-1 beta secretion	PYCARD	0.677067
GO:0050746	0.360347	Inf	0.360347	1	1	regulation of lipoprotein metabolic process	regulation of lipoprotein metabolic process	HHATL	0.677067
GO:0050748	0.360347	Inf	0.360347	1	1	negative regulation of lipoprotein metabolic process	negative regulation of lipoprotein metabolic process	HHATL	0.677067
GO:0050779	0.360347	Inf	0.360347	1	1	RNA destabilization	RNA destabilization	ZFP36	0.677067
GO:0050829	0.360347	Inf	0.360347	1	1	defense response to Gram-negative bacterium	defense response to Gram-negative bacterium	IL6	0.677067
GO:0050830	0.360347	Inf	0.360347	1	1	defense response to Gram-positive bacterium	defense response to Gram-positive bacterium	IL6	0.677067
GO:0050832	0.360347	Inf	0.360347	1	1	defense response to fungus	defense response to fungus	HAMP	0.677067
GO:0050849	0.360347	Inf	0.360347	1	1	negative regulation of calcium-mediated signaling	negative regulation of calcium-mediated signaling	PLEK	0.677067
GO:0050918	0.360347	Inf	0.360347	1	1	positive chemotaxis	positive chemotaxis	IL8	0.677067
GO:0050926	0.360347	Inf	0.360347	1	1	regulation of positive chemotaxis	regulation of positive chemotaxis	IL8	0.677067
GO:0050927	0.360347	Inf	0.360347	1	1	positive regulation of positive chemotaxis	positive regulation of positive chemotaxis	IL8	0.677067
GO:0050930	0.360347	Inf	0.360347	1	1	induction of positive chemotaxis	induction of positive chemotaxis	IL8	0.677067
GO:0050999	0.360347	Inf	0.360347	1	1	regulation of nitric-oxide synthase activity	regulation of nitric-oxide synthase activity	FCER2	0.677067
GO:0051000	0.360347	Inf	0.360347	1	1	positive regulation of nitric-oxide synthase activity	positive regulation of nitric-oxide synthase activity	FCER2	0.677067
GO:0051006	0.360347	Inf	0.360347	1	1	positive regulation of lipoprotein lipase activity	positive regulation of lipoprotein lipase activity	APOC2	0.677067
GO:0051014	0.360347	Inf	0.360347	1	1	actin filament severing	actin filament severing	SCIN	0.677067
GO:0051024	0.360347	Inf	0.360347	1	1	positive regulation of immunoglobulin secretion	positive regulation of immunoglobulin secretion	IL6	0.677067
GO:0051045	0.360347	Inf	0.360347	1	1	negative regulation of membrane protein ectodomain proteolysis	negative regulation of membrane protein ectodomain proteolysis	TIMP1	0.677067
GO:0051055	0.360347	Inf	0.360347	1	1	negative regulation of lipid biosynthetic process	negative regulation of lipid biosynthetic process	APOC1	0.677067
GO:0051149	0.360347	Inf	0.360347	1	1	positive regulation of muscle cell differentiation	positive regulation of muscle cell differentiation	IGFBP3	0.677067
GO:0051189	0.360347	Inf	0.360347	1	1	prosthetic group metabolic process	prosthetic group metabolic process	NFS1	0.677067
GO:0051262	0.360347	Inf	0.360347	1	1	protein tetramerization	protein tetramerization	SOD2	0.677067
GO:0051289	0.360347	Inf	0.360347	1	1	protein homotetramerization	protein homotetramerization	SOD2	0.677067
GO:0051293	0.360347	Inf	0.360347	1	1	establishment of spindle localization	establishment of spindle localization	NUSAP1	0.677067
GO:0051546	0.360347	Inf	0.360347	1	1	keratinocyte migration	keratinocyte migration	HBEGF	0.677067
GO:0051547	0.360347	Inf	0.360347	1	1	regulation of keratinocyte migration	regulation of keratinocyte migration	HBEGF	0.677067
GO:0051549	0.360347	Inf	0.360347	1	1	positive regulation of keratinocyte migration	positive regulation of keratinocyte migration	HBEGF	0.677067
GO:0051653	0.360347	Inf	0.360347	1	1	spindle localization	spindle localization	NUSAP1	0.677067
GO:0051709	0.360347	Inf	0.360347	1	1	regulation of killing of cells of another organism	regulation of killing of cells of another organism	FCER2	0.677067
GO:0051712	0.360347	Inf	0.360347	1	1	positive regulation of killing of cells of another organism	positive regulation of killing of cells of another organism	FCER2	0.677067
GO:0051768	0.360347	Inf	0.360347	1	1	nitric-oxide synthase 2 biosynthetic process	nitric-oxide synthase 2 biosynthetic process	FCER2	0.677067
GO:0051772	0.360347	Inf	0.360347	1	1	regulation of nitric-oxide synthase 2 biosynthetic process	regulation of nitric-oxide synthase 2 biosynthetic process	FCER2	0.677067
GO:0051773	0.360347	Inf	0.360347	1	1	positive regulation of nitric-oxide synthase 2 biosynthetic process	positive regulation of nitric-oxide synthase 2 biosynthetic process	FCER2	0.677067
GO:0051788	0.360347	Inf	0.360347	1	1	response to misfolded protein	response to misfolded protein	F12	0.677067
GO:0051919	0.360347	Inf	0.360347	1	1	positive regulation of fibrinolysis	positive regulation of fibrinolysis	F12	0.677067
GO:0055091	0.360347	Inf	0.360347	1	1	phospholipid homeostasis	phospholipid homeostasis	ABCA1	0.677067
GO:0055093	0.360347	Inf	0.360347	1	1	response to hyperoxia	response to hyperoxia	SOD2	0.677067
GO:0060004	0.360347	Inf	0.360347	1	1	reflex	reflex	NR4A3	0.677067
GO:0060005	0.360347	Inf	0.360347	1	1	vestibular reflex	vestibular reflex	NR4A3	0.677067
GO:0060136	0.360347	Inf	0.360347	1	1	embryonic process involved in female pregnancy	embryonic process involved in female pregnancy	JUNB	0.677067
GO:0060155	0.360347	Inf	0.360347	1	1	platelet dense granule organization	platelet dense granule organization	ABCA1	0.677067
GO:0060231	0.360347	Inf	0.360347	1	1	mesenchymal to epithelial transition	mesenchymal to epithelial transition	CITED1	0.677067
GO:0060254	0.360347	Inf	0.360347	1	1	regulation of N-terminal protein palmitoylation	regulation of N-terminal protein palmitoylation	HHATL	0.677067
GO:0060262	0.360347	Inf	0.360347	1	1	negative regulation of N-terminal protein palmitoylation	negative regulation of N-terminal protein palmitoylation	HHATL	0.677067
GO:0060263	0.360347	Inf	0.360347	1	1	regulation of respiratory burst	regulation of respiratory burst	RAC2	0.677067
GO:0060305	0.360347	Inf	0.360347	1	1	regulation of cell diameter	regulation of cell diameter	PLEK	0.677067
GO:0060697	0.360347	Inf	0.360347	1	1	positive regulation of phospholipid catabolic process	positive regulation of phospholipid catabolic process	APOC2	0.677067
GO:0060795	0.360347	Inf	0.360347	1	1	cell fate commitment involved in the formation of primary germ layers	cell fate commitment involved in the formation of primary germ layers	KLF4	0.677067
GO:0060872	0.360347	Inf	0.360347	1	1	semicircular canal development	semicircular canal development	NR4A3	0.677067
GO:0070091	0.360347	Inf	0.360347	1	1	glucagon secretion	glucagon secretion	IL6	0.677067
GO:0070102	0.360347	Inf	0.360347	1	1	interleukin-6-mediated signaling pathway	interleukin-6-mediated signaling pathway	IL6	0.677067
GO:0070328	0.360347	Inf	0.360347	1	1	triglyceride homeostasis	triglyceride homeostasis	APOC2	0.677067
GO:0070493	0.360347	Inf	0.360347	1	1	thrombin receptor signaling pathway	thrombin receptor signaling pathway	PLEK	0.677067
GO:0070527	0.360347	Inf	0.360347	1	1	platelet aggregation	platelet aggregation	PLEK	0.677067
GO:0070528	0.360347	Inf	0.360347	1	1	protein kinase C signaling cascade	protein kinase C signaling cascade	PLEK	0.677067
GO:0070560	0.360347	Inf	0.360347	1	1	protein secretion by platelet	protein secretion by platelet	PLEK	0.677067
GO:0070637	0.360347	Inf	0.360347	1	1	pyridine nucleoside metabolic process	pyridine nucleoside metabolic process	NP	0.677067
GO:0070638	0.360347	Inf	0.360347	1	1	pyridine nucleoside catabolic process	pyridine nucleoside catabolic process	NP	0.677067
GO:0006897	0.368842	1.30064	6.8466	8	19	endocytosis	endocytosis	LDLR,APOC2,FCN1,CD14,APOC1,TFRC,ARC,STEAP2	0.689258
GO:0010324	0.368842	1.30064	6.8466	8	19	membrane invagination	membrane invagination	LDLR,APOC2,FCN1,CD14,APOC1,TFRC,ARC,STEAP2	0.689258
GO:0030005	0.368842	1.30064	6.8466	8	19	cellular di-, tri-valent inorganic cation homeostasis	cellular di-, tri-valent inorganic cation homeostasis	CCL5,CCR1,STC1,HAMP,TGM2,NMUR2,TFRC,C5AR1	0.689258
GO:0030036	0.368842	1.30064	6.8466	8	19	actin cytoskeleton organization	actin cytoskeleton organization	PLEK,SPTBN1,WAS,LCP1,RAC2,DOCK2,ARHGDIB,SCIN	0.689258
GO:0044057	0.368842	1.30064	6.8466	8	19	regulation of system process	regulation of system process	MYBPH,LEP,SPHK1,ADM,HBEGF,HMOX1,BDNF,NMUR2	0.689258
GO:0006401	0.373616	1.78455	2.16208	3	6	RNA catabolic process	RNA catabolic process	ISG20,RNASE2,ZFP36	0.689258
GO:0006486	0.373616	1.78455	2.16208	3	6	protein amino acid glycosylation	protein amino acid glycosylation	LDLR,CD37,DDOST	0.689258
GO:0006790	0.373616	1.78455	2.16208	3	6	sulfur metabolic process	sulfur metabolic process	NFS1,GGT7,SOD2	0.689258
GO:0006953	0.373616	1.78455	2.16208	3	6	acute-phase response	acute-phase response	SERPINA3,SERPINA1,IL6	0.689258
GO:0007050	0.373616	1.78455	2.16208	3	6	cell cycle arrest	cell cycle arrest	AIF1,GADD45A,IL8	0.689258
GO:0008360	0.373616	1.78455	2.16208	3	6	regulation of cell shape	regulation of cell shape	PDPN,LST1,ITGB2	0.689258
GO:0015718	0.373616	1.78455	2.16208	3	6	monocarboxylic acid transport	monocarboxylic acid transport	SLC16A3,ABCC3,NMUR2	0.689258
GO:0030593	0.373616	1.78455	2.16208	3	6	neutrophil chemotaxis	neutrophil chemotaxis	IL8,SYK,ITGB2	0.689258
GO:0032368	0.373616	1.78455	2.16208	3	6	regulation of lipid transport	regulation of lipid transport	LEP,APOC2,APOC1	0.689258
GO:0032535	0.373616	1.78455	2.16208	3	6	regulation of cellular component size	regulation of cellular component size	PLEK,SPTBN1,SCIN	0.689258
GO:0042742	0.373616	1.78455	2.16208	3	6	defense response to bacterium	defense response to bacterium	SPN,HAMP,IL6	0.689258
GO:0043413	0.373616	1.78455	2.16208	3	6	biopolymer glycosylation	biopolymer glycosylation	LDLR,CD37,DDOST	0.689258
GO:0048015	0.373616	1.78455	2.16208	3	6	phosphoinositide-mediated signaling	phosphoinositide-mediated signaling	PLEK,TGM2,NMUR2	0.689258
GO:0051258	0.373616	1.78455	2.16208	3	6	protein polymerization	protein polymerization	SPTBN1,WAS,SCIN	0.689258
GO:0070085	0.373616	1.78455	2.16208	3	6	glycosylation	glycosylation	LDLR,CD37,DDOST	0.689258
GO:0010556	0.37661	1.09688	37.1158	39	103	regulation of macromolecule biosynthetic process	regulation of macromolecule biosynthetic process	CHURC1,SP110,TEAD4,TLR7,NPAS4,FOSB,ATF3,IRF1,STAT1,NR4A3,KLF4,PYCARD,SPN,IRF7,FCER2,PRKAR1A,PRRX1,IFI16,CITED1,JUNB,HMOX1,HSPB1,LAG3,SERTAD1,OSM,CD86,CEBPA,S100A11,SYK,ZNF83,FOS,TRIM22,IRF8,PRIC285,SOD2,HHATL,AEBP1,AXUD1,IL6	0.694151
GO:0016043	0.378604	1.09073	41.0796	43	114	cellular component organization	cellular component organization	CD74,NUSAP1,LDLR,PLEK,APOC2,SPTBN1,GADD45A,TYMP,SPN,S100A4,NFS1,SLC7A7,CYR61,CITED1,PDPN,HMOX1,WAS,ABCA1,CEBPA,HLA-DMA,SYK,LCP1,RAC2,TRIM22,CYBA,LST1,FCN1,ITGB2,SOD2,TGM2,CD14,S100A6,BDNF,DOCK2,APOC1,TFRC,IL6,OTOF,ARHGDIB,SCIN,ARC,STEAP2,LUM	0.697194
GO:0019538	0.388196	1.07708	50.0883	52	139	protein metabolic process	protein metabolic process	PSMB9,DNAJB1,WARS,ABI3,DNAJB5,STAT1,LDLR,PLEK,GADD45B,SPTBN1,FYB,ADAMTS1,LAP3,PYCARD,CD37,CTSC,PSMB8,NFS1,ISG15,PRKAR1A,IGFBP3,F12,SIK1,PLAUR,HSPB1,C2,OSM,DUSP5,TIMP1,PLAU,HLA-DMA,HERC5,SYK,F13A1,C1QC,BAG3,CTSH,ITGB2,TGM2,DUSP1,WARS2,HHATL,IFI30,ART3,AEBP1,C1QB,IL6,CASP1,C5AR1,SCIN,DDOST,SERPING1	0.714211
GO:0048646	0.388591	1.19269	10.8104	12	30	anatomical structure formation involved in morphogenesis	anatomical structure formation involved in morphogenesis	NR4A3,SPHK1,KLF4,TYMP,ADAMTS1,PRKAR1A,CYR61,JUNB,IL8,HMOX1,ANGPTL4,IL6	0.714236
GO:0006350	0.388912	1.09774	31.3502	33	87	transcription	transcription	CHURC1,SP110,TEAD4,NPAS4,SPOCD1,FOSB,ATF3,IRF1,STAT1,NR4A3,KLF4,PYCARD,IRF7,PRKAR1A,PRRX1,IFI16,CITED1,JUNB,HMOX1,SERTAD1,OSM,CD86,CEBPA,ZNF83,FOS,TRIM22,IRF8,NMI,PRIC285,SOD2,AEBP1,AXUD1,IL6	0.714236
GO:0050900	0.390271	1.33951	5.04486	6	14	leukocyte migration	leukocyte migration	IL8,HMOX1,SYK,ITGB2,DOCK2,IL6	0.716083
GO:0007166	0.407639	1.07714	37.4761	39	104	cell surface receptor linked signal transduction	cell surface receptor linked signal transduction	GPR3,KREMEN2,CCR1,PLEK,SPHK1,SPTBN1,ITGAX,ADAMTS1,PYCARD,SPN,CXCL10,PIP5K2B,STC1,CITED1,LAT2,IL8,GPR65,HBEGF,LAG3,ABCA1,CEBPA,NKD2,SYK,FOS,PNOC,ITGAL,LY96,ITGB2,TGM2,CD14,APLNR,NMUR2,ITGB4,GPR183,DARC,IL6,RGS2,RGS16,C5AR1	0.747277
GO:0031327	0.410744	1.19107	9.00868	10	25	negative regulation of cellular biosynthetic process	negative regulation of cellular biosynthetic process	FOSB,PLEK,KLF4,IRF7,LAG3,CEBPA,S100A11,IRF8,APOC1,IL6	0.751441
GO:0048514	0.410744	1.19107	9.00868	10	25	blood vessel morphogenesis	blood vessel morphogenesis	SPHK1,TYMP,CYR61,CITED1,JUNB,IL8,HMOX1,ANGPTL4,TGM2,IL6	0.751441
GO:0034962	0.415759	1.24959	6.1259	7	17	cellular biopolymer catabolic process	cellular biopolymer catabolic process	PSMB9,ISG20,RNASE2,PSMB8,ISG15,ZFP36,HERC5	0.751441
GO:0050790	0.416772	1.10526	19.8191	21	55	regulation of catalytic activity	regulation of catalytic activity	PSMB9,GPR3,STAT1,PLEK,ADAP2,APOC2,SPHK1,GADD45B,GADD45A,PYCARD,PSMB8,FCER2,SERTAD1,HERC5,SYK,ANGPTL4,SOD2,TGM2,NMUR2,APOC1,C5AR1	0.751441
GO:0006457	0.416933	1.42694	3.24313	4	9	protein folding	protein folding	DNAJB1,DNAJB5,HLA-DMA,BAG3	0.751441
GO:0006956	0.416933	1.42694	3.24313	4	9	complement activation	complement activation	C2,C1QC,C1QB,SERPING1	0.751441
GO:0007204	0.416933	1.42694	3.24313	4	9	elevation of cytosolic calcium ion concentration	elevation of cytosolic calcium ion concentration	CCR1,TGM2,NMUR2,C5AR1	0.751441
GO:0009124	0.416933	1.42694	3.24313	4	9	nucleoside monophosphate biosynthetic process	nucleoside monophosphate biosynthetic process	GPR3,CECR1,ADM,ABCA1	0.751441
GO:0016125	0.416933	1.42694	3.24313	4	9	sterol metabolic process	sterol metabolic process	LEP,LDLR,ABCA1,APOC1	0.751441
GO:0019216	0.416933	1.42694	3.24313	4	9	regulation of lipid metabolic process	regulation of lipid metabolic process	LEP,APOC2,SERPINA3,APOC1	0.751441
GO:0019941	0.416933	1.42694	3.24313	4	9	modification-dependent protein catabolic process	modification-dependent protein catabolic process	PSMB9,PSMB8,ISG15,HERC5	0.751441
GO:0033002	0.416933	1.42694	3.24313	4	9	muscle cell proliferation	muscle cell proliferation	IGFBP3,HBEGF,TGM2,IL6	0.751441
GO:0042176	0.416933	1.42694	3.24313	4	9	regulation of protein catabolic process	regulation of protein catabolic process	F12,PLAUR,TIMP1,SERPING1	0.751441
GO:0043632	0.416933	1.42694	3.24313	4	9	modification-dependent macromolecule catabolic process	modification-dependent macromolecule catabolic process	PSMB9,PSMB8,ISG15,HERC5	0.751441
GO:0044257	0.416933	1.42694	3.24313	4	9	cellular protein catabolic process	cellular protein catabolic process	PSMB9,PSMB8,ISG15,HERC5	0.751441
GO:0045765	0.416933	1.42694	3.24313	4	9	regulation of angiogenesis	regulation of angiogenesis	SPHK1,HMOX1,ANGPTL4,IL6	0.751441
GO:0051047	0.416933	1.42694	3.24313	4	9	positive regulation of secretion	positive regulation of secretion	PYCARD,SYK,IL6,SCIN	0.751441
GO:0051480	0.416933	1.42694	3.24313	4	9	cytosolic calcium ion homeostasis	cytosolic calcium ion homeostasis	CCR1,TGM2,NMUR2,C5AR1	0.751441
GO:0051603	0.416933	1.42694	3.24313	4	9	proteolysis involved in cellular protein catabolic process	proteolysis involved in cellular protein catabolic process	PSMB9,PSMB8,ISG15,HERC5	0.751441
GO:0043283	0.420842	1.04808	84.3213	86	234	biopolymer metabolic process	biopolymer metabolic process	CHURC1,SP110,TEAD4,PSMB9,DNAJB1,NPAS4,WARS,SPOCD1,ABI3,FOSB,ATF3,DNAJB5,IRF1,STAT1,LDLR,PLEK,ISG20,NR4A3,GADD45B,RNASE2,SPTBN1,FYB,KLF4,GADD45A,TYMP,ADAMTS1,LAP3,PYCARD,CHI3L2,IRF7,CD37,CTSC,PSMB8,NFS1,ISG15,PRKAR1A,PRRX1,IFI16,IGFBP3,CITED1,JUNB,F12,SIK1,HMOX1,PLAUR,HSPB1,SERTAD1,C2,OSM,CD86,CEBPA,S100A11,DUSP5,ZFP36,TIMP1,PLAU,HLA-DMA,HERC5,SYK,ZNF83,FOS,F13A1,TRIM22,IRF8,NMI,C1QC,BAG3,PRIC285,…	0.757814
GO:0001944	0.428036	1.15546	10.0897	11	28	vasculature development	vasculature development	SPHK1,TYMP,CYR61,CITED1,JUNB,PDPN,IL8,HMOX1,ANGPTL4,TGM2,IL6	0.763984
GO:0044255	0.433689	1.11645	14.0535	15	39	cellular lipid metabolic process	cellular lipid metabolic process	CD74,LEP,LDLR,PLEK,APOC2,SPHK1,PIP5K2B,PDPN,PTGS2,ALOX5,ADM,PLAUR,ABCA1,SYK,APOC1	0.763984
GO:0030003	0.436955	1.18949	7.20695	8	20	cellular cation homeostasis	cellular cation homeostasis	CCL5,CCR1,STC1,HAMP,TGM2,NMUR2,TFRC,C5AR1	0.763984
GO:0030029	0.436955	1.18949	7.20695	8	20	actin filament-based process	actin filament-based process	PLEK,SPTBN1,WAS,LCP1,RAC2,DOCK2,ARHGDIB,SCIN	0.763984
GO:0045893	0.436955	1.18949	7.20695	8	20	positive regulation of transcription, DNA-dependent	positive regulation of transcription, DNA-dependent	NPAS4,IRF1,NR4A3,OSM,CEBPA,FOS,AXUD1,IL6	0.763984
GO:0051254	0.436955	1.18949	7.20695	8	20	positive regulation of RNA metabolic process	positive regulation of RNA metabolic process	NPAS4,IRF1,NR4A3,OSM,CEBPA,FOS,AXUD1,IL6	0.763984
GO:0006139	0.437865	1.05285	45.7641	47	127	nucleobase, nucleoside, nucleotide and nucleic acid metabolic process	nucleobase, nucleoside, nucleotide and nucleic acid metabolic process	CHURC1,SP110,TEAD4,GPR3,NPAS4,WARS,SPOCD1,FOSB,ATF3,IRF1,STAT1,CECR1,ISG20,NR4A3,RNASE2,KLF4,GADD45A,TYMP,PYCARD,IRF7,OAS2,PRKAR1A,PRRX1,IFI16,NP,CITED1,JUNB,ADM,HMOX1,ABCA1,SERTAD1,OSM,CD86,CEBPA,S100A11,ZFP36,ZNF83,FOS,TRIM22,IRF8,NMI,PRIC285,SOD2,WARS2,AEBP1,AXUD1,IL6	0.763984
GO:0065009	0.438297	1.08197	21.9812	23	61	regulation of molecular function	regulation of molecular function	PSMB9,GPR3,STAT1,PLEK,ADAP2,APOC2,SPHK1,GADD45B,GADD45A,PYCARD,PSMB8,FCER2,HMOX1,SERTAD1,HERC5,SYK,ANGPTL4,SOD2,TGM2,NMUR2,APOC1,IL6,C5AR1	0.763984
GO:0044267	0.446731	1.05263	38.9175	40	108	cellular protein metabolic process	cellular protein metabolic process	PSMB9,DNAJB1,WARS,ABI3,DNAJB5,STAT1,LDLR,PLEK,GADD45B,SPTBN1,FYB,CD37,PSMB8,NFS1,ISG15,PRKAR1A,IGFBP3,F12,SIK1,PLAUR,HSPB1,OSM,DUSP5,TIMP1,HLA-DMA,HERC5,SYK,F13A1,BAG3,ITGB2,TGM2,DUSP1,WARS2,HHATL,ART3,IL6,C5AR1,SCIN,DDOST,SERPING1	0.763984
GO:0006886	0.446796	1.27342	4.32417	5	12	intracellular protein transport	intracellular protein transport	CD74,STXBP2,SPTBN1,FYB,VPS41	0.763984
GO:0051605	0.446796	1.27342	4.32417	5	12	protein maturation by peptide bond cleavage	protein maturation by peptide bond cleavage	F12,C2,C1QC,C1QB,SERPING1	0.763984
GO:0051171	0.447459	1.05565	34.9537	36	97	regulation of nitrogen compound metabolic process	regulation of nitrogen compound metabolic process	CHURC1,SP110,TEAD4,GPR3,NPAS4,FOSB,ATF3,IRF1,STAT1,NR4A3,KLF4,PYCARD,IRF7,PRKAR1A,PRRX1,IFI16,CITED1,JUNB,HMOX1,ABCA1,SERTAD1,OSM,CD86,CEBPA,S100A11,ZFP36,ZNF83,FOS,TRIM22,IRF8,PRIC285,SOD2,AEBP1,APOC1,AXUD1,IL6	0.763984
GO:0000902	0.455132	1.14643	8.28799	9	23	cell morphogenesis	cell morphogenesis	SPN,S100A4,CITED1,PDPN,LST1,ITGB2,S100A6,BDNF,DOCK2	0.763984
GO:0008610	0.455132	1.14643	8.28799	9	23	lipid biosynthetic process	lipid biosynthetic process	CD74,LEP,APOC2,PTGS2,ALOX5,ADM,PLAUR,SYK,APOC1	0.763984
GO:0001516	0.455459	1.78138	1.44139	2	4	prostaglandin biosynthetic process	prostaglandin biosynthetic process	CD74,PTGS2	0.763984
GO:0001570	0.455459	1.78138	1.44139	2	4	vasculogenesis	vasculogenesis	CITED1,JUNB	0.763984
GO:0001656	0.455459	1.78138	1.44139	2	4	metanephros development	metanephros development	CITED1,BDNF	0.763984
GO:0001709	0.455459	1.78138	1.44139	2	4	cell fate determination	cell fate determination	IFRD1,KLF4	0.763984
GO:0002699	0.455459	1.78138	1.44139	2	4	positive regulation of immune effector process	positive regulation of immune effector process	LAG3,SYK	0.763984
GO:0002700	0.455459	1.78138	1.44139	2	4	regulation of production of molecular mediator of immune response	regulation of production of molecular mediator of immune response	HMOX1,IL6	0.763984
GO:0002706	0.455459	1.78138	1.44139	2	4	regulation of lymphocyte mediated immunity	regulation of lymphocyte mediated immunity	SPN,LAG3	0.763984
GO:0002757	0.455459	1.78138	1.44139	2	4	immune response-activating signal transduction	immune response-activating signal transduction	LAT2,SYK	0.763984
GO:0002761	0.455459	1.78138	1.44139	2	4	regulation of myeloid leukocyte differentiation	regulation of myeloid leukocyte differentiation	ABCA1,C1QC	0.763984
GO:0002764	0.455459	1.78138	1.44139	2	4	immune response-regulating signal transduction	immune response-regulating signal transduction	LAT2,SYK	0.763984
GO:0006518	0.455459	1.78138	1.44139	2	4	peptide metabolic process	peptide metabolic process	GGT7,SOD2	0.763984
GO:0006638	0.455459	1.78138	1.44139	2	4	neutral lipid metabolic process	neutral lipid metabolic process	APOC2,APOC1	0.763984
GO:0006639	0.455459	1.78138	1.44139	2	4	acylglycerol metabolic process	acylglycerol metabolic process	APOC2,APOC1	0.763984
GO:0006662	0.455459	1.78138	1.44139	2	4	glycerol ether metabolic process	glycerol ether metabolic process	APOC2,APOC1	0.763984
GO:0006898	0.455459	1.78138	1.44139	2	4	receptor-mediated endocytosis	receptor-mediated endocytosis	APOC2,APOC1	0.763984
GO:0006940	0.455459	1.78138	1.44139	2	4	regulation of smooth muscle contraction	regulation of smooth muscle contraction	SPHK1,NMUR2	0.763984
GO:0007519	0.455459	1.78138	1.44139	2	4	skeletal muscle tissue development	skeletal muscle tissue development	IFRD1,IGFBP3	0.763984
GO:0007586	0.455459	1.78138	1.44139	2	4	digestion	digestion	LEP,LDLR	0.763984
GO:0009063	0.455459	1.78138	1.44139	2	4	cellular amino acid catabolic process	cellular amino acid catabolic process	PRODH,MOXD1	0.763984
GO:0016054	0.455459	1.78138	1.44139	2	4	organic acid catabolic process	organic acid catabolic process	PRODH,MOXD1	0.763984
GO:0018904	0.455459	1.78138	1.44139	2	4	organic ether metabolic process	organic ether metabolic process	APOC2,APOC1	0.763984
GO:0019218	0.455459	1.78138	1.44139	2	4	regulation of steroid metabolic process	regulation of steroid metabolic process	LEP,APOC1	0.763984
GO:0030100	0.455459	1.78138	1.44139	2	4	regulation of endocytosis	regulation of endocytosis	APOC2,APOC1	0.763984
GO:0030168	0.455459	1.78138	1.44139	2	4	platelet activation	platelet activation	PLEK,IL6	0.763984
GO:0030183	0.455459	1.78138	1.44139	2	4	B cell differentiation	B cell differentiation	SYK,GPR183	0.763984
GO:0030330	0.455459	1.78138	1.44139	2	4	DNA damage response, signal transduction by p53 class mediator	DNA damage response, signal transduction by p53 class mediator	IFI16,NUPR1	0.763984
GO:0031145	0.455459	1.78138	1.44139	2	4	anaphase-promoting complex-dependent proteasomal ubiquitin-dependent protein catabolic process	anaphase-promoting complex-dependent proteasomal ubiquitin-dependent protein catabolic process	PSMB9,PSMB8	0.763984
GO:0031960	0.455459	1.78138	1.44139	2	4	response to corticosteroid stimulus	response to corticosteroid stimulus	IL1RN,IL6	0.763984
GO:0032147	0.455459	1.78138	1.44139	2	4	activation of protein kinase activity	activation of protein kinase activity	SPHK1,GADD45B	0.763984
GO:0032271	0.455459	1.78138	1.44139	2	4	regulation of protein polymerization	regulation of protein polymerization	SPTBN1,SCIN	0.763984
GO:0032602	0.455459	1.78138	1.44139	2	4	chemokine production	chemokine production	HMOX1,IL6	0.763984
GO:0032642	0.455459	1.78138	1.44139	2	4	regulation of chemokine production	regulation of chemokine production	HMOX1,IL6	0.763984
GO:0032755	0.455459	1.78138	1.44139	2	4	positive regulation of interleukin-6 production	positive regulation of interleukin-6 production	TLR7,IL6	0.763984
GO:0032945	0.455459	1.78138	1.44139	2	4	negative regulation of mononuclear cell proliferation	negative regulation of mononuclear cell proliferation	SPN,LST1	0.763984
GO:0034097	0.455459	1.78138	1.44139	2	4	response to cytokine stimulus	response to cytokine stimulus	CCL5,DDOST	0.763984
GO:0034101	0.455459	1.78138	1.44139	2	4	erythrocyte homeostasis	erythrocyte homeostasis	HMOX1,TIMP1	0.763984
GO:0042033	0.455459	1.78138	1.44139	2	4	chemokine biosynthetic process	chemokine biosynthetic process	HMOX1,IL6	0.763984
GO:0042094	0.455459	1.78138	1.44139	2	4	interleukin-2 biosynthetic process	interleukin-2 biosynthetic process	LAG3,CD86	0.763984
GO:0042542	0.455459	1.78138	1.44139	2	4	response to hydrogen peroxide	response to hydrogen peroxide	HMOX1,SOD2	0.763984
GO:0043242	0.455459	1.78138	1.44139	2	4	negative regulation of protein complex disassembly	negative regulation of protein complex disassembly	SPTBN1,SCIN	0.763984
GO:0043254	0.455459	1.78138	1.44139	2	4	regulation of protein complex assembly	regulation of protein complex assembly	SPTBN1,SCIN	0.763984
GO:0043473	0.455459	1.78138	1.44139	2	4	pigmentation	pigmentation	CITED1,SOD2	0.763984
GO:0043500	0.455459	1.78138	1.44139	2	4	muscle adaptation	muscle adaptation	HMOX1,CYBA	0.763984
GO:0045069	0.455459	1.78138	1.44139	2	4	regulation of viral genome replication	regulation of viral genome replication	CCL5,IL8	0.763984
GO:0045073	0.455459	1.78138	1.44139	2	4	regulation of chemokine biosynthetic process	regulation of chemokine biosynthetic process	HMOX1,IL6	0.763984
GO:0045076	0.455459	1.78138	1.44139	2	4	regulation of interleukin-2 biosynthetic process	regulation of interleukin-2 biosynthetic process	LAG3,CD86	0.763984
GO:0045766	0.455459	1.78138	1.44139	2	4	positive regulation of angiogenesis	positive regulation of angiogenesis	SPHK1,ANGPTL4	0.763984
GO:0045767	0.455459	1.78138	1.44139	2	4	regulation of anti-apoptosis	regulation of anti-apoptosis	HMOX1,IL6	0.763984
GO:0046395	0.455459	1.78138	1.44139	2	4	carboxylic acid catabolic process	carboxylic acid catabolic process	PRODH,MOXD1	0.763984
GO:0046457	0.455459	1.78138	1.44139	2	4	prostanoid biosynthetic process	prostanoid biosynthetic process	CD74,PTGS2	0.763984
GO:0048520	0.455459	1.78138	1.44139	2	4	positive regulation of behavior	positive regulation of behavior	IL8,IL6	0.763984
GO:0050672	0.455459	1.78138	1.44139	2	4	negative regulation of lymphocyte proliferation	negative regulation of lymphocyte proliferation	SPN,LST1	0.763984
GO:0050714	0.455459	1.78138	1.44139	2	4	positive regulation of protein secretion	positive regulation of protein secretion	PYCARD,IL6	0.763984
GO:0050755	0.455459	1.78138	1.44139	2	4	chemokine metabolic process	chemokine metabolic process	HMOX1,IL6	0.763984
GO:0050792	0.455459	1.78138	1.44139	2	4	regulation of viral reproduction	regulation of viral reproduction	CCL5,IL8	0.763984
GO:0050868	0.455459	1.78138	1.44139	2	4	negative regulation of T cell activation	negative regulation of T cell activation	SPN,LAG3	0.763984
GO:0051222	0.455459	1.78138	1.44139	2	4	positive regulation of protein transport	positive regulation of protein transport	PYCARD,IL6	0.763984
GO:0051340	0.455459	1.78138	1.44139	2	4	regulation of ligase activity	regulation of ligase activity	PSMB9,PSMB8	0.763984
GO:0051351	0.455459	1.78138	1.44139	2	4	positive regulation of ligase activity	positive regulation of ligase activity	PSMB9,PSMB8	0.763984
GO:0051352	0.455459	1.78138	1.44139	2	4	negative regulation of ligase activity	negative regulation of ligase activity	PSMB9,PSMB8	0.763984
GO:0051436	0.455459	1.78138	1.44139	2	4	negative regulation of ubiquitin-protein ligase activity during mitotic cell cycle	negative regulation of ubiquitin-protein ligase activity during mitotic cell cycle	PSMB9,PSMB8	0.763984
GO:0051437	0.455459	1.78138	1.44139	2	4	positive regulation of ubiquitin-protein ligase activity during mitotic cell cycle	positive regulation of ubiquitin-protein ligase activity during mitotic cell cycle	PSMB9,PSMB8	0.763984
GO:0051438	0.455459	1.78138	1.44139	2	4	regulation of ubiquitin-protein ligase activity	regulation of ubiquitin-protein ligase activity	PSMB9,PSMB8	0.763984
GO:0051439	0.455459	1.78138	1.44139	2	4	regulation of ubiquitin-protein ligase activity during mitotic cell cycle	regulation of ubiquitin-protein ligase activity during mitotic cell cycle	PSMB9,PSMB8	0.763984
GO:0051443	0.455459	1.78138	1.44139	2	4	positive regulation of ubiquitin-protein ligase activity	positive regulation of ubiquitin-protein ligase activity	PSMB9,PSMB8	0.763984
GO:0051444	0.455459	1.78138	1.44139	2	4	negative regulation of ubiquitin-protein ligase activity	negative regulation of ubiquitin-protein ligase activity	PSMB9,PSMB8	0.763984
GO:0051606	0.455459	1.78138	1.44139	2	4	detection of stimulus	detection of stimulus	LY96,SOD2	0.763984
GO:0060538	0.455459	1.78138	1.44139	2	4	skeletal muscle organ development	skeletal muscle organ development	IFRD1,IGFBP3	0.763984
GO:0070664	0.455459	1.78138	1.44139	2	4	negative regulation of leukocyte proliferation	negative regulation of leukocyte proliferation	SPN,LST1	0.763984
GO:0042592	0.45851	1.08344	16.2156	17	45	homeostatic process	homeostatic process	LDLR,CCL5,CCR1,APOC2,STC1,VGF,TNFSF13B,HMOX1,ABCA1,TIMP1,HAMP,SOD2,TGM2,NMUR2,TFRC,IL6,C5AR1	0.768467
GO:0003001	0.469665	1.18793	5.40521	6	15	generation of a signal involved in cell-cell signaling	generation of a signal involved in cell-cell signaling	LEP,VGF,OSM,SYK,BDNF,IL6	0.783716
GO:0048878	0.470716	1.08529	13.3329	14	37	chemical homeostasis	chemical homeostasis	LDLR,CCL5,CCR1,APOC2,STC1,VGF,HMOX1,ABCA1,HAMP,SOD2,TGM2,NMUR2,TFRC,C5AR1	0.783716
GO:0009308	0.471082	1.11402	9.36903	10	26	amine metabolic process	amine metabolic process	WARS,SPHK1,CHI3L2,NFS1,SLC7A7,AGXT2L1,PRODH,WARS2,APOC1,MOXD1	0.783716
GO:0016044	0.471082	1.11402	9.36903	10	26	membrane organization	membrane organization	LDLR,APOC2,FCN1,CD14,DOCK2,APOC1,TFRC,OTOF,ARC,STEAP2	0.783716
GO:0019219	0.472426	1.04128	34.233	35	95	regulation of nucleobase, nucleoside, nucleotide and nucleic acid metabolic process	regulation of nucleobase, nucleoside, nucleotide and nucleic acid metabolic process	CHURC1,SP110,TEAD4,GPR3,NPAS4,FOSB,ATF3,IRF1,STAT1,NR4A3,KLF4,PYCARD,IRF7,PRKAR1A,PRRX1,IFI16,CITED1,JUNB,HMOX1,ABCA1,SERTAD1,OSM,CD86,CEBPA,S100A11,ZFP36,ZNF83,FOS,TRIM22,IRF8,PRIC285,SOD2,AEBP1,AXUD1,IL6	0.783716
GO:0045449	0.47429	1.04371	30.2692	31	84	regulation of transcription	regulation of transcription	CHURC1,SP110,TEAD4,NPAS4,FOSB,ATF3,IRF1,STAT1,NR4A3,KLF4,PYCARD,IRF7,PRKAR1A,PRRX1,IFI16,CITED1,JUNB,HMOX1,SERTAD1,OSM,CD86,CEBPA,ZNF83,FOS,TRIM22,IRF8,PRIC285,SOD2,AEBP1,AXUD1,IL6	0.783716
GO:0000079	0.491679	1.33537	2.52243	3	7	regulation of cyclin-dependent protein kinase activity	regulation of cyclin-dependent protein kinase activity	GADD45A,SERTAD1,HERC5	0.783716
GO:0001701	0.491679	1.33537	2.52243	3	7	in utero embryonic development	in utero embryonic development	CITED1,JUNB,CEBPA	0.783716
GO:0001934	0.491679	1.33537	2.52243	3	7	positive regulation of protein amino acid phosphorylation	positive regulation of protein amino acid phosphorylation	OSM,SYK,IL6	0.783716
GO:0002237	0.491679	1.33537	2.52243	3	7	response to molecule of bacterial origin	response to molecule of bacterial origin	LY96,CD14,IL6	0.783716
GO:0006171	0.491679	1.33537	2.52243	3	7	cAMP biosynthetic process	cAMP biosynthetic process	GPR3,ADM,ABCA1	0.783716
GO:0006725	0.491679	1.33537	2.52243	3	7	cellular aromatic compound metabolic process	cellular aromatic compound metabolic process	TYMP,NFS1,MOXD1	0.783716
GO:0009190	0.491679	1.33537	2.52243	3	7	cyclic nucleotide biosynthetic process	cyclic nucleotide biosynthetic process	GPR3,ADM,ABCA1	0.783716
GO:0009895	0.491679	1.33537	2.52243	3	7	negative regulation of catabolic process	negative regulation of catabolic process	TIMP1,APOC1,SERPING1	0.783716
GO:0032956	0.491679	1.33537	2.52243	3	7	regulation of actin cytoskeleton organization	regulation of actin cytoskeleton organization	PLEK,SPTBN1,SCIN	0.783716
GO:0032970	0.491679	1.33537	2.52243	3	7	regulation of actin filament-based process	regulation of actin filament-based process	PLEK,SPTBN1,SCIN	0.783716
GO:0042770	0.491679	1.33537	2.52243	3	7	DNA damage response, signal transduction	DNA damage response, signal transduction	IFI16,HMOX1,NUPR1	0.783716
GO:0046058	0.491679	1.33537	2.52243	3	7	cAMP metabolic process	cAMP metabolic process	GPR3,ADM,ABCA1	0.783716
GO:0051188	0.491679	1.33537	2.52243	3	7	cofactor biosynthetic process	cofactor biosynthetic process	NFS1,NP,GGT7	0.783716
GO:0043412	0.493178	1.03345	28.4674	29	79	biopolymer modification	biopolymer modification	ABI3,STAT1,LDLR,GADD45B,SPTBN1,FYB,CD37,NFS1,ISG15,PRKAR1A,IGFBP3,F12,SIK1,PLAUR,OSM,DUSP5,HERC5,SYK,FOS,F13A1,ITGB2,TGM2,DUSP1,HHATL,ART3,IL6,C5AR1,DDOST,SERPING1	0.783716
GO:0034961	0.494999	1.02599	37.4761	38	104	cellular biopolymer biosynthetic process	cellular biopolymer biosynthetic process	CHURC1,SP110,TEAD4,NPAS4,WARS,SPOCD1,FOSB,ATF3,IRF1,STAT1,NR4A3,KLF4,TYMP,PYCARD,IRF7,PRKAR1A,PRRX1,IFI16,CITED1,JUNB,HMOX1,HSPB1,SERTAD1,OSM,CD86,CEBPA,S100A11,ZNF83,FOS,TRIM22,IRF8,NMI,PRIC285,SOD2,WARS2,AEBP1,AXUD1,IL6	0.783716
GO:0006807	0.497538	1.0185	55.4935	56	154	nitrogen compound metabolic process	nitrogen compound metabolic process	CHURC1,SP110,TEAD4,GPR3,NPAS4,WARS,SPOCD1,FOSB,ATF3,IRF1,STAT1,CECR1,ISG20,NR4A3,SPHK1,RNASE2,KLF4,GADD45A,TYMP,PYCARD,CHI3L2,IRF7,NFS1,OAS2,SLC7A7,PRKAR1A,PRRX1,IFI16,NP,CITED1,JUNB,NQO1,ADM,HMOX1,ABCA1,SERTAD1,OSM,AGXT2L1,CD86,CEBPA,S100A11,ZFP36,ZNF83,FOS,TRIM22,IRF8,PRODH,NMI,PRIC285,SOD2,WARS2,AEBP1,APOC1,AXUD1,IL6,MOXD1	0.783716
GO:0007267	0.50006	1.03874	20.5398	21	57	cell-cell signaling	cell-cell signaling	LEP,CCL5,CCR1,CCL26,CXCL10,STC1,ISG15,VGF,NQO1,DTNA,ADM,OSM,CD86,SYK,PNOC,NPTX2,ITGB2,TNFSF10,BDNF,NMUR2,IL6	0.783716
GO:0009719	0.504107	1.09544	7.56729	8	21	response to endogenous stimulus	response to endogenous stimulus	LEP,IL1RN,PRKAR1A,VGF,CITED1,HMOX1,IL6,STEAP2	0.783716
GO:0009725	0.504107	1.09544	7.56729	8	21	response to hormone stimulus	response to hormone stimulus	LEP,IL1RN,PRKAR1A,VGF,CITED1,HMOX1,IL6,STEAP2	0.783716
GO:0016337	0.504107	1.09544	7.56729	8	21	cell-cell adhesion	cell-cell adhesion	PLEK,PDPN,SYK,ITGAL,CD44,PCDH17,ITGB2,CDH12	0.783716
GO:0070887	0.504107	1.09544	7.56729	8	21	cellular response to chemical stimulus	cellular response to chemical stimulus	PRKAR1A,IL8,HMOX1,SYK,FOS,ITGB2,DOCK2,IL6	0.783716
GO:0001558	0.514641	1.18639	3.60347	4	10	regulation of cell growth	regulation of cell growth	SPHK1,IGFBP3,CYR61,CAPRIN2	0.783716
GO:0006163	0.514641	1.18639	3.60347	4	10	purine nucleotide metabolic process	purine nucleotide metabolic process	GPR3,CECR1,ADM,ABCA1	0.783716
GO:0006164	0.514641	1.18639	3.60347	4	10	purine nucleotide biosynthetic process	purine nucleotide biosynthetic process	GPR3,CECR1,ADM,ABCA1	0.783716
GO:0007584	0.514641	1.18639	3.60347	4	10	response to nutrient	response to nutrient	STC1,SPP1,HMOX1,CLIC1	0.783716
GO:0009123	0.514641	1.18639	3.60347	4	10	nucleoside monophosphate metabolic process	nucleoside monophosphate metabolic process	GPR3,CECR1,ADM,ABCA1	0.783716
GO:0009914	0.514641	1.18639	3.60347	4	10	hormone transport	hormone transport	LEP,VGF,OSM,IL6	0.783716
GO:0031401	0.514641	1.18639	3.60347	4	10	positive regulation of protein modification process	positive regulation of protein modification process	F12,OSM,SYK,IL6	0.783716
GO:0046879	0.514641	1.18639	3.60347	4	10	hormone secretion	hormone secretion	LEP,VGF,OSM,IL6	0.783716
GO:0051129	0.514641	1.18639	3.60347	4	10	negative regulation of cellular component organization	negative regulation of cellular component organization	APOC2,SPTBN1,APOC1,SCIN	0.783716
GO:0065008	0.516038	1.01295	40.7192	41	113	regulation of biological quality	regulation of biological quality	LEP,LDLR,CCL5,CCR1,PLEK,APOC2,SPHK1,SPTBN1,STC1,VGF,IGFBP3,CYR61,TNFSF13B,F12,PDPN,PTGS2,ADM,HMOX1,PLAUR,WAS,ABCA1,OSM,TIMP1,PLAU,F13A1,HAMP,SERPINA1,CAPRIN2,LST1,EMP3,ITGB2,SOD2,TGM2,IFI30,NMUR2,TFRC,IL6,C5AR1,SCIN,NUPR1,SERPING1	0.783716
GO:0010558	0.517904	1.0675	8.64834	9	24	negative regulation of macromolecule biosynthetic process	negative regulation of macromolecule biosynthetic process	FOSB,KLF4,IRF7,LAG3,CEBPA,S100A11,IRF8,HHATL,IL6	0.783716
GO:0007155	0.521108	1.01616	27.7467	28	77	cell adhesion	cell adhesion	MYBPH,FCGBP,CCL5,CCR1,PLEK,MSLN,ITGAX,SPN,CYR61,PDPN,SPP1,IL8,FERMT3,PARVG,LAMB3,SYK,COL9A1,ITGAL,CD44,NTM,PCDH17,ITGB2,TGM2,ITGB4,AEBP1,SIGLEC10,CDH12,ARHGDIB	0.783716
GO:0022610	0.521108	1.01616	27.7467	28	77	biological adhesion	biological adhesion	MYBPH,FCGBP,CCL5,CCR1,PLEK,MSLN,ITGAX,SPN,CYR61,PDPN,SPP1,IL8,FERMT3,PARVG,LAMB3,SYK,COL9A1,ITGAL,CD44,NTM,PCDH17,ITGB2,TGM2,ITGB4,AEBP1,SIGLEC10,CDH12,ARHGDIB	0.783716
GO:0043284	0.526736	1.00799	37.8365	38	105	biopolymer biosynthetic process	biopolymer biosynthetic process	CHURC1,SP110,TEAD4,NPAS4,WARS,SPOCD1,FOSB,ATF3,IRF1,STAT1,NR4A3,KLF4,TYMP,PYCARD,IRF7,PRKAR1A,PRRX1,IFI16,CITED1,JUNB,HMOX1,HSPB1,SERTAD1,OSM,CD86,CEBPA,S100A11,ZNF83,FOS,TRIM22,IRF8,NMI,PRIC285,SOD2,WARS2,AEBP1,AXUD1,IL6	0.783716
GO:0001568	0.530197	1.04603	9.72938	10	27	blood vessel development	blood vessel development	SPHK1,TYMP,CYR61,CITED1,JUNB,IL8,HMOX1,ANGPTL4,TGM2,IL6	0.783716
GO:0051336	0.530197	1.04603	9.72938	10	27	regulation of hydrolase activity	regulation of hydrolase activity	STAT1,PLEK,ADAP2,APOC2,PYCARD,ANGPTL4,TGM2,NMUR2,APOC1,C5AR1	0.783716
GO:0009617	0.531884	1.11168	4.68452	5	13	response to bacterium	response to bacterium	SPN,LY96,HAMP,CD14,IL6	0.783716
GO:0016485	0.531884	1.11168	4.68452	5	13	protein processing	protein processing	F12,C2,C1QC,C1QB,SERPING1	0.783716
GO:0031589	0.531884	1.11168	4.68452	5	13	cell-substrate adhesion	cell-substrate adhesion	CYR61,PARVG,CD44,ITGB2,ITGB4	0.783716
GO:0031667	0.531884	1.11168	4.68452	5	13	response to nutrient levels	response to nutrient levels	LEP,STC1,SPP1,HMOX1,CLIC1	0.783716
GO:0006753	0.545947	1.06667	5.76556	6	16	nucleoside phosphate metabolic process	nucleoside phosphate metabolic process	GPR3,CECR1,TYMP,NP,ADM,ABCA1	0.783716
GO:0006874	0.545947	1.06667	5.76556	6	16	cellular calcium ion homeostasis	cellular calcium ion homeostasis	CCL5,CCR1,STC1,TGM2,NMUR2,C5AR1	0.783716
GO:0006875	0.545947	1.06667	5.76556	6	16	cellular metal ion homeostasis	cellular metal ion homeostasis	CCL5,CCR1,STC1,TGM2,NMUR2,C5AR1	0.783716
GO:0009117	0.545947	1.06667	5.76556	6	16	nucleotide metabolic process	nucleotide metabolic process	GPR3,CECR1,TYMP,NP,ADM,ABCA1	0.783716
GO:0009991	0.545947	1.06667	5.76556	6	16	response to extracellular stimulus	response to extracellular stimulus	LEP,STC1,SPP1,HMOX1,FOS,CLIC1	0.783716
GO:0044271	0.545947	1.06667	5.76556	6	16	nitrogen compound biosynthetic process	nitrogen compound biosynthetic process	NFS1,NP,NQO1,CEBPA,PRODH,SOD2	0.783716
GO:0055065	0.545947	1.06667	5.76556	6	16	metal ion homeostasis	metal ion homeostasis	CCL5,CCR1,STC1,TGM2,NMUR2,C5AR1	0.783716
GO:0055074	0.545947	1.06667	5.76556	6	16	calcium ion homeostasis	calcium ion homeostasis	CCL5,CCR1,STC1,TGM2,NMUR2,C5AR1	0.783716
GO:0055086	0.545947	1.06667	5.76556	6	16	nucleobase, nucleoside and nucleotide metabolic process	nucleobase, nucleoside and nucleotide metabolic process	GPR3,CECR1,TYMP,NP,ADM,ABCA1	0.783716
GO:0042325	0.551525	1.01507	11.8915	12	33	regulation of phosphorylation	regulation of phosphorylation	SPHK1,GADD45B,GADD45A,PRKAR1A,IGFBP3,SERTAD1,OSM,HERC5,SYK,ITGB2,IL6,C5AR1	0.783716
GO:0006464	0.55685	0.993303	28.1071	28	78	protein modification process	protein modification process	ABI3,STAT1,LDLR,GADD45B,SPTBN1,FYB,CD37,NFS1,ISG15,PRKAR1A,IGFBP3,F12,SIK1,PLAUR,OSM,DUSP5,HERC5,SYK,F13A1,ITGB2,TGM2,DUSP1,HHATL,ART3,IL6,C5AR1,DDOST,SERPING1	0.783716
GO:0019220	0.560966	1.0035	12.9725	13	36	regulation of phosphate metabolic process	regulation of phosphate metabolic process	PLEK,SPHK1,GADD45B,GADD45A,PRKAR1A,IGFBP3,SERTAD1,OSM,HERC5,SYK,ITGB2,IL6,C5AR1	0.783716
GO:0051174	0.560966	1.0035	12.9725	13	36	regulation of phosphorus metabolic process	regulation of phosphorus metabolic process	PLEK,SPHK1,GADD45B,GADD45A,PRKAR1A,IGFBP3,SERTAD1,OSM,HERC5,SYK,ITGB2,IL6,C5AR1	0.783716
GO:0009966	0.566091	0.991304	19.0984	19	53	regulation of signal transduction	regulation of signal transduction	PLEK,ADAP2,IGFBP3,CITED1,HMOX1,OSM,SYK,TGM2,TNFSF10,RGS10,LGALS9,IL6,GARNL4,CASP1,TFG,RGS2,RGS16,CYTH4,APOL3	0.783716
GO:0034641	0.568604	1.01482	7.92764	8	22	cellular nitrogen compound metabolic process	cellular nitrogen compound metabolic process	NFS1,NP,NQO1,HMOX1,CEBPA,PRODH,SOD2,MOXD1	0.783716
GO:0000086	0.591179	1.77823	0.720695	1	2	G2/M transition of mitotic cell cycle	G2/M transition of mitotic cell cycle	GADD45A	0.783716
GO:0000272	0.591179	1.77823	0.720695	1	2	polysaccharide catabolic process	polysaccharide catabolic process	CHI3L2	0.783716
GO:0000288	0.591179	1.77823	0.720695	1	2	nuclear-transcribed mRNA catabolic process, deadenylation-dependent decay	nuclear-transcribed mRNA catabolic process, deadenylation-dependent decay	ZFP36	0.783716
GO:0000956	0.591179	1.77823	0.720695	1	2	nuclear-transcribed mRNA catabolic process	nuclear-transcribed mRNA catabolic process	ZFP36	0.783716
GO:0001542	0.591179	1.77823	0.720695	1	2	ovulation from ovarian follicle	ovulation from ovarian follicle	ADAMTS1	0.783716
GO:0001569	0.591179	1.77823	0.720695	1	2	patterning of blood vessels	patterning of blood vessels	CYR61	0.783716
GO:0001657	0.591179	1.77823	0.720695	1	2	ureteric bud development	ureteric bud development	BDNF	0.783716
GO:0001763	0.591179	1.77823	0.720695	1	2	morphogenesis of a branching structure	morphogenesis of a branching structure	CYR61	0.783716
GO:0001766	0.591179	1.77823	0.720695	1	2	membrane raft polarization	membrane raft polarization	DOCK2	0.783716
GO:0001942	0.591179	1.77823	0.720695	1	2	hair follicle development	hair follicle development	PTGS2	0.783716
GO:0001945	0.591179	1.77823	0.720695	1	2	lymph vessel development	lymph vessel development	PDPN	0.783716
GO:0001974	0.591179	1.77823	0.720695	1	2	blood vessel remodeling	blood vessel remodeling	TGM2	0.783716
GO:0002262	0.591179	1.77823	0.720695	1	2	myeloid cell homeostasis	myeloid cell homeostasis	IL6	0.783716
GO:0002438	0.591179	1.77823	0.720695	1	2	acute inflammatory response to antigenic stimulus	acute inflammatory response to antigenic stimulus	SPN	0.783716
GO:0002456	0.591179	1.77823	0.720695	1	2	T cell mediated immunity	T cell mediated immunity	SPN	0.783716
GO:0002524	0.591179	1.77823	0.720695	1	2	hypersensitivity	hypersensitivity	SPN	0.783716
GO:0002548	0.591179	1.77823	0.720695	1	2	monocyte chemotaxis	monocyte chemotaxis	IL6	0.783716
GO:0002637	0.591179	1.77823	0.720695	1	2	regulation of immunoglobulin production	regulation of immunoglobulin production	IL6	0.783716
GO:0002687	0.591179	1.77823	0.720695	1	2	positive regulation of leukocyte migration	positive regulation of leukocyte migration	IL6	0.783716
GO:0002688	0.591179	1.77823	0.720695	1	2	regulation of leukocyte chemotaxis	regulation of leukocyte chemotaxis	IL6	0.783716
GO:0002690	0.591179	1.77823	0.720695	1	2	positive regulation of leukocyte chemotaxis	positive regulation of leukocyte chemotaxis	IL6	0.783716
GO:0002709	0.591179	1.77823	0.720695	1	2	regulation of T cell mediated immunity	regulation of T cell mediated immunity	SPN	0.783716
GO:0002861	0.591179	1.77823	0.720695	1	2	regulation of inflammatory response to antigenic stimulus	regulation of inflammatory response to antigenic stimulus	SPN	0.783716
GO:0002864	0.591179	1.77823	0.720695	1	2	regulation of acute inflammatory response to antigenic stimulus	regulation of acute inflammatory response to antigenic stimulus	SPN	0.783716
GO:0002883	0.591179	1.77823	0.720695	1	2	regulation of hypersensitivity	regulation of hypersensitivity	SPN	0.783716
GO:0003044	0.591179	1.77823	0.720695	1	2	regulation of systemic arterial blood pressure mediated by a chemical signal	regulation of systemic arterial blood pressure mediated by a chemical signal	SOD2	0.783716
GO:0003073	0.591179	1.77823	0.720695	1	2	regulation of systemic arterial blood pressure	regulation of systemic arterial blood pressure	SOD2	0.783716
GO:0006026	0.591179	1.77823	0.720695	1	2	aminoglycan catabolic process	aminoglycan catabolic process	CHI3L2	0.783716
GO:0006109	0.591179	1.77823	0.720695	1	2	regulation of carbohydrate metabolic process	regulation of carbohydrate metabolic process	LEP	0.783716
GO:0006220	0.591179	1.77823	0.720695	1	2	pyrimidine nucleotide metabolic process	pyrimidine nucleotide metabolic process	TYMP	0.783716
GO:0006413	0.591179	1.77823	0.720695	1	2	translational initiation	translational initiation	HSPB1	0.783716
GO:0006446	0.591179	1.77823	0.720695	1	2	regulation of translational initiation	regulation of translational initiation	HSPB1	0.783716
GO:0006493	0.591179	1.77823	0.720695	1	2	protein amino acid O-linked glycosylation	protein amino acid O-linked glycosylation	LDLR	0.783716
GO:0006498	0.591179	1.77823	0.720695	1	2	N-terminal protein lipidation	N-terminal protein lipidation	HHATL	0.783716
GO:0006500	0.591179	1.77823	0.720695	1	2	N-terminal protein palmitoylation	N-terminal protein palmitoylation	HHATL	0.783716
GO:0006547	0.591179	1.77823	0.720695	1	2	histidine metabolic process	histidine metabolic process	MOXD1	0.783716
GO:0006769	0.591179	1.77823	0.720695	1	2	nicotinamide metabolic process	nicotinamide metabolic process	NP	0.783716
GO:0007033	0.591179	1.77823	0.720695	1	2	vacuole organization	vacuole organization	ABCA1	0.783716
GO:0007098	0.591179	1.77823	0.720695	1	2	centrosome cycle	centrosome cycle	GADD45A	0.783716
GO:0007157	0.591179	1.77823	0.720695	1	2	heterophilic cell adhesion	heterophilic cell adhesion	ITGAL	0.783716
GO:0007205	0.591179	1.77823	0.720695	1	2	activation of protein kinase C activity by G-protein coupled receptor protein signaling pathway	activation of protein kinase C activity by G-protein coupled receptor protein signaling pathway	SPHK1	0.783716
GO:0007338	0.591179	1.77823	0.720695	1	2	single fertilization	single fertilization	FCGBP	0.783716
GO:0007568	0.591179	1.77823	0.720695	1	2	aging	aging	SOD2	0.783716
GO:0008156	0.591179	1.77823	0.720695	1	2	negative regulation of DNA replication	negative regulation of DNA replication	S100A11	0.783716
GO:0008207	0.591179	1.77823	0.720695	1	2	C21-steroid hormone metabolic process	C21-steroid hormone metabolic process	ADM	0.783716
GO:0008343	0.591179	1.77823	0.720695	1	2	adult feeding behavior	adult feeding behavior	LEP	0.783716
GO:0009064	0.591179	1.77823	0.720695	1	2	glutamine family amino acid metabolic process	glutamine family amino acid metabolic process	PRODH	0.783716
GO:0009065	0.591179	1.77823	0.720695	1	2	glutamine family amino acid catabolic process	glutamine family amino acid catabolic process	PRODH	0.783716
GO:0009075	0.591179	1.77823	0.720695	1	2	histidine family amino acid metabolic process	histidine family amino acid metabolic process	MOXD1	0.783716
GO:0009409	0.591179	1.77823	0.720695	1	2	response to cold	response to cold	VGF	0.783716
GO:0009435	0.591179	1.77823	0.720695	1	2	NAD biosynthetic process	NAD biosynthetic process	NP	0.783716
GO:0009566	0.591179	1.77823	0.720695	1	2	fertilization	fertilization	FCGBP	0.783716
GO:0009791	0.591179	1.77823	0.720695	1	2	post-embryonic development	post-embryonic development	SOD2	0.783716
GO:0009820	0.591179	1.77823	0.720695	1	2	alkaloid metabolic process	alkaloid metabolic process	NP	0.783716
GO:0010573	0.591179	1.77823	0.720695	1	2	vascular endothelial growth factor production	vascular endothelial growth factor production	IL6	0.783716
GO:0010574	0.591179	1.77823	0.720695	1	2	regulation of vascular endothelial growth factor production	regulation of vascular endothelial growth factor production	IL6	0.783716
GO:0010623	0.591179	1.77823	0.720695	1	2	developmental programmed cell death	developmental programmed cell death	BDNF	0.783716
GO:0010675	0.591179	1.77823	0.720695	1	2	regulation of cellular carbohydrate metabolic process	regulation of cellular carbohydrate metabolic process	LEP	0.783716
GO:0010742	0.591179	1.77823	0.720695	1	2	foam cell differentiation	foam cell differentiation	ABCA1	0.783716
GO:0010743	0.591179	1.77823	0.720695	1	2	regulation of foam cell differentiation	regulation of foam cell differentiation	ABCA1	0.783716
GO:0010745	0.591179	1.77823	0.720695	1	2	negative regulation of foam cell differentiation	negative regulation of foam cell differentiation	ABCA1	0.783716
GO:0010755	0.591179	1.77823	0.720695	1	2	regulation of plasminogen activation	regulation of plasminogen activation	F12	0.783716
GO:0010810	0.591179	1.77823	0.720695	1	2	regulation of cell-substrate adhesion	regulation of cell-substrate adhesion	CYR61	0.783716
GO:0010888	0.591179	1.77823	0.720695	1	2	negative regulation of lipid storage	negative regulation of lipid storage	ABCA1	0.783716
GO:0010921	0.591179	1.77823	0.720695	1	2	regulation of phosphatase activity	regulation of phosphatase activity	PLEK	0.783716
GO:0010948	0.591179	1.77823	0.720695	1	2	negative regulation of cell cycle process	negative regulation of cell cycle process	OSM	0.783716
GO:0014812	0.591179	1.77823	0.720695	1	2	muscle cell migration	muscle cell migration	IGFBP3	0.783716
GO:0014896	0.591179	1.77823	0.720695	1	2	muscle hypertrophy	muscle hypertrophy	CYBA	0.783716
GO:0014909	0.591179	1.77823	0.720695	1	2	smooth muscle cell migration	smooth muscle cell migration	IGFBP3	0.783716
GO:0014910	0.591179	1.77823	0.720695	1	2	regulation of smooth muscle cell migration	regulation of smooth muscle cell migration	IGFBP3	0.783716
GO:0014912	0.591179	1.77823	0.720695	1	2	negative regulation of smooth muscle cell migration	negative regulation of smooth muscle cell migration	IGFBP3	0.783716
GO:0015884	0.591179	1.77823	0.720695	1	2	folic acid transport	folic acid transport	PDPN	0.783716
GO:0016202	0.591179	1.77823	0.720695	1	2	regulation of striated muscle tissue development	regulation of striated muscle tissue development	IGFBP3	0.783716
GO:0018318	0.591179	1.77823	0.720695	1	2	protein amino acid palmitoylation	protein amino acid palmitoylation	HHATL	0.783716
GO:0018345	0.591179	1.77823	0.720695	1	2	protein palmitoylation	protein palmitoylation	HHATL	0.783716
GO:0018409	0.591179	1.77823	0.720695	1	2	peptide or protein amino-terminal blocking	peptide or protein amino-terminal blocking	HHATL	0.783716
GO:0019229	0.591179	1.77823	0.720695	1	2	regulation of vasoconstriction	regulation of vasoconstriction	ADM	0.783716
GO:0019359	0.591179	1.77823	0.720695	1	2	nicotinamide nucleotide biosynthetic process	nicotinamide nucleotide biosynthetic process	NP	0.783716
GO:0019433	0.591179	1.77823	0.720695	1	2	triglyceride catabolic process	triglyceride catabolic process	APOC2	0.783716
GO:0019438	0.591179	1.77823	0.720695	1	2	aromatic compound biosynthetic process	aromatic compound biosynthetic process	NFS1	0.783716
GO:0019674	0.591179	1.77823	0.720695	1	2	NAD metabolic process	NAD metabolic process	NP	0.783716
GO:0021675	0.591179	1.77823	0.720695	1	2	nerve development	nerve development	BDNF	0.783716
GO:0022404	0.591179	1.77823	0.720695	1	2	molting cycle process	molting cycle process	PTGS2	0.783716
GO:0022405	0.591179	1.77823	0.720695	1	2	hair cycle process	hair cycle process	PTGS2	0.783716
GO:0030048	0.591179	1.77823	0.720695	1	2	actin filament-based movement	actin filament-based movement	WAS	0.783716
GO:0030111	0.591179	1.77823	0.720695	1	2	regulation of Wnt receptor signaling pathway	regulation of Wnt receptor signaling pathway	CITED1	0.783716
GO:0030178	0.591179	1.77823	0.720695	1	2	negative regulation of Wnt receptor signaling pathway	negative regulation of Wnt receptor signaling pathway	CITED1	0.783716
GO:0030194	0.591179	1.77823	0.720695	1	2	positive regulation of blood coagulation	positive regulation of blood coagulation	F12	0.783716
GO:0030308	0.591179	1.77823	0.720695	1	2	negative regulation of cell growth	negative regulation of cell growth	CAPRIN2	0.783716
GO:0030318	0.591179	1.77823	0.720695	1	2	melanocyte differentiation	melanocyte differentiation	CITED1	0.783716
GO:0030728	0.591179	1.77823	0.720695	1	2	ovulation	ovulation	ADAMTS1	0.783716
GO:0031016	0.591179	1.77823	0.720695	1	2	pancreas development	pancreas development	IL6	0.783716
GO:0031018	0.591179	1.77823	0.720695	1	2	endocrine pancreas development	endocrine pancreas development	IL6	0.783716
GO:0031023	0.591179	1.77823	0.720695	1	2	microtubule organizing center organization	microtubule organizing center organization	GADD45A	0.783716
GO:0031365	0.591179	1.77823	0.720695	1	2	N-terminal protein amino acid modification	N-terminal protein amino acid modification	HHATL	0.783716
GO:0031532	0.591179	1.77823	0.720695	1	2	actin cytoskeleton reorganization	actin cytoskeleton reorganization	PLEK	0.783716
GO:0031579	0.591179	1.77823	0.720695	1	2	membrane raft organization	membrane raft organization	DOCK2	0.783716
GO:0031580	0.591179	1.77823	0.720695	1	2	membrane raft distribution	membrane raft distribution	DOCK2	0.783716
GO:0031638	0.591179	1.77823	0.720695	1	2	zymogen activation	zymogen activation	F12	0.783716
GO:0031639	0.591179	1.77823	0.720695	1	2	plasminogen activation	plasminogen activation	F12	0.783716
GO:0031647	0.591179	1.77823	0.720695	1	2	regulation of protein stability	regulation of protein stability	IFI30	0.783716
GO:0031670	0.591179	1.77823	0.720695	1	2	cellular response to nutrient	cellular response to nutrient	HMOX1	0.783716
GO:0032094	0.591179	1.77823	0.720695	1	2	response to food	response to food	LEP	0.783716
GO:0032095	0.591179	1.77823	0.720695	1	2	regulation of response to food	regulation of response to food	LEP	0.783716
GO:0032098	0.591179	1.77823	0.720695	1	2	regulation of appetite	regulation of appetite	LEP	0.783716
GO:0032104	0.591179	1.77823	0.720695	1	2	regulation of response to extracellular stimulus	regulation of response to extracellular stimulus	LEP	0.783716
GO:0032107	0.591179	1.77823	0.720695	1	2	regulation of response to nutrient levels	regulation of response to nutrient levels	LEP	0.783716
GO:0032231	0.591179	1.77823	0.720695	1	2	regulation of actin filament bundle formation	regulation of actin filament bundle formation	PLEK	0.783716
GO:0032309	0.591179	1.77823	0.720695	1	2	icosanoid secretion	icosanoid secretion	NMUR2	0.783716
GO:0032312	0.591179	1.77823	0.720695	1	2	regulation of ARF GTPase activity	regulation of ARF GTPase activity	ADAP2	0.783716
GO:0032365	0.591179	1.77823	0.720695	1	2	intracellular lipid transport	intracellular lipid transport	ABCA1	0.783716
GO:0032366	0.591179	1.77823	0.720695	1	2	intracellular sterol transport	intracellular sterol transport	ABCA1	0.783716
GO:0032367	0.591179	1.77823	0.720695	1	2	intracellular cholesterol transport	intracellular cholesterol transport	ABCA1	0.783716
GO:0032429	0.591179	1.77823	0.720695	1	2	regulation of phospholipase A2 activity	regulation of phospholipase A2 activity	NMUR2	0.783716
GO:0032430	0.591179	1.77823	0.720695	1	2	positive regulation of phospholipase A2 activity	positive regulation of phospholipase A2 activity	NMUR2	0.783716
GO:0032431	0.591179	1.77823	0.720695	1	2	activation of phospholipase A2 activity	activation of phospholipase A2 activity	NMUR2	0.783716
GO:0032488	0.591179	1.77823	0.720695	1	2	Cdc42 protein signal transduction	Cdc42 protein signal transduction	ABCA1	0.783716
GO:0032494	0.591179	1.77823	0.720695	1	2	response to peptidoglycan	response to peptidoglycan	IL6	0.783716
GO:0032609	0.591179	1.77823	0.720695	1	2	interferon-gamma production	interferon-gamma production	TLR7	0.783716
GO:0032615	0.591179	1.77823	0.720695	1	2	interleukin-12 production	interleukin-12 production	IRF1	0.783716
GO:0032633	0.591179	1.77823	0.720695	1	2	interleukin-4 production	interleukin-4 production	CD86	0.783716
GO:0032649	0.591179	1.77823	0.720695	1	2	regulation of interferon-gamma production	regulation of interferon-gamma production	TLR7	0.783716
GO:0032655	0.591179	1.77823	0.720695	1	2	regulation of interleukin-12 production	regulation of interleukin-12 production	IRF1	0.783716
GO:0032673	0.591179	1.77823	0.720695	1	2	regulation of interleukin-4 production	regulation of interleukin-4 production	CD86	0.783716
GO:0032722	0.591179	1.77823	0.720695	1	2	positive regulation of chemokine production	positive regulation of chemokine production	IL6	0.783716
GO:0032762	0.591179	1.77823	0.720695	1	2	mast cell cytokine production	mast cell cytokine production	HMOX1	0.783716
GO:0032763	0.591179	1.77823	0.720695	1	2	regulation of mast cell cytokine production	regulation of mast cell cytokine production	HMOX1	0.783716
GO:0033005	0.591179	1.77823	0.720695	1	2	positive regulation of mast cell activation	positive regulation of mast cell activation	SYK	0.783716
GO:0033028	0.591179	1.77823	0.720695	1	2	myeloid cell apoptosis	myeloid cell apoptosis	IL6	0.783716
GO:0033209	0.591179	1.77823	0.720695	1	2	tumor necrosis factor-mediated signaling pathway	tumor necrosis factor-mediated signaling pathway	PYCARD	0.783716
GO:0033273	0.591179	1.77823	0.720695	1	2	response to vitamin	response to vitamin	SPP1	0.783716
GO:0033280	0.591179	1.77823	0.720695	1	2	response to vitamin D	response to vitamin D	SPP1	0.783716
GO:0033363	0.591179	1.77823	0.720695	1	2	secretory granule organization	secretory granule organization	ABCA1	0.783716
GO:0033500	0.591179	1.77823	0.720695	1	2	carbohydrate homeostasis	carbohydrate homeostasis	VGF	0.783716
GO:0034614	0.591179	1.77823	0.720695	1	2	cellular response to reactive oxygen species	cellular response to reactive oxygen species	FOS	0.783716
GO:0035094	0.591179	1.77823	0.720695	1	2	response to nicotine	response to nicotine	HMOX1	0.783716
GO:0042095	0.591179	1.77823	0.720695	1	2	interferon-gamma biosynthetic process	interferon-gamma biosynthetic process	TLR7	0.783716
GO:0042168	0.591179	1.77823	0.720695	1	2	heme metabolic process	heme metabolic process	HMOX1	0.783716
GO:0042303	0.591179	1.77823	0.720695	1	2	molting cycle	molting cycle	PTGS2	0.783716
GO:0042440	0.591179	1.77823	0.720695	1	2	pigment metabolic process	pigment metabolic process	HMOX1	0.783716
GO:0042448	0.591179	1.77823	0.720695	1	2	progesterone metabolic process	progesterone metabolic process	ADM	0.783716
GO:0042472	0.591179	1.77823	0.720695	1	2	inner ear morphogenesis	inner ear morphogenesis	NR4A3	0.783716
GO:0042490	0.591179	1.77823	0.720695	1	2	mechanoreceptor differentiation	mechanoreceptor differentiation	BDNF	0.783716
GO:0042593	0.591179	1.77823	0.720695	1	2	glucose homeostasis	glucose homeostasis	VGF	0.783716
GO:0042596	0.591179	1.77823	0.720695	1	2	fear response	fear response	BDNF	0.783716
GO:0042633	0.591179	1.77823	0.720695	1	2	hair cycle	hair cycle	PTGS2	0.783716
GO:0043030	0.591179	1.77823	0.720695	1	2	regulation of macrophage activation	regulation of macrophage activation	CD74	0.783716
GO:0043043	0.591179	1.77823	0.720695	1	2	peptide biosynthetic process	peptide biosynthetic process	GGT7	0.783716
GO:0043255	0.591179	1.77823	0.720695	1	2	regulation of carbohydrate biosynthetic process	regulation of carbohydrate biosynthetic process	LEP	0.783716
GO:0043279	0.591179	1.77823	0.720695	1	2	response to alkaloid	response to alkaloid	HMOX1	0.783716
GO:0043302	0.591179	1.77823	0.720695	1	2	positive regulation of leukocyte degranulation	positive regulation of leukocyte degranulation	SYK	0.783716
GO:0043306	0.591179	1.77823	0.720695	1	2	positive regulation of mast cell degranulation	positive regulation of mast cell degranulation	SYK	0.783716
GO:0043367	0.591179	1.77823	0.720695	1	2	CD4-positive, alpha beta T cell differentiation	CD4-positive, alpha beta T cell differentiation	CD86	0.783716
GO:0043370	0.591179	1.77823	0.720695	1	2	regulation of CD4-positive, alpha beta T cell differentiation	regulation of CD4-positive, alpha beta T cell differentiation	CD86	0.783716
GO:0043372	0.591179	1.77823	0.720695	1	2	positive regulation of CD4-positive, alpha beta T cell differentiation	positive regulation of CD4-positive, alpha beta T cell differentiation	CD86	0.783716
GO:0043487	0.591179	1.77823	0.720695	1	2	regulation of RNA stability	regulation of RNA stability	ZFP36	0.783716
GO:0043488	0.591179	1.77823	0.720695	1	2	regulation of mRNA stability	regulation of mRNA stability	ZFP36	0.783716
GO:0043506	0.591179	1.77823	0.720695	1	2	regulation of JUN kinase activity	regulation of JUN kinase activity	SYK	0.783716
GO:0043507	0.591179	1.77823	0.720695	1	2	positive regulation of JUN kinase activity	positive regulation of JUN kinase activity	SYK	0.783716
GO:0044269	0.591179	1.77823	0.720695	1	2	glycerol ether catabolic process	glycerol ether catabolic process	APOC2	0.783716
GO:0044272	0.591179	1.77823	0.720695	1	2	sulfur compound biosynthetic process	sulfur compound biosynthetic process	GGT7	0.783716
GO:0044403	0.591179	1.77823	0.720695	1	2	symbiosis, encompassing mutualism through parasitism	symbiosis, encompassing mutualism through parasitism	HLA-DRB4	0.783716
GO:0045017	0.591179	1.77823	0.720695	1	2	glycerolipid biosynthetic process	glycerolipid biosynthetic process	PLAUR	0.783716
GO:0045071	0.591179	1.77823	0.720695	1	2	negative regulation of viral genome replication	negative regulation of viral genome replication	CCL5	0.783716
GO:0045072	0.591179	1.77823	0.720695	1	2	regulation of interferon-gamma biosynthetic process	regulation of interferon-gamma biosynthetic process	TLR7	0.783716
GO:0045078	0.591179	1.77823	0.720695	1	2	positive regulation of interferon-gamma biosynthetic process	positive regulation of interferon-gamma biosynthetic process	TLR7	0.783716
GO:0045085	0.591179	1.77823	0.720695	1	2	negative regulation of interleukin-2 biosynthetic process	negative regulation of interleukin-2 biosynthetic process	LAG3	0.783716
GO:0045086	0.591179	1.77823	0.720695	1	2	positive regulation of interleukin-2 biosynthetic process	positive regulation of interleukin-2 biosynthetic process	CD86	0.783716
GO:0045089	0.591179	1.77823	0.720695	1	2	positive regulation of innate immune response	positive regulation of innate immune response	LAG3	0.783716
GO:0045333	0.591179	1.77823	0.720695	1	2	cellular respiration	cellular respiration	SOD2	0.783716
GO:0045792	0.591179	1.77823	0.720695	1	2	negative regulation of cell size	negative regulation of cell size	CAPRIN2	0.783716
GO:0045793	0.591179	1.77823	0.720695	1	2	positive regulation of cell size	positive regulation of cell size	SPHK1	0.783716
GO:0045884	0.591179	1.77823	0.720695	1	2	regulation of survival gene product expression	regulation of survival gene product expression	TNFSF13B	0.783716
GO:0045921	0.591179	1.77823	0.720695	1	2	positive regulation of exocytosis	positive regulation of exocytosis	SYK	0.783716
GO:0045926	0.591179	1.77823	0.720695	1	2	negative regulation of growth	negative regulation of growth	CAPRIN2	0.783716
GO:0046164	0.591179	1.77823	0.720695	1	2	alcohol catabolic process	alcohol catabolic process	CHI3L2	0.783716
GO:0046365	0.591179	1.77823	0.720695	1	2	monosaccharide catabolic process	monosaccharide catabolic process	CHI3L2	0.783716
GO:0046461	0.591179	1.77823	0.720695	1	2	neutral lipid catabolic process	neutral lipid catabolic process	APOC2	0.783716
GO:0046464	0.591179	1.77823	0.720695	1	2	acylglycerol catabolic process	acylglycerol catabolic process	APOC2	0.783716
GO:0046488	0.591179	1.77823	0.720695	1	2	phosphatidylinositol metabolic process	phosphatidylinositol metabolic process	PIP5K2B	0.783716
GO:0046496	0.591179	1.77823	0.720695	1	2	nicotinamide nucleotide metabolic process	nicotinamide nucleotide metabolic process	NP	0.783716
GO:0046666	0.591179	1.77823	0.720695	1	2	retinal cell programmed cell death	retinal cell programmed cell death	BDNF	0.783716
GO:0046668	0.591179	1.77823	0.720695	1	2	regulation of retinal cell programmed cell death	regulation of retinal cell programmed cell death	BDNF	0.783716
GO:0046717	0.591179	1.77823	0.720695	1	2	acid secretion	acid secretion	NMUR2	0.783716
GO:0048016	0.591179	1.77823	0.720695	1	2	inositol phosphate-mediated signaling	inositol phosphate-mediated signaling	NMUR2	0.783716
GO:0048167	0.591179	1.77823	0.720695	1	2	regulation of synaptic plasticity	regulation of synaptic plasticity	BDNF	0.783716
GO:0048286	0.591179	1.77823	0.720695	1	2	lung alveolus development	lung alveolus development	PDPN	0.783716
GO:0048525	0.591179	1.77823	0.720695	1	2	negative regulation of viral reproduction	negative regulation of viral reproduction	CCL5	0.783716
GO:0048634	0.591179	1.77823	0.720695	1	2	regulation of muscle development	regulation of muscle development	IGFBP3	0.783716
GO:0048678	0.591179	1.77823	0.720695	1	2	response to axon injury	response to axon injury	SOD2	0.783716
GO:0048754	0.591179	1.77823	0.720695	1	2	branching morphogenesis of a tube	branching morphogenesis of a tube	CYR61	0.783716
GO:0050482	0.591179	1.77823	0.720695	1	2	arachidonic acid secretion	arachidonic acid secretion	NMUR2	0.783716
GO:0050715	0.591179	1.77823	0.720695	1	2	positive regulation of cytokine secretion	positive regulation of cytokine secretion	PYCARD	0.783716
GO:0050820	0.591179	1.77823	0.720695	1	2	positive regulation of coagulation	positive regulation of coagulation	F12	0.783716
GO:0050821	0.591179	1.77823	0.720695	1	2	protein stabilization	protein stabilization	IFI30	0.783716
GO:0050850	0.591179	1.77823	0.720695	1	2	positive regulation of calcium-mediated signaling	positive regulation of calcium-mediated signaling	SYK	0.783716
GO:0050885	0.591179	1.77823	0.720695	1	2	neuromuscular process controlling balance	neuromuscular process controlling balance	NR4A3	0.783716
GO:0050905	0.591179	1.77823	0.720695	1	2	neuromuscular process	neuromuscular process	NR4A3	0.783716
GO:0050996	0.591179	1.77823	0.720695	1	2	positive regulation of lipid catabolic process	positive regulation of lipid catabolic process	APOC2	0.783716
GO:0051023	0.591179	1.77823	0.720695	1	2	regulation of immunoglobulin secretion	regulation of immunoglobulin secretion	IL6	0.783716
GO:0051053	0.591179	1.77823	0.720695	1	2	negative regulation of DNA metabolic process	negative regulation of DNA metabolic process	S100A11	0.783716
GO:0051147	0.591179	1.77823	0.720695	1	2	regulation of muscle cell differentiation	regulation of muscle cell differentiation	IGFBP3	0.783716
GO:0051180	0.591179	1.77823	0.720695	1	2	vitamin transport	vitamin transport	PDPN	0.783716
GO:0051181	0.591179	1.77823	0.720695	1	2	cofactor transport	cofactor transport	PDPN	0.783716
GO:0051187	0.591179	1.77823	0.720695	1	2	cofactor catabolic process	cofactor catabolic process	HMOX1	0.783716
GO:0051297	0.591179	1.77823	0.720695	1	2	centrosome organization	centrosome organization	GADD45A	0.783716
GO:0051482	0.591179	1.77823	0.720695	1	2	elevation of cytosolic calcium ion concentration during G-protein signaling, coupled to IP3 second messenger (phospholipase C activating)	elevation of cytosolic calcium ion concentration during G-protein signaling, coupled to IP3 second messenger (phospholipase C activating)	TGM2	0.783716
GO:0051591	0.591179	1.77823	0.720695	1	2	response to cAMP	response to cAMP	VGF	0.783716
GO:0051665	0.591179	1.77823	0.720695	1	2	membrane raft localization	membrane raft localization	DOCK2	0.783716
GO:0051668	0.591179	1.77823	0.720695	1	2	localization within membrane	localization within membrane	DOCK2	0.783716
GO:0060343	0.591179	1.77823	0.720695	1	2	trabecula formation	trabecula formation	ADAMTS1	0.783716
GO:0060347	0.591179	1.77823	0.720695	1	2	heart trabecula formation	heart trabecula formation	ADAMTS1	0.783716
GO:0070206	0.591179	1.77823	0.720695	1	2	protein trimerization	protein trimerization	TRIM22	0.783716
GO:0080010	0.591179	1.77823	0.720695	1	2	regulation of oxygen and reactive oxygen species metabolic process	regulation of oxygen and reactive oxygen species metabolic process	RAC2	0.783716
GO:0001649	0.591896	1.18489	1.80174	2	5	osteoblast differentiation	osteoblast differentiation	IGFBP3,IL6	0.783716
GO:0006469	0.591896	1.18489	1.80174	2	5	negative regulation of protein kinase activity	negative regulation of protein kinase activity	GADD45B,GADD45A	0.783716
GO:0006487	0.591896	1.18489	1.80174	2	5	protein amino acid N-linked glycosylation	protein amino acid N-linked glycosylation	CD37,DDOST	0.783716
GO:0006511	0.591896	1.18489	1.80174	2	5	ubiquitin-dependent protein catabolic process	ubiquitin-dependent protein catabolic process	PSMB9,PSMB8	0.783716
GO:0006904	0.591896	1.18489	1.80174	2	5	vesicle docking during exocytosis	vesicle docking during exocytosis	STXBP2,PLEK	0.783716
GO:0006919	0.591896	1.18489	1.80174	2	5	activation of caspase activity	activation of caspase activity	STAT1,PYCARD	0.783716
GO:0007126	0.591896	1.18489	1.80174	2	5	meiosis	meiosis	GPR3,OSM	0.783716
GO:0007156	0.591896	1.18489	1.80174	2	5	homophilic cell adhesion	homophilic cell adhesion	PCDH17,CDH12	0.783716
GO:0009310	0.591896	1.18489	1.80174	2	5	amine catabolic process	amine catabolic process	PRODH,MOXD1	0.783716
GO:0010498	0.591896	1.18489	1.80174	2	5	proteasomal protein catabolic process	proteasomal protein catabolic process	PSMB9,PSMB8	0.783716
GO:0010639	0.591896	1.18489	1.80174	2	5	negative regulation of organelle organization	negative regulation of organelle organization	SPTBN1,SCIN	0.783716
GO:0010952	0.591896	1.18489	1.80174	2	5	positive regulation of peptidase activity	positive regulation of peptidase activity	STAT1,PYCARD	0.783716
GO:0015980	0.591896	1.18489	1.80174	2	5	energy derivation by oxidation of organic compounds	energy derivation by oxidation of organic compounds	LEP,SOD2	0.783716
GO:0017157	0.591896	1.18489	1.80174	2	5	regulation of exocytosis	regulation of exocytosis	HMOX1,SYK	0.783716
GO:0019079	0.591896	1.18489	1.80174	2	5	viral genome replication	viral genome replication	CCL5,IL8	0.783716
GO:0030534	0.591896	1.18489	1.80174	2	5	adult behavior	adult behavior	LEP,NR4A3	0.783716
GO:0032635	0.591896	1.18489	1.80174	2	5	interleukin-6 production	interleukin-6 production	TLR7,IL6	0.783716
GO:0032675	0.591896	1.18489	1.80174	2	5	regulation of interleukin-6 production	regulation of interleukin-6 production	TLR7,IL6	0.783716
GO:0042692	0.591896	1.18489	1.80174	2	5	muscle cell differentiation	muscle cell differentiation	IFRD1,IGFBP3	0.783716
GO:0043161	0.591896	1.18489	1.80174	2	5	proteasomal ubiquitin-dependent protein catabolic process	proteasomal ubiquitin-dependent protein catabolic process	PSMB9,PSMB8	0.783716
GO:0043280	0.591896	1.18489	1.80174	2	5	positive regulation of caspase activity	positive regulation of caspase activity	STAT1,PYCARD	0.783716
GO:0043388	0.591896	1.18489	1.80174	2	5	positive regulation of DNA binding	positive regulation of DNA binding	PYCARD,IL6	0.783716
GO:0043434	0.591896	1.18489	1.80174	2	5	response to peptide hormone stimulus	response to peptide hormone stimulus	LEP,VGF	0.783716
GO:0043523	0.591896	1.18489	1.80174	2	5	regulation of neuron apoptosis	regulation of neuron apoptosis	SOD2,BDNF	0.783716
GO:0045165	0.591896	1.18489	1.80174	2	5	cell fate commitment	cell fate commitment	IFRD1,KLF4	0.783716
GO:0045787	0.591896	1.18489	1.80174	2	5	positive regulation of cell cycle	positive regulation of cell cycle	NUSAP1,SPHK1	0.783716
GO:0045833	0.591896	1.18489	1.80174	2	5	negative regulation of lipid metabolic process	negative regulation of lipid metabolic process	APOC2,APOC1	0.783716
GO:0045834	0.591896	1.18489	1.80174	2	5	positive regulation of lipid metabolic process	positive regulation of lipid metabolic process	APOC2,APOC1	0.783716
GO:0048278	0.591896	1.18489	1.80174	2	5	vesicle docking	vesicle docking	STXBP2,PLEK	0.783716
GO:0048589	0.591896	1.18489	1.80174	2	5	developmental growth	developmental growth	PTGS2,PLAUR	0.783716
GO:0048839	0.591896	1.18489	1.80174	2	5	inner ear development	inner ear development	NR4A3,BDNF	0.783716
GO:0050663	0.591896	1.18489	1.80174	2	5	cytokine secretion	cytokine secretion	PYCARD,ABCA1	0.783716
GO:0050795	0.591896	1.18489	1.80174	2	5	regulation of behavior	regulation of behavior	IL8,IL6	0.783716
GO:0050994	0.591896	1.18489	1.80174	2	5	regulation of lipid catabolic process	regulation of lipid catabolic process	APOC2,APOC1	0.783716
GO:0051091	0.591896	1.18489	1.80174	2	5	positive regulation of transcription factor activity	positive regulation of transcription factor activity	PYCARD,IL6	0.783716
GO:0051092	0.591896	1.18489	1.80174	2	5	positive regulation of NF-kappaB transcription factor activity	positive regulation of NF-kappaB transcription factor activity	PYCARD,IL6	0.783716
GO:0051321	0.591896	1.18489	1.80174	2	5	meiotic cell cycle	meiotic cell cycle	GPR3,OSM	0.783716
GO:0051327	0.591896	1.18489	1.80174	2	5	M phase of meiotic cell cycle	M phase of meiotic cell cycle	GPR3,OSM	0.783716
GO:0051402	0.591896	1.18489	1.80174	2	5	neuron apoptosis	neuron apoptosis	SOD2,BDNF	0.783716
GO:0051494	0.591896	1.18489	1.80174	2	5	negative regulation of cytoskeleton organization	negative regulation of cytoskeleton organization	SPTBN1,SCIN	0.783716
GO:0090047	0.591896	1.18489	1.80174	2	5	positive regulation of transcription regulator activity	positive regulation of transcription regulator activity	PYCARD,IL6	0.783716
GO:0006629	0.593292	0.971496	17.2967	17	48	lipid metabolic process	lipid metabolic process	CD74,BTN3A1,LEP,LDLR,PLEK,APOC2,SPHK1,PIP5K2B,PDPN,SERPINA3,PTGS2,ALOX5,ADM,PLAUR,ABCA1,SYK,APOC1	0.783716
GO:0048869	0.594787	0.970423	39.6382	39	110	cellular developmental process	cellular developmental process	CD74,LEP,IFRD1,IRF1,HLA-DOA,PLEK,GADD45B,KLF4,TYMP,SPN,S100A4,IFI16,NP,IGFBP3,CITED1,JUNB,PDPN,SIK1,ABCA1,CD86,CEBPA,ZFP36,TIMP1,HLA-DMA,LAMB3,SYK,ANGPTL4,IRF8,C1QC,LST1,ITGB2,SOD2,S100A6,BDNF,DOCK2,GPR183,IL6,RGS2,SCIN	0.783716
GO:0002790	0.59752	1.06585	2.88278	3	8	peptide secretion	peptide secretion	LEP,VGF,IL6	0.783716
GO:0003018	0.59752	1.06585	2.88278	3	8	vascular process in circulatory system	vascular process in circulatory system	ADM,HMOX1,SOD2	0.783716
GO:0005996	0.59752	1.06585	2.88278	3	8	monosaccharide metabolic process	monosaccharide metabolic process	LEP,CHI3L2,PFKFB3	0.783716
GO:0009101	0.59752	1.06585	2.88278	3	8	glycoprotein biosynthetic process	glycoprotein biosynthetic process	LDLR,CD37,DDOST	0.783716
GO:0009187	0.59752	1.06585	2.88278	3	8	cyclic nucleotide metabolic process	cyclic nucleotide metabolic process	GPR3,ADM,ABCA1	0.783716
GO:0009266	0.59752	1.06585	2.88278	3	8	response to temperature stimulus	response to temperature stimulus	VGF,HSPB1,OSM	0.783716
GO:0010564	0.59752	1.06585	2.88278	3	8	regulation of cell cycle process	regulation of cell cycle process	NUSAP1,GPR3,OSM	0.783716
GO:0016055	0.59752	1.06585	2.88278	3	8	Wnt receptor signaling pathway	Wnt receptor signaling pathway	KREMEN2,CITED1,NKD2	0.783716
GO:0030072	0.59752	1.06585	2.88278	3	8	peptide hormone secretion	peptide hormone secretion	LEP,VGF,IL6	0.783716
GO:0030193	0.59752	1.06585	2.88278	3	8	regulation of blood coagulation	regulation of blood coagulation	PLEK,F12,PLAU	0.783716
GO:0032504	0.59752	1.06585	2.88278	3	8	multicellular organism reproduction	multicellular organism reproduction	ADAMTS1,VGF,JUNB	0.783716
GO:0035150	0.59752	1.06585	2.88278	3	8	regulation of tube size	regulation of tube size	ADM,HMOX1,SOD2	0.783716
GO:0043408	0.59752	1.06585	2.88278	3	8	regulation of MAPKKK cascade	regulation of MAPKKK cascade	OSM,SYK,IL6	0.783716
GO:0044087	0.59752	1.06585	2.88278	3	8	regulation of cellular component biogenesis	regulation of cellular component biogenesis	PLEK,SPTBN1,SCIN	0.783716
GO:0048609	0.59752	1.06585	2.88278	3	8	reproductive process in a multicellular organism	reproductive process in a multicellular organism	ADAMTS1,VGF,JUNB	0.783716
GO:0050818	0.59752	1.06585	2.88278	3	8	regulation of coagulation	regulation of coagulation	PLEK,F12,PLAU	0.783716
GO:0050880	0.59752	1.06585	2.88278	3	8	regulation of blood vessel size	regulation of blood vessel size	ADM,HMOX1,SOD2	0.783716
GO:0051346	0.59752	1.06585	2.88278	3	8	negative regulation of hydrolase activity	negative regulation of hydrolase activity	PLEK,ANGPTL4,APOC1	0.783716
GO:0016477	0.602687	0.966628	12.2518	12	34	cell migration	cell migration	ABI3,PARP9,SPHK1,IGFBP3,PDPN,IL8,HBEGF,HMOX1,SYK,ITGB2,DOCK2,IL6	0.789982
GO:0006412	0.604007	1.01458	3.96382	4	11	translation	translation	WARS,HSPB1,WARS2,IL6	0.790184
GO:0007160	0.604007	1.01458	3.96382	4	11	cell-matrix adhesion	cell-matrix adhesion	PARVG,CD44,ITGB2,ITGB4	0.790184
GO:0010608	0.604007	1.01458	3.96382	4	11	posttranscriptional regulation of gene expression	posttranscriptional regulation of gene expression	HSPB1,ZFP36,IFI30,IL6	0.790184
GO:0006928	0.607136	0.960621	19.4588	19	54	cell motion	cell motion	ABI3,PARP9,CCL5,SPHK1,IGFBP3,PDPN,IL8,PTGS2,HBEGF,HMOX1,PLAUR,HSPB1,SYK,ITGAL,ITGB2,BDNF,DOCK2,IL6,ARHGDIB	0.793256
GO:0051674	0.607136	0.960621	19.4588	19	54	localization of cell	localization of cell	ABI3,PARP9,CCL5,SPHK1,IGFBP3,PDPN,IL8,PTGS2,HBEGF,HMOX1,PLAUR,HSPB1,SYK,ITGAL,ITGB2,BDNF,DOCK2,IL6,ARHGDIB	0.793256
GO:0006974	0.610558	0.985883	5.04486	5	14	response to DNA damage stimulus	response to DNA damage stimulus	GADD45A,IFI16,HMOX1,SOD2,NUPR1	0.794664
GO:0009165	0.610558	0.985883	5.04486	5	14	nucleotide biosynthetic process	nucleotide biosynthetic process	GPR3,CECR1,NP,ADM,ABCA1	0.794664
GO:0034613	0.610558	0.985883	5.04486	5	14	cellular protein localization	cellular protein localization	CD74,STXBP2,SPTBN1,FYB,VPS41	0.794664
GO:0034984	0.610558	0.985883	5.04486	5	14	cellular response to DNA damage stimulus	cellular response to DNA damage stimulus	GADD45A,IFI16,HMOX1,SOD2,NUPR1	0.794664
GO:0051604	0.610558	0.985883	5.04486	5	14	protein maturation	protein maturation	F12,C2,C1QC,C1QB,SERPING1	0.794664
GO:0070727	0.610558	0.985883	5.04486	5	14	cellular macromolecule localization	cellular macromolecule localization	CD74,STXBP2,SPTBN1,FYB,VPS41	0.794664
GO:0030154	0.613422	0.959906	37.8365	37	105	cell differentiation	cell differentiation	CD74,LEP,IFRD1,IRF1,HLA-DOA,PLEK,GADD45B,KLF4,TYMP,SPN,S100A4,IFI16,NP,IGFBP3,CITED1,JUNB,SIK1,ABCA1,CD86,CEBPA,ZFP36,TIMP1,HLA-DMA,LAMB3,SYK,ANGPTL4,IRF8,C1QC,LST1,SOD2,S100A6,BDNF,DOCK2,GPR183,IL6,RGS2,SCIN	0.79788
GO:0006259	0.616959	0.967452	6.1259	6	17	DNA metabolic process	DNA metabolic process	ISG20,GADD45A,TYMP,S100A11,FOS,SOD2	0.800433
GO:0007517	0.616959	0.967452	6.1259	6	17	muscle organ development	muscle organ development	TEAD4,IFRD1,CXCL10,IGFBP3,HBEGF,AEBP1	0.800433
GO:0009968	0.616959	0.967452	6.1259	6	17	negative regulation of signal transduction	negative regulation of signal transduction	PLEK,IGFBP3,CITED1,RGS10,RGS2,RGS16	0.800433
GO:0010648	0.616959	0.967452	6.1259	6	17	negative regulation of cell communication	negative regulation of cell communication	PLEK,IGFBP3,CITED1,RGS10,RGS2,RGS16	0.800433
GO:0001525	0.62315	0.954545	7.20695	7	20	angiogenesis	angiogenesis	SPHK1,TYMP,CYR61,IL8,HMOX1,ANGPTL4,IL6	0.806406
GO:0043086	0.62315	0.954545	7.20695	7	20	negative regulation of catalytic activity	negative regulation of catalytic activity	PSMB9,PLEK,GADD45B,GADD45A,PSMB8,ANGPTL4,APOC1	0.806406
GO:0051046	0.62315	0.954545	7.20695	7	20	regulation of secretion	regulation of secretion	LEP,PYCARD,HMOX1,OSM,SYK,IL6,SCIN	0.806406
GO:0051172	0.62315	0.954545	7.20695	7	20	negative regulation of nitrogen compound metabolic process	negative regulation of nitrogen compound metabolic process	FOSB,KLF4,IRF7,CEBPA,S100A11,IRF8,APOC1	0.806406
GO:0022603	0.629122	0.944952	8.28799	8	23	regulation of anatomical structure morphogenesis	regulation of anatomical structure morphogenesis	SPHK1,PDPN,HMOX1,ANGPTL4,LST1,ITGB2,BDNF,IL6	0.813616
GO:0043066	0.640444	0.931513	10.4501	10	29	negative regulation of apoptosis	negative regulation of apoptosis	CD74,SPHK1,TNFSF13B,HMOX1,HSPB1,ANGPTL4,BAG3,SOD2,BDNF,IL6	0.826681
GO:0043069	0.640444	0.931513	10.4501	10	29	negative regulation of programmed cell death	negative regulation of programmed cell death	CD74,SPHK1,TNFSF13B,HMOX1,HSPB1,ANGPTL4,BAG3,SOD2,BDNF,IL6	0.826681
GO:0060548	0.640444	0.931513	10.4501	10	29	negative regulation of cell death	negative regulation of cell death	CD74,SPHK1,TNFSF13B,HMOX1,HSPB1,ANGPTL4,BAG3,SOD2,BDNF,IL6	0.826681
GO:0048870	0.651036	0.9224	12.6122	12	35	cell motility	cell motility	ABI3,PARP9,SPHK1,IGFBP3,PDPN,IL8,HBEGF,HMOX1,SYK,ITGB2,DOCK2,IL6	0.839819
GO:0051093	0.656093	0.918814	13.6932	13	38	negative regulation of developmental process	negative regulation of developmental process	CD74,SPHK1,TNFSF13B,HMOX1,HSPB1,ABCA1,ZFP36,ANGPTL4,C1QC,BAG3,SOD2,BDNF,IL6	0.845807
GO:0010646	0.656995	0.925658	21.9812	21	61	regulation of cell communication	regulation of cell communication	LEP,PLEK,ADAP2,IGFBP3,CITED1,HMOX1,OSM,SYK,TGM2,TNFSF10,BDNF,RGS10,LGALS9,IL6,GARNL4,CASP1,TFG,RGS2,RGS16,CYTH4,APOL3	0.846433
GO:0032879	0.665793	0.912909	15.8553	15	44	regulation of localization	regulation of localization	LEP,ABI3,APOC2,SPHK1,PYCARD,IGFBP3,PDPN,HBEGF,HMOX1,ABCA1,OSM,SYK,APOC1,IL6,SCIN	0.857224
GO:0015849	0.681004	0.885246	5.40521	5	15	organic acid transport	organic acid transport	SLC7A7,PDPN,SLC16A3,ABCC3,NMUR2	0.860385
GO:0032270	0.681004	0.885246	5.40521	5	15	positive regulation of cellular protein metabolic process	positive regulation of cellular protein metabolic process	PLEK,F12,OSM,SYK,IL6	0.860385
GO:0034621	0.681004	0.885246	5.40521	5	15	cellular macromolecular complex subunit organization	cellular macromolecular complex subunit organization	PLEK,SPTBN1,WAS,CYBA,SCIN	0.860385
GO:0045892	0.681004	0.885246	5.40521	5	15	negative regulation of transcription, DNA-dependent	negative regulation of transcription, DNA-dependent	FOSB,KLF4,IRF7,CEBPA,IRF8	0.860385
GO:0046942	0.681004	0.885246	5.40521	5	15	carboxylic acid transport	carboxylic acid transport	SLC7A7,PDPN,SLC16A3,ABCC3,NMUR2	0.860385
GO:0051253	0.681004	0.885246	5.40521	5	15	negative regulation of RNA metabolic process	negative regulation of RNA metabolic process	FOSB,KLF4,IRF7,CEBPA,IRF8	0.860385
GO:0048666	0.68129	0.884774	6.48625	6	18	neuron development	neuron development	LEP,LST1,SOD2,S100A6,BDNF,IL6	0.860385
GO:0006575	0.682612	0.885714	4.32417	4	12	cellular amino acid derivative metabolic process	cellular amino acid derivative metabolic process	GGT7,SOD2,APOC1,MOXD1	0.860385
GO:0034622	0.682612	0.885714	4.32417	4	12	cellular macromolecular complex assembly	cellular macromolecular complex assembly	SPTBN1,WAS,CYBA,SCIN	0.860385
GO:0043623	0.682612	0.885714	4.32417	4	12	cellular protein complex assembly	cellular protein complex assembly	SPTBN1,WAS,CYBA,SCIN	0.860385
GO:0051050	0.682612	0.885714	4.32417	4	12	positive regulation of transport	positive regulation of transport	PYCARD,SYK,IL6,SCIN	0.860385
GO:0003013	0.682672	0.884298	7.56729	7	21	circulatory system process	circulatory system process	CXCL10,PTGS2,ADM,HBEGF,HMOX1,SOD2,SERPING1	0.860385
GO:0006916	0.682672	0.884298	7.56729	7	21	anti-apoptosis	anti-apoptosis	SPHK1,TNFSF13B,HMOX1,HSPB1,BAG3,BDNF,IL6	0.860385
GO:0008015	0.682672	0.884298	7.56729	7	21	blood circulation	blood circulation	CXCL10,PTGS2,ADM,HBEGF,HMOX1,SOD2,SERPING1	0.860385
GO:0022402	0.684731	0.883817	8.64834	8	24	cell cycle process	cell cycle process	PSMB9,NUSAP1,GPR3,AIF1,GADD45A,PSMB8,IL8,OSM	0.860385
GO:0044092	0.684731	0.883817	8.64834	8	24	negative regulation of molecular function	negative regulation of molecular function	PSMB9,PLEK,GADD45B,GADD45A,PSMB8,HMOX1,ANGPTL4,APOC1	0.860385
GO:0032989	0.687224	0.883333	9.72938	9	27	cellular component morphogenesis	cellular component morphogenesis	SPN,S100A4,CITED1,PDPN,LST1,ITGB2,S100A6,BDNF,DOCK2	0.860385
GO:0007346	0.687814	0.886179	3.24313	3	9	regulation of mitotic cell cycle	regulation of mitotic cell cycle	NUSAP1,SPHK1,SIK1	0.860385
GO:0007565	0.687814	0.886179	3.24313	3	9	female pregnancy	female pregnancy	JUNB,SPP1,ADM	0.860385
GO:0008217	0.687814	0.886179	3.24313	3	9	regulation of blood pressure	regulation of blood pressure	PTGS2,HMOX1,SOD2	0.860385
GO:0015837	0.687814	0.886179	3.24313	3	9	amine transport	amine transport	SLC7A7,PDPN,SYK	0.860385
GO:0016042	0.687814	0.886179	3.24313	3	9	lipid catabolic process	lipid catabolic process	APOC2,SPHK1,APOC1	0.860385
GO:0016311	0.687814	0.886179	3.24313	3	9	dephosphorylation	dephosphorylation	PLEK,DUSP5,DUSP1	0.860385
GO:0042327	0.687814	0.886179	3.24313	3	9	positive regulation of phosphorylation	positive regulation of phosphorylation	OSM,SYK,IL6	0.860385
GO:0051090	0.687814	0.886179	3.24313	3	9	regulation of transcription factor activity	regulation of transcription factor activity	PYCARD,HMOX1,IL6	0.860385
GO:0051130	0.687814	0.886179	3.24313	3	9	positive regulation of cellular component organization	positive regulation of cellular component organization	NUSAP1,PLEK,APOC2	0.860385
GO:0051493	0.687814	0.886179	3.24313	3	9	regulation of cytoskeleton organization	regulation of cytoskeleton organization	PLEK,SPTBN1,SCIN	0.860385
GO:0090046	0.687814	0.886179	3.24313	3	9	regulation of transcription regulator activity	regulation of transcription regulator activity	PYCARD,HMOX1,IL6	0.860385
GO:0006140	0.701036	0.88664	2.16208	2	6	regulation of nucleotide metabolic process	regulation of nucleotide metabolic process	GPR3,ABCA1	0.860385
GO:0006606	0.701036	0.88664	2.16208	2	6	protein import into nucleus	protein import into nucleus	SPTBN1,FYB	0.860385
GO:0006809	0.701036	0.88664	2.16208	2	6	nitric oxide biosynthetic process	nitric oxide biosynthetic process	NQO1,SOD2	0.860385
GO:0006913	0.701036	0.88664	2.16208	2	6	nucleocytoplasmic transport	nucleocytoplasmic transport	SPTBN1,FYB	0.860385
GO:0006939	0.701036	0.88664	2.16208	2	6	smooth muscle contraction	smooth muscle contraction	SPHK1,NMUR2	0.860385
GO:0006941	0.701036	0.88664	2.16208	2	6	striated muscle contraction	striated muscle contraction	MYBPH,DTNA	0.860385
GO:0008585	0.701036	0.88664	2.16208	2	6	female gonad development	female gonad development	ADAMTS1,VGF	0.860385
GO:0009408	0.701036	0.88664	2.16208	2	6	response to heat	response to heat	HSPB1,OSM	0.860385
GO:0009896	0.701036	0.88664	2.16208	2	6	positive regulation of catabolic process	positive regulation of catabolic process	APOC2,F12	0.860385
GO:0010638	0.701036	0.88664	2.16208	2	6	positive regulation of organelle organization	positive regulation of organelle organization	NUSAP1,PLEK	0.860385
GO:0018149	0.701036	0.88664	2.16208	2	6	peptide cross-linking	peptide cross-linking	F13A1,TGM2	0.860385
GO:0019058	0.701036	0.88664	2.16208	2	6	viral infectious cycle	viral infectious cycle	CCL5,IL8	0.860385
GO:0019318	0.701036	0.88664	2.16208	2	6	hexose metabolic process	hexose metabolic process	LEP,PFKFB3	0.860385
GO:0022406	0.701036	0.88664	2.16208	2	6	membrane docking	membrane docking	STXBP2,PLEK	0.860385
GO:0022602	0.701036	0.88664	2.16208	2	6	ovulation cycle process	ovulation cycle process	ADAMTS1,VGF	0.860385
GO:0030073	0.701036	0.88664	2.16208	2	6	insulin secretion	insulin secretion	LEP,VGF	0.860385
GO:0030799	0.701036	0.88664	2.16208	2	6	regulation of cyclic nucleotide metabolic process	regulation of cyclic nucleotide metabolic process	GPR3,ABCA1	0.860385
GO:0030802	0.701036	0.88664	2.16208	2	6	regulation of cyclic nucleotide biosynthetic process	regulation of cyclic nucleotide biosynthetic process	GPR3,ABCA1	0.860385
GO:0030808	0.701036	0.88664	2.16208	2	6	regulation of nucleotide biosynthetic process	regulation of nucleotide biosynthetic process	GPR3,ABCA1	0.860385
GO:0030814	0.701036	0.88664	2.16208	2	6	regulation of cAMP metabolic process	regulation of cAMP metabolic process	GPR3,ABCA1	0.860385
GO:0030817	0.701036	0.88664	2.16208	2	6	regulation of cAMP biosynthetic process	regulation of cAMP biosynthetic process	GPR3,ABCA1	0.860385
GO:0031668	0.701036	0.88664	2.16208	2	6	cellular response to extracellular stimulus	cellular response to extracellular stimulus	HMOX1,FOS	0.860385
GO:0032623	0.701036	0.88664	2.16208	2	6	interleukin-2 production	interleukin-2 production	LAG3,CD86	0.860385
GO:0032663	0.701036	0.88664	2.16208	2	6	regulation of interleukin-2 production	regulation of interleukin-2 production	LAG3,CD86	0.860385
GO:0034504	0.701036	0.88664	2.16208	2	6	protein localization in nucleus	protein localization in nucleus	SPTBN1,FYB	0.860385
GO:0042698	0.701036	0.88664	2.16208	2	6	ovulation cycle	ovulation cycle	ADAMTS1,VGF	0.860385
GO:0042730	0.701036	0.88664	2.16208	2	6	fibrinolysis	fibrinolysis	F12,PLAU	0.860385
GO:0043193	0.701036	0.88664	2.16208	2	6	positive regulation of gene-specific transcription	positive regulation of gene-specific transcription	CEBPA,IL6	0.860385
GO:0043410	0.701036	0.88664	2.16208	2	6	positive regulation of MAPKKK cascade	positive regulation of MAPKKK cascade	OSM,IL6	0.860385
GO:0043583	0.701036	0.88664	2.16208	2	6	ear development	ear development	NR4A3,BDNF	0.860385
GO:0046209	0.701036	0.88664	2.16208	2	6	nitric oxide metabolic process	nitric oxide metabolic process	NQO1,SOD2	0.860385
GO:0046545	0.701036	0.88664	2.16208	2	6	development of primary female sexual characteristics	development of primary female sexual characteristics	ADAMTS1,VGF	0.860385
GO:0046660	0.701036	0.88664	2.16208	2	6	female sex differentiation	female sex differentiation	ADAMTS1,VGF	0.860385
GO:0050708	0.701036	0.88664	2.16208	2	6	regulation of protein secretion	regulation of protein secretion	PYCARD,IL6	0.860385
GO:0051099	0.701036	0.88664	2.16208	2	6	positive regulation of binding	positive regulation of binding	PYCARD,IL6	0.860385
GO:0051169	0.701036	0.88664	2.16208	2	6	nuclear transport	nuclear transport	SPTBN1,FYB	0.860385
GO:0051170	0.701036	0.88664	2.16208	2	6	nuclear import	nuclear import	SPTBN1,FYB	0.860385
GO:0032502	0.706181	0.925806	85.7627	83	238	developmental process	developmental process	CHURC1,CD74,TEAD4,LEP,FOSB,IFRD1,IRF1,STAT1,HLA-DOA,CECR1,PLEK,ADAP2,NR4A3,SPHK1,GADD45B,MX1,KLF4,ITGAX,TYMP,ADAMTS1,PYCARD,SPN,S100A4,CXCL10,PRKAR1A,PRRX1,VGF,IFI16,NP,IGFBP3,CYR61,TNFSF13B,CITED1,JUNB,PDPN,SPP1,IL8,GPR65,PTGS2,ADM,HBEGF,SIK1,HMOX1,PLAUR,HSPB1,WAS,LAG3,ABCA1,OSM,CD86,CEBPA,ZFP36,TIMP1,HLA-DMA,LAMB3,SYK,ANGPTL4,FOS,COL9A1,IRF8,PRODH,C1QC,BAG3,LST1,ITGB2,SOD2,TGM2,S100A6,TNFSF10,B…	0.860385
GO:0007186	0.709038	0.879828	17.2967	16	48	G-protein coupled receptor protein signaling pathway	G-protein coupled receptor protein signaling pathway	GPR3,CCR1,PLEK,SPHK1,IL8,GPR65,ABCA1,PNOC,TGM2,APLNR,NMUR2,GPR183,DARC,RGS2,RGS16,C5AR1	0.860385
GO:0051128	0.73472	0.834868	10.0897	9	28	regulation of cellular component organization	regulation of cellular component organization	NUSAP1,PLEK,APOC2,SPTBN1,PDPN,LST1,ITGB2,APOC1,SCIN	0.860385
GO:0007010	0.735203	0.838813	11.1708	10	31	cytoskeleton organization	cytoskeleton organization	NUSAP1,PLEK,SPTBN1,GADD45A,WAS,LCP1,RAC2,DOCK2,ARHGDIB,SCIN	0.860385
GO:0050801	0.735203	0.838813	11.1708	10	31	ion homeostasis	ion homeostasis	CCL5,CCR1,STC1,HMOX1,HAMP,SOD2,TGM2,NMUR2,TFRC,C5AR1	0.860385
GO:0005975	0.735904	0.823416	7.92764	7	22	carbohydrate metabolic process	carbohydrate metabolic process	LEP,NPL,LDLR,CHI3L2,CD37,PFKFB3,DDOST	0.860385
GO:0000278	0.738201	0.814815	6.8466	6	19	mitotic cell cycle	mitotic cell cycle	PSMB9,NUSAP1,SPHK1,GADD45A,PSMB8,SIK1	0.860385
GO:0007600	0.738201	0.814815	6.8466	6	19	sensory perception	sensory perception	EFEMP1,PNOC,OTOF,RGS16,C5AR1,LUM	0.860385
GO:0030030	0.738201	0.814815	6.8466	6	19	cell projection organization	cell projection organization	PLEK,RAC2,LST1,S100A6,BDNF,IL6	0.860385
GO:0045934	0.738201	0.814815	6.8466	6	19	negative regulation of nucleobase, nucleoside, nucleotide and nucleic acid metabolic process	negative regulation of nucleobase, nucleoside, nucleotide and nucleic acid metabolic process	FOSB,KLF4,IRF7,CEBPA,S100A11,IRF8	0.860385
GO:0000060	0.738924	0.887097	1.08104	1	3	protein import into nucleus, translocation	protein import into nucleus, translocation	SPTBN1	0.860385
GO:0000910	0.738924	0.887097	1.08104	1	3	cytokinesis	cytokinesis	NUSAP1	0.860385
GO:0001836	0.738924	0.887097	1.08104	1	3	release of cytochrome c from mitochondria	release of cytochrome c from mitochondria	SOD2	0.860385
GO:0002367	0.738924	0.887097	1.08104	1	3	cytokine production during immune response	cytokine production during immune response	HMOX1	0.860385
GO:0002437	0.738924	0.887097	1.08104	1	3	inflammatory response to antigenic stimulus	inflammatory response to antigenic stimulus	SPN	0.860385
GO:0002705	0.738924	0.887097	1.08104	1	3	positive regulation of leukocyte mediated immunity	positive regulation of leukocyte mediated immunity	LAG3	0.860385
GO:0002708	0.738924	0.887097	1.08104	1	3	positive regulation of lymphocyte mediated immunity	positive regulation of lymphocyte mediated immunity	LAG3	0.860385
GO:0002718	0.738924	0.887097	1.08104	1	3	regulation of cytokine production during immune response	regulation of cytokine production during immune response	HMOX1	0.860385
GO:0002821	0.738924	0.887097	1.08104	1	3	positive regulation of adaptive immune response	positive regulation of adaptive immune response	TNFSF13B	0.860385
GO:0002824	0.738924	0.887097	1.08104	1	3	positive regulation of adaptive immune response based on somatic recombination of immune receptors built from immunoglobulin superfamily domains	positive regulation of adaptive immune response based on somatic recombination of immune receptors built from immunoglobulin superfamily domains	TNFSF13B	0.860385
GO:0006112	0.738924	0.887097	1.08104	1	3	energy reserve metabolic process	energy reserve metabolic process	LEP	0.860385
GO:0006308	0.738924	0.887097	1.08104	1	3	DNA catabolic process	DNA catabolic process	ISG20	0.860385
GO:0006402	0.738924	0.887097	1.08104	1	3	mRNA catabolic process	mRNA catabolic process	ZFP36	0.860385
GO:0006584	0.738924	0.887097	1.08104	1	3	catecholamine metabolic process	catecholamine metabolic process	MOXD1	0.860385
GO:0006733	0.738924	0.887097	1.08104	1	3	oxidoreduction coenzyme metabolic process	oxidoreduction coenzyme metabolic process	NP	0.860385
GO:0006778	0.738924	0.887097	1.08104	1	3	porphyrin metabolic process	porphyrin metabolic process	HMOX1	0.860385
GO:0006826	0.738924	0.887097	1.08104	1	3	iron ion transport	iron ion transport	STEAP2	0.860385
GO:0006839	0.738924	0.887097	1.08104	1	3	mitochondrial transport	mitochondrial transport	UCP2	0.860385
GO:0006944	0.738924	0.887097	1.08104	1	3	membrane fusion	membrane fusion	OTOF	0.860385
GO:0007190	0.738924	0.887097	1.08104	1	3	activation of adenylate cyclase activity	activation of adenylate cyclase activity	GPR3	0.860385
GO:0007274	0.738924	0.887097	1.08104	1	3	neuromuscular synaptic transmission	neuromuscular synaptic transmission	DTNA	0.860385
GO:0007411	0.738924	0.887097	1.08104	1	3	axon guidance	axon guidance	BDNF	0.860385
GO:0007566	0.738924	0.887097	1.08104	1	3	embryo implantation	embryo implantation	SPP1	0.860385
GO:0007588	0.738924	0.887097	1.08104	1	3	excretion	excretion	HMOX1	0.860385
GO:0008637	0.738924	0.887097	1.08104	1	3	apoptotic mitochondrial changes	apoptotic mitochondrial changes	SOD2	0.860385
GO:0009150	0.738924	0.887097	1.08104	1	3	purine ribonucleotide metabolic process	purine ribonucleotide metabolic process	CECR1	0.860385
GO:0009152	0.738924	0.887097	1.08104	1	3	purine ribonucleotide biosynthetic process	purine ribonucleotide biosynthetic process	CECR1	0.860385
GO:0009259	0.738924	0.887097	1.08104	1	3	ribonucleotide metabolic process	ribonucleotide metabolic process	CECR1	0.860385
GO:0009260	0.738924	0.887097	1.08104	1	3	ribonucleotide biosynthetic process	ribonucleotide biosynthetic process	CECR1	0.860385
GO:0009712	0.738924	0.887097	1.08104	1	3	catechol metabolic process	catechol metabolic process	MOXD1	0.860385
GO:0010563	0.738924	0.887097	1.08104	1	3	negative regulation of phosphorus metabolic process	negative regulation of phosphorus metabolic process	IGFBP3	0.860385
GO:0010721	0.738924	0.887097	1.08104	1	3	negative regulation of cell development	negative regulation of cell development	BDNF	0.860385
GO:0010883	0.738924	0.887097	1.08104	1	3	regulation of lipid storage	regulation of lipid storage	ABCA1	0.860385
GO:0014031	0.738924	0.887097	1.08104	1	3	mesenchymal cell development	mesenchymal cell development	S100A4	0.860385
GO:0015992	0.738924	0.887097	1.08104	1	3	proton transport	proton transport	UCP2	0.860385
GO:0016052	0.738924	0.887097	1.08104	1	3	carbohydrate catabolic process	carbohydrate catabolic process	CHI3L2	0.860385
GO:0018130	0.738924	0.887097	1.08104	1	3	heterocycle biosynthetic process	heterocycle biosynthetic process	NFS1	0.860385
GO:0018958	0.738924	0.887097	1.08104	1	3	phenol metabolic process	phenol metabolic process	MOXD1	0.860385
GO:0019362	0.738924	0.887097	1.08104	1	3	pyridine nucleotide metabolic process	pyridine nucleotide metabolic process	NP	0.860385
GO:0019363	0.738924	0.887097	1.08104	1	3	pyridine nucleotide biosynthetic process	pyridine nucleotide biosynthetic process	NP	0.860385
GO:0030218	0.738924	0.887097	1.08104	1	3	erythrocyte differentiation	erythrocyte differentiation	TIMP1	0.860385
GO:0030705	0.738924	0.887097	1.08104	1	3	cytoskeleton-dependent intracellular transport	cytoskeleton-dependent intracellular transport	WAS	0.860385
GO:0031281	0.738924	0.887097	1.08104	1	3	positive regulation of cyclase activity	positive regulation of cyclase activity	GPR3	0.860385
GO:0031669	0.738924	0.887097	1.08104	1	3	cellular response to nutrient levels	cellular response to nutrient levels	HMOX1	0.860385
GO:0032259	0.738924	0.887097	1.08104	1	3	methylation	methylation	FOS	0.860385
GO:0032640	0.738924	0.887097	1.08104	1	3	tumor necrosis factor production	tumor necrosis factor production	SPN	0.860385
GO:0032680	0.738924	0.887097	1.08104	1	3	regulation of tumor necrosis factor production	regulation of tumor necrosis factor production	SPN	0.860385
GO:0032768	0.738924	0.887097	1.08104	1	3	regulation of monooxygenase activity	regulation of monooxygenase activity	FCER2	0.860385
GO:0032770	0.738924	0.887097	1.08104	1	3	positive regulation of monooxygenase activity	positive regulation of monooxygenase activity	FCER2	0.860385
GO:0032963	0.738924	0.887097	1.08104	1	3	collagen metabolic process	collagen metabolic process	IL6	0.860385
GO:0032964	0.738924	0.887097	1.08104	1	3	collagen biosynthetic process	collagen biosynthetic process	IL6	0.860385
GO:0033013	0.738924	0.887097	1.08104	1	3	tetrapyrrole metabolic process	tetrapyrrole metabolic process	HMOX1	0.860385
GO:0034311	0.738924	0.887097	1.08104	1	3	diol metabolic process	diol metabolic process	MOXD1	0.860385
GO:0035303	0.738924	0.887097	1.08104	1	3	regulation of dephosphorylation	regulation of dephosphorylation	PLEK	0.860385
GO:0042116	0.738924	0.887097	1.08104	1	3	macrophage activation	macrophage activation	CD74	0.860385
GO:0042130	0.738924	0.887097	1.08104	1	3	negative regulation of T cell proliferation	negative regulation of T cell proliferation	SPN	0.860385
GO:0042246	0.738924	0.887097	1.08104	1	3	tissue regeneration	tissue regeneration	PLAUR	0.860385
GO:0042310	0.738924	0.887097	1.08104	1	3	vasoconstriction	vasoconstriction	ADM	0.860385
GO:0042326	0.738924	0.887097	1.08104	1	3	negative regulation of phosphorylation	negative regulation of phosphorylation	IGFBP3	0.860385
GO:0042364	0.738924	0.887097	1.08104	1	3	water-soluble vitamin biosynthetic process	water-soluble vitamin biosynthetic process	NP	0.860385
GO:0042509	0.738924	0.887097	1.08104	1	3	regulation of tyrosine phosphorylation of STAT protein	regulation of tyrosine phosphorylation of STAT protein	IL6	0.860385
GO:0042531	0.738924	0.887097	1.08104	1	3	positive regulation of tyrosine phosphorylation of STAT protein	positive regulation of tyrosine phosphorylation of STAT protein	IL6	0.860385
GO:0043414	0.738924	0.887097	1.08104	1	3	biopolymer methylation	biopolymer methylation	FOS	0.860385
GO:0043543	0.738924	0.887097	1.08104	1	3	protein amino acid acylation	protein amino acid acylation	HHATL	0.860385
GO:0044236	0.738924	0.887097	1.08104	1	3	multicellular organismal metabolic process	multicellular organismal metabolic process	IL6	0.860385
GO:0044259	0.738924	0.887097	1.08104	1	3	multicellular organismal macromolecule metabolic process	multicellular organismal macromolecule metabolic process	IL6	0.860385
GO:0045080	0.738924	0.887097	1.08104	1	3	positive regulation of chemokine biosynthetic process	positive regulation of chemokine biosynthetic process	HMOX1	0.860385
GO:0045667	0.738924	0.887097	1.08104	1	3	regulation of osteoblast differentiation	regulation of osteoblast differentiation	IL6	0.860385
GO:0045669	0.738924	0.887097	1.08104	1	3	positive regulation of osteoblast differentiation	positive regulation of osteoblast differentiation	IL6	0.860385
GO:0045727	0.738924	0.887097	1.08104	1	3	positive regulation of translation	positive regulation of translation	IL6	0.860385
GO:0045762	0.738924	0.887097	1.08104	1	3	positive regulation of adenylate cyclase activity	positive regulation of adenylate cyclase activity	GPR3	0.860385
GO:0045933	0.738924	0.887097	1.08104	1	3	positive regulation of muscle contraction	positive regulation of muscle contraction	SPHK1	0.860385
GO:0045936	0.738924	0.887097	1.08104	1	3	negative regulation of phosphate metabolic process	negative regulation of phosphate metabolic process	IGFBP3	0.860385
GO:0045940	0.738924	0.887097	1.08104	1	3	positive regulation of steroid metabolic process	positive regulation of steroid metabolic process	APOC1	0.860385
GO:0045987	0.738924	0.887097	1.08104	1	3	positive regulation of smooth muscle contraction	positive regulation of smooth muscle contraction	SPHK1	0.860385
GO:0046425	0.738924	0.887097	1.08104	1	3	regulation of JAK-STAT cascade	regulation of JAK-STAT cascade	IL6	0.860385
GO:0046427	0.738924	0.887097	1.08104	1	3	positive regulation of JAK-STAT cascade	positive regulation of JAK-STAT cascade	IL6	0.860385
GO:0046519	0.738924	0.887097	1.08104	1	3	sphingoid metabolic process	sphingoid metabolic process	SPHK1	0.860385
GO:0046777	0.738924	0.887097	1.08104	1	3	protein amino acid autophosphorylation	protein amino acid autophosphorylation	SYK	0.860385
GO:0046888	0.738924	0.887097	1.08104	1	3	negative regulation of hormone secretion	negative regulation of hormone secretion	OSM	0.860385
GO:0046889	0.738924	0.887097	1.08104	1	3	positive regulation of lipid biosynthetic process	positive regulation of lipid biosynthetic process	APOC2	0.860385
GO:0048662	0.738924	0.887097	1.08104	1	3	negative regulation of smooth muscle cell proliferation	negative regulation of smooth muscle cell proliferation	IGFBP3	0.860385
GO:0048762	0.738924	0.887097	1.08104	1	3	mesenchymal cell differentiation	mesenchymal cell differentiation	S100A4	0.860385
GO:0050768	0.738924	0.887097	1.08104	1	3	negative regulation of neurogenesis	negative regulation of neurogenesis	BDNF	0.860385
GO:0050810	0.738924	0.887097	1.08104	1	3	regulation of steroid biosynthetic process	regulation of steroid biosynthetic process	LEP	0.860385
GO:0051349	0.738924	0.887097	1.08104	1	3	positive regulation of lyase activity	positive regulation of lyase activity	GPR3	0.860385
GO:0051495	0.738924	0.887097	1.08104	1	3	positive regulation of cytoskeleton organization	positive regulation of cytoskeleton organization	PLEK	0.860385
GO:0051640	0.738924	0.887097	1.08104	1	3	organelle localization	organelle localization	NUSAP1	0.860385
GO:0051656	0.738924	0.887097	1.08104	1	3	establishment of organelle localization	establishment of organelle localization	NUSAP1	0.860385
GO:0051917	0.738924	0.887097	1.08104	1	3	regulation of fibrinolysis	regulation of fibrinolysis	F12	0.860385
GO:0060485	0.738924	0.887097	1.08104	1	3	mesenchyme development	mesenchyme development	S100A4	0.860385
GO:0070667	0.738924	0.887097	1.08104	1	3	negative regulation of mast cell proliferation	negative regulation of mast cell proliferation	SPN	0.860385
GO:0008202	0.742394	0.802906	5.76556	5	16	steroid metabolic process	steroid metabolic process	LEP,LDLR,ADM,ABCA1,APOC1	0.86245
GO:0016481	0.742394	0.802906	5.76556	5	16	negative regulation of transcription	negative regulation of transcription	FOSB,KLF4,IRF7,CEBPA,IRF8	0.86245
GO:0051240	0.742394	0.802906	5.76556	5	16	positive regulation of multicellular organismal process	positive regulation of multicellular organismal process	TLR7,SPHK1,F12,HMOX1,IL6	0.86245
GO:0051247	0.742394	0.802906	5.76556	5	16	positive regulation of protein metabolic process	positive regulation of protein metabolic process	PLEK,F12,OSM,SYK,IL6	0.86245
GO:0009887	0.749246	0.852931	19.8191	18	55	organ morphogenesis	organ morphogenesis	NR4A3,SPHK1,KLF4,ITGAX,TYMP,ADAMTS1,PRKAR1A,CYR61,CITED1,JUNB,IL8,HMOX1,SYK,ANGPTL4,COL9A1,TGM2,BDNF,IL6	0.867848
GO:0000122	0.749602	0.785488	4.68452	4	13	negative regulation of transcription from RNA polymerase II promoter	negative regulation of transcription from RNA polymerase II promoter	FOSB,IRF7,CEBPA,IRF8	0.867848
GO:0033674	0.749602	0.785488	4.68452	4	13	positive regulation of kinase activity	positive regulation of kinase activity	SPHK1,GADD45B,SYK,C5AR1	0.867848
GO:0035295	0.749602	0.785488	4.68452	4	13	tube development	tube development	NR4A3,CYR61,PDPN,CEBPA	0.867848
GO:0045860	0.749602	0.785488	4.68452	4	13	positive regulation of protein kinase activity	positive regulation of protein kinase activity	SPHK1,GADD45B,SYK,C5AR1	0.867848
GO:0051347	0.749602	0.785488	4.68452	4	13	positive regulation of transferase activity	positive regulation of transferase activity	SPHK1,GADD45B,SYK,C5AR1	0.867848
GO:0007005	0.762031	0.75784	3.60347	3	10	mitochondrion organization	mitochondrion organization	TYMP,CEBPA,SOD2	0.876745
GO:0007601	0.762031	0.75784	3.60347	3	10	visual perception	visual perception	EFEMP1,RGS16,LUM	0.876745
GO:0009100	0.762031	0.75784	3.60347	3	10	glycoprotein metabolic process	glycoprotein metabolic process	LDLR,CD37,DDOST	0.876745
GO:0010562	0.762031	0.75784	3.60347	3	10	positive regulation of phosphorus metabolic process	positive regulation of phosphorus metabolic process	OSM,SYK,IL6	0.876745
GO:0021700	0.762031	0.75784	3.60347	3	10	developmental maturation	developmental maturation	PTGS2,CEBPA,TIMP1	0.876745
GO:0022604	0.762031	0.75784	3.60347	3	10	regulation of cell morphogenesis	regulation of cell morphogenesis	PDPN,LST1,ITGB2	0.876745
GO:0045937	0.762031	0.75784	3.60347	3	10	positive regulation of phosphate metabolic process	positive regulation of phosphate metabolic process	OSM,SYK,IL6	0.876745
GO:0050953	0.762031	0.75784	3.60347	3	10	sensory perception of light stimulus	sensory perception of light stimulus	EFEMP1,RGS16,LUM	0.876745
GO:0051101	0.762031	0.75784	3.60347	3	10	regulation of DNA binding	regulation of DNA binding	PYCARD,HMOX1,IL6	0.876745
GO:0051259	0.762031	0.75784	3.60347	3	10	protein oligomerization	protein oligomerization	TRIM22,SOD2,TGM2	0.876745
GO:0070482	0.762031	0.75784	3.60347	3	10	response to oxygen levels	response to oxygen levels	HMOX1,ANGPTL4,SOD2	0.876745
GO:0032501	0.767677	0.898558	92.9696	89	258	multicellular organismal process	multicellular organismal process	CHURC1,CD74,TEAD4,MYBPH,LEP,TLR7,FOSB,IFRD1,IRF1,LDLR,HLA-DOA,CECR1,PLEK,ADAP2,NR4A3,SPHK1,GADD45B,KLF4,ITGAX,TYMP,ADAMTS1,PYCARD,SPN,S100A4,EFEMP1,CXCL10,PRKAR1A,PRRX1,VGF,IFI16,NP,IGFBP3,CYR61,CITED1,JUNB,F12,PDPN,SPP1,IL8,GPR65,PTGS2,NQO1,DTNA,ADM,HBEGF,SIK1,HMOX1,PLAUR,WAS,LAG3,ABCA1,OSM,CD86,CEBPA,ZFP36,TIMP1,PLAU,HLA-DMA,LAMB3,SYK,ANGPTL4,FOS,F13A1,PNOC,COL9A1,IRF8,CYBA,NPTX2,C1QC,SERPINA1,…	0.882742
GO:0045859	0.782621	0.770145	8.28799	7	23	regulation of protein kinase activity	regulation of protein kinase activity	SPHK1,GADD45B,GADD45A,SERTAD1,HERC5,SYK,C5AR1	0.888833
GO:0001819	0.784779	0.707692	2.52243	2	7	positive regulation of cytokine production	positive regulation of cytokine production	TLR7,IL6	0.888833
GO:0006470	0.784779	0.707692	2.52243	2	7	protein amino acid dephosphorylation	protein amino acid dephosphorylation	DUSP5,DUSP1	0.888833
GO:0006694	0.784779	0.707692	2.52243	2	7	steroid biosynthetic process	steroid biosynthetic process	LEP,ADM	0.888833
GO:0006865	0.784779	0.707692	2.52243	2	7	amino acid transport	amino acid transport	SLC7A7,PDPN	0.888833
GO:0006909	0.784779	0.707692	2.52243	2	7	phagocytosis	phagocytosis	FCN1,CD14	0.888833
GO:0007162	0.784779	0.707692	2.52243	2	7	negative regulation of cell adhesion	negative regulation of cell adhesion	SPN,ARHGDIB	0.888833
GO:0007187	0.784779	0.707692	2.52243	2	7	G-protein signaling, coupled to cyclic nucleotide second messenger	G-protein signaling, coupled to cyclic nucleotide second messenger	GPR3,CCR1	0.888833
GO:0008406	0.784779	0.707692	2.52243	2	7	gonad development	gonad development	ADAMTS1,VGF	0.888833
GO:0009636	0.784779	0.707692	2.52243	2	7	response to toxin	response to toxin	NQO1,NUPR1	0.888833
GO:0014706	0.784779	0.707692	2.52243	2	7	striated muscle tissue development	striated muscle tissue development	IFRD1,IGFBP3	0.888833
GO:0016032	0.784779	0.707692	2.52243	2	7	viral reproduction	viral reproduction	CCL5,IL8	0.888833
GO:0022415	0.784779	0.707692	2.52243	2	7	viral reproductive process	viral reproductive process	CCL5,IL8	0.888833
GO:0030195	0.784779	0.707692	2.52243	2	7	negative regulation of blood coagulation	negative regulation of blood coagulation	F12,PLAU	0.888833
GO:0030336	0.784779	0.707692	2.52243	2	7	negative regulation of cell migration	negative regulation of cell migration	IGFBP3,HMOX1	0.888833
GO:0033673	0.784779	0.707692	2.52243	2	7	negative regulation of kinase activity	negative regulation of kinase activity	GADD45B,GADD45A	0.888833
GO:0043281	0.784779	0.707692	2.52243	2	7	regulation of caspase activity	regulation of caspase activity	STAT1,PYCARD	0.888833
GO:0046883	0.784779	0.707692	2.52243	2	7	regulation of hormone secretion	regulation of hormone secretion	LEP,OSM	0.888833
GO:0048469	0.784779	0.707692	2.52243	2	7	cell maturation	cell maturation	CEBPA,TIMP1	0.888833
GO:0048608	0.784779	0.707692	2.52243	2	7	reproductive structure development	reproductive structure development	ADAMTS1,VGF	0.888833
GO:0050819	0.784779	0.707692	2.52243	2	7	negative regulation of coagulation	negative regulation of coagulation	F12,PLAU	0.888833
GO:0051260	0.784779	0.707692	2.52243	2	7	protein homooligomerization	protein homooligomerization	SOD2,TGM2	0.888833
GO:0051271	0.784779	0.707692	2.52243	2	7	negative regulation of cell motion	negative regulation of cell motion	IGFBP3,HMOX1	0.888833
GO:0051348	0.784779	0.707692	2.52243	2	7	negative regulation of transferase activity	negative regulation of transferase activity	GADD45B,GADD45A	0.888833
GO:0052547	0.784779	0.707692	2.52243	2	7	regulation of peptidase activity	regulation of peptidase activity	STAT1,PYCARD	0.888833
GO:0052548	0.784779	0.707692	2.52243	2	7	regulation of endopeptidase activity	regulation of endopeptidase activity	STAT1,PYCARD	0.888833
GO:0060537	0.784779	0.707692	2.52243	2	7	muscle tissue development	muscle tissue development	IFRD1,IGFBP3	0.888833
GO:0009790	0.787508	0.75485	7.20695	6	20	embryonic development	embryonic development	NR4A3,KLF4,PRKAR1A,CITED1,JUNB,CEBPA	0.891428
GO:0000165	0.794658	0.73429	6.1259	5	17	MAPKKK cascade	MAPKKK cascade	GADD45B,OSM,SYK,IL6,C5AR1	0.898021
GO:0010629	0.794658	0.73429	6.1259	5	17	negative regulation of gene expression	negative regulation of gene expression	FOSB,KLF4,IRF7,CEBPA,IRF8	0.898021
GO:0051241	0.794658	0.73429	6.1259	5	17	negative regulation of multicellular organismal process	negative regulation of multicellular organismal process	F12,ADM,HMOX1,PLAU,IL6	0.898021
GO:0000904	0.80522	0.705306	5.04486	4	14	cell morphogenesis involved in differentiation	cell morphogenesis involved in differentiation	S100A4,CITED1,S100A6,BDNF	0.908442
GO:0031175	0.80522	0.705306	5.04486	4	14	neuron projection development	neuron projection development	LST1,S100A6,BDNF,IL6	0.908442
GO:0033043	0.80522	0.705306	5.04486	4	14	regulation of organelle organization	regulation of organelle organization	NUSAP1,PLEK,SPTBN1,SCIN	0.908442
GO:0007275	0.807734	0.871728	73.5109	69	204	multicellular organismal development	multicellular organismal development	CHURC1,CD74,TEAD4,LEP,FOSB,IFRD1,IRF1,HLA-DOA,CECR1,PLEK,ADAP2,NR4A3,SPHK1,GADD45B,KLF4,ITGAX,TYMP,ADAMTS1,SPN,S100A4,CXCL10,PRKAR1A,PRRX1,VGF,IFI16,NP,IGFBP3,CYR61,CITED1,JUNB,PDPN,SPP1,IL8,GPR65,PTGS2,ADM,HBEGF,SIK1,HMOX1,PLAUR,WAS,ABCA1,OSM,CD86,CEBPA,ZFP36,TIMP1,HLA-DMA,LAMB3,SYK,ANGPTL4,FOS,COL9A1,IRF8,C1QC,LST1,SOD2,TGM2,S100A6,BDNF,NMUR2,DOCK2,AEBP1,GPR183,IL6,ARHGDIB,SCIN,ARC,PCP4	0.909462
GO:0043687	0.811276	0.812573	23.7829	21	66	post-translational protein modification	post-translational protein modification	ABI3,STAT1,GADD45B,SPTBN1,FYB,NFS1,ISG15,PRKAR1A,IGFBP3,SIK1,PLAUR,OSM,DUSP5,SYK,F13A1,ITGB2,TGM2,DUSP1,ART3,IL6,C5AR1	0.909462
GO:0006873	0.814491	0.751786	10.8104	9	30	cellular ion homeostasis	cellular ion homeostasis	CCL5,CCR1,STC1,HAMP,SOD2,TGM2,NMUR2,TFRC,C5AR1	0.909462
GO:0019725	0.814491	0.751786	10.8104	9	30	cellular homeostasis	cellular homeostasis	CCL5,CCR1,STC1,HAMP,SOD2,TGM2,NMUR2,TFRC,C5AR1	0.909462
GO:0055082	0.814491	0.751786	10.8104	9	30	cellular chemical homeostasis	cellular chemical homeostasis	CCL5,CCR1,STC1,HAMP,SOD2,TGM2,NMUR2,TFRC,C5AR1	0.909462
GO:0048598	0.82129	0.661585	3.96382	3	11	embryonic morphogenesis	embryonic morphogenesis	NR4A3,KLF4,PRKAR1A	0.909462
GO:0043549	0.822928	0.72314	8.64834	7	24	regulation of kinase activity	regulation of kinase activity	SPHK1,GADD45B,GADD45A,SERTAD1,HERC5,SYK,C5AR1	0.909462
GO:0050890	0.822928	0.72314	8.64834	7	24	cognition	cognition	EFEMP1,PNOC,BDNF,OTOF,RGS16,C5AR1,LUM	0.909462
GO:0051338	0.822928	0.72314	8.64834	7	24	regulation of transferase activity	regulation of transferase activity	SPHK1,GADD45B,GADD45A,SERTAD1,HERC5,SYK,C5AR1	0.909462
GO:0003012	0.829443	0.702881	7.56729	6	21	muscle system process	muscle system process	MYBPH,SPHK1,DTNA,HMOX1,CYBA,NMUR2	0.909462
GO:0060341	0.829443	0.702881	7.56729	6	21	regulation of cellular localization	regulation of cellular localization	LEP,PYCARD,HMOX1,OSM,SYK,IL6	0.909462
GO:0001541	0.833412	0.590054	1.44139	1	4	ovarian follicle development	ovarian follicle development	VGF	0.909462
GO:0001935	0.833412	0.590054	1.44139	1	4	endothelial cell proliferation	endothelial cell proliferation	HMOX1	0.909462
GO:0002791	0.833412	0.590054	1.44139	1	4	regulation of peptide secretion	regulation of peptide secretion	LEP	0.909462
GO:0006006	0.833412	0.590054	1.44139	1	4	glucose metabolic process	glucose metabolic process	LEP	0.909462
GO:0006275	0.833412	0.590054	1.44139	1	4	regulation of DNA replication	regulation of DNA replication	S100A11	0.909462
GO:0006509	0.833412	0.590054	1.44139	1	4	membrane protein ectodomain proteolysis	membrane protein ectodomain proteolysis	TIMP1	0.909462
GO:0006643	0.833412	0.590054	1.44139	1	4	membrane lipid metabolic process	membrane lipid metabolic process	SPHK1	0.909462
GO:0006665	0.833412	0.590054	1.44139	1	4	sphingolipid metabolic process	sphingolipid metabolic process	SPHK1	0.909462
GO:0006730	0.833412	0.590054	1.44139	1	4	one-carbon metabolic process	one-carbon metabolic process	FOS	0.909462
GO:0006767	0.833412	0.590054	1.44139	1	4	water-soluble vitamin metabolic process	water-soluble vitamin metabolic process	NP	0.909462
GO:0006818	0.833412	0.590054	1.44139	1	4	hydrogen transport	hydrogen transport	UCP2	0.909462
GO:0006821	0.833412	0.590054	1.44139	1	4	chloride transport	chloride transport	CLIC1	0.909462
GO:0006957	0.833412	0.590054	1.44139	1	4	complement activation, alternative pathway	complement activation, alternative pathway	C2	0.909462
GO:0007188	0.833412	0.590054	1.44139	1	4	G-protein signaling, coupled to cAMP nucleotide second messenger	G-protein signaling, coupled to cAMP nucleotide second messenger	GPR3	0.909462
GO:0007292	0.833412	0.590054	1.44139	1	4	female gamete generation	female gamete generation	ADAMTS1	0.909462
GO:0008624	0.833412	0.590054	1.44139	1	4	induction of apoptosis by extracellular signals	induction of apoptosis by extracellular signals	SPN	0.909462
GO:0009755	0.833412	0.590054	1.44139	1	4	hormone-mediated signaling	hormone-mediated signaling	PRKAR1A	0.909462
GO:0009952	0.833412	0.590054	1.44139	1	4	anterior/posterior pattern formation	anterior/posterior pattern formation	ARC	0.909462
GO:0010552	0.833412	0.590054	1.44139	1	4	positive regulation of specific transcription from RNA polymerase II promoter	positive regulation of specific transcription from RNA polymerase II promoter	CEBPA	0.909462
GO:0014070	0.833412	0.590054	1.44139	1	4	response to organic cyclic substance	response to organic cyclic substance	HMOX1	0.909462
GO:0015908	0.833412	0.590054	1.44139	1	4	fatty acid transport	fatty acid transport	NMUR2	0.909462
GO:0015909	0.833412	0.590054	1.44139	1	4	long-chain fatty acid transport	long-chain fatty acid transport	NMUR2	0.909462
GO:0016050	0.833412	0.590054	1.44139	1	4	vesicle organization	vesicle organization	ABCA1	0.909462
GO:0016051	0.833412	0.590054	1.44139	1	4	carbohydrate biosynthetic process	carbohydrate biosynthetic process	LEP	0.909462
GO:0019933	0.833412	0.590054	1.44139	1	4	cAMP-mediated signaling	cAMP-mediated signaling	GPR3	0.909462
GO:0030031	0.833412	0.590054	1.44139	1	4	cell projection assembly	cell projection assembly	RAC2	0.909462
GO:0030511	0.833412	0.590054	1.44139	1	4	positive regulation of transforming growth factor beta receptor signaling pathway	positive regulation of transforming growth factor beta receptor signaling pathway	CITED1	0.909462
GO:0030855	0.833412	0.590054	1.44139	1	4	epithelial cell differentiation	epithelial cell differentiation	CITED1	0.909462
GO:0031099	0.833412	0.590054	1.44139	1	4	regeneration	regeneration	PLAUR	0.909462
GO:0031279	0.833412	0.590054	1.44139	1	4	regulation of cyclase activity	regulation of cyclase activity	GPR3	0.909462
GO:0033619	0.833412	0.590054	1.44139	1	4	membrane protein proteolysis	membrane protein proteolysis	TIMP1	0.909462
GO:0035270	0.833412	0.590054	1.44139	1	4	endocrine system development	endocrine system development	IL6	0.909462
GO:0042446	0.833412	0.590054	1.44139	1	4	hormone biosynthetic process	hormone biosynthetic process	ADM	0.909462
GO:0042471	0.833412	0.590054	1.44139	1	4	ear morphogenesis	ear morphogenesis	NR4A3	0.909462
GO:0043433	0.833412	0.590054	1.44139	1	4	negative regulation of transcription factor activity	negative regulation of transcription factor activity	HMOX1	0.909462
GO:0045761	0.833412	0.590054	1.44139	1	4	regulation of adenylate cyclase activity	regulation of adenylate cyclase activity	GPR3	0.909462
GO:0045840	0.833412	0.590054	1.44139	1	4	positive regulation of mitosis	positive regulation of mitosis	NUSAP1	0.909462
GO:0045862	0.833412	0.590054	1.44139	1	4	positive regulation of proteolysis	positive regulation of proteolysis	F12	0.909462
GO:0050707	0.833412	0.590054	1.44139	1	4	regulation of cytokine secretion	regulation of cytokine secretion	PYCARD	0.909462
GO:0050796	0.833412	0.590054	1.44139	1	4	regulation of insulin secretion	regulation of insulin secretion	LEP	0.909462
GO:0050995	0.833412	0.590054	1.44139	1	4	negative regulation of lipid catabolic process	negative regulation of lipid catabolic process	APOC1	0.909462
GO:0051043	0.833412	0.590054	1.44139	1	4	regulation of membrane protein ectodomain proteolysis	regulation of membrane protein ectodomain proteolysis	TIMP1	0.909462
GO:0051052	0.833412	0.590054	1.44139	1	4	regulation of DNA metabolic process	regulation of DNA metabolic process	S100A11	0.909462
GO:0051276	0.833412	0.590054	1.44139	1	4	chromosome organization	chromosome organization	NUSAP1	0.909462
GO:0051339	0.833412	0.590054	1.44139	1	4	regulation of lyase activity	regulation of lyase activity	GPR3	0.909462
GO:0051341	0.833412	0.590054	1.44139	1	4	regulation of oxidoreductase activity	regulation of oxidoreductase activity	FCER2	0.909462
GO:0051353	0.833412	0.590054	1.44139	1	4	positive regulation of oxidoreductase activity	positive regulation of oxidoreductase activity	FCER2	0.909462
GO:0051785	0.833412	0.590054	1.44139	1	4	positive regulation of nuclear division	positive regulation of nuclear division	NUSAP1	0.909462
GO:0051881	0.833412	0.590054	1.44139	1	4	regulation of mitochondrial membrane potential	regulation of mitochondrial membrane potential	SOD2	0.909462
GO:0090048	0.833412	0.590054	1.44139	1	4	negative regulation of transcription regulator activity	negative regulation of transcription regulator activity	HMOX1	0.909462
GO:0048731	0.835803	0.851064	65.9436	61	183	system development	system development	CD74,TEAD4,LEP,IFRD1,IRF1,HLA-DOA,PLEK,ADAP2,NR4A3,SPHK1,KLF4,ITGAX,TYMP,ADAMTS1,SPN,S100A4,CXCL10,PRKAR1A,VGF,IFI16,NP,IGFBP3,CYR61,CITED1,JUNB,PDPN,SPP1,IL8,PTGS2,ADM,HBEGF,HMOX1,PLAUR,WAS,ABCA1,OSM,CD86,CEBPA,ZFP36,TIMP1,HLA-DMA,LAMB3,SYK,ANGPTL4,FOS,COL9A1,IRF8,C1QC,LST1,SOD2,TGM2,S100A6,BDNF,NMUR2,DOCK2,AEBP1,GPR183,IL6,SCIN,ARC,PCP4	0.911581
GO:0009653	0.839361	0.803652	29.5485	26	82	anatomical structure morphogenesis	anatomical structure morphogenesis	NR4A3,SPHK1,KLF4,ITGAX,TYMP,ADAMTS1,SPN,S100A4,PRKAR1A,CYR61,CITED1,JUNB,PDPN,IL8,HMOX1,PLAUR,SYK,ANGPTL4,COL9A1,LST1,ITGB2,TGM2,S100A6,BDNF,DOCK2,IL6	0.913231
GO:0000187	0.847199	0.588394	2.88278	2	8	activation of MAPK activity	activation of MAPK activity	SYK,C5AR1	0.913231
GO:0003006	0.847199	0.588394	2.88278	2	8	reproductive developmental process	reproductive developmental process	ADAMTS1,VGF	0.913231
GO:0006260	0.847199	0.588394	2.88278	2	8	DNA replication	DNA replication	TYMP,S100A11	0.913231
GO:0006281	0.847199	0.588394	2.88278	2	8	DNA repair	DNA repair	GADD45A,SOD2	0.913231
GO:0006417	0.847199	0.588394	2.88278	2	8	regulation of translation	regulation of translation	HSPB1,IL6	0.913231
GO:0006576	0.847199	0.588394	2.88278	2	8	biogenic amine metabolic process	biogenic amine metabolic process	APOC1,MOXD1	0.913231
GO:0006605	0.847199	0.588394	2.88278	2	8	protein targeting	protein targeting	SPTBN1,FYB	0.913231
GO:0007218	0.847199	0.588394	2.88278	2	8	neuropeptide signaling pathway	neuropeptide signaling pathway	PNOC,NMUR2	0.913231
GO:0007548	0.847199	0.588394	2.88278	2	8	sex differentiation	sex differentiation	ADAMTS1,VGF	0.913231
GO:0017038	0.847199	0.588394	2.88278	2	8	protein import	protein import	SPTBN1,FYB	0.913231
GO:0019935	0.847199	0.588394	2.88278	2	8	cyclic-nucleotide-mediated signaling	cyclic-nucleotide-mediated signaling	GPR3,CCR1	0.913231
GO:0030323	0.847199	0.588394	2.88278	2	8	respiratory tube development	respiratory tube development	PDPN,CEBPA	0.913231
GO:0030324	0.847199	0.588394	2.88278	2	8	lung development	lung development	PDPN,CEBPA	0.913231
GO:0032583	0.847199	0.588394	2.88278	2	8	regulation of gene-specific transcription	regulation of gene-specific transcription	CEBPA,IL6	0.913231
GO:0032880	0.847199	0.588394	2.88278	2	8	regulation of protein localization	regulation of protein localization	PYCARD,IL6	0.913231
GO:0045137	0.847199	0.588394	2.88278	2	8	development of primary sexual characteristics	development of primary sexual characteristics	ADAMTS1,VGF	0.913231
GO:0048771	0.847199	0.588394	2.88278	2	8	tissue remodeling	tissue remodeling	TGM2,IL6	0.913231
GO:0051048	0.847199	0.588394	2.88278	2	8	negative regulation of secretion	negative regulation of secretion	HMOX1,OSM	0.913231
GO:0051223	0.847199	0.588394	2.88278	2	8	regulation of protein transport	regulation of protein transport	PYCARD,IL6	0.913231
GO:0060541	0.847199	0.588394	2.88278	2	8	respiratory system development	respiratory system development	PDPN,CEBPA	0.913231
GO:0070201	0.847199	0.588394	2.88278	2	8	regulation of establishment of protein localization	regulation of establishment of protein localization	PYCARD,IL6	0.913231
GO:0048729	0.850389	0.639703	5.40521	4	15	tissue morphogenesis	tissue morphogenesis	NR4A3,KLF4,PRKAR1A,CITED1	0.9157
GO:0051051	0.850389	0.639703	5.40521	4	15	negative regulation of transport	negative regulation of transport	APOC2,HMOX1,OSM,APOC1	0.9157
GO:0007264	0.857173	0.681359	9.00868	7	25	small GTPase mediated signal transduction	small GTPase mediated signal transduction	ADAP2,HMOX1,ABCA1,RAC2,GARNL4,ARHGDIB,CYTH4	0.922028
GO:0033554	0.857173	0.681359	9.00868	7	25	cellular response to stress	cellular response to stress	GADD45A,IFI16,HMOX1,SYK,FOS,SOD2,NUPR1	0.922028
GO:0051716	0.86471	0.721082	14.7742	12	41	cellular response to stimulus	cellular response to stimulus	GADD45A,PRKAR1A,IFI16,IL8,HMOX1,SYK,FOS,ITGB2,SOD2,DOCK2,IL6,NUPR1	0.929643
GO:0001503	0.867516	0.586721	4.32417	3	12	ossification	ossification	IGFBP3,SPP1,IL6	0.930691
GO:0009792	0.867516	0.586721	4.32417	3	12	embryonic development ending in birth or egg hatching	embryonic development ending in birth or egg hatching	CITED1,JUNB,CEBPA	0.930691
GO:0043009	0.867516	0.586721	4.32417	3	12	chordate embryonic development	chordate embryonic development	CITED1,JUNB,CEBPA	0.930691
GO:0060348	0.867516	0.586721	4.32417	3	12	bone development	bone development	IGFBP3,SPP1,IL6	0.930691
GO:0010817	0.873998	0.626464	6.8466	5	19	regulation of hormone levels	regulation of hormone levels	LEP,VGF,ADM,OSM,IL6	0.937151
GO:0006468	0.884943	0.705773	16.2156	13	45	protein amino acid phosphorylation	protein amino acid phosphorylation	ABI3,STAT1,GADD45B,SPTBN1,FYB,PRKAR1A,IGFBP3,SIK1,OSM,SYK,ITGB2,IL6,C5AR1	0.940609
GO:0048468	0.887447	0.695359	15.1346	12	42	cell development	cell development	LEP,IFRD1,S100A4,IGFBP3,CITED1,CEBPA,TIMP1,LST1,SOD2,S100A6,BDNF,IL6	0.940609
GO:0000226	0.892737	0.503181	3.24313	2	9	microtubule cytoskeleton organization	microtubule cytoskeleton organization	NUSAP1,GADD45A	0.940609
GO:0001666	0.892737	0.503181	3.24313	2	9	response to hypoxia	response to hypoxia	HMOX1,ANGPTL4	0.940609
GO:0007389	0.892737	0.503181	3.24313	2	9	pattern specification process	pattern specification process	CYR61,ARC	0.940609
GO:0033365	0.892737	0.503181	3.24313	2	9	protein localization in organelle	protein localization in organelle	SPTBN1,FYB	0.940609
GO:0043406	0.892737	0.503181	3.24313	2	9	positive regulation of MAP kinase activity	positive regulation of MAP kinase activity	SYK,C5AR1	0.940609
GO:0048511	0.892737	0.503181	3.24313	2	9	rhythmic process	rhythmic process	ADAMTS1,VGF	0.940609
GO:0055085	0.892737	0.503181	3.24313	2	9	transmembrane transport	transmembrane transport	SLC7A7,PDPN	0.940609
GO:0000041	0.893791	0.441532	1.80174	1	5	transition metal ion transport	transition metal ion transport	STEAP2	0.940609
GO:0007088	0.893791	0.441532	1.80174	1	5	regulation of mitosis	regulation of mitosis	NUSAP1	0.940609
GO:0007422	0.893791	0.441532	1.80174	1	5	peripheral nervous system development	peripheral nervous system development	OSM	0.940609
GO:0007605	0.893791	0.441532	1.80174	1	5	sensory perception of sound	sensory perception of sound	OTOF	0.940609
GO:0009110	0.893791	0.441532	1.80174	1	5	vitamin biosynthetic process	vitamin biosynthetic process	NP	0.940609
GO:0009309	0.893791	0.441532	1.80174	1	5	amine biosynthetic process	amine biosynthetic process	PRODH	0.940609
GO:0009314	0.893791	0.441532	1.80174	1	5	response to radiation	response to radiation	SOD2	0.940609
GO:0010551	0.893791	0.441532	1.80174	1	5	regulation of specific transcription from RNA polymerase II promoter	regulation of specific transcription from RNA polymerase II promoter	CEBPA	0.940609
GO:0015711	0.893791	0.441532	1.80174	1	5	organic anion transport	organic anion transport	SLC16A3	0.940609
GO:0016071	0.893791	0.441532	1.80174	1	5	mRNA metabolic process	mRNA metabolic process	ZFP36	0.940609
GO:0017015	0.893791	0.441532	1.80174	1	5	regulation of transforming growth factor beta receptor signaling pathway	regulation of transforming growth factor beta receptor signaling pathway	CITED1	0.940609
GO:0032318	0.893791	0.441532	1.80174	1	5	regulation of Ras GTPase activity	regulation of Ras GTPase activity	ADAP2	0.940609
GO:0032496	0.893791	0.441532	1.80174	1	5	response to lipopolysaccharide	response to lipopolysaccharide	LY96	0.940609
GO:0032569	0.893791	0.441532	1.80174	1	5	specific transcription from RNA polymerase II promoter	specific transcription from RNA polymerase II promoter	CEBPA	0.940609
GO:0032870	0.893791	0.441532	1.80174	1	5	cellular response to hormone stimulus	cellular response to hormone stimulus	PRKAR1A	0.940609
GO:0043392	0.893791	0.441532	1.80174	1	5	negative regulation of DNA binding	negative regulation of DNA binding	HMOX1	0.940609
GO:0045428	0.893791	0.441532	1.80174	1	5	regulation of nitric oxide biosynthetic process	regulation of nitric oxide biosynthetic process	SOD2	0.940609
GO:0045429	0.893791	0.441532	1.80174	1	5	positive regulation of nitric oxide biosynthetic process	positive regulation of nitric oxide biosynthetic process	SOD2	0.940609
GO:0045732	0.893791	0.441532	1.80174	1	5	positive regulation of protein catabolic process	positive regulation of protein catabolic process	F12	0.940609
GO:0046328	0.893791	0.441532	1.80174	1	5	regulation of JNK cascade	regulation of JNK cascade	SYK	0.940609
GO:0048592	0.893791	0.441532	1.80174	1	5	eye morphogenesis	eye morphogenesis	BDNF	0.940609
GO:0051100	0.893791	0.441532	1.80174	1	5	negative regulation of binding	negative regulation of binding	HMOX1	0.940609
GO:0051325	0.893791	0.441532	1.80174	1	5	interphase	interphase	GADD45A	0.940609
GO:0051329	0.893791	0.441532	1.80174	1	5	interphase of mitotic cell cycle	interphase of mitotic cell cycle	GADD45A	0.940609
GO:0051783	0.893791	0.441532	1.80174	1	5	regulation of nuclear division	regulation of nuclear division	NUSAP1	0.940609
GO:0070302	0.893791	0.441532	1.80174	1	5	regulation of stress-activated protein kinase signaling pathway	regulation of stress-activated protein kinase signaling pathway	SYK	0.940609
GO:0006793	0.894342	0.733996	24.1433	20	67	phosphorus metabolic process	phosphorus metabolic process	ABI3,STAT1,PLEK,SPHK1,GADD45B,SPTBN1,FYB,GADD45A,PRKAR1A,IGFBP3,SIK1,SERTAD1,OSM,DUSP5,HERC5,SYK,ITGB2,DUSP1,IL6,C5AR1	0.940609
GO:0006796	0.894342	0.733996	24.1433	20	67	phosphate metabolic process	phosphate metabolic process	ABI3,STAT1,PLEK,SPHK1,GADD45B,SPTBN1,FYB,GADD45A,PRKAR1A,IGFBP3,SIK1,SERTAD1,OSM,DUSP5,HERC5,SYK,ITGB2,DUSP1,IL6,C5AR1	0.940609
GO:0016310	0.897098	0.716674	20.9001	17	58	phosphorylation	phosphorylation	ABI3,STAT1,SPHK1,GADD45B,SPTBN1,FYB,GADD45A,PRKAR1A,IGFBP3,SIK1,SERTAD1,OSM,HERC5,SYK,ITGB2,IL6,C5AR1	0.94302
GO:0051049	0.898332	0.653125	11.8915	9	33	regulation of transport	regulation of transport	LEP,APOC2,PYCARD,HMOX1,OSM,SYK,APOC1,IL6,SCIN	0.943829
GO:0001501	0.902828	0.583333	7.20695	5	20	skeletal system development	skeletal system development	TEAD4,IGFBP3,SPP1,AEBP1,IL6	0.946168
GO:0000279	0.90289	0.526829	4.68452	3	13	M phase	M phase	NUSAP1,GPR3,OSM	0.946168
GO:0007178	0.90289	0.526829	4.68452	3	13	transmembrane receptor protein serine/threonine kinase signaling pathway	transmembrane receptor protein serine/threonine kinase signaling pathway	SPTBN1,CITED1,FOS	0.946168
GO:0019953	0.90289	0.526829	4.68452	3	13	sexual reproduction	sexual reproduction	FCGBP,ADAMTS1,VGF	0.946168
GO:0051098	0.90289	0.526829	4.68452	3	13	regulation of binding	regulation of binding	PYCARD,HMOX1,IL6	0.946168
GO:0048856	0.903351	0.80446	68.8263	62	191	anatomical structure development	anatomical structure development	CD74,TEAD4,LEP,IFRD1,IRF1,HLA-DOA,PLEK,ADAP2,NR4A3,SPHK1,KLF4,ITGAX,TYMP,ADAMTS1,SPN,S100A4,CXCL10,PRKAR1A,VGF,IFI16,NP,IGFBP3,CYR61,CITED1,JUNB,PDPN,SPP1,IL8,PTGS2,ADM,HBEGF,HMOX1,PLAUR,WAS,ABCA1,OSM,CD86,CEBPA,ZFP36,TIMP1,HLA-DMA,LAMB3,SYK,ANGPTL4,FOS,COL9A1,IRF8,C1QC,LST1,ITGB2,SOD2,TGM2,S100A6,BDNF,NMUR2,DOCK2,AEBP1,GPR183,IL6,SCIN,ARC,PCP4	0.946168
GO:0030182	0.916924	0.581619	8.64834	6	24	neuron differentiation	neuron differentiation	LEP,LST1,SOD2,S100A6,BDNF,IL6	0.95989
GO:0009888	0.918565	0.671868	18.0174	14	50	tissue development	tissue development	IFRD1,NR4A3,KLF4,S100A4,PRKAR1A,IGFBP3,CITED1,JUNB,SPP1,PTGS2,PLAUR,WAS,LAMB3,ARC	0.960596
GO:0003008	0.920908	0.720468	29.1881	24	81	system process	system process	MYBPH,LEP,LDLR,NR4A3,SPHK1,EFEMP1,CXCL10,PTGS2,NQO1,DTNA,ADM,HBEGF,HMOX1,PNOC,CYBA,NPTX2,SOD2,BDNF,NMUR2,OTOF,RGS16,C5AR1,LUM,SERPING1	0.960596
GO:0000003	0.923115	0.604727	11.1708	8	31	reproduction	reproduction	FCGBP,CCL5,ADAMTS1,VGF,JUNB,SPP1,IL8,ADM	0.960596
GO:0022414	0.923115	0.604727	11.1708	8	31	reproductive process	reproductive process	FCGBP,CCL5,ADAMTS1,VGF,JUNB,SPP1,IL8,ADM	0.960596
GO:0007179	0.925413	0.439271	3.60347	2	10	transforming growth factor beta receptor signaling pathway	transforming growth factor beta receptor signaling pathway	CITED1,FOS	0.960596
GO:0007266	0.925413	0.439271	3.60347	2	10	Rho protein signal transduction	Rho protein signal transduction	ABCA1,ARHGDIB	0.960596
GO:0015674	0.925413	0.439271	3.60347	2	10	di-, tri-valent inorganic cation transport	di-, tri-valent inorganic cation transport	NMUR2,STEAP2	0.960596
GO:0060284	0.925413	0.439271	3.60347	2	10	regulation of cell development	regulation of cell development	IGFBP3,BDNF	0.960596
GO:0051056	0.929528	0.477827	5.04486	3	14	regulation of small GTPase mediated signal transduction	regulation of small GTPase mediated signal transduction	ADAP2,GARNL4,CYTH4	0.960596
GO:0001818	0.932342	0.352419	2.16208	1	6	negative regulation of cytokine production	negative regulation of cytokine production	HMOX1	0.960596
GO:0002009	0.932342	0.352419	2.16208	1	6	morphogenesis of an epithelium	morphogenesis of an epithelium	CITED1	0.960596
GO:0007254	0.932342	0.352419	2.16208	1	6	JNK cascade	JNK cascade	SYK	0.960596
GO:0007611	0.932342	0.352419	2.16208	1	6	learning or memory	learning or memory	BDNF	0.960596
GO:0008016	0.932342	0.352419	2.16208	1	6	regulation of heart contraction	regulation of heart contraction	HBEGF	0.960596
GO:0010876	0.932342	0.352419	2.16208	1	6	lipid localization	lipid localization	ABCA1	0.960596
GO:0015698	0.932342	0.352419	2.16208	1	6	inorganic anion transport	inorganic anion transport	CLIC1	0.960596
GO:0019748	0.932342	0.352419	2.16208	1	6	secondary metabolic process	secondary metabolic process	NP	0.960596
GO:0019915	0.932342	0.352419	2.16208	1	6	lipid storage	lipid storage	ABCA1	0.960596
GO:0030278	0.932342	0.352419	2.16208	1	6	regulation of ossification	regulation of ossification	IL6	0.960596
GO:0031098	0.932342	0.352419	2.16208	1	6	stress-activated protein kinase signaling pathway	stress-activated protein kinase signaling pathway	SYK	0.960596
GO:0034103	0.932342	0.352419	2.16208	1	6	regulation of tissue remodeling	regulation of tissue remodeling	IL6	0.960596
GO:0042398	0.932342	0.352419	2.16208	1	6	cellular amino acid derivative biosynthetic process	cellular amino acid derivative biosynthetic process	GGT7	0.960596
GO:0043087	0.932342	0.352419	2.16208	1	6	regulation of GTPase activity	regulation of GTPase activity	ADAP2	0.960596
GO:0045664	0.932342	0.352419	2.16208	1	6	regulation of neuron differentiation	regulation of neuron differentiation	BDNF	0.960596
GO:0046849	0.932342	0.352419	2.16208	1	6	bone remodeling	bone remodeling	IL6	0.960596
GO:0046850	0.932342	0.352419	2.16208	1	6	regulation of bone remodeling	regulation of bone remodeling	IL6	0.960596
GO:0050804	0.932342	0.352419	2.16208	1	6	regulation of synaptic transmission	regulation of synaptic transmission	BDNF	0.960596
GO:0050954	0.932342	0.352419	2.16208	1	6	sensory perception of mechanical stimulus	sensory perception of mechanical stimulus	OTOF	0.960596
GO:0051301	0.932342	0.352419	2.16208	1	6	cell division	cell division	NUSAP1	0.960596
GO:0060429	0.932342	0.352419	2.16208	1	6	epithelium development	epithelium development	CITED1	0.960596
GO:0080135	0.932342	0.352419	2.16208	1	6	regulation of cellular response to stress	regulation of cellular response to stress	SYK	0.960596
GO:0006996	0.932718	0.652099	18.3777	14	51	organelle organization	organelle organization	NUSAP1,PLEK,SPTBN1,GADD45A,TYMP,WAS,ABCA1,CEBPA,LCP1,RAC2,SOD2,DOCK2,ARHGDIB,SCIN	0.960596
GO:0006936	0.936427	0.499125	6.48625	4	18	muscle contraction	muscle contraction	MYBPH,SPHK1,DTNA,NMUR2	0.962465
GO:0007265	0.936427	0.499125	6.48625	4	18	Ras protein signal transduction	Ras protein signal transduction	ADAP2,ABCA1,ARHGDIB,CYTH4	0.962465
GO:0007507	0.936427	0.499125	6.48625	4	18	heart development	heart development	ADAP2,ADAMTS1,ADM,SOD2	0.962465
GO:0022403	0.936427	0.499125	6.48625	4	18	cell cycle phase	cell cycle phase	NUSAP1,GPR3,GADD45A,OSM	0.962465
GO:0050877	0.947012	0.621234	17.657	13	49	neurological system process	neurological system process	NR4A3,EFEMP1,NQO1,DTNA,PNOC,NPTX2,SOD2,BDNF,NMUR2,OTOF,RGS16,C5AR1,LUM	0.971489
GO:0006820	0.948552	0.389564	3.96382	2	11	anion transport	anion transport	SLC16A3,CLIC1	0.971489
GO:0007017	0.948552	0.389564	3.96382	2	11	microtubule-based process	microtubule-based process	NUSAP1,GADD45A	0.971489
GO:0007409	0.948552	0.389564	3.96382	2	11	axonogenesis	axonogenesis	S100A6,BDNF	0.971489
GO:0042445	0.948552	0.389564	3.96382	2	11	hormone metabolic process	hormone metabolic process	LEP,ADM	0.971489
GO:0043405	0.948552	0.389564	3.96382	2	11	regulation of MAP kinase activity	regulation of MAP kinase activity	SYK,C5AR1	0.971489
GO:0046578	0.948552	0.389564	3.96382	2	11	regulation of Ras protein signal transduction	regulation of Ras protein signal transduction	ADAP2,CYTH4	0.971489
GO:0048699	0.950773	0.520988	9.36903	6	26	generation of neurons	generation of neurons	LEP,LST1,SOD2,S100A6,BDNF,IL6	0.972239
GO:0009628	0.953074	0.464762	6.8466	4	19	response to abiotic stimulus	response to abiotic stimulus	VGF,HSPB1,OSM,SOD2	0.972239
GO:0000087	0.956936	0.293011	2.52243	1	7	M phase of mitotic cell cycle	M phase of mitotic cell cycle	NUSAP1	0.972239
GO:0000280	0.956936	0.293011	2.52243	1	7	nuclear division	nuclear division	NUSAP1	0.972239
GO:0003007	0.956936	0.293011	2.52243	1	7	heart morphogenesis	heart morphogenesis	ADAMTS1	0.972239
GO:0003015	0.956936	0.293011	2.52243	1	7	heart process	heart process	HBEGF	0.972239
GO:0006022	0.956936	0.293011	2.52243	1	7	aminoglycan metabolic process	aminoglycan metabolic process	CHI3L2	0.972239
GO:0006816	0.956936	0.293011	2.52243	1	7	calcium ion transport	calcium ion transport	NMUR2	0.972239
GO:0007067	0.956936	0.293011	2.52243	1	7	mitosis	mitosis	NUSAP1	0.972239
GO:0030199	0.956936	0.293011	2.52243	1	7	collagen fibril organization	collagen fibril organization	LUM	0.972239
GO:0031644	0.956936	0.293011	2.52243	1	7	regulation of neurological system process	regulation of neurological system process	BDNF	0.972239
GO:0048285	0.956936	0.293011	2.52243	1	7	organelle fission	organelle fission	NUSAP1	0.972239
GO:0050767	0.956936	0.293011	2.52243	1	7	regulation of neurogenesis	regulation of neurogenesis	BDNF	0.972239
GO:0051969	0.956936	0.293011	2.52243	1	7	regulation of transmission of nerve impulse	regulation of transmission of nerve impulse	BDNF	0.972239
[truncated: 34 more rows]

## Sheet: VAR88_CC
GOCCID	Pvalue	OddsRatio	ExpCount	Count	Size	Term	GOName	GOgenes	pFDR
GO:0042611	0.00039685	7.80723	5.22	12	15	MHC protein complex	MHC protein complex	HLA-DRB3,HLA-E,HLA-DOA,HLA-DRA,HLA-B,HLA-DMB,HLA-DMA,HLA-DPA1,HLA-DRB4,HLA-A,B2M,HLA-H	0.0896881
GO:0043233	0.00397418	2.36077	16.008	25	46	organelle lumen	organelle lumen	NUSAP1,DNAJB1,NPAS4,ATF3,STAT1,ISG20,SPTBN1,KLF4,S100A4,NFS1,IFI16,JUNB,PTGS2,ALOX5,HMOX1,GOLIM4,CEBPA,FOS,PRODH,C1QC,SERPINA1,SOD2,WARS2,SDF2L1,SERPING1	0.228046
GO:0010008	0.00497694	Inf	1.74	5	5	endosome membrane	endosome membrane	TLR7,LDLR,HLA-DMA,HLA-A,B2M	0.228046
GO:0044440	0.00497694	Inf	1.74	5	5	endosomal part	endosomal part	TLR7,LDLR,HLA-DMA,HLA-A,B2M	0.228046
GO:0043235	0.00504527	5.78571	4.176	9	12	receptor complex	receptor complex	ITGAX,OSM,SYK,ITGAL,LY96,ITGB2,CD14,ITGB4,IL6	0.228046
GO:0070013	0.00746705	2.26618	14.964	23	43	intracellular organelle lumen	intracellular organelle lumen	NUSAP1,DNAJB1,NPAS4,ATF3,STAT1,ISG20,SPTBN1,KLF4,S100A4,NFS1,IFI16,JUNB,PTGS2,ALOX5,HMOX1,GOLIM4,CEBPA,FOS,PRODH,C1QC,SOD2,WARS2,SDF2L1	0.25271
GO:0031974	0.00831899	2.14628	16.704	25	48	membrane-enclosed lumen	membrane-enclosed lumen	NUSAP1,DNAJB1,NPAS4,ATF3,STAT1,ISG20,SPTBN1,KLF4,S100A4,NFS1,IFI16,JUNB,PTGS2,ALOX5,HMOX1,GOLIM4,CEBPA,FOS,PRODH,C1QC,SERPINA1,SOD2,WARS2,SDF2L1,SERPING1	0.25271
GO:0042613	0.0103906	6.71063	3.132	7	9	MHC class II protein complex	MHC class II protein complex	HLA-DRB3,HLA-DOA,HLA-DRA,HLA-DMB,HLA-DMA,HLA-DPA1,HLA-DRB4	0.25271
GO:0000323	0.0111819	3.85657	5.22	10	15	lytic vacuole	lytic vacuole	RNASE2,HLA-DRA,CTSC,CD68,HLA-DMB,LAPTM5,HLA-DMA,CTSH,IFI30,SLC15A3	0.25271
GO:0005764	0.0111819	3.85657	5.22	10	15	lysosome	lysosome	RNASE2,HLA-DRA,CTSC,CD68,HLA-DMB,LAPTM5,HLA-DMA,CTSH,IFI30,SLC15A3	0.25271
GO:0008305	0.0144467	Inf	1.392	4	4	integrin complex	integrin complex	ITGAX,ITGAL,ITGB2,ITGB4	0.296814
GO:0005773	0.0207643	3.20717	5.568	10	16	vacuole	vacuole	RNASE2,HLA-DRA,CTSC,CD68,HLA-DMB,LAPTM5,HLA-DMA,CTSH,IFI30,SLC15A3	0.370478
GO:0042612	0.0213107	9.53125	2.088	5	6	MHC class I protein complex	MHC class I protein complex	HLA-E,HLA-B,HLA-A,B2M,HLA-H	0.370478
GO:0031252	0.0243975	4.46457	3.48	7	10	cell leading edge	cell leading edge	APBB1IP,ABI3,PLEK,PDPN,S100A11,LCP1,S100A6	0.393845
GO:0005730	0.0281199	2.57028	7.308	12	21	nucleolus	nucleolus	NUSAP1,DNAJB1,ATF3,STAT1,SPTBN1,KLF4,S100A4,IFI16,JUNB,HMOX1,FOS,C1QC	0.423673
GO:0042824	0.0418282	Inf	1.044	3	3	MHC class I peptide loading complex	MHC class I peptide loading complex	PSMB8,TAP1,HLA-DMA	0.556069
GO:0042825	0.0418282	Inf	1.044	3	3	TAP complex	TAP complex	PSMB8,TAP1,HLA-DMA	0.556069
GO:0044424	0.044994	1.31765	147.552	159	424	intracellular part	intracellular part	SP110,APBB1IP,TEAD4,MYBPH,PSMB9,NUSAP1,TLR7,DNAJB1,IFI44L,NPAS4,NPL,WARS,ABI3,FOSB,ATF3,IFRD1,IRF1,PARP9,STAT1,LDLR,AIF1,CECR1,CCL5,PLEK,ADAP2,GSTT1,ISG20,NR4A3,SPHK1,RNASE2,MX1,SPTBN1,PRPH,MSLN,FYB,KLF4,CYBB,GADD45A,TYMP,ADAMTS1,HLA-DRA,LAP3,KIAA0101,PYCARD,IRF7,PARP12,CTSC,MUC1,IL1RN,IFIT1,S100A4,PSMB8,TAP1,NFS1,OAS2,PIP5K2B,ISG15,PRKAR1A,PRRX1,VGF,IFI16,NP,IGFBP3,CITED1,UCP2,JUNB,CD68,HLA-DMB,…	0.564925
GO:0005759	0.0523256	7.59533	1.74	4	5	mitochondrial matrix	mitochondrial matrix	NFS1,PRODH,SOD2,WARS2	0.59128
GO:0031980	0.0523256	7.59533	1.74	4	5	mitochondrial lumen	mitochondrial lumen	NFS1,PRODH,SOD2,WARS2	0.59128
GO:0005615	0.0589355	1.52689	25.404	32	73	extracellular space	extracellular space	LEP,LDLR,CECR1,CCL5,APOC2,LY86,CHI3L2,SPN,CCL26,IL1RN,CXCL10,STC1,ISG15,VGF,IGFBP3,TNFSF13B,F12,SPP1,IL8,ADM,HBEGF,HMOX1,C2,OSM,ANGPTL4,LY96,SERPINA1,TNFSF10,APOC1,C1QB,IL6,SERPING1	0.627128
GO:0005887	0.0700445	1.42822	33.06	40	95	integral to plasma membrane	integral to plasma membrane	HLA-DRB3,GPR3,LDLR,CCR1,ITGAX,CYBB,HLA-DRA,SPN,CD37,MUC1,HLA-B,FCER2,SLC7A7,PDPN,GPR65,SLC16A3,HBEGF,LAPTM5,NKG7,ABCA1,OSM,ITGAL,HLA-DPA1,CYBA,ABCC3,CD44,ITGB2,HLA-DRB4,ART3,TNFSF10,APLNR,ITGB4,HLA-A,GPR183,TFRC,HLA-H,IL6,EVI2B,C5AR1,TYROBP	0.627128
GO:0005622	0.0712158	1.27339	152.076	162	437	intracellular	intracellular	SP110,APBB1IP,CD74,TEAD4,MYBPH,PSMB9,NUSAP1,TLR7,DNAJB1,IFI44L,NPAS4,NPL,WARS,ABI3,FOSB,ATF3,IFRD1,IRF1,PARP9,STAT1,LDLR,AIF1,CECR1,CCL5,PLEK,ADAP2,GSTT1,ISG20,NR4A3,SPHK1,RNASE2,MX1,SPTBN1,PRPH,MSLN,FYB,KLF4,CYBB,GADD45A,TYMP,ADAMTS1,HLA-DRA,LAP3,KIAA0101,PYCARD,IRF7,PARP12,CTSC,ARHGAP25,MUC1,IL1RN,IFIT1,S100A4,PSMB8,TAP1,NFS1,OAS2,PIP5K2B,ISG15,PRKAR1A,PRRX1,VGF,IFI16,NP,IGFBP3,CITED1,UCP2,JUNB…	0.627128
GO:0005768	0.0714711	2.1076	7.308	11	21	endosome	endosome	TLR7,LDLR,CD68,HLA-DMB,GOLIM4,HLA-DMA,HLA-A,TFRC,B2M,ARC,STEAP2	0.627128
GO:0043227	0.0800474	1.26161	100.572	110	289	membrane-bounded organelle	membrane-bounded organelle	SP110,TEAD4,PSMB9,NUSAP1,TLR7,DNAJB1,NPAS4,FOSB,ATF3,IFRD1,IRF1,PARP9,STAT1,LDLR,AIF1,CECR1,ADAP2,ISG20,NR4A3,RNASE2,SPTBN1,MSLN,FYB,KLF4,CYBB,GADD45A,HLA-DRA,LAP3,KIAA0101,IRF7,PARP12,CTSC,MUC1,S100A4,PSMB8,TAP1,NFS1,OAS2,PIP5K2B,PRRX1,VGF,IFI16,IGFBP3,CITED1,UCP2,JUNB,CD68,HLA-DMB,SERPINA3,PTGS2,ALOX5,SIK1,HMOX1,LAPTM5,GOLIM4,HSPB1,WAS,ABCA1,IFI35,AGXT2L1,CEBPA,S100A11,DUSP5,ZFP36,HLA-DMA,ZNF83…	0.627128
GO:0031226	0.0821384	1.39948	33.408	40	96	intrinsic to plasma membrane	intrinsic to plasma membrane	HLA-DRB3,GPR3,LDLR,CCR1,ITGAX,CYBB,HLA-DRA,SPN,CD37,MUC1,HLA-B,FCER2,SLC7A7,PDPN,GPR65,SLC16A3,HBEGF,LAPTM5,NKG7,ABCA1,OSM,ITGAL,HLA-DPA1,CYBA,ABCC3,CD44,ITGB2,HLA-DRB4,ART3,TNFSF10,APLNR,ITGB4,HLA-A,GPR183,TFRC,HLA-H,IL6,EVI2B,C5AR1,TYROBP	0.627128
GO:0031981	0.0899561	1.70884	11.832	16	34	nuclear lumen	nuclear lumen	NUSAP1,DNAJB1,NPAS4,ATF3,STAT1,ISG20,SPTBN1,KLF4,S100A4,IFI16,JUNB,ALOX5,HMOX1,CEBPA,FOS,C1QC	0.627128
GO:0043231	0.096235	1.24191	100.224	109	288	intracellular membrane-bounded organelle	intracellular membrane-bounded organelle	SP110,TEAD4,PSMB9,NUSAP1,TLR7,DNAJB1,NPAS4,FOSB,ATF3,IFRD1,IRF1,PARP9,STAT1,LDLR,AIF1,CECR1,ADAP2,ISG20,NR4A3,RNASE2,SPTBN1,MSLN,FYB,KLF4,CYBB,GADD45A,HLA-DRA,LAP3,KIAA0101,IRF7,PARP12,CTSC,MUC1,S100A4,PSMB8,TAP1,NFS1,OAS2,PIP5K2B,PRRX1,VGF,IFI16,IGFBP3,CITED1,UCP2,JUNB,CD68,HLA-DMB,SERPINA3,PTGS2,ALOX5,SIK1,HMOX1,LAPTM5,GOLIM4,HSPB1,ABCA1,IFI35,AGXT2L1,CEBPA,S100A11,DUSP5,ZFP36,HLA-DMA,ZNF83,ANG…	0.627128
GO:0001726	0.102606	3.16406	2.784	5	8	ruffle	ruffle	PLEK,PDPN,S100A11,LCP1,S100A6	0.627128
GO:0005839	0.120801	Inf	0.696	2	2	proteasome core complex	proteasome core complex	PSMB9,PSMB8	0.627128
GO:0031901	0.120801	Inf	0.696	2	2	early endosome membrane	early endosome membrane	HLA-A,B2M	0.627128
GO:0034361	0.120801	Inf	0.696	2	2	very-low-density lipoprotein particle	very-low-density lipoprotein particle	APOC2,APOC1	0.627128
GO:0034364	0.120801	Inf	0.696	2	2	high-density lipoprotein particle	high-density lipoprotein particle	APOC2,APOC1	0.627128
GO:0034385	0.120801	Inf	0.696	2	2	triglyceride-rich lipoprotein particle	triglyceride-rich lipoprotein particle	APOC2,APOC1	0.627128
GO:0042627	0.120801	Inf	0.696	2	2	chylomicron	chylomicron	APOC2,APOC1	0.627128
GO:0043020	0.120801	Inf	0.696	2	2	NADPH oxidase complex	NADPH oxidase complex	CYBB,CYBA	0.627128
GO:0046696	0.120801	Inf	0.696	2	2	lipopolysaccharide receptor complex	lipopolysaccharide receptor complex	LY96,CD14	0.627128
GO:0005667	0.123973	5.67442	1.392	3	4	transcription factor complex	transcription factor complex	NPAS4,CEBPA,FOS	0.627128
GO:0005924	0.123973	5.67442	1.392	3	4	cell-substrate adherens junction	cell-substrate adherens junction	APBB1IP,PARVG,CD44	0.627128
GO:0005925	0.123973	5.67442	1.392	3	4	focal adhesion	focal adhesion	APBB1IP,PARVG,CD44	0.627128
GO:0030055	0.123973	5.67442	1.392	3	4	cell-substrate junction	cell-substrate junction	APBB1IP,PARVG,CD44	0.627128
GO:0030139	0.123973	5.67442	1.392	3	4	endocytic vesicle	endocytic vesicle	LDLR,GOLIM4,ABCA1	0.627128
GO:0032994	0.123973	5.67442	1.392	3	4	protein-lipid complex	protein-lipid complex	LDLR,APOC2,APOC1	0.627128
GO:0034358	0.123973	5.67442	1.392	3	4	plasma lipoprotein particle	plasma lipoprotein particle	LDLR,APOC2,APOC1	0.627128
GO:0005576	0.124871	1.24341	64.032	71	184	extracellular region	extracellular region	LEP,LDLR,FCGBP,IGLL1,CECR1,CCL5,APOC2,RNASE2,MSLN,LY86,ADAMTS1,IL18BP,CHI3L2,SPN,MUC1,CCL26,IL1RN,EFEMP1,CXCL10,FCER2,STC1,TREM2,ISG15,VGF,IGFBP3,CYR61,TNFSF13B,F12,SPP1,COL4A1,IL8,SERPINA3,TNFRSF1B,ADM,HBEGF,HMOX1,PLAUR,C2,OSM,TIMP1,PLAU,LAMB3,ANGPTL4,F13A1,PNOC,COL9A1,LY96,CREG2,HAMP,NPTX2,CD44,C1QC,SERPINA1,FCN1,PLAC9,CD14,IFI30,TNFSF10,BDNF,AEBP1,APOC1,TFRC,LGALS9,C1QB,B2M,SIGLEC10,IL6,LUM,BG…	0.627128
GO:0043226	0.176641	1.16762	114.492	121	329	organelle	organelle	SP110,APBB1IP,TEAD4,MYBPH,PSMB9,NUSAP1,TLR7,DNAJB1,NPAS4,FOSB,ATF3,IFRD1,IRF1,PARP9,STAT1,LDLR,AIF1,CECR1,ADAP2,ISG20,NR4A3,RNASE2,SPTBN1,PRPH,MSLN,FYB,KLF4,CYBB,GADD45A,ADAMTS1,HLA-DRA,LAP3,KIAA0101,IRF7,PARP12,CTSC,MUC1,S100A4,PSMB8,TAP1,NFS1,OAS2,PIP5K2B,PRRX1,VGF,IFI16,IGFBP3,CITED1,UCP2,JUNB,CD68,HLA-DMB,GFAP,SERPINA3,PTGS2,ALOX5,SIK1,HMOX1,LAPTM5,GOLIM4,HSPB1,WAS,ABCA1,IFI35,AGXT2L1,CEBPA,N…	0.729333
GO:0043229	0.176641	1.16762	114.492	121	329	intracellular organelle	intracellular organelle	SP110,APBB1IP,TEAD4,MYBPH,PSMB9,NUSAP1,TLR7,DNAJB1,NPAS4,FOSB,ATF3,IFRD1,IRF1,PARP9,STAT1,LDLR,AIF1,CECR1,ADAP2,ISG20,NR4A3,RNASE2,SPTBN1,PRPH,MSLN,FYB,KLF4,CYBB,GADD45A,ADAMTS1,HLA-DRA,LAP3,KIAA0101,IRF7,PARP12,CTSC,MUC1,S100A4,PSMB8,TAP1,NFS1,OAS2,PIP5K2B,PRRX1,VGF,IFI16,IGFBP3,CITED1,UCP2,JUNB,CD68,HLA-DMB,GFAP,SERPINA3,PTGS2,ALOX5,SIK1,HMOX1,LAPTM5,GOLIM4,HSPB1,WAS,ABCA1,IFI35,AGXT2L1,CEBPA,N…	0.729333
GO:0044428	0.17904	1.39812	15.66	19	45	nuclear part	nuclear part	NUSAP1,DNAJB1,NPAS4,ATF3,STAT1,ISG20,SPTBN1,KLF4,S100A4,IFI16,JUNB,ALOX5,HMOX1,CEBPA,FOS,RAC2,C1QC,CLIC1,S100A6	0.729333
GO:0005634	0.197542	1.19098	54.984	60	158	nucleus	nucleus	SP110,TEAD4,PSMB9,NUSAP1,DNAJB1,NPAS4,FOSB,ATF3,IFRD1,IRF1,PARP9,STAT1,AIF1,ISG20,NR4A3,SPTBN1,FYB,KLF4,GADD45A,KIAA0101,IRF7,PARP12,MUC1,S100A4,PSMB8,NFS1,OAS2,PRRX1,IFI16,IGFBP3,CITED1,JUNB,SERPINA3,PTGS2,ALOX5,SIK1,HMOX1,GOLIM4,HSPB1,IFI35,CEBPA,S100A11,DUSP5,ZFP36,ZNF83,FOS,RAC2,TRIM22,IRF8,C1QC,CLIC1,PRIC285,GSTT2,MX2,S100A6,AEBP1,AXUD1,IFIH1,NUPR1,PCP4	0.729333
GO:0044422	0.204704	1.20578	43.5	48	125	organelle part	organelle part	MYBPH,NUSAP1,TLR7,DNAJB1,NPAS4,ATF3,STAT1,LDLR,ADAP2,ISG20,SPTBN1,PRPH,KLF4,S100A4,PSMB8,TAP1,NFS1,IFI16,UCP2,JUNB,GFAP,PTGS2,ALOX5,HMOX1,LAPTM5,GOLIM4,HSPB1,WAS,CEBPA,HLA-DMA,FERMT3,FOS,LCP1,RAC2,PRODH,C1QC,SERPINA1,CLIC1,SOD2,WARS2,SDF2L1,S100A6,HLA-A,B2M,ARC,STEAP2,DDOST,SERPING1	0.729333
GO:0032991	0.212539	1.21566	36.888	41	106	macromolecular complex	macromolecular complex	HLA-DRB3,MYBPH,PSMB9,NPAS4,HLA-E,LDLR,HLA-DOA,APOC2,ITGAX,CYBB,HLA-DRA,PYCARD,PSMB8,TAP1,HLA-B,PRKAR1A,IGFBP3,HLA-DMB,PTGS2,OSM,CEBPA,HLA-DMA,FERMT3,SYK,FOS,ITGAL,LY96,HLA-DPA1,CYBA,CLIC1,ITGB2,HLA-DRB4,CD14,ITGB4,HLA-A,APOC1,C1QB,B2M,HLA-H,IL6,DDOST	0.729333
GO:0044421	0.212539	1.21566	36.888	41	106	extracellular region part	extracellular region part	LEP,LDLR,CECR1,CCL5,APOC2,LY86,ADAMTS1,CHI3L2,SPN,CCL26,IL1RN,EFEMP1,CXCL10,STC1,ISG15,VGF,IGFBP3,TNFSF13B,F12,SPP1,COL4A1,IL8,ADM,HBEGF,HMOX1,C2,OSM,TIMP1,LAMB3,ANGPTL4,COL9A1,LY96,CD44,SERPINA1,TNFSF10,APOC1,C1QB,IL6,LUM,BGN,SERPING1	0.729333
GO:0005737	0.221011	1.13856	122.496	128	352	cytoplasm	cytoplasm	APBB1IP,MYBPH,PSMB9,NUSAP1,TLR7,DNAJB1,IFI44L,NPL,WARS,ABI3,STAT1,LDLR,CECR1,CCL5,PLEK,ADAP2,GSTT1,SPHK1,RNASE2,MX1,SPTBN1,MSLN,FYB,CYBB,TYMP,ADAMTS1,HLA-DRA,LAP3,KIAA0101,PYCARD,IRF7,CTSC,MUC1,IL1RN,IFIT1,S100A4,PSMB8,TAP1,NFS1,OAS2,PIP5K2B,ISG15,VGF,IFI16,NP,UCP2,CD68,HLA-DMB,GFAP,PTGS2,NQO1,ALOX5,GBP4,DTNA,ADM,SIK1,HMOX1,LAPTM5,GOLIM4,PFKFB3,HSPB1,WAS,ABCA1,AGXT2L1,NKD2,S100A11,ZFP36,HLA-DMA,F…	0.729333
GO:0030027	0.231443	2.8314	1.74	3	5	lamellipodium	lamellipodium	APBB1IP,ABI3,PDPN	0.729333
GO:0044459	0.232144	1.17245	49.764	54	143	plasma membrane part	plasma membrane part	APBB1IP,HLA-DRB3,GPR3,HLA-E,LDLR,HLA-DOA,CCR1,PLEK,ITGAX,CYBB,HLA-DRA,SPN,CD37,MUC1,HLA-B,FCER2,SLC7A7,PDPN,HLA-DMB,GPR65,SLC16A3,DTNA,HBEGF,LAPTM5,NKG7,LAG3,ABCA1,OSM,HLA-DMA,PARVG,SYK,LCP1,ITGAL,HLA-DPA1,CYBA,ABCC3,CD44,ITGB2,HLA-DRB4,ART3,TNFSF10,APLNR,ITGB4,HLA-A,GPR183,TFRC,B2M,HLA-H,IL6,EVI2B,OTOF,C5AR1,TYROBP,ARC	0.729333
GO:0031225	0.242861	1.89062	3.48	5	10	anchored to membrane	anchored to membrane	MSLN,PLAUR,NTM,CD14,ART3	0.729333
GO:0044446	0.24372	1.17514	43.152	47	124	intracellular organelle part	intracellular organelle part	MYBPH,NUSAP1,TLR7,DNAJB1,NPAS4,ATF3,STAT1,LDLR,ADAP2,ISG20,SPTBN1,PRPH,KLF4,S100A4,PSMB8,TAP1,NFS1,IFI16,UCP2,JUNB,GFAP,PTGS2,ALOX5,HMOX1,LAPTM5,GOLIM4,HSPB1,CEBPA,HLA-DMA,FERMT3,FOS,LCP1,RAC2,PRODH,C1QC,SERPINA1,CLIC1,SOD2,WARS2,SDF2L1,S100A6,HLA-A,B2M,ARC,STEAP2,DDOST,SERPING1	0.729333
GO:0005886	0.249925	1.13228	81.432	86	234	plasma membrane	plasma membrane	APBB1IP,HLA-DRB3,GBP1,GPR3,HLA-E,LDLR,HLA-DOA,CCR1,PLEK,ADAP2,GBP2,SPTBN1,MSLN,LY86,ITGAX,CYBB,HLA-DRA,SPN,CD37,MUC1,HLA-B,FCER2,PIP5K2B,TREM2,SLC7A7,TNFSF13B,CD300LF,PDPN,CD68,HLA-DMB,LAT2,GPR65,TNFRSF1B,SLC16A3,DTNA,HBEGF,LAPTM5,PLAUR,NKG7,LAG3,ABCA1,OSM,CD86,NKD2,CD53,LILRB4,PLAU,HLA-DMA,FERMT3,PARVG,SYK,LCP1,ITGAL,LY96,HLA-DPA1,CYBA,ABCC3,CD44,CLIC1,NTM,PCDH17,ITGB2,TGM2,HLA-DRB4,CD14,ART3,TN…	0.729333
GO:0044464	0.254685	1.20826	229.68	233	660	cell part	cell part	SP110,APBB1IP,HLA-DRB3,CD74,TEAD4,MYBPH,PSMB9,GBP1,BTN3A1,NUSAP1,TLR7,DNAJB1,IFI44L,GPR3,NPAS4,NPL,WARS,ABI3,FOSB,ATF3,HLA-E,IFRD1,IRF1,TMEM149,PARP9,STAT1,LDLR,FCGBP,IFI27,HLA-DOA,KREMEN2,BTN3A2,AIF1,IGLL1,CECR1,CCL5,CCR1,PLEK,ADAP2,GSTT1,ISG20,NR4A3,SPHK1,GBP2,RNASE2,MX1,SPTBN1,PRPH,MSLN,LY86,FYB,KLF4,ITGAX,CYBB,GADD45A,TYMP,ADAMTS1,UNC93B1,HLA-DRA,HAVCR2,LAP3,KIAA0101,PYCARD,SPN,IRF7,CD37,PARP…	0.729333
GO:0000502	0.278747	3.76834	1.044	2	3	proteasome complex	proteasome complex	PSMB9,PSMB8	0.729333
GO:0005765	0.278747	3.76834	1.044	2	3	lysosomal membrane	lysosomal membrane	LAPTM5,HLA-DMA	0.729333
GO:0005788	0.278747	3.76834	1.044	2	3	endoplasmic reticulum lumen	endoplasmic reticulum lumen	PTGS2,SDF2L1	0.729333
GO:0030133	0.278747	3.76834	1.044	2	3	transport vesicle	transport vesicle	STEAP2,BGN	0.729333
GO:0031091	0.278747	3.76834	1.044	2	3	platelet alpha granule	platelet alpha granule	SERPINA1,SERPING1	0.729333
GO:0031093	0.278747	3.76834	1.044	2	3	platelet alpha granule lumen	platelet alpha granule lumen	SERPINA1,SERPING1	0.729333
GO:0031983	0.278747	3.76834	1.044	2	3	vesicle lumen	vesicle lumen	SERPINA1,SERPING1	0.729333
GO:0034362	0.278747	3.76834	1.044	2	3	low-density lipoprotein particle	low-density lipoprotein particle	LDLR,APOC2	0.729333
GO:0060205	0.278747	3.76834	1.044	2	3	cytoplasmic membrane-bounded vesicle lumen	cytoplasmic membrane-bounded vesicle lumen	SERPINA1,SERPING1	0.729333
GO:0005623	0.281102	1.186	230.028	233	661	cell	cell	SP110,APBB1IP,HLA-DRB3,CD74,TEAD4,MYBPH,PSMB9,GBP1,BTN3A1,NUSAP1,TLR7,DNAJB1,IFI44L,GPR3,NPAS4,NPL,WARS,ABI3,FOSB,ATF3,HLA-E,IFRD1,IRF1,TMEM149,PARP9,STAT1,LDLR,FCGBP,IFI27,HLA-DOA,KREMEN2,BTN3A2,AIF1,IGLL1,CECR1,CCL5,CCR1,PLEK,ADAP2,GSTT1,ISG20,NR4A3,SPHK1,GBP2,RNASE2,MX1,SPTBN1,PRPH,MSLN,LY86,FYB,KLF4,ITGAX,CYBB,GADD45A,TYMP,ADAMTS1,UNC93B1,HLA-DRA,HAVCR2,LAP3,KIAA0101,PYCARD,SPN,IRF7,CD37,PARP…	0.729333
GO:0043234	0.296692	1.15225	35.148	38	101	protein complex	protein complex	HLA-DRB3,MYBPH,PSMB9,NPAS4,HLA-E,HLA-DOA,ITGAX,CYBB,HLA-DRA,PYCARD,PSMB8,TAP1,HLA-B,PRKAR1A,IGFBP3,HLA-DMB,PTGS2,OSM,CEBPA,HLA-DMA,FERMT3,SYK,FOS,ITGAL,LY96,HLA-DPA1,CYBA,CLIC1,ITGB2,HLA-DRB4,CD14,ITGB4,HLA-A,C1QB,B2M,HLA-H,IL6,DDOST	0.729333
GO:0030141	0.325558	1.57227	3.828	5	11	secretory granule	secretory granule	VGF,CYBA,SERPINA1,ARC,SERPING1	0.729333
GO:0042598	0.325558	1.57227	3.828	5	11	vesicular fraction	vesicular fraction	OAS2,PTGS2,HMOX1,STEAP2,DDOST	0.729333
GO:0031982	0.344779	1.19217	15.312	17	44	vesicle	vesicle	LDLR,ADAMTS1,VGF,GOLIM4,WAS,ABCA1,NKD2,CYBA,SERPINA1,BDNF,TFRC,OTOF,ARHGDIB,ARC,STEAP2,BGN,SERPING1	0.729333
GO:0001669	0.348	Inf	0.348	1	1	acrosomal vesicle	acrosomal vesicle	ARC	0.729333
GO:0001931	0.348	Inf	0.348	1	1	uropod	uropod	SPN	0.729333
GO:0005641	0.348	Inf	0.348	1	1	nuclear envelope lumen	nuclear envelope lumen	ALOX5	0.729333
GO:0005796	0.348	Inf	0.348	1	1	Golgi lumen	Golgi lumen	GOLIM4	0.729333
GO:0005884	0.348	Inf	0.348	1	1	actin filament	actin filament	LCP1	0.729333
GO:0005896	0.348	Inf	0.348	1	1	interleukin-6 receptor complex	interleukin-6 receptor complex	IL6	0.729333
GO:0005900	0.348	Inf	0.348	1	1	oncostatin-M receptor complex	oncostatin-M receptor complex	OSM	0.729333
GO:0005903	0.348	Inf	0.348	1	1	brush border	brush border	CLIC1	0.729333
GO:0008091	0.348	Inf	0.348	1	1	spectrin	spectrin	SPTBN1	0.729333
GO:0008250	0.348	Inf	0.348	1	1	oligosaccharyltransferase complex	oligosaccharyltransferase complex	DDOST	0.729333
GO:0016363	0.348	Inf	0.348	1	1	nuclear matrix	nuclear matrix	ALOX5	0.729333
GO:0016942	0.348	Inf	0.348	1	1	insulin-like growth factor binding protein complex	insulin-like growth factor binding protein complex	IGFBP3	0.729333
GO:0019814	0.348	Inf	0.348	1	1	immunoglobulin complex	immunoglobulin complex	SYK	0.729333
GO:0019815	0.348	Inf	0.348	1	1	B cell receptor complex	B cell receptor complex	SYK	0.729333
GO:0030140	0.348	Inf	0.348	1	1	trans-Golgi network transport vesicle	trans-Golgi network transport vesicle	STEAP2	0.729333
GO:0030173	0.348	Inf	0.348	1	1	integral to Golgi membrane	integral to Golgi membrane	STEAP2	0.729333
GO:0030666	0.348	Inf	0.348	1	1	endocytic vesicle membrane	endocytic vesicle membrane	LDLR	0.729333
GO:0030669	0.348	Inf	0.348	1	1	clathrin-coated endocytic vesicle membrane	clathrin-coated endocytic vesicle membrane	LDLR	0.729333
GO:0030864	0.348	Inf	0.348	1	1	cortical actin cytoskeleton	cortical actin cytoskeleton	SPTBN1	0.729333
GO:0031228	0.348	Inf	0.348	1	1	intrinsic to Golgi membrane	intrinsic to Golgi membrane	STEAP2	0.729333
GO:0031253	0.348	Inf	0.348	1	1	cell projection membrane	cell projection membrane	PLEK	0.729333
GO:0031254	0.348	Inf	0.348	1	1	trailing edge	trailing edge	SPN	0.729333
GO:0031256	0.348	Inf	0.348	1	1	leading edge membrane	leading edge membrane	PLEK	0.729333
GO:0031430	0.348	Inf	0.348	1	1	M band	M band	SPTBN1	0.729333
GO:0031672	0.348	Inf	0.348	1	1	A band	A band	SPTBN1	0.729333
GO:0032587	0.348	Inf	0.348	1	1	ruffle membrane	ruffle membrane	PLEK	0.729333
GO:0034363	0.348	Inf	0.348	1	1	intermediate-density lipoprotein particle	intermediate-density lipoprotein particle	APOC2	0.729333
GO:0034366	0.348	Inf	0.348	1	1	spherical high-density lipoprotein particle	spherical high-density lipoprotein particle	APOC2	0.729333
GO:0034399	0.348	Inf	0.348	1	1	nuclear periphery	nuclear periphery	ALOX5	0.729333
GO:0042101	0.348	Inf	0.348	1	1	T cell receptor complex	T cell receptor complex	SYK	0.729333
GO:0043197	0.348	Inf	0.348	1	1	dendritic spine	dendritic spine	ARC	0.729333
GO:0045334	0.348	Inf	0.348	1	1	clathrin-coated endocytic vesicle	clathrin-coated endocytic vesicle	LDLR	0.729333
GO:0045335	0.348	Inf	0.348	1	1	phagocytic vesicle	phagocytic vesicle	ABCA1	0.729333
GO:0005912	0.348531	1.88372	2.088	3	6	adherens junction	adherens junction	APBB1IP,PARVG,CD44	0.729333
GO:0070161	0.348531	1.88372	2.088	3	6	anchoring junction	anchoring junction	APBB1IP,PARVG,CD44	0.729333
GO:0005739	0.3585	1.20317	12.528	14	36	mitochondrion	mitochondrion	ADAP2,CYBB,LAP3,KIAA0101,NFS1,OAS2,UCP2,AGXT2L1,CYBA,PRODH,CAPRIN2,SOD2,TGM2,WARS2	0.743311
GO:0005829	0.404627	1.12126	17.748	19	51	cytosol	cytosol	PSMB9,SPHK1,MX1,TYMP,PYCARD,PSMB8,NFS1,NP,ALOX5,HMOX1,PFKFB3,ZFP36,LCP1,BAG3,CLIC1,DOCK2,OTOF,STEAP2,PCP4	0.828114
GO:0031988	0.406728	1.14839	12.876	14	37	membrane-bounded vesicle	membrane-bounded vesicle	LDLR,VGF,GOLIM4,WAS,ABCA1,CYBA,SERPINA1,BDNF,TFRC,ARHGDIB,ARC,STEAP2,BGN,SERPING1	0.828114
GO:0031410	0.424304	1.11746	14.964	16	43	cytoplasmic vesicle	cytoplasmic vesicle	LDLR,ADAMTS1,VGF,GOLIM4,ABCA1,NKD2,CYBA,SERPINA1,BDNF,TFRC,OTOF,ARHGDIB,ARC,STEAP2,BGN,SERPING1	0.851963
GO:0005774	0.433521	1.88031	1.392	2	4	vacuolar membrane	vacuolar membrane	LAPTM5,HLA-DMA	0.851963
GO:0044437	0.433521	1.88031	1.392	2	4	vacuolar part	vacuolar part	LAPTM5,HLA-DMA	0.851963
GO:0044463	0.433521	1.88031	1.392	2	4	cell projection part	cell projection part	PLEK,ARC	0.851963
GO:0005625	0.443525	1.19757	6.264	7	18	soluble fraction	soluble fraction	WARS,PLEK,SPHK1,TNFSF13B,ADM,CLIC1,TNFSF10	0.864109
GO:0005792	0.480978	1.25292	3.48	4	10	microsome	microsome	OAS2,PTGS2,HMOX1,DDOST	0.887884
GO:0044431	0.480978	1.25292	3.48	4	10	Golgi apparatus part	Golgi apparatus part	GOLIM4,HLA-A,B2M,STEAP2	0.887884
GO:0044451	0.480978	1.25292	3.48	4	10	nucleoplasm part	nucleoplasm part	NPAS4,ISG20,CEBPA,FOS	0.887884
GO:0016023	0.497352	1.06206	12.528	13	36	cytoplasmic membrane-bounded vesicle	cytoplasmic membrane-bounded vesicle	LDLR,VGF,GOLIM4,ABCA1,CYBA,SERPINA1,BDNF,TFRC,ARHGDIB,ARC,STEAP2,BGN,SERPING1	0.887884
GO:0044432	0.503739	1.12706	5.568	6	16	endoplasmic reticulum part	endoplasmic reticulum part	PSMB8,TAP1,PTGS2,HLA-DMA,SDF2L1,DDOST	0.887884
GO:0000139	0.568102	1.12558	2.784	3	8	Golgi membrane	Golgi membrane	HLA-A,B2M,STEAP2	0.887884
GO:0005769	0.568102	1.12558	2.784	3	8	early endosome	early endosome	HLA-A,B2M,STEAP2	0.887884
GO:0005882	0.56824	1.25097	1.74	2	5	intermediate filament	intermediate filament	PRPH,GFAP	0.887884
GO:0005938	0.56824	1.25097	1.74	2	5	cell cortex	cell cortex	SPTBN1,SCIN	0.887884
GO:0045111	0.56824	1.25097	1.74	2	5	intermediate filament cytoskeleton	intermediate filament cytoskeleton	PRPH,GFAP	0.887884
GO:0005604	0.569789	1.07171	3.828	4	11	basement membrane	basement membrane	ADAMTS1,SPN,COL4A1,LAMB3	0.887884
GO:0005635	0.569789	1.07171	3.828	4	11	nuclear envelope	nuclear envelope	ALOX5,RAC2,CLIC1,S100A6	0.887884
GO:0045121	0.569789	1.07171	3.828	4	11	membrane raft	membrane raft	LAT2,TNFRSF1B,ABCA1,CD14	0.887884
GO:0044444	0.572118	0.983137	77.604	77	223	cytoplasmic part	cytoplasmic part	MYBPH,PSMB9,TLR7,LDLR,CECR1,ADAP2,SPHK1,RNASE2,MX1,SPTBN1,MSLN,CYBB,TYMP,ADAMTS1,HLA-DRA,LAP3,KIAA0101,PYCARD,CTSC,PSMB8,TAP1,NFS1,OAS2,PIP5K2B,VGF,NP,UCP2,CD68,HLA-DMB,PTGS2,ALOX5,HMOX1,LAPTM5,GOLIM4,PFKFB3,ABCA1,AGXT2L1,NKD2,ZFP36,HLA-DMA,HERC5,LCP1,CREG2,TRIM22,CYBA,PRODH,CD44,BAG3,SERPINA1,CAPRIN2,LST1,CLIC1,CTSH,SOD2,TGM2,WARS2,HHATL,IFI30,SDF2L1,BDNF,DOCK2,HLA-A,SLC15A3,APOC1,TFRC,B2M,GARNL…	0.887884
GO:0044429	0.574776	1.02246	5.916	6	17	mitochondrial part	mitochondrial part	ADAP2,NFS1,UCP2,PRODH,SOD2,WARS2	0.887884
GO:0001891	0.575199	1.87692	0.696	1	2	phagocytic cup	phagocytic cup	LCP1	0.887884
GO:0002102	0.575199	1.87692	0.696	1	2	podosome	podosome	FERMT3	0.887884
GO:0005587	0.575199	1.87692	0.696	1	2	collagen type IV	collagen type IV	COL4A1	0.887884
GO:0005593	0.575199	1.87692	0.696	1	2	FACIT collagen	FACIT collagen	COL9A1	0.887884
GO:0005594	0.575199	1.87692	0.696	1	2	collagen type IX	collagen type IX	COL9A1	0.887884
GO:0005602	0.575199	1.87692	0.696	1	2	complement component C1 complex	complement component C1 complex	C1QB	0.887884
GO:0005771	0.575199	1.87692	0.696	1	2	multivesicular body	multivesicular body	HLA-DMA	0.887884
GO:0005801	0.575199	1.87692	0.696	1	2	cis-Golgi network	cis-Golgi network	GOLIM4	0.887884
GO:0005905	0.575199	1.87692	0.696	1	2	coated pit	coated pit	LDLR	0.887884
GO:0005952	0.575199	1.87692	0.696	1	2	cAMP-dependent protein kinase complex	cAMP-dependent protein kinase complex	PRKAR1A	0.887884
GO:0008385	0.575199	1.87692	0.696	1	2	IkappaB kinase complex	IkappaB kinase complex	PYCARD	0.887884
GO:0016605	0.575199	1.87692	0.696	1	2	PML body	PML body	ISG20	0.887884
GO:0030175	0.575199	1.87692	0.696	1	2	filopodium	filopodium	PDPN	0.887884
GO:0030935	0.575199	1.87692	0.696	1	2	sheet-forming collagen	sheet-forming collagen	COL4A1	0.887884
GO:0031594	0.575199	1.87692	0.696	1	2	neuromuscular junction	neuromuscular junction	PRKAR1A	0.887884
GO:0009986	0.577517	1.00909	6.96	7	20	cell surface	cell surface	ITGAX,SPN,HBEGF,PLAUR,HSPB1,LAG3,CD44	0.887884
GO:0005624	0.598954	0.967199	15.312	15	44	membrane fraction	membrane fraction	PLEK,SPHK1,OAS2,HLA-B,CD68,PTGS2,SLC16A3,HMOX1,ABCA1,RAC2,ABCC3,CLIC1,OTOF,STEAP2,DDOST	0.91462
GO:0005626	0.641048	0.932927	15.66	15	45	insoluble fraction	insoluble fraction	PLEK,SPHK1,OAS2,HLA-B,CD68,PTGS2,SLC16A3,HMOX1,ABCA1,RAC2,ABCC3,CLIC1,OTOF,STEAP2,DDOST	0.968985
GO:0005654	0.643766	0.935547	5.22	5	15	nucleoplasm	nucleoplasm	NPAS4,ISG20,IFI16,CEBPA,FOS	0.968985
GO:0005743	0.659288	0.936047	3.132	3	9	mitochondrial inner membrane	mitochondrial inner membrane	UCP2,PRODH,SOD2	0.968985
GO:0009897	0.659288	0.936047	3.132	3	9	external side of plasma membrane	external side of plasma membrane	ITGAX,SPN,LAG3	0.968985
GO:0019866	0.659288	0.936047	3.132	3	9	organelle inner membrane	organelle inner membrane	UCP2,PRODH,SOD2	0.968985
GO:0042995	0.684777	0.887877	10.788	10	31	cell projection	cell projection	APBB1IP,ABI3,PLEK,SPN,PDPN,S100A11,LCP1,CLIC1,S100A6,ARC	0.968985
GO:0015629	0.707414	0.848722	5.568	5	16	actin cytoskeleton	actin cytoskeleton	MYBPH,SPTBN1,WAS,FERMT3,LCP1	0.968985
GO:0000267	0.715617	0.881302	20.532	19	59	cell fraction	cell fraction	WARS,PLEK,SPHK1,OAS2,HLA-B,TNFSF13B,CD68,PTGS2,SLC16A3,ADM,HMOX1,ABCA1,RAC2,ABCC3,CLIC1,TNFSF10,OTOF,STEAP2,DDOST	0.968985
GO:0031090	0.720854	0.863047	14.268	13	41	organelle membrane	organelle membrane	TLR7,LDLR,UCP2,ALOX5,LAPTM5,WAS,HLA-DMA,PRODH,SOD2,HLA-A,B2M,STEAP2,DDOST	0.968985
GO:0005798	0.723425	0.936538	1.044	1	3	Golgi-associated vesicle	Golgi-associated vesicle	STEAP2	0.968985
GO:0005859	0.723425	0.936538	1.044	1	3	muscle myosin complex	muscle myosin complex	MYBPH	0.968985
GO:0005863	0.723425	0.936538	1.044	1	3	striated muscle thick filament	striated muscle thick filament	MYBPH	0.968985
GO:0014069	0.723425	0.936538	1.044	1	3	postsynaptic density	postsynaptic density	ARC	0.968985
GO:0016460	0.723425	0.936538	1.044	1	3	myosin II complex	myosin II complex	MYBPH	0.968985
GO:0016604	0.723425	0.936538	1.044	1	3	nuclear body	nuclear body	ISG20	0.968985
GO:0030662	0.723425	0.936538	1.044	1	3	coated vesicle membrane	coated vesicle membrane	LDLR	0.968985
GO:0030665	0.723425	0.936538	1.044	1	3	clathrin coated vesicle membrane	clathrin coated vesicle membrane	LDLR	0.968985
GO:0030863	0.723425	0.936538	1.044	1	3	cortical cytoskeleton	cortical cytoskeleton	SPTBN1	0.968985
GO:0031970	0.723425	0.936538	1.044	1	3	organelle envelope lumen	organelle envelope lumen	ALOX5	0.968985
GO:0032982	0.723425	0.936538	1.044	1	3	myosin filament	myosin filament	MYBPH	0.968985
GO:0012505	0.728531	0.845708	11.136	10	32	endomembrane system	endomembrane system	LDLR,ALOX5,WAS,RAC2,CLIC1,S100A6,HLA-A,B2M,STEAP2,DDOST	0.968985
GO:0044433	0.735707	0.800664	3.48	3	10	cytoplasmic vesicle part	cytoplasmic vesicle part	LDLR,SERPINA1,SERPING1	0.968985
GO:0031967	0.737458	0.827404	9.048	8	26	organelle envelope	organelle envelope	ADAP2,UCP2,ALOX5,RAC2,PRODH,CLIC1,SOD2,S100A6	0.968985
GO:0031975	0.737458	0.827404	9.048	8	26	envelope	envelope	ADAP2,UCP2,ALOX5,RAC2,PRODH,CLIC1,SOD2,S100A6	0.968985
GO:0016021	0.766466	0.901786	97.092	93	279	integral to membrane	integral to membrane	HLA-DRB3,CD74,BTN3A1,TLR7,GPR3,HLA-E,TMEM149,LDLR,IFI27,HLA-DOA,KREMEN2,BTN3A2,CCR1,ITGAX,CYBB,UNC93B1,HLA-DRA,HAVCR2,SPN,CD37,MUC1,C11orf75,TAP1,HLA-B,FCER2,CCDC109B,TREM2,SLC7A7,HCST,C5orf40,TNFSF13B,UCP2,CD300LF,PDPN,CD68,HLA-DMB,LAT2,GPR65,TNFRSF1B,SLC16A3,HBEGF,LAPTM5,GOLIM4,PLAUR,NKG7,LAG3,ABCA1,OSM,CD86,CD53,LILRB4,HLA-DMA,GGT7,ITGAL,LY96,HLA-DPA1,CYBA,ABCC3,CD44,LST1,CLIC1,EMP3,PCDH17,ITG…	0.992425
GO:0005794	0.768125	0.807206	11.484	10	33	Golgi apparatus	Golgi apparatus	CECR1,MSLN,GOLIM4,CREG2,TRIM22,CD44,LST1,HLA-A,B2M,STEAP2	0.992425
GO:0031224	0.769797	0.900602	99.18	95	285	intrinsic to membrane	intrinsic to membrane	HLA-DRB3,CD74,BTN3A1,TLR7,GPR3,HLA-E,TMEM149,LDLR,IFI27,HLA-DOA,KREMEN2,BTN3A2,CCR1,MSLN,ITGAX,CYBB,UNC93B1,HLA-DRA,HAVCR2,SPN,CD37,MUC1,C11orf75,TAP1,HLA-B,FCER2,CCDC109B,TREM2,SLC7A7,HCST,C5orf40,TNFSF13B,UCP2,CD300LF,PDPN,CD68,HLA-DMB,LAT2,GPR65,TNFRSF1B,SLC16A3,HBEGF,LAPTM5,GOLIM4,PLAUR,NKG7,LAG3,ABCA1,OSM,CD86,CD53,LILRB4,HLA-DMA,GGT7,ITGAL,LY96,HLA-DPA1,CYBA,ABCC3,CD44,LST1,CLIC1,NTM,EMP3,P…	0.992425
GO:0044420	0.797337	0.743529	7.308	6	21	extracellular matrix part	extracellular matrix part	ADAMTS1,SPN,COL4A1,LAMB3,COL9A1,LUM	0.992425
GO:0005770	0.82006	0.623077	1.392	1	4	late endosome	late endosome	HLA-DMA	0.992425
GO:0005819	0.82006	0.623077	1.392	1	4	spindle	spindle	HSPB1	0.992425
GO:0016459	0.82006	0.623077	1.392	1	4	myosin complex	myosin complex	MYBPH	0.992425
GO:0030425	0.82006	0.623077	1.392	1	4	dendrite	dendrite	ARC	0.992425
GO:0030934	0.82006	0.623077	1.392	1	4	anchoring collagen	anchoring collagen	COL9A1	0.992425
GO:0044448	0.82006	0.623077	1.392	1	4	cell cortex part	cell cortex part	SPTBN1	0.992425
GO:0045211	0.82006	0.623077	1.392	1	4	postsynaptic membrane	postsynaptic membrane	ARC	0.992425
GO:0005740	0.825795	0.676335	5.22	4	15	mitochondrial envelope	mitochondrial envelope	ADAP2,UCP2,PRODH,SOD2	0.992425
GO:0012506	0.829337	0.621622	2.784	2	8	vesicle membrane	vesicle membrane	LDLR,WAS	0.992425
GO:0030135	0.829337	0.621622	2.784	2	8	coated vesicle	coated vesicle	LDLR,STEAP2	0.992425
GO:0030136	0.829337	0.621622	2.784	2	8	clathrin-coated vesicle	clathrin-coated vesicle	LDLR,STEAP2	0.992425
GO:0005581	0.847423	0.620155	4.176	3	12	collagen	collagen	COL4A1,COL9A1,LUM	0.992425
GO:0016323	0.847423	0.620155	4.176	3	12	basolateral plasma membrane	basolateral plasma membrane	APBB1IP,PARVG,CD44	0.992425
GO:0043228	0.858351	0.787186	28.884	25	83	non-membrane-bounded organelle	non-membrane-bounded organelle	APBB1IP,MYBPH,NUSAP1,DNAJB1,ATF3,STAT1,SPTBN1,PRPH,KLF4,S100A4,IFI16,JUNB,GFAP,HMOX1,HSPB1,WAS,FERMT3,PARVG,FOS,LCP1,C1QC,DOCK2,ARHGDIB,SCIN,ARC	0.992425
GO:0043232	0.858351	0.787186	28.884	25	83	intracellular non-membrane-bounded organelle	intracellular non-membrane-bounded organelle	APBB1IP,MYBPH,NUSAP1,DNAJB1,ATF3,STAT1,SPTBN1,PRPH,KLF4,S100A4,IFI16,JUNB,GFAP,HMOX1,HSPB1,WAS,FERMT3,PARVG,FOS,LCP1,C1QC,DOCK2,ARHGDIB,SCIN,ARC	0.992425
GO:0005783	0.861724	0.744891	18.096	15	52	endoplasmic reticulum	endoplasmic reticulum	PSMB8,TAP1,OAS2,PIP5K2B,PTGS2,HMOX1,HLA-DMA,CREG2,CTSH,HHATL,SDF2L1,APOC1,OTOF,MOXD1,DDOST	0.992425
GO:0044425	0.865675	0.851773	109.62	103	315	membrane part	membrane part	APBB1IP,HLA-DRB3,CD74,BTN3A1,TLR7,GPR3,HLA-E,TMEM149,LDLR,IFI27,HLA-DOA,KREMEN2,BTN3A2,CCR1,PLEK,MSLN,ITGAX,CYBB,UNC93B1,HLA-DRA,HAVCR2,SPN,CD37,MUC1,C11orf75,TAP1,HLA-B,FCER2,CCDC109B,TREM2,SLC7A7,HCST,C5orf40,TNFSF13B,UCP2,CD300LF,PDPN,CD68,HLA-DMB,LAT2,GPR65,TNFRSF1B,SLC16A3,DTNA,HBEGF,LAPTM5,GOLIM4,PLAUR,NKG7,LAG3,ABCA1,OSM,CD86,CD53,LILRB4,HLA-DMA,PARVG,SYK,GGT7,LCP1,ITGAL,LY96,HLA-DPA1,CYBA…	0.992425
GO:0044430	0.8688	0.691964	11.484	9	33	cytoskeletal part	cytoskeletal part	MYBPH,NUSAP1,SPTBN1,PRPH,GFAP,HSPB1,FERMT3,LCP1,ARC	0.992425
GO:0000785	0.883015	0.466346	1.74	1	5	chromatin	chromatin	JUNB	0.992425
GO:0005583	0.883015	0.466346	1.74	1	5	fibrillar collagen	fibrillar collagen	LUM	0.992425
GO:0019898	0.883015	0.466346	1.74	1	5	extrinsic to membrane	extrinsic to membrane	PLAUR	0.992425
GO:0031965	0.883015	0.466346	1.74	1	5	nuclear membrane	nuclear membrane	ALOX5	0.992425
GO:0034707	0.883015	0.466346	1.74	1	5	chloride channel complex	chloride channel complex	CLIC1	0.992425
GO:0031966	0.886054	0.556977	4.524	3	13	mitochondrial membrane	mitochondrial membrane	UCP2,PRODH,SOD2	0.992425
GO:0048471	0.886054	0.556977	4.524	3	13	perinuclear region of cytoplasm	perinuclear region of cytoplasm	HERC5,TFRC,GARNL4	0.992425
GO:0030054	0.895679	0.615686	8.352	6	24	cell junction	cell junction	APBB1IP,DTNA,PARVG,CD44,OTOF,ARC	0.992425
GO:0031012	0.912668	0.665936	15.66	12	45	extracellular matrix	extracellular matrix	ADAMTS1,SPN,EFEMP1,COL4A1,TIMP1,LAMB3,ANGPTL4,COL9A1,CD44,SERPINA1,LUM,BGN	0.992425
GO:0030017	0.913476	0.464286	3.48	2	10	sarcomere	sarcomere	MYBPH,SPTBN1	0.992425
GO:0005578	0.917617	0.650065	14.616	11	42	proteinaceous extracellular matrix	proteinaceous extracellular matrix	ADAMTS1,SPN,EFEMP1,COL4A1,TIMP1,LAMB3,ANGPTL4,COL9A1,SERPINA1,LUM,BGN	0.992425
GO:0031300	0.923999	0.372308	2.088	1	6	intrinsic to organelle membrane	intrinsic to organelle membrane	STEAP2	0.992425
GO:0031301	0.923999	0.372308	2.088	1	6	integral to organelle membrane	integral to organelle membrane	STEAP2	0.992425
GO:0016020	0.932358	0.804602	132.24	123	380	membrane	membrane	APBB1IP,HLA-DRB3,CD74,GBP1,BTN3A1,TLR7,GPR3,HLA-E,TMEM149,LDLR,FCGBP,IFI27,HLA-DOA,KREMEN2,BTN3A2,IGLL1,CCR1,PLEK,ADAP2,GBP2,SPTBN1,MSLN,LY86,ITGAX,CYBB,UNC93B1,HLA-DRA,HAVCR2,SPN,CD37,MUC1,C11orf75,TAP1,OAS2,HLA-B,FCER2,CCDC109B,PIP5K2B,TREM2,SLC7A7,HCST,C5orf40,TNFSF13B,UCP2,CD300LF,PDPN,CD68,HLA-DMB,LAT2,GPR65,PTGS2,TNFRSF1B,ALOX5,SLC16A3,DTNA,HBEGF,LAPTM5,GOLIM4,PLAUR,WAS,NKG7,LAG3,ABCA1,OSM,…	0.992425
GO:0030016	0.939154	0.41184	3.828	2	11	myofibril	myofibril	MYBPH,SPTBN1	0.992425
GO:0005856	0.94123	0.648955	19.836	15	57	cytoskeleton	cytoskeleton	APBB1IP,MYBPH,NUSAP1,SPTBN1,PRPH,GFAP,HSPB1,WAS,FERMT3,PARVG,LCP1,DOCK2,ARHGDIB,SCIN,ARC	0.992425
GO:0005874	0.95066	0.309615	2.436	1	7	microtubule	microtubule	NUSAP1	0.992425
GO:0030659	0.95066	0.309615	2.436	1	7	cytoplasmic vesicle membrane	cytoplasmic vesicle membrane	LDLR	0.992425
GO:0045202	0.956006	0.460117	6.96	4	20	synapse	synapse	PRKAR1A,DTNA,OTOF,ARC	0.992425
GO:0043292	0.957501	0.369884	4.176	2	12	contractile fiber	contractile fiber	MYBPH,SPTBN1	0.992425
GO:0044449	0.957501	0.369884	4.176	2	12	contractile fiber part	contractile fiber part	MYBPH,SPTBN1	0.992425
GO:0005694	0.967992	0.264835	2.784	1	8	chromosome	chromosome	JUNB	0.992425
GO:0042470	0.967992	0.264835	2.784	1	8	melanosome	melanosome	TFRC	0.992425
GO:0044427	0.967992	0.264835	2.784	1	8	chromosomal part	chromosomal part	JUNB	0.992425
GO:0048770	0.967992	0.264835	2.784	1	8	pigment granule	pigment granule	TFRC	0.992425
GO:0015630	0.970491	0.335556	4.524	2	13	microtubule cytoskeleton	microtubule cytoskeleton	NUSAP1,HSPB1	0.992425
GO:0005789	0.979251	0.23125	3.132	1	9	endoplasmic reticulum membrane	endoplasmic reticulum membrane	DDOST	0.992425
GO:0042175	0.979251	0.23125	3.132	1	9	nuclear envelope-endoplasmic reticulum network	nuclear envelope-endoplasmic reticulum network	DDOST	0.992425
GO:0044445	0.979251	0.23125	3.132	1	9	cytosolic part	cytosolic part	PYCARD	0.992425
GO:0044456	0.986559	0.205128	3.48	1	10	synapse part	synapse part	ARC	0.994373
GO:0034702	0.9913	0.184231	3.828	1	11	ion channel complex	ion channel complex	CLIC1	0.994373
GO:0043005	0.994373	0.167133	4.176	1	12	neuron projection	neuron projection	ARC	0.994373

## Sheet: VAR88_MF
GOMFID	Pvalue	OddsRatio	ExpCount	Count	Size	Term	GOName	GOgenes	pFDR
GO:0003823	0.0147457	Inf	1.39943	4	4	antigen binding	antigen binding	MSLN,LAG3,LILRB4,FCN1	0.663997
GO:0032393	0.0147457	Inf	1.39943	4	4	MHC class I receptor activity	MHC class I receptor activity	HLA-E,HLA-B,HLA-A,HLA-H	0.663997
GO:0042287	0.0147457	Inf	1.39943	4	4	MHC protein binding	MHC protein binding	CD74,PSMB8,LAG3,HLA-DMA	0.663997
GO:0046983	0.0184369	2.37629	10.1459	16	29	protein dimerization activity	protein dimerization activity	NPAS4,FOSB,ATF3,PLEK,APOC2,CYBB,PYCARD,TAP1,NFS1,JUNB,CEBPA,S100A11,FOS,CYBA,S100A6,C1QB	0.663997
GO:0004871	0.0215408	1.5254	45.4816	56	130	signal transducer activity	signal transducer activity	SP110,HLA-DRB3,TLR7,GPR3,NPAS4,HLA-E,STAT1,LDLR,HLA-DOA,CCL5,CCR1,NR4A3,ITGAX,HLA-DRA,IL18BP,SPN,IL1RN,HLA-B,FCER2,PIP5K2B,TREM2,CD300LF,GPR65,TNFRSF1B,HBEGF,HMOX1,PLAUR,LAG3,ABCA1,CD86,LILRB4,SYK,ITGAL,LY96,HLA-DPA1,CD44,ITGB2,HLA-DRB4,CD14,APLNR,NMUR2,ITGB4,HLA-A,RGS10,GPR183,TFRC,LGALS9,DARC,HLA-H,FCGR1C,TFG,RGS2,RGS16,C5AR1,TYROBP,APOL3	0.663997
GO:0060089	0.0215408	1.5254	45.4816	56	130	molecular transducer activity	molecular transducer activity	SP110,HLA-DRB3,TLR7,GPR3,NPAS4,HLA-E,STAT1,LDLR,HLA-DOA,CCL5,CCR1,NR4A3,ITGAX,HLA-DRA,IL18BP,SPN,IL1RN,HLA-B,FCER2,PIP5K2B,TREM2,CD300LF,GPR65,TNFRSF1B,HBEGF,HMOX1,PLAUR,LAG3,ABCA1,CD86,LILRB4,SYK,ITGAL,LY96,HLA-DPA1,CD44,ITGB2,HLA-DRB4,CD14,APLNR,NMUR2,ITGB4,HLA-A,RGS10,GPR183,TFRC,LGALS9,DARC,HLA-H,FCGR1C,TFG,RGS2,RGS16,C5AR1,TYROBP,APOL3	0.663997
GO:0032395	0.0218152	9.46281	2.09915	5	6	MHC class II receptor activity	MHC class II receptor activity	HLA-DRB3,HLA-DOA,HLA-DRA,HLA-DPA1,HLA-DRB4	0.663997
GO:0005525	0.0404058	2.85504	5.24788	9	15	GTP binding	GTP binding	GBP1,GBP2,MX1,GBP4,DOCK8,RAC2,TGM2,MX2,NMUR2	0.663997
GO:0019001	0.0404058	2.85504	5.24788	9	15	guanyl nucleotide binding	guanyl nucleotide binding	GBP1,GBP2,MX1,GBP4,DOCK8,RAC2,TGM2,MX2,NMUR2	0.663997
GO:0032561	0.0404058	2.85504	5.24788	9	15	guanyl ribonucleotide binding	guanyl ribonucleotide binding	GBP1,GBP2,MX1,GBP4,DOCK8,RAC2,TGM2,MX2,NMUR2	0.663997
GO:0003950	0.0424846	Inf	1.04958	3	3	NAD+ ADP-ribosyltransferase activity	NAD+ ADP-ribosyltransferase activity	PARP9,PARP12,ART3	0.663997
GO:0016755	0.0424846	Inf	1.04958	3	3	transferase activity, transferring amino-acyl groups	transferase activity, transferring amino-acyl groups	F13A1,GGT7,TGM2	0.663997
GO:0050662	0.0424846	Inf	1.04958	3	3	coenzyme binding	coenzyme binding	CYBB,NQO1,STEAP2	0.663997
GO:0008083	0.0445668	3.03933	4.54816	8	13	growth factor activity	growth factor activity	LEP,CECR1,TYMP,VGF,HBEGF,OSM,S100A6,BDNF	0.663997
GO:0005057	0.0486916	3.31771	3.84844	7	11	receptor signaling protein activity	receptor signaling protein activity	SP110,STAT1,IL18BP,IL1RN,PIP5K2B,SYK,TYROBP	0.663997
GO:0016757	0.0486916	3.31771	3.84844	7	11	transferase activity, transferring glycosyl groups	transferase activity, transferring glycosyl groups	PARP9,TYMP,PARP12,NP,ART3,ALG1L,DDOST	0.663997
GO:0070851	0.0533115	7.53909	1.74929	4	5	growth factor receptor binding	growth factor receptor binding	TYMP,IL1RN,HBEGF,IL6	0.663997
GO:0048037	0.0546163	4.72107	2.44901	5	7	cofactor binding	cofactor binding	CYBB,NFS1,NQO1,AGXT2L1,STEAP2	0.663997
GO:0004872	0.0634516	1.44928	32.8867	40	94	receptor activity	receptor activity	HLA-DRB3,TLR7,GPR3,HLA-E,LDLR,HLA-DOA,CCR1,NR4A3,ITGAX,HLA-DRA,SPN,HLA-B,FCER2,TREM2,CD300LF,GPR65,TNFRSF1B,HBEGF,PLAUR,LAG3,ABCA1,CD86,LILRB4,ITGAL,LY96,HLA-DPA1,CD44,ITGB2,HLA-DRB4,CD14,APLNR,NMUR2,ITGB4,HLA-A,GPR183,TFRC,DARC,HLA-H,FCGR1C,C5AR1	0.663997
GO:0016563	0.0646718	2.44178	5.59773	9	16	transcription activator activity	transcription activator activity	CHURC1,NPAS4,NR4A3,KLF4,PRRX1,JUNB,SERTAD1,CD86,PRIC285	0.663997
GO:0005102	0.0701386	1.50336	24.8399	31	71	receptor binding	receptor binding	CD74,LEP,CECR1,CCL5,TYMP,IL18BP,CCL26,IL1RN,PSMB8,CXCL10,FCER2,STC1,VGF,TNFSF13B,SPP1,IL8,ADM,HBEGF,LAG3,OSM,HLA-DMA,SYK,ANGPTL4,PNOC,HAMP,FCN1,S100A6,TNFSF10,BDNF,DOCK2,IL6	0.663997
GO:0016491	0.0902097	1.90213	8.3966	12	24	oxidoreductase activity	oxidoreductase activity	CYBB,PTGS2,NQO1,ALOX5,HMOX1,CYBA,PRODH,SOD2,IFI30,NECAB2,MOXD1,STEAP2	0.663997
GO:0003677	0.0912187	1.48675	21.6912	27	62	DNA binding	DNA binding	SP110,TEAD4,NUSAP1,NPAS4,FOSB,ATF3,IRF1,STAT1,NR4A3,SPHK1,KLF4,IRF7,PRRX1,IFI16,CITED1,JUNB,SERPINA3,CEBPA,ZFP36,ZNF83,FOS,TRIM22,IRF8,PRIC285,AEBP1,AXUD1,IFIH1	0.663997
GO:0000287	0.104655	3.1405	2.79887	5	8	magnesium ion binding	magnesium ion binding	SPHK1,ITGAX,LAP3,SIK1,ITGAL	0.663997
GO:0009055	0.104655	3.1405	2.79887	5	8	electron carrier activity	electron carrier activity	CYBB,NQO1,CYBA,DOCK2,STEAP2	0.663997
GO:0016763	0.104655	3.1405	2.79887	5	8	transferase activity, transferring pentosyl groups	transferase activity, transferring pentosyl groups	PARP9,TYMP,PARP12,NP,ART3	0.663997
GO:0008047	0.105916	1.76587	9.44618	13	27	enzyme activator activity	enzyme activator activity	ADAP2,APOC2,PYCARD,ARHGAP25,IGFBP3,DOCK2,APOC1,GARNL4,CASP1,RGS2,GPSM3,ARHGDIB,RGS16	0.663997
GO:0008415	0.116304	3.76132	2.09915	4	6	acyltransferase activity	acyltransferase activity	F13A1,GGT7,TGM2,ZDHHC11	0.663997
GO:0016746	0.116304	3.76132	2.09915	4	6	transferase activity, transferring acyl groups	transferase activity, transferring acyl groups	F13A1,GGT7,TGM2,ZDHHC11	0.663997
GO:0016747	0.116304	3.76132	2.09915	4	6	transferase activity, transferring acyl groups other than amino-acyl groups	transferase activity, transferring acyl groups other than amino-acyl groups	F13A1,GGT7,TGM2,ZDHHC11	0.663997
GO:0004175	0.118198	1.89451	6.99717	10	20	endopeptidase activity	endopeptidase activity	PSMB9,ADAMTS1,PYCARD,CTSC,PSMB8,F12,C2,PLAU,CTSH,CASP1	0.663997
GO:0003810	0.122078	Inf	0.699717	2	2	protein-glutamine gamma-glutamyltransferase activity	protein-glutamine gamma-glutamyltransferase activity	F13A1,TGM2	0.663997
GO:0004298	0.122078	Inf	0.699717	2	2	threonine-type endopeptidase activity	threonine-type endopeptidase activity	PSMB9,PSMB8	0.663997
GO:0004812	0.122078	Inf	0.699717	2	2	aminoacyl-tRNA ligase activity	aminoacyl-tRNA ligase activity	WARS,WARS2	0.663997
GO:0004830	0.122078	Inf	0.699717	2	2	tryptophan-tRNA ligase activity	tryptophan-tRNA ligase activity	WARS,WARS2	0.663997
GO:0005062	0.122078	Inf	0.699717	2	2	hematopoietin/interferon-class (D200-domain) cytokine receptor signal transducer activity	hematopoietin/interferon-class (D200-domain) cytokine receptor signal transducer activity	SP110,STAT1	0.663997
GO:0005319	0.122078	Inf	0.699717	2	2	lipid transporter activity	lipid transporter activity	ABCA1,APOL3	0.663997
GO:0008656	0.122078	Inf	0.699717	2	2	caspase activator activity	caspase activator activity	PYCARD,CASP1	0.663997
GO:0010843	0.122078	Inf	0.699717	2	2	promoter binding	promoter binding	CEBPA,FOS	0.663997
GO:0015026	0.122078	Inf	0.699717	2	2	coreceptor activity	coreceptor activity	CD86,LY96	0.663997
GO:0016175	0.122078	Inf	0.699717	2	2	superoxide-generating NADPH oxidase activity	superoxide-generating NADPH oxidase activity	CYBB,CYBA	0.663997
GO:0016701	0.122078	Inf	0.699717	2	2	oxidoreductase activity, acting on single donors with incorporation of molecular oxygen	oxidoreductase activity, acting on single donors with incorporation of molecular oxygen	PTGS2,ALOX5	0.663997
GO:0016702	0.122078	Inf	0.699717	2	2	oxidoreductase activity, acting on single donors with incorporation of molecular oxygen, incorporation of two atoms of oxygen	oxidoreductase activity, acting on single donors with incorporation of molecular oxygen, incorporation of two atoms of oxygen	PTGS2,ALOX5	0.663997
GO:0016875	0.122078	Inf	0.699717	2	2	ligase activity, forming carbon-oxygen bonds	ligase activity, forming carbon-oxygen bonds	WARS,WARS2	0.663997
GO:0016876	0.122078	Inf	0.699717	2	2	ligase activity, forming aminoacyl-tRNA and related compounds	ligase activity, forming aminoacyl-tRNA and related compounds	WARS,WARS2	0.663997
GO:0030545	0.122078	Inf	0.699717	2	2	receptor regulator activity	receptor regulator activity	IL18BP,IL1RN	0.663997
GO:0030547	0.122078	Inf	0.699717	2	2	receptor inhibitor activity	receptor inhibitor activity	IL18BP,IL1RN	0.663997
GO:0042288	0.122078	Inf	0.699717	2	2	MHC class I protein binding	MHC class I protein binding	PSMB8,HLA-DMA	0.663997
GO:0042289	0.122078	Inf	0.699717	2	2	MHC class II protein binding	MHC class II protein binding	CD74,LAG3	0.663997
GO:0043178	0.122078	Inf	0.699717	2	2	alcohol binding	alcohol binding	ADAP2,APOC1	0.663997
GO:0043325	0.122078	Inf	0.699717	2	2	phosphatidylinositol-3,4-bisphosphate binding	phosphatidylinositol-3,4-bisphosphate binding	PLEK,ADAP2	0.663997
GO:0048019	0.122078	Inf	0.699717	2	2	receptor antagonist activity	receptor antagonist activity	IL18BP,IL1RN	0.663997
GO:0048154	0.122078	Inf	0.699717	2	2	S100 beta binding	S100 beta binding	S100A11,S100A6	0.663997
GO:0050660	0.122078	Inf	0.699717	2	2	FAD binding	FAD binding	CYBB,STEAP2	0.663997
GO:0050664	0.122078	Inf	0.699717	2	2	oxidoreductase activity, acting on NADH or NADPH, with oxygen as acceptor	oxidoreductase activity, acting on NADH or NADPH, with oxygen as acceptor	CYBB,CYBA	0.663997
GO:0051213	0.122078	Inf	0.699717	2	2	dioxygenase activity	dioxygenase activity	PTGS2,ALOX5	0.663997
GO:0070003	0.122078	Inf	0.699717	2	2	threonine-type peptidase activity	threonine-type peptidase activity	PSMB9,PSMB8	0.663997
GO:0042803	0.135772	1.89076	6.29745	9	18	protein homodimerization activity	protein homodimerization activity	PLEK,APOC2,PYCARD,TAP1,NFS1,CEBPA,S100A11,S100A6,C1QB	0.663997
GO:0003676	0.144774	1.3363	27.289	32	78	nucleic acid binding	nucleic acid binding	SP110,TEAD4,NUSAP1,TLR7,NPAS4,FOSB,ATF3,IRF1,STAT1,ISG20,NR4A3,SPHK1,RNASE2,KLF4,IRF7,PARP12,OAS2,PRRX1,IFI16,CITED1,JUNB,SERPINA3,CEBPA,ZFP36,ZNF83,FOS,TRIM22,IRF8,PRIC285,AEBP1,AXUD1,IFIH1	0.663997
GO:0046982	0.146634	2.26058	3.84844	6	11	protein heterodimerization activity	protein heterodimerization activity	NPAS4,APOC2,CYBB,TAP1,FOS,CYBA	0.663997
GO:0043565	0.156456	1.88703	5.59773	8	16	sequence-specific DNA binding	sequence-specific DNA binding	FOSB,ATF3,IRF1,NR4A3,PRRX1,JUNB,CEBPA,FOS	0.663997
GO:0042802	0.161798	1.46818	13.6445	17	39	identical protein binding	identical protein binding	CD74,ATF3,PLEK,APOC2,PYCARD,S100A4,TAP1,NFS1,PFKFB3,HSPB1,WAS,CEBPA,S100A11,LCP1,S100A6,C1QB,TFG	0.663997
GO:0005529	0.170035	2.35021	3.14873	5	9	sugar binding	sugar binding	FCER2,NPTX2,FCN1,LGALS9,SIGLEC10	0.663997
GO:0008233	0.17402	1.53819	10.1459	13	29	peptidase activity	peptidase activity	PSMB9,ADAMTS1,LAP3,PYCARD,CTSC,PSMB8,F12,C2,PLAU,SERPINA1,CTSH,AEBP1,CASP1	0.663997
GO:0030695	0.178986	1.59909	8.3966	11	24	GTPase regulator activity	GTPase regulator activity	ADAP2,ARHGAP25,WAS,DOCK8,DOCK2,GARNL4,RGS2,GPSM3,ARHGDIB,RGS16,CYTH4	0.663997
GO:0060589	0.178986	1.59909	8.3966	11	24	nucleoside-triphosphatase regulator activity	nucleoside-triphosphatase regulator activity	ADAP2,ARHGAP25,WAS,DOCK8,DOCK2,GARNL4,RGS2,GPSM3,ARHGDIB,RGS16,CYTH4	0.663997
GO:0042277	0.181034	1.88333	4.89802	7	14	peptide binding	peptide binding	CCR1,MSLN,PSMB8,HLA-DMA,NMUR2,DARC,C5AR1	0.663997
GO:0005126	0.18205	1.6979	6.64731	9	19	cytokine receptor binding	cytokine receptor binding	CCL5,CCL26,IL1RN,CXCL10,TNFSF13B,IL8,OSM,TNFSF10,IL6	0.663997
GO:0030528	0.186844	1.3232	21.3414	25	61	transcription regulator activity	transcription regulator activity	CHURC1,TEAD4,NPAS4,FOSB,ATF3,IRF1,STAT1,NR4A3,KLF4,IRF7,PRRX1,IFI16,CITED1,JUNB,SERTAD1,CD86,CEBPA,ZNF83,FOS,TRIM22,IRF8,NMI,PRIC285,AEBP1,AXUD1	0.663997
GO:0004197	0.198554	2.50206	2.44901	4	7	cysteine-type endopeptidase activity	cysteine-type endopeptidase activity	PYCARD,CTSC,CTSH,CASP1	0.663997
GO:0008234	0.198554	2.50206	2.44901	4	7	cysteine-type peptidase activity	cysteine-type peptidase activity	PYCARD,CTSC,CTSH,CASP1	0.663997
GO:0004888	0.206436	1.30378	20.6416	24	59	transmembrane receptor activity	transmembrane receptor activity	HLA-DRB3,TLR7,GPR3,HLA-E,LDLR,HLA-DOA,CCR1,HLA-DRA,SPN,HLA-B,GPR65,TNFRSF1B,LAG3,HLA-DPA1,HLA-DRB4,CD14,APLNR,NMUR2,HLA-A,GPR183,TFRC,DARC,HLA-H,C5AR1	0.663997
GO:0003700	0.207507	1.36454	15.0439	18	43	transcription factor activity	transcription factor activity	TEAD4,FOSB,ATF3,IRF1,STAT1,NR4A3,KLF4,IRF7,PRRX1,CITED1,JUNB,CEBPA,ZNF83,FOS,TRIM22,IRF8,AEBP1,AXUD1	0.663997
GO:0005096	0.209783	1.67364	5.94759	8	17	GTPase activator activity	GTPase activator activity	ADAP2,ARHGAP25,DOCK2,GARNL4,RGS2,GPSM3,ARHGDIB,RGS16	0.663997
GO:0003723	0.210614	1.87967	4.1983	6	12	RNA binding	RNA binding	TLR7,ISG20,OAS2,ZFP36,PRIC285,IFIH1	0.663997
GO:0003924	0.210614	1.87967	4.1983	6	12	GTPase activity	GTPase activity	GBP1,GBP2,MX1,GBP4,RAC2,MX2	0.663997
GO:0017076	0.212303	1.26941	24.4901	28	70	purine nucleotide binding	purine nucleotide binding	GBP1,WARS,SPHK1,GBP2,MX1,CYBB,PSMB8,TAP1,OAS2,PIP5K2B,PRKAR1A,GBP4,SIK1,PFKFB3,DOCK8,ABCA1,HLA-DMA,SYK,RAC2,ABCC3,PRIC285,TGM2,WARS2,MX2,NMUR2,IFIH1,HSPA6,STEAP2	0.663997
GO:0003704	0.234286	2.80943	1.74929	3	5	specific RNA polymerase II transcription factor activity	specific RNA polymerase II transcription factor activity	IRF7,CEBPA,FOS	0.663997
GO:0003713	0.234286	2.80943	1.74929	3	5	transcription coactivator activity	transcription coactivator activity	PRRX1,JUNB,PRIC285	0.663997
GO:0016651	0.234286	2.80943	1.74929	3	5	oxidoreductase activity, acting on NADH or NADPH	oxidoreductase activity, acting on NADH or NADPH	CYBB,NQO1,CYBA	0.663997
GO:0035091	0.234286	2.80943	1.74929	3	5	phosphoinositide binding	phosphoinositide binding	PLEK,ADAP2,SCIN	0.663997
GO:0000166	0.241011	1.23691	24.8399	28	71	nucleotide binding	nucleotide binding	GBP1,WARS,SPHK1,GBP2,MX1,CYBB,PSMB8,TAP1,OAS2,PIP5K2B,PRKAR1A,GBP4,SIK1,PFKFB3,DOCK8,ABCA1,HLA-DMA,SYK,RAC2,ABCC3,PRIC285,TGM2,WARS2,MX2,NMUR2,IFIH1,HSPA6,STEAP2	0.663997
GO:0070011	0.24258	1.41383	9.79603	12	28	peptidase activity, acting on L-amino acid peptides	peptidase activity, acting on L-amino acid peptides	PSMB9,ADAMTS1,LAP3,PYCARD,CTSC,PSMB8,F12,C2,PLAU,CTSH,AEBP1,CASP1	0.663997
GO:0005543	0.246858	1.87603	3.49858	5	10	phospholipid binding	phospholipid binding	PLEK,ADAP2,ABCA1,APOC1,SCIN	0.663997
GO:0019955	0.246858	1.87603	3.49858	5	10	cytokine binding	cytokine binding	CD74,CCR1,IL18BP,TNFRSF1B,DARC	0.663997
GO:0005125	0.255558	1.44758	8.04674	10	23	cytokine activity	cytokine activity	CCL5,CCL26,IL1RN,CXCL10,TNFSF13B,SPP1,IL8,OSM,TNFSF10,IL6	0.663997
GO:0005509	0.260639	1.24388	20.2918	23	58	calcium ion binding	calcium ion binding	STAT1,LDLR,AIF1,ITGAX,S100A4,EFEMP1,ALOX5,DTNA,NKD2,S100A11,F13A1,LCP1,ITGAL,NPTX2,PCDH17,FCN1,TGM2,S100A6,PVALB,NECAB2,CDH12,OTOF,SCIN	0.663997
GO:0030234	0.269848	1.22749	21.3414	24	61	enzyme regulator activity	enzyme regulator activity	ADAP2,APOC2,PYCARD,ARHGAP25,CXCL10,PRKAR1A,IGFBP3,SERPINA3,WAS,DOCK8,TIMP1,ANGPTL4,SERPINA1,DOCK2,SERPINB1,APOC1,GARNL4,CASP1,RGS2,GPSM3,ARHGDIB,RGS16,CYTH4,SERPING1	0.663997
GO:0005515	0.272182	1.11804	149.739	154	428	protein binding	protein binding	SP110,CD74,MYBPH,LEP,TLR7,DNAJB1,NPAS4,ABI3,FOSB,ATF3,STXBP2,DNAJB5,STAT1,LDLR,FCGBP,KREMEN2,CECR1,CCL5,CCR1,PLEK,ADAP2,APOC2,SPHK1,GADD45B,MX1,SPTBN1,PRPH,MSLN,LY86,FYB,ITGAX,CYBB,GADD45A,TYMP,ADAMTS1,IL18BP,PYCARD,SPN,CCL26,IL1RN,S100A4,VPS41,PSMB8,TAP1,EFEMP1,CXCL10,NFS1,HLA-B,FCER2,STC1,ISG15,PRKAR1A,PRRX1,VGF,IFI16,IGFBP3,HCST,CYR61,TNFSF13B,CITED1,JUNB,F12,GFAP,SPP1,LAT2,IL8,SERPINA3,PTGS2,…	0.663997
GO:0017111	0.274281	1.37966	9.09632	11	26	nucleoside-triphosphatase activity	nucleoside-triphosphatase activity	GBP1,GBP2,MX1,TAP1,GBP4,ABCA1,RAC2,ABCC3,PRIC285,MX2,IFIH1	0.663997
GO:0001637	0.281265	3.73878	1.04958	2	3	G-protein chemoattractant receptor activity	G-protein chemoattractant receptor activity	CCR1,DARC	0.663997
GO:0001727	0.281265	3.73878	1.04958	2	3	lipid kinase activity	lipid kinase activity	SPHK1,PIP5K2B	0.663997
GO:0003727	0.281265	3.73878	1.04958	2	3	single-stranded RNA binding	single-stranded RNA binding	TLR7,ZFP36	0.663997
GO:0004386	0.281265	3.73878	1.04958	2	3	helicase activity	helicase activity	PRIC285,IFIH1	0.663997
GO:0004950	0.281265	3.73878	1.04958	2	3	chemokine receptor activity	chemokine receptor activity	CCR1,DARC	0.663997
GO:0005164	0.281265	3.73878	1.04958	2	3	tumor necrosis factor receptor binding	tumor necrosis factor receptor binding	TNFSF13B,TNFSF10	0.663997
GO:0005518	0.281265	3.73878	1.04958	2	3	collagen binding	collagen binding	CD44,LUM	0.663997
GO:0005546	0.281265	3.73878	1.04958	2	3	phosphatidylinositol-4,5-bisphosphate binding	phosphatidylinositol-4,5-bisphosphate binding	ADAP2,SCIN	0.663997
GO:0008138	0.281265	3.73878	1.04958	2	3	protein tyrosine/serine/threonine phosphatase activity	protein tyrosine/serine/threonine phosphatase activity	DUSP5,DUSP1	0.663997
GO:0008235	0.281265	3.73878	1.04958	2	3	metalloexopeptidase activity	metalloexopeptidase activity	LAP3,AEBP1	0.663997
GO:0008329	0.281265	3.73878	1.04958	2	3	pattern recognition receptor activity	pattern recognition receptor activity	LY96,CD14	0.663997
GO:0008603	0.281265	3.73878	1.04958	2	3	cAMP-dependent protein kinase regulator activity	cAMP-dependent protein kinase regulator activity	CXCL10,PRKAR1A	0.663997
GO:0016504	0.281265	3.73878	1.04958	2	3	peptidase activator activity	peptidase activator activity	PYCARD,CASP1	0.663997
GO:0016505	0.281265	3.73878	1.04958	2	3	apoptotic protease activator activity	apoptotic protease activator activity	PYCARD,CASP1	0.663997
GO:0017017	0.281265	3.73878	1.04958	2	3	MAP kinase tyrosine/serine/threonine phosphatase activity	MAP kinase tyrosine/serine/threonine phosphatase activity	DUSP5,DUSP1	0.663997
GO:0019956	0.281265	3.73878	1.04958	2	3	chemokine binding	chemokine binding	CCR1,DARC	0.663997
GO:0031072	0.281265	3.73878	1.04958	2	3	heat shock protein binding	heat shock protein binding	DNAJB1,DNAJB5	0.663997
GO:0032813	0.281265	3.73878	1.04958	2	3	tumor necrosis factor receptor superfamily binding	tumor necrosis factor receptor superfamily binding	TNFSF13B,TNFSF10	0.663997
GO:0033549	0.281265	3.73878	1.04958	2	3	MAP kinase phosphatase activity	MAP kinase phosphatase activity	DUSP5,DUSP1	0.663997
GO:0043028	0.281265	3.73878	1.04958	2	3	caspase regulator activity	caspase regulator activity	PYCARD,CASP1	0.663997
GO:0046870	0.281265	3.73878	1.04958	2	3	cadmium ion binding	cadmium ion binding	MT1H,MT1G	0.663997
GO:0003702	0.282206	1.60759	4.54816	6	13	RNA polymerase II transcription factor activity	RNA polymerase II transcription factor activity	TEAD4,IRF7,JUNB,CEBPA,FOS,IRF8	0.663997
GO:0003712	0.282206	1.60759	4.54816	6	13	transcription cofactor activity	transcription cofactor activity	ATF3,PRRX1,JUNB,TRIM22,NMI,PRIC285	0.663997
GO:0001653	0.292454	1.87243	2.79887	4	8	peptide receptor activity	peptide receptor activity	CCR1,NMUR2,DARC,C5AR1	0.663997
GO:0005507	0.292454	1.87243	2.79887	4	8	copper ion binding	copper ion binding	MT1H,MT1G,MOXD1,STEAP2	0.663997
GO:0005516	0.292454	1.87243	2.79887	4	8	calmodulin binding	calmodulin binding	SPHK1,SPTBN1,RGS2,RGS16	0.663997
GO:0008528	0.292454	1.87243	2.79887	4	8	peptide receptor activity, G-protein coupled	peptide receptor activity, G-protein coupled	CCR1,NMUR2,DARC,C5AR1	0.663997
GO:0032553	0.320785	1.16807	23.7904	26	68	ribonucleotide binding	ribonucleotide binding	GBP1,WARS,SPHK1,GBP2,MX1,PSMB8,TAP1,OAS2,PIP5K2B,PRKAR1A,GBP4,SIK1,PFKFB3,DOCK8,ABCA1,HLA-DMA,SYK,RAC2,ABCC3,PRIC285,TGM2,WARS2,MX2,NMUR2,IFIH1,HSPA6	0.663997
GO:0032555	0.320785	1.16807	23.7904	26	68	purine ribonucleotide binding	purine ribonucleotide binding	GBP1,WARS,SPHK1,GBP2,MX1,PSMB8,TAP1,OAS2,PIP5K2B,PRKAR1A,GBP4,SIK1,PFKFB3,DOCK8,ABCA1,HLA-DMA,SYK,RAC2,ABCC3,PRIC285,TGM2,WARS2,MX2,NMUR2,IFIH1,HSPA6	0.663997
GO:0004866	0.330378	1.55992	3.84844	5	11	endopeptidase inhibitor activity	endopeptidase inhibitor activity	SERPINA3,TIMP1,SERPINA1,SERPINB1,SERPING1	0.663997
GO:0000175	0.349858	Inf	0.349858	1	1	3'-5'-exoribonuclease activity	3'-5'-exoribonuclease activity	ISG20	0.663997
GO:0001530	0.349858	Inf	0.349858	1	1	lipopolysaccharide binding	lipopolysaccharide binding	LY96	0.663997
GO:0001607	0.349858	Inf	0.349858	1	1	neuromedin U receptor activity	neuromedin U receptor activity	NMUR2	0.663997
GO:0001847	0.349858	Inf	0.349858	1	1	opsonin receptor activity	opsonin receptor activity	CD14	0.663997
GO:0001875	0.349858	Inf	0.349858	1	1	lipopolysaccharide receptor activity	lipopolysaccharide receptor activity	LY96	0.663997
GO:0002054	0.349858	Inf	0.349858	1	1	nucleobase binding	nucleobase binding	NP	0.663997
GO:0002060	0.349858	Inf	0.349858	1	1	purine binding	purine binding	NP	0.663997
GO:0003840	0.349858	Inf	0.349858	1	1	gamma-glutamyltransferase activity	gamma-glutamyltransferase activity	GGT7	0.663997
GO:0003873	0.349858	Inf	0.349858	1	1	6-phosphofructo-2-kinase activity	6-phosphofructo-2-kinase activity	PFKFB3	0.663997
GO:0003955	0.349858	Inf	0.349858	1	1	NAD(P)H dehydrogenase (quinone) activity	NAD(P)H dehydrogenase (quinone) activity	NQO1	0.663997
GO:0003956	0.349858	Inf	0.349858	1	1	NAD(P)+-protein-arginine ADP-ribosyltransferase activity	NAD(P)+-protein-arginine ADP-ribosyltransferase activity	ART3	0.663997
GO:0004051	0.349858	Inf	0.349858	1	1	arachidonate 5-lipoxygenase activity	arachidonate 5-lipoxygenase activity	ALOX5	0.663997
GO:0004143	0.349858	Inf	0.349858	1	1	diacylglycerol kinase activity	diacylglycerol kinase activity	SPHK1	0.663997
GO:0004331	0.349858	Inf	0.349858	1	1	fructose-2,6-bisphosphate 2-phosphatase activity	fructose-2,6-bisphosphate 2-phosphatase activity	PFKFB3	0.663997
GO:0004392	0.349858	Inf	0.349858	1	1	heme oxygenase (decyclizing) activity	heme oxygenase (decyclizing) activity	HMOX1	0.663997
GO:0004500	0.349858	Inf	0.349858	1	1	dopamine beta-monooxygenase activity	dopamine beta-monooxygenase activity	MOXD1	0.663997
GO:0004529	0.349858	Inf	0.349858	1	1	exodeoxyribonuclease activity	exodeoxyribonuclease activity	ISG20	0.663997
GO:0004532	0.349858	Inf	0.349858	1	1	exoribonuclease activity	exoribonuclease activity	ISG20	0.663997
GO:0004536	0.349858	Inf	0.349858	1	1	deoxyribonuclease activity	deoxyribonuclease activity	ISG20	0.663997
GO:0004568	0.349858	Inf	0.349858	1	1	chitinase activity	chitinase activity	CHI3L2	0.663997
GO:0004576	0.349858	Inf	0.349858	1	1	oligosaccharyl transferase activity	oligosaccharyl transferase activity	DDOST	0.663997
GO:0004579	0.349858	Inf	0.349858	1	1	dolichyl-diphosphooligosaccharide-protein glycotransferase activity	dolichyl-diphosphooligosaccharide-protein glycotransferase activity	DDOST	0.663997
GO:0004630	0.349858	Inf	0.349858	1	1	phospholipase D activity	phospholipase D activity	HMOX1	0.663997
GO:0004657	0.349858	Inf	0.349858	1	1	proline dehydrogenase activity	proline dehydrogenase activity	PRODH	0.663997
GO:0004666	0.349858	Inf	0.349858	1	1	prostaglandin-endoperoxide synthase activity	prostaglandin-endoperoxide synthase activity	PTGS2	0.663997
GO:0004726	0.349858	Inf	0.349858	1	1	non-membrane spanning protein tyrosine phosphatase activity	non-membrane spanning protein tyrosine phosphatase activity	DUSP1	0.663997
GO:0004731	0.349858	Inf	0.349858	1	1	purine-nucleoside phosphorylase activity	purine-nucleoside phosphorylase activity	NP	0.663997
GO:0004784	0.349858	Inf	0.349858	1	1	superoxide dismutase activity	superoxide dismutase activity	SOD2	0.663997
GO:0004887	0.349858	Inf	0.349858	1	1	thyroid hormone receptor activity	thyroid hormone receptor activity	NR4A3	0.663997
GO:0004942	0.349858	Inf	0.349858	1	1	anaphylatoxin receptor activity	anaphylatoxin receptor activity	C5AR1	0.663997
GO:0004944	0.349858	Inf	0.349858	1	1	C5a anaphylatoxin receptor activity	C5a anaphylatoxin receptor activity	C5AR1	0.663997
GO:0004998	0.349858	Inf	0.349858	1	1	transferrin receptor activity	transferrin receptor activity	TFRC	0.663997
GO:0005031	0.349858	Inf	0.349858	1	1	tumor necrosis factor receptor activity	tumor necrosis factor receptor activity	TNFRSF1B	0.663997
GO:0005035	0.349858	Inf	0.349858	1	1	death receptor activity	death receptor activity	TNFRSF1B	0.663997
GO:0005080	0.349858	Inf	0.349858	1	1	protein kinase C binding	protein kinase C binding	PLEK	0.663997
GO:0005086	0.349858	Inf	0.349858	1	1	ARF guanyl-nucleotide exchange factor activity	ARF guanyl-nucleotide exchange factor activity	CYTH4	0.663997
GO:0005092	0.349858	Inf	0.349858	1	1	GDP-dissociation inhibitor activity	GDP-dissociation inhibitor activity	ARHGDIB	0.663997
GO:0005094	0.349858	Inf	0.349858	1	1	Rho GDP-dissociation inhibitor activity	Rho GDP-dissociation inhibitor activity	ARHGDIB	0.663997
GO:0005104	0.349858	Inf	0.349858	1	1	fibroblast growth factor receptor binding	fibroblast growth factor receptor binding	IL1RN	0.663997
GO:0005138	0.349858	Inf	0.349858	1	1	interleukin-6 receptor binding	interleukin-6 receptor binding	IL6	0.663997
GO:0005147	0.349858	Inf	0.349858	1	1	oncostatin-M receptor binding	oncostatin-M receptor binding	OSM	0.663997
GO:0005152	0.349858	Inf	0.349858	1	1	interleukin-1 receptor antagonist activity	interleukin-1 receptor antagonist activity	IL1RN	0.663997
GO:0005153	0.349858	Inf	0.349858	1	1	interleukin-8 receptor binding	interleukin-8 receptor binding	IL8	0.663997
GO:0005154	0.349858	Inf	0.349858	1	1	epidermal growth factor receptor binding	epidermal growth factor receptor binding	HBEGF	0.663997
GO:0005161	0.349858	Inf	0.349858	1	1	platelet-derived growth factor receptor binding	platelet-derived growth factor receptor binding	TYMP	0.663997
GO:0005229	0.349858	Inf	0.349858	1	1	intracellular calcium activated chloride channel activity	intracellular calcium activated chloride channel activity	NMUR2	0.663997
GO:0005547	0.349858	Inf	0.349858	1	1	phosphatidylinositol-3,4,5-trisphosphate binding	phosphatidylinositol-3,4,5-trisphosphate binding	ADAP2	0.663997
GO:0005548	0.349858	Inf	0.349858	1	1	phospholipid transporter activity	phospholipid transporter activity	ABCA1	0.663997
GO:0008028	0.349858	Inf	0.349858	1	1	monocarboxylic acid transmembrane transporter activity	monocarboxylic acid transmembrane transporter activity	SLC16A3	0.663997
GO:0008160	0.349858	Inf	0.349858	1	1	protein tyrosine phosphatase activator activity	protein tyrosine phosphatase activator activity	IGFBP3	0.663997
GO:0008191	0.349858	Inf	0.349858	1	1	metalloendopeptidase inhibitor activity	metalloendopeptidase inhibitor activity	TIMP1	0.663997
GO:0008296	0.349858	Inf	0.349858	1	1	3'-5'-exodeoxyribonuclease activity	3'-5'-exodeoxyribonuclease activity	ISG20	0.663997
GO:0008297	0.349858	Inf	0.349858	1	1	single-stranded DNA specific exodeoxyribonuclease activity	single-stranded DNA specific exodeoxyribonuclease activity	ISG20	0.663997
GO:0008310	0.349858	Inf	0.349858	1	1	single-stranded DNA specific 3'-5' exodeoxyribonuclease activity	single-stranded DNA specific 3'-5' exodeoxyribonuclease activity	ISG20	0.663997
GO:0008408	0.349858	Inf	0.349858	1	1	3'-5' exonuclease activity	3'-5' exonuclease activity	ISG20	0.663997
GO:0008443	0.349858	Inf	0.349858	1	1	phosphofructokinase activity	phosphofructokinase activity	PFKFB3	0.663997
GO:0008453	0.349858	Inf	0.349858	1	1	alanine-glyoxylate transaminase activity	alanine-glyoxylate transaminase activity	AGXT2L1	0.663997
GO:0008481	0.349858	Inf	0.349858	1	1	sphinganine kinase activity	sphinganine kinase activity	SPHK1	0.663997
GO:0008483	0.349858	Inf	0.349858	1	1	transaminase activity	transaminase activity	AGXT2L1	0.663997
GO:0008517	0.349858	Inf	0.349858	1	1	folic acid transporter activity	folic acid transporter activity	PDPN	0.663997
GO:0008747	0.349858	Inf	0.349858	1	1	N-acetylneuraminate lyase activity	N-acetylneuraminate lyase activity	NPL	0.663997
GO:0008859	0.349858	Inf	0.349858	1	1	exoribonuclease II activity	exoribonuclease II activity	ISG20	0.663997
GO:0009032	0.349858	Inf	0.349858	1	1	thymidine phosphorylase activity	thymidine phosphorylase activity	TYMP	0.663997
GO:0010576	0.349858	Inf	0.349858	1	1	metalloenzyme regulator activity	metalloenzyme regulator activity	TIMP1	0.663997
GO:0015197	0.349858	Inf	0.349858	1	1	peptide transporter activity	peptide transporter activity	TAP1	0.663997
GO:0015248	0.349858	Inf	0.349858	1	1	sterol transporter activity	sterol transporter activity	ABCA1	0.663997
GO:0015250	0.349858	Inf	0.349858	1	1	water channel activity	water channel activity	PDPN	0.663997
GO:0015355	0.349858	Inf	0.349858	1	1	secondary active monocarboxylate transmembrane transporter activity	secondary active monocarboxylate transmembrane transporter activity	SLC16A3	0.663997
GO:0016004	0.349858	Inf	0.349858	1	1	phospholipase activator activity	phospholipase activator activity	APOC2	0.663997
GO:0016019	0.349858	Inf	0.349858	1	1	peptidoglycan receptor activity	peptidoglycan receptor activity	CD14	0.663997
GO:0016165	0.349858	Inf	0.349858	1	1	lipoxygenase activity	lipoxygenase activity	ALOX5	0.663997
GO:0016493	0.349858	Inf	0.349858	1	1	C-C chemokine receptor activity	C-C chemokine receptor activity	CCR1	0.663997
GO:0016645	0.349858	Inf	0.349858	1	1	oxidoreductase activity, acting on the CH-NH group of donors	oxidoreductase activity, acting on the CH-NH group of donors	PRODH	0.663997
GO:0016655	0.349858	Inf	0.349858	1	1	oxidoreductase activity, acting on NADH or NADPH, quinone or similar compound as acceptor	oxidoreductase activity, acting on NADH or NADPH, quinone or similar compound as acceptor	NQO1	0.663997
GO:0016715	0.349858	Inf	0.349858	1	1	oxidoreductase activity, acting on paired donors, with incorporation or reduction of molecular oxygen, reduced ascorbate as one donor, and incorporation of one atom of oxygen	oxidoreductase activity, acting on paired donors, with incorporation or reduction of molecular oxygen, reduced ascorbate as one donor, and incorporation of one atom of oxygen	MOXD1	0.663997
GO:0016721	0.349858	Inf	0.349858	1	1	oxidoreductase activity, acting on superoxide radicals as acceptor	oxidoreductase activity, acting on superoxide radicals as acceptor	SOD2	0.663997
GO:0016779	0.349858	Inf	0.349858	1	1	nucleotidyltransferase activity	nucleotidyltransferase activity	OAS2	0.663997
GO:0016783	0.349858	Inf	0.349858	1	1	sulfurtransferase activity	sulfurtransferase activity	NFS1	0.663997
GO:0016796	0.349858	Inf	0.349858	1	1	exonuclease activity, active with either ribo- or deoxyribonucleic acids and producing 5'-phosphomonoesters	exonuclease activity, active with either ribo- or deoxyribonucleic acids and producing 5'-phosphomonoesters	ISG20	0.663997
GO:0016833	0.349858	Inf	0.349858	1	1	oxo-acid-lyase activity	oxo-acid-lyase activity	NPL	0.663997
GO:0016895	0.349858	Inf	0.349858	1	1	exodeoxyribonuclease activity, producing 5'-phosphomonoesters	exodeoxyribonuclease activity, producing 5'-phosphomonoesters	ISG20	0.663997
GO:0016896	0.349858	Inf	0.349858	1	1	exoribonuclease activity, producing 5'-phosphomonoesters	exoribonuclease activity, producing 5'-phosphomonoesters	ISG20	0.663997
GO:0017050	0.349858	Inf	0.349858	1	1	D-erythro-sphingosine kinase activity	D-erythro-sphingosine kinase activity	SPHK1	0.663997
GO:0017091	0.349858	Inf	0.349858	1	1	AU-rich element binding	AU-rich element binding	ZFP36	0.663997
GO:0017127	0.349858	Inf	0.349858	1	1	cholesterol transporter activity	cholesterol transporter activity	ABCA1	0.663997
GO:0019200	0.349858	Inf	0.349858	1	1	carbohydrate kinase activity	carbohydrate kinase activity	PFKFB3	0.663997
GO:0019203	0.349858	Inf	0.349858	1	1	carbohydrate phosphatase activity	carbohydrate phosphatase activity	PFKFB3	0.663997
GO:0019211	0.349858	Inf	0.349858	1	1	phosphatase activator activity	phosphatase activator activity	IGFBP3	0.663997
GO:0019957	0.349858	Inf	0.349858	1	1	C-C chemokine binding	C-C chemokine binding	CCR1	0.663997
GO:0022839	0.349858	Inf	0.349858	1	1	ion gated channel activity	ion gated channel activity	NMUR2	0.663997
GO:0030226	0.349858	Inf	0.349858	1	1	apolipoprotein receptor activity	apolipoprotein receptor activity	ABCA1	0.663997
GO:0030229	0.349858	Inf	0.349858	1	1	very-low-density lipoprotein receptor activity	very-low-density lipoprotein receptor activity	LDLR	0.663997
GO:0030347	0.349858	Inf	0.349858	1	1	syntaxin-2 binding	syntaxin-2 binding	STXBP2	0.663997
GO:0030348	0.349858	Inf	0.349858	1	1	syntaxin-3 binding	syntaxin-3 binding	STXBP2	0.663997
GO:0030349	0.349858	Inf	0.349858	1	1	syntaxin-13 binding	syntaxin-13 binding	ABCA1	0.663997
GO:0030353	0.349858	Inf	0.349858	1	1	fibroblast growth factor receptor antagonist activity	fibroblast growth factor receptor antagonist activity	IL1RN	0.663997
GO:0030377	0.349858	Inf	0.349858	1	1	U-plasminogen activator receptor activity	U-plasminogen activator receptor activity	PLAUR	0.663997
GO:0030676	0.349858	Inf	0.349858	1	1	Rac guanyl-nucleotide exchange factor activity	Rac guanyl-nucleotide exchange factor activity	DOCK2	0.663997
GO:0031071	0.349858	Inf	0.349858	1	1	cysteine desulfurase activity	cysteine desulfurase activity	NFS1	0.663997
GO:0031210	0.349858	Inf	0.349858	1	1	phosphatidylcholine binding	phosphatidylcholine binding	APOC1	0.663997
GO:0031386	0.349858	Inf	0.349858	1	1	protein tag	protein tag	ISG15	0.663997
GO:0032090	0.349858	Inf	0.349858	1	1	Pyrin domain binding	Pyrin domain binding	PYCARD	0.663997
GO:0034186	0.349858	Inf	0.349858	1	1	apolipoprotein A-I binding	apolipoprotein A-I binding	ABCA1	0.663997
GO:0034188	0.349858	Inf	0.349858	1	1	apolipoprotein A-I receptor activity	apolipoprotein A-I receptor activity	ABCA1	0.663997
GO:0034189	0.349858	Inf	0.349858	1	1	very-low-density lipoprotein binding	very-low-density lipoprotein binding	LDLR	0.663997
GO:0035197	0.349858	Inf	0.349858	1	1	siRNA binding	siRNA binding	TLR7	0.663997
GO:0042007	0.349858	Inf	0.349858	1	1	interleukin-18 binding	interleukin-18 binding	IL18BP	0.663997
GO:0042301	0.349858	Inf	0.349858	1	1	phosphate binding	phosphate binding	NP	0.663997
GO:0042605	0.349858	Inf	0.349858	1	1	peptide antigen binding	peptide antigen binding	MSLN	0.663997
GO:0042608	0.349858	Inf	0.349858	1	1	T cell receptor binding	T cell receptor binding	DOCK2	0.663997
GO:0042834	0.349858	Inf	0.349858	1	1	peptidoglycan binding	peptidoglycan binding	CD14	0.663997
GO:0042924	0.349858	Inf	0.349858	1	1	neuromedin U binding	neuromedin U binding	NMUR2	0.663997
GO:0043120	0.349858	Inf	0.349858	1	1	tumor necrosis factor binding	tumor necrosis factor binding	TNFRSF1B	0.663997
GO:0043274	0.349858	Inf	0.349858	1	1	phospholipase binding	phospholipase binding	APOC2	0.663997
GO:0043533	0.349858	Inf	0.349858	1	1	inositol 1,3,4,5 tetrakisphosphate binding	inositol 1,3,4,5 tetrakisphosphate binding	ADAP2	0.663997
GO:0045236	0.349858	Inf	0.349858	1	1	CXCR chemokine receptor binding	CXCR chemokine receptor binding	IL8	0.663997
GO:0046977	0.349858	Inf	0.349858	1	1	TAP binding	TAP binding	TAP1	0.663997
GO:0046978	0.349858	Inf	0.349858	1	1	TAP1 binding	TAP1 binding	TAP1	0.663997
GO:0046979	0.349858	Inf	0.349858	1	1	TAP2 binding	TAP2 binding	TAP1	0.663997
GO:0048551	0.349858	Inf	0.349858	1	1	metalloenzyme inhibitor activity	metalloenzyme inhibitor activity	TIMP1	0.663997
GO:0050997	0.349858	Inf	0.349858	1	1	quaternary ammonium group binding	quaternary ammonium group binding	APOC1	0.663997
GO:0051183	0.349858	Inf	0.349858	1	1	vitamin transporter activity	vitamin transporter activity	PDPN	0.663997
GO:0051184	0.349858	Inf	0.349858	1	1	cofactor transporter activity	cofactor transporter activity	PDPN	0.663997
GO:0051787	0.349858	Inf	0.349858	1	1	misfolded protein binding	misfolded protein binding	F12	0.663997
GO:0060228	0.349858	Inf	0.349858	1	1	phosphatidylcholine-sterol O-acyltransferase activator activity	phosphatidylcholine-sterol O-acyltransferase activator activity	APOC1	0.663997
GO:0060229	0.349858	Inf	0.349858	1	1	lipase activator activity	lipase activator activity	APOC2	0.663997
GO:0060230	0.349858	Inf	0.349858	1	1	lipoprotein lipase activator activity	lipoprotein lipase activator activity	APOC2	0.663997
GO:0070410	0.349858	Inf	0.349858	1	1	co-SMAD binding	co-SMAD binding	CITED1	0.663997
GO:0070412	0.349858	Inf	0.349858	1	1	R-SMAD binding	R-SMAD binding	FOS	0.663997
GO:0008134	0.351097	1.29735	7.69688	9	22	transcription factor binding	transcription factor binding	FOSB,ATF3,PRRX1,JUNB,CEBPA,TRIM22,NMI,CLIC1,PRIC285	0.663997
GO:0004540	0.352268	1.86885	2.09915	3	6	ribonuclease activity	ribonuclease activity	ISG20,RNASE2,PRIC285	0.663997
GO:0030145	0.352268	1.86885	2.09915	3	6	manganese ion binding	manganese ion binding	ISG20,LAP3,SOD2	0.663997
GO:0016462	0.381612	1.21186	9.79603	11	28	pyrophosphatase activity	pyrophosphatase activity	GBP1,GBP2,MX1,TAP1,GBP4,ABCA1,RAC2,ABCC3,PRIC285,MX2,IFIH1	0.710847
GO:0016817	0.381612	1.21186	9.79603	11	28	hydrolase activity, acting on acid anhydrides	hydrolase activity, acting on acid anhydrides	GBP1,GBP2,MX1,TAP1,GBP4,ABCA1,RAC2,ABCC3,PRIC285,MX2,IFIH1	0.710847
GO:0016818	0.381612	1.21186	9.79603	11	28	hydrolase activity, acting on acid anhydrides, in phosphorus-containing anhydrides	hydrolase activity, acting on acid anhydrides, in phosphorus-containing anhydrides	GBP1,GBP2,MX1,TAP1,GBP4,ABCA1,RAC2,ABCC3,PRIC285,MX2,IFIH1	0.710847
GO:0004867	0.390389	1.49465	3.14873	4	9	serine-type endopeptidase inhibitor activity	serine-type endopeptidase inhibitor activity	SERPINA3,SERPINA1,SERPINB1,SERPING1	0.724355
GO:0030414	0.415924	1.33412	4.1983	5	12	peptidase inhibitor activity	peptidase inhibitor activity	SERPINA3,TIMP1,SERPINA1,SERPINB1,SERPING1	0.768731
GO:0003824	0.425967	1.04936	66.4731	68	190	catalytic activity	catalytic activity	PSMB9,GBP1,NPL,WARS,METTL7B,PARP9,CECR1,GSTT1,ISG20,SPHK1,GBP2,RNASE2,MX1,CYBB,TYMP,ADAMTS1,LAP3,PYCARD,CHI3L2,PARP12,CTSC,PSMB8,TAP1,NFS1,OAS2,PIP5K2B,NP,F12,PTGS2,NQO1,ALOX5,GBP4,SIK1,HMOX1,PFKFB3,ABCA1,C2,AGXT2L1,DUSP5,PLAU,HERC5,SYK,F13A1,GGT7,RAC2,CYBA,PRODH,ABCC3,SERPINA1,PRIC285,CTSH,SOD2,TGM2,DUSP1,WARS2,ZDHHC11,GSTT2,IFI30,MX2,ART3,AEBP1,NECAB2,IFIH1,CASP1,MOXD1,ALG1L,STEAP2,DDOST	0.777131
GO:0005179	0.435013	1.24481	5.24788	6	15	hormone activity	hormone activity	LEP,STC1,VGF,ADM,PNOC,HAMP	0.777131
GO:0003690	0.43683	1.86531	1.39943	2	4	double-stranded DNA binding	double-stranded DNA binding	IFI16,FOS	0.777131
GO:0030170	0.43683	1.86531	1.39943	2	4	pyridoxal phosphate binding	pyridoxal phosphate binding	NFS1,AGXT2L1	0.777131
GO:0043566	0.43683	1.86531	1.39943	2	4	structure-specific DNA binding	structure-specific DNA binding	IFI16,FOS	0.777131
GO:0046332	0.43683	1.86531	1.39943	2	4	SMAD binding	SMAD binding	CITED1,FOS	0.777131
GO:0048306	0.43683	1.86531	1.39943	2	4	calcium-dependent protein binding	calcium-dependent protein binding	S100A11,S100A6	0.777131
GO:0051015	0.43683	1.86531	1.39943	2	4	actin filament binding	actin filament binding	LCP1,SCIN	0.777131
GO:0055102	0.43683	1.86531	1.39943	2	4	lipase inhibitor activity	lipase inhibitor activity	APOC2,APOC1	0.777131
GO:0070279	0.43683	1.86531	1.39943	2	4	vitamin B6 binding	vitamin B6 binding	NFS1,AGXT2L1	0.777131
GO:0016787	0.462149	1.04969	31.1374	32	89	hydrolase activity	hydrolase activity	PSMB9,GBP1,CECR1,ISG20,GBP2,RNASE2,MX1,ADAMTS1,LAP3,PYCARD,CHI3L2,CTSC,PSMB8,TAP1,F12,GBP4,HMOX1,PFKFB3,ABCA1,C2,DUSP5,PLAU,RAC2,ABCC3,SERPINA1,PRIC285,CTSH,DUSP1,MX2,AEBP1,IFIH1,CASP1	0.798193
GO:0004518	0.467553	1.39857	2.44901	3	7	nuclease activity	nuclease activity	ISG20,RNASE2,PRIC285	0.798193
GO:0005342	0.467553	1.39857	2.44901	3	7	organic acid transmembrane transporter activity	organic acid transmembrane transporter activity	SLC7A7,PDPN,SLC16A3	0.798193
GO:0005496	0.467553	1.39857	2.44901	3	7	steroid binding	steroid binding	NFS1,ABCA1,AGXT2L1	0.798193
GO:0008237	0.467553	1.39857	2.44901	3	7	metallopeptidase activity	metallopeptidase activity	ADAMTS1,LAP3,AEBP1	0.798193
GO:0016705	0.467553	1.39857	2.44901	3	7	oxidoreductase activity, acting on paired donors, with incorporation or reduction of molecular oxygen	oxidoreductase activity, acting on paired donors, with incorporation or reduction of molecular oxygen	PTGS2,HMOX1,MOXD1	0.798193
GO:0016874	0.467553	1.39857	2.44901	3	7	ligase activity	ligase activity	WARS,HERC5,WARS2	0.798193
GO:0046943	0.467553	1.39857	2.44901	3	7	carboxylic acid transmembrane transporter activity	carboxylic acid transmembrane transporter activity	SLC7A7,PDPN,SLC16A3	0.798193
GO:0005488	0.491612	1.02862	205.367	206	587	binding	binding	CHURC1,SP110,CD74,TEAD4,MYBPH,GBP1,NUSAP1,LEP,TLR7,DNAJB1,NPAS4,WARS,ABI3,FOSB,ATF3,IFRD1,STXBP2,DNAJB5,IRF1,STAT1,LDLR,FCGBP,KREMEN2,AIF1,CECR1,CCL5,CCR1,PLEK,ADAP2,ISG20,APOC2,NR4A3,SPHK1,GADD45B,GBP2,RNASE2,MX1,SPTBN1,PRPH,MSLN,LY86,FYB,KLF4,ITGAX,CYBB,GADD45A,TYMP,IFIT3,ADAMTS1,IL18BP,LAP3,PYCARD,CHI3L2,SPN,IRF7,PARP12,CTSC,CCL26,IL1RN,IFIT1,S100A4,VPS41,PSMB8,TAP1,EFEMP1,CXCL10,NFS1,OAS2,HLA…	0.798193
GO:0020037	0.499498	1.16477	4.54816	5	13	heme binding	heme binding	CYBB,PTGS2,HMOX1,CYBA,DOCK2	0.798193
GO:0046906	0.499498	1.16477	4.54816	5	13	tetrapyrrole binding	tetrapyrrole binding	CYBB,PTGS2,HMOX1,CYBA,DOCK2	0.798193
GO:0001882	0.505762	1.03524	19.5921	20	56	nucleoside binding	nucleoside binding	WARS,SPHK1,CYBB,PSMB8,TAP1,OAS2,PIP5K2B,PRKAR1A,NP,SIK1,PFKFB3,ABCA1,HLA-DMA,SYK,ABCC3,PRIC285,WARS2,IFIH1,HSPA6,STEAP2	0.798193
GO:0019899	0.526871	1.06396	7.69688	8	22	enzyme binding	enzyme binding	PLEK,APOC2,HMOX1,PLAUR,DOCK8,ABCA1,SERPINA1,ITGB2	0.798193
GO:0030246	0.540069	1.03376	9.79603	10	28	carbohydrate binding	carbohydrate binding	ADAMTS1,FCER2,CYR61,HBEGF,NPTX2,CD44,FCN1,CD14,LGALS9,SIGLEC10	0.798193
GO:0016740	0.555022	0.996856	22.0411	22	63	transferase activity	transferase activity	METTL7B,PARP9,GSTT1,SPHK1,TYMP,PARP12,NFS1,OAS2,PIP5K2B,NP,SIK1,PFKFB3,AGXT2L1,SYK,F13A1,GGT7,TGM2,ZDHHC11,GSTT2,ART3,ALG1L,DDOST	0.798193
GO:0000149	0.571859	1.24082	1.74929	2	5	SNARE binding	SNARE binding	STXBP2,ABCA1	0.798193
GO:0003705	0.571859	1.24082	1.74929	2	5	RNA polymerase II transcription factor activity, enhancer binding	RNA polymerase II transcription factor activity, enhancer binding	CEBPA,IRF8	0.798193
GO:0004364	0.571859	1.24082	1.74929	2	5	glutathione transferase activity	glutathione transferase activity	GSTT1,GSTT2	0.798193
GO:0004725	0.571859	1.24082	1.74929	2	5	protein tyrosine phosphatase activity	protein tyrosine phosphatase activity	DUSP5,DUSP1	0.798193
GO:0015171	0.571859	1.24082	1.74929	2	5	amino acid transmembrane transporter activity	amino acid transmembrane transporter activity	SLC7A7,PDPN	0.798193
GO:0016765	0.571859	1.24082	1.74929	2	5	transferase activity, transferring alkyl or aryl (other than methyl) groups	transferase activity, transferring alkyl or aryl (other than methyl) groups	GSTT1,GSTT2	0.798193
GO:0019865	0.571859	1.24082	1.74929	2	5	immunoglobulin binding	immunoglobulin binding	FCER2,FCGR1C	0.798193
GO:0019901	0.571859	1.24082	1.74929	2	5	protein kinase binding	protein kinase binding	PLEK,ITGB2	0.798193
GO:0019905	0.571859	1.24082	1.74929	2	5	syntaxin binding	syntaxin binding	STXBP2,ABCA1	0.798193
GO:0003714	0.572613	1.11639	2.79887	3	8	transcription corepressor activity	transcription corepressor activity	ATF3,JUNB,TRIM22	0.798193
GO:0005085	0.572613	1.11639	2.79887	3	8	guanyl-nucleotide exchange factor activity	guanyl-nucleotide exchange factor activity	DOCK8,DOCK2,CYTH4	0.798193
GO:0016887	0.572613	1.11639	2.79887	3	8	ATPase activity	ATPase activity	TAP1,ABCA1,ABCC3	0.798193
GO:0043168	0.572613	1.11639	2.79887	3	8	anion binding	anion binding	CTSC,NP,CLIC1	0.798193
GO:0008009	0.575046	1.0629	3.84844	4	11	chemokine activity	chemokine activity	CCL5,CCL26,CXCL10,IL8	0.798193
GO:0008509	0.575046	1.0629	3.84844	4	11	anion transmembrane transporter activity	anion transmembrane transporter activity	ABCA1,ABCC3,CLIC1,NMUR2	0.798193
GO:0042379	0.575046	1.0629	3.84844	4	11	chemokine receptor binding	chemokine receptor binding	CCL5,CCL26,CXCL10,IL8	0.798193
GO:0001786	0.577638	1.86179	0.699717	1	2	phosphatidylserine binding	phosphatidylserine binding	SCIN	0.798193
GO:0001846	0.577638	1.86179	0.699717	1	2	opsonin binding	opsonin binding	CD14	0.798193
GO:0001948	0.577638	1.86179	0.699717	1	2	glycoprotein binding	glycoprotein binding	ITGB2	0.798193
GO:0002020	0.577638	1.86179	0.699717	1	2	protease binding	protease binding	SERPINA1	0.798193
GO:0003729	0.577638	1.86179	0.699717	1	2	mRNA binding	mRNA binding	ZFP36	0.798193
GO:0004128	0.577638	1.86179	0.699717	1	2	cytochrome-b5 reductase activity	cytochrome-b5 reductase activity	NQO1	0.798193
GO:0004181	0.577638	1.86179	0.699717	1	2	metallocarboxypeptidase activity	metallocarboxypeptidase activity	AEBP1	0.798193
GO:0004222	0.577638	1.86179	0.699717	1	2	metalloendopeptidase activity	metalloendopeptidase activity	ADAMTS1	0.798193
GO:0004428	0.577638	1.86179	0.699717	1	2	inositol or phosphatidylinositol kinase activity	inositol or phosphatidylinositol kinase activity	PIP5K2B	0.798193
GO:0004527	0.577638	1.86179	0.699717	1	2	exonuclease activity	exonuclease activity	ISG20	0.798193
GO:0004601	0.577638	1.86179	0.699717	1	2	peroxidase activity	peroxidase activity	PTGS2	0.798193
GO:0004620	0.577638	1.86179	0.699717	1	2	phospholipase activity	phospholipase activity	HMOX1	0.798193
GO:0004715	0.577638	1.86179	0.699717	1	2	non-membrane spanning protein tyrosine kinase activity	non-membrane spanning protein tyrosine kinase activity	SYK	0.798193
GO:0004716	0.577638	1.86179	0.699717	1	2	receptor signaling protein tyrosine kinase activity	receptor signaling protein tyrosine kinase activity	SYK	0.798193
GO:0005041	0.577638	1.86179	0.699717	1	2	low-density lipoprotein receptor activity	low-density lipoprotein receptor activity	LDLR	0.798193
GO:0005100	0.577638	1.86179	0.699717	1	2	Rho GTPase activator activity	Rho GTPase activator activity	DOCK2	0.798193
GO:0005372	0.577638	1.86179	0.699717	1	2	water transporter activity	water transporter activity	PDPN	0.798193
GO:0005504	0.577638	1.86179	0.699717	1	2	fatty acid binding	fatty acid binding	APOC1	0.798193
GO:0005534	0.577638	1.86179	0.699717	1	2	galactose binding	galactose binding	LGALS9	0.798193
GO:0005545	0.577638	1.86179	0.699717	1	2	phosphatidylinositol binding	phosphatidylinositol binding	SCIN	0.798193
GO:0008060	0.577638	1.86179	0.699717	1	2	ARF GTPase activator activity	ARF GTPase activator activity	ADAP2	0.798193
GO:0008168	0.577638	1.86179	0.699717	1	2	methyltransferase activity	methyltransferase activity	METTL7B	0.798193
GO:0008367	0.577638	1.86179	0.699717	1	2	bacterial binding	bacterial binding	SPN	0.798193
GO:0008514	0.577638	1.86179	0.699717	1	2	organic anion transmembrane transporter activity	organic anion transmembrane transporter activity	ABCC3	0.798193
GO:0016208	0.577638	1.86179	0.699717	1	2	AMP binding	AMP binding	PRKAR1A	0.798193
GO:0016209	0.577638	1.86179	0.699717	1	2	antioxidant activity	antioxidant activity	PTGS2	0.798193
GO:0016307	0.577638	1.86179	0.699717	1	2	phosphatidylinositol phosphate kinase activity	phosphatidylinositol phosphate kinase activity	PIP5K2B	0.798193
GO:0016308	0.577638	1.86179	0.699717	1	2	1-phosphatidylinositol-4-phosphate 5-kinase activity	1-phosphatidylinositol-4-phosphate 5-kinase activity	PIP5K2B	0.798193
GO:0016309	0.577638	1.86179	0.699717	1	2	1-phosphatidylinositol-5-phosphate 4-kinase activity	1-phosphatidylinositol-5-phosphate 4-kinase activity	PIP5K2B	0.798193
GO:0016653	0.577638	1.86179	0.699717	1	2	oxidoreductase activity, acting on NADH or NADPH, heme protein as acceptor	oxidoreductase activity, acting on NADH or NADPH, heme protein as acceptor	NQO1	0.798193
GO:0016684	0.577638	1.86179	0.699717	1	2	oxidoreductase activity, acting on peroxide as acceptor	oxidoreductase activity, acting on peroxide as acceptor	PTGS2	0.798193
GO:0016769	0.577638	1.86179	0.699717	1	2	transferase activity, transferring nitrogenous groups	transferase activity, transferring nitrogenous groups	AGXT2L1	0.798193
GO:0016879	0.577638	1.86179	0.699717	1	2	ligase activity, forming carbon-nitrogen bonds	ligase activity, forming carbon-nitrogen bonds	HERC5	0.798193
GO:0016881	0.577638	1.86179	0.699717	1	2	acid-amino acid ligase activity	acid-amino acid ligase activity	HERC5	0.798193
GO:0019863	0.577638	1.86179	0.699717	1	2	IgE binding	IgE binding	FCER2	0.798193
GO:0030020	0.577638	1.86179	0.699717	1	2	extracellular matrix structural constituent conferring tensile strength	extracellular matrix structural constituent conferring tensile strength	COL9A1	0.798193
GO:0030228	0.577638	1.86179	0.699717	1	2	lipoprotein receptor activity	lipoprotein receptor activity	LDLR	0.798193
GO:0030551	0.577638	1.86179	0.699717	1	2	cyclic nucleotide binding	cyclic nucleotide binding	PRKAR1A	0.798193
GO:0030552	0.577638	1.86179	0.699717	1	2	cAMP binding	cAMP binding	PRKAR1A	0.798193
GO:0030675	0.577638	1.86179	0.699717	1	2	Rac GTPase activator activity	Rac GTPase activator activity	DOCK2	0.798193
GO:0031994	0.577638	1.86179	0.699717	1	2	insulin-like growth factor I binding	insulin-like growth factor I binding	IGFBP3	0.798193
GO:0034185	0.577638	1.86179	0.699717	1	2	apolipoprotein binding	apolipoprotein binding	ABCA1	0.798193
GO:0042056	0.577638	1.86179	0.699717	1	2	chemoattractant activity	chemoattractant activity	CCL5	0.798193
GO:0042169	0.577638	1.86179	0.699717	1	2	SH2 domain binding	SH2 domain binding	LAT2	0.798193
GO:0048029	0.577638	1.86179	0.699717	1	2	monosaccharide binding	monosaccharide binding	LGALS9	0.798193
GO:0016564	0.57806	1.03306	4.89802	5	14	transcription repressor activity	transcription repressor activity	ATF3,KLF4,IFI16,JUNB,TRIM22	0.798193
GO:0001883	0.581699	0.979167	19.2422	19	55	purine nucleoside binding	purine nucleoside binding	WARS,SPHK1,CYBB,PSMB8,TAP1,OAS2,PIP5K2B,PRKAR1A,SIK1,PFKFB3,ABCA1,HLA-DMA,SYK,ABCC3,PRIC285,WARS2,IFIH1,HSPA6,STEAP2	0.798575
GO:0030554	0.581699	0.979167	19.2422	19	55	adenyl nucleotide binding	adenyl nucleotide binding	WARS,SPHK1,CYBB,PSMB8,TAP1,OAS2,PIP5K2B,PRKAR1A,SIK1,PFKFB3,ABCA1,HLA-DMA,SYK,ABCC3,PRIC285,WARS2,IFIH1,HSPA6,STEAP2	0.798575
GO:0005506	0.584575	1.00064	6.99717	7	20	iron ion binding	iron ion binding	CYBB,PTGS2,ALOX5,HMOX1,CYBA,DOCK2,STEAP2	0.800211
GO:0043167	0.643359	0.949748	60.5255	59	173	ion binding	ion binding	CHURC1,SP110,STAT1,LDLR,AIF1,ADAP2,ISG20,NR4A3,SPHK1,KLF4,ITGAX,CYBB,ADAMTS1,LAP3,CHI3L2,PARP12,CTSC,S100A4,VPS41,EFEMP1,NP,IGFBP3,PTGS2,ALOX5,DTNA,SIK1,HMOX1,MT1H,NKD2,S100A11,ZFP36,ZNF83,F13A1,COL9A1,LCP1,ITGAL,TRIM22,CYBA,NPTX2,CLIC1,PCDH17,FCN1,PRIC285,SOD2,TGM2,ZDHHC11,S100A6,PVALB,TNFSF10,MT1G,DOCK2,AEBP1,APOC1,NECAB2,CDH12,OTOF,MOXD1,SCIN,STEAP2	0.876513
GO:0005083	0.649583	0.927686	5.24788	5	15	small GTPase regulator activity	small GTPase regulator activity	ADAP2,WAS,DOCK2,ARHGDIB,CYTH4	0.876513
GO:0004252	0.663725	0.928279	3.14873	3	9	serine-type endopeptidase activity	serine-type endopeptidase activity	F12,C2,PLAU	0.876513
GO:0016791	0.663725	0.928279	3.14873	3	9	phosphatase activity	phosphatase activity	PFKFB3,DUSP5,DUSP1	0.876513
GO:0004721	0.681654	0.928571	2.09915	2	6	phosphoprotein phosphatase activity	phosphoprotein phosphatase activity	DUSP5,DUSP1	0.876513
GO:0005253	0.681654	0.928571	2.09915	2	6	anion channel activity	anion channel activity	CLIC1,NMUR2	0.876513
GO:0005254	0.681654	0.928571	2.09915	2	6	chloride channel activity	chloride channel activity	CLIC1,NMUR2	0.876513
GO:0005275	0.681654	0.928571	2.09915	2	6	amine transmembrane transporter activity	amine transmembrane transporter activity	SLC7A7,PDPN	0.876513
GO:0015399	0.681654	0.928571	2.09915	2	6	primary active transmembrane transporter activity	primary active transmembrane transporter activity	TAP1,ABCC3	0.876513
GO:0015405	0.681654	0.928571	2.09915	2	6	P-P-bond-hydrolysis-driven transmembrane transporter activity	P-P-bond-hydrolysis-driven transmembrane transporter activity	TAP1,ABCC3	0.876513
GO:0016820	0.681654	0.928571	2.09915	2	6	hydrolase activity, acting on acid anhydrides, catalyzing transmembrane movement of substances	hydrolase activity, acting on acid anhydrides, catalyzing transmembrane movement of substances	TAP1,ABCC3	0.876513
GO:0019900	0.681654	0.928571	2.09915	2	6	kinase binding	kinase binding	PLEK,ITGB2	0.876513
GO:0042623	0.681654	0.928571	2.09915	2	6	ATPase activity, coupled	ATPase activity, coupled	TAP1,ABCC3	0.876513
GO:0042626	0.681654	0.928571	2.09915	2	6	ATPase activity, coupled to transmembrane movement of substances	ATPase activity, coupled to transmembrane movement of substances	TAP1,ABCC3	0.876513
GO:0043492	0.681654	0.928571	2.09915	2	6	ATPase activity, coupled to movement of substances	ATPase activity, coupled to movement of substances	TAP1,ABCC3	0.876513
GO:0051082	0.681654	0.928571	2.09915	2	6	unfolded protein binding	unfolded protein binding	DNAJB1,DNAJB5	0.876513
GO:0004857	0.69712	0.870293	8.74646	8	25	enzyme inhibitor activity	enzyme inhibitor activity	APOC2,SERPINA3,TIMP1,ANGPTL4,SERPINA1,SERPINB1,APOC1,SERPING1	0.876513
GO:0001664	0.723545	0.823045	4.54816	4	13	G-protein-coupled receptor binding	G-protein-coupled receptor binding	CCL5,CCL26,CXCL10,IL8	0.876513
GO:0042578	0.723545	0.823045	4.54816	4	13	phosphoric ester hydrolase activity	phosphoric ester hydrolase activity	HMOX1,PFKFB3,DUSP5,DUSP1	0.876513
GO:0001515	0.725825	0.928862	1.04958	1	3	opioid peptide activity	opioid peptide activity	PNOC	0.876513
GO:0001848	0.725825	0.928862	1.04958	1	3	complement binding	complement binding	SERPING1	0.876513
GO:0003707	0.725825	0.928862	1.04958	1	3	steroid hormone receptor activity	steroid hormone receptor activity	NR4A3	0.876513
GO:0003725	0.725825	0.928862	1.04958	1	3	double-stranded RNA binding	double-stranded RNA binding	TLR7	0.876513
GO:0004177	0.725825	0.928862	1.04958	1	3	aminopeptidase activity	aminopeptidase activity	LAP3	0.876513
GO:0004553	0.725825	0.928862	1.04958	1	3	hydrolase activity, hydrolyzing O-glycosyl compounds	hydrolase activity, hydrolyzing O-glycosyl compounds	CHI3L2	0.876513
GO:0004859	0.725825	0.928862	1.04958	1	3	phospholipase inhibitor activity	phospholipase inhibitor activity	APOC1	0.876513
GO:0004879	0.725825	0.928862	1.04958	1	3	ligand-dependent nuclear receptor activity	ligand-dependent nuclear receptor activity	NR4A3	0.876513
GO:0005247	0.725825	0.928862	1.04958	1	3	voltage-gated chloride channel activity	voltage-gated chloride channel activity	CLIC1	0.876513
GO:0008188	0.725825	0.928862	1.04958	1	3	neuropeptide receptor activity	neuropeptide receptor activity	NMUR2	0.876513
GO:0008308	0.725825	0.928862	1.04958	1	3	voltage-gated anion channel activity	voltage-gated anion channel activity	CLIC1	0.876513
GO:0015485	0.725825	0.928862	1.04958	1	3	cholesterol binding	cholesterol binding	ABCA1	0.876513
GO:0016298	0.725825	0.928862	1.04958	1	3	lipase activity	lipase activity	HMOX1	0.876513
GO:0016741	0.725825	0.928862	1.04958	1	3	transferase activity, transferring one-carbon groups	transferase activity, transferring one-carbon groups	METTL7B	0.876513
GO:0016758	0.725825	0.928862	1.04958	1	3	transferase activity, transferring hexosyl groups	transferase activity, transferring hexosyl groups	DDOST	0.876513
GO:0016782	0.725825	0.928862	1.04958	1	3	transferase activity, transferring sulfur-containing groups	transferase activity, transferring sulfur-containing groups	NFS1	0.876513
GO:0016830	0.725825	0.928862	1.04958	1	3	carbon-carbon lyase activity	carbon-carbon lyase activity	NPL	0.876513
GO:0019208	0.725825	0.928862	1.04958	1	3	phosphatase regulator activity	phosphatase regulator activity	IGFBP3	0.876513
GO:0019239	0.725825	0.928862	1.04958	1	3	deaminase activity	deaminase activity	CECR1	0.876513
GO:0019888	0.725825	0.928862	1.04958	1	3	protein phosphatase regulator activity	protein phosphatase regulator activity	IGFBP3	0.876513
GO:0032934	0.725825	0.928862	1.04958	1	3	sterol binding	sterol binding	ABCA1	0.876513
GO:0033293	0.725825	0.928862	1.04958	1	3	monocarboxylic acid binding	monocarboxylic acid binding	APOC1	0.876513
GO:0042923	0.725825	0.928862	1.04958	1	3	neuropeptide binding	neuropeptide binding	NMUR2	0.876513
GO:0043176	0.725825	0.928862	1.04958	1	3	amine binding	amine binding	APOC1	0.876513
GO:0050840	0.725825	0.928862	1.04958	1	3	extracellular matrix binding	extracellular matrix binding	CYR61	0.876513
GO:0051059	0.725825	0.928862	1.04958	1	3	NF-kappaB binding	NF-kappaB binding	CLIC1	0.876513
GO:0032559	0.726742	0.868478	18.5425	17	53	adenyl ribonucleotide binding	adenyl ribonucleotide binding	WARS,SPHK1,PSMB8,TAP1,OAS2,PIP5K2B,PRKAR1A,SIK1,PFKFB3,ABCA1,HLA-DMA,SYK,ABCC3,PRIC285,WARS2,IFIH1,HSPA6	0.876513
GO:0043169	0.727045	0.908377	58.7762	56	168	cation binding	cation binding	CHURC1,SP110,STAT1,LDLR,AIF1,ADAP2,ISG20,NR4A3,SPHK1,KLF4,ITGAX,CYBB,ADAMTS1,LAP3,CHI3L2,PARP12,S100A4,VPS41,EFEMP1,IGFBP3,PTGS2,ALOX5,DTNA,SIK1,HMOX1,MT1H,NKD2,S100A11,ZFP36,ZNF83,F13A1,COL9A1,LCP1,ITGAL,TRIM22,CYBA,NPTX2,PCDH17,FCN1,PRIC285,SOD2,TGM2,ZDHHC11,S100A6,PVALB,TNFSF10,MT1G,DOCK2,AEBP1,APOC1,NECAB2,CDH12,OTOF,MOXD1,SCIN,STEAP2	0.876513
GO:0004930	0.744234	0.820084	9.09632	8	26	G-protein coupled receptor activity	G-protein coupled receptor activity	GPR3,CCR1,GPR65,APLNR,NMUR2,GPR183,DARC,C5AR1	0.894965
GO:0016788	0.750056	0.807552	8.04674	7	23	hydrolase activity, acting on ester bonds	hydrolase activity, acting on ester bonds	ISG20,RNASE2,HMOX1,PFKFB3,DUSP5,PRIC285,DUSP1	0.899688
GO:0022804	0.757671	0.791346	6.99717	6	20	active transmembrane transporter activity	active transmembrane transporter activity	TAP1,SLC7A7,PDPN,SLC16A3,ABCC3,SLC15A3	0.905048
GO:0046914	0.759942	0.869943	33.5864	31	96	transition metal ion binding	transition metal ion binding	CHURC1,SP110,ADAP2,ISG20,NR4A3,KLF4,CYBB,ADAMTS1,LAP3,PARP12,VPS41,PTGS2,ALOX5,DTNA,HMOX1,MT1H,ZFP36,ZNF83,COL9A1,TRIM22,CYBA,PRIC285,SOD2,ZDHHC11,S100A6,TNFSF10,MT1G,DOCK2,AEBP1,MOXD1,STEAP2	0.905048
GO:0005524	0.76024	0.839085	17.8428	16	51	ATP binding	ATP binding	WARS,SPHK1,PSMB8,TAP1,OAS2,PIP5K2B,SIK1,PFKFB3,ABCA1,HLA-DMA,SYK,ABCC3,PRIC285,WARS2,IFIH1,HSPA6	0.905048
GO:0005520	0.767295	0.741224	2.44901	2	7	insulin-like growth factor binding	insulin-like growth factor binding	IGFBP3,CYR61	0.90889
GO:0031404	0.767295	0.741224	2.44901	2	7	chloride ion binding	chloride ion binding	CTSC,CLIC1	0.90889
GO:0046872	0.80238	0.866858	58.0765	54	166	metal ion binding	metal ion binding	CHURC1,SP110,STAT1,LDLR,AIF1,ADAP2,ISG20,NR4A3,SPHK1,KLF4,ITGAX,CYBB,ADAMTS1,LAP3,PARP12,S100A4,VPS41,EFEMP1,IGFBP3,PTGS2,ALOX5,DTNA,SIK1,HMOX1,MT1H,NKD2,S100A11,ZFP36,ZNF83,F13A1,COL9A1,LCP1,ITGAL,TRIM22,CYBA,NPTX2,PCDH17,FCN1,PRIC285,SOD2,TGM2,ZDHHC11,S100A6,PVALB,TNFSF10,MT1G,DOCK2,AEBP1,NECAB2,CDH12,OTOF,MOXD1,SCIN,STEAP2	0.937782
GO:0008289	0.810189	0.764768	11.8952	10	34	lipid binding	lipid binding	PLEK,ADAP2,APOC2,NFS1,PTGS2,ABCA1,AGXT2L1,APOC1,SCIN,APOL3	0.937782
GO:0004519	0.822157	0.617886	1.39943	1	4	endonuclease activity	endonuclease activity	RNASE2	0.937782
GO:0004521	0.822157	0.617886	1.39943	1	4	endoribonuclease activity	endoribonuclease activity	RNASE2	0.937782
GO:0004522	0.822157	0.617886	1.39943	1	4	pancreatic ribonuclease activity	pancreatic ribonuclease activity	RNASE2	0.937782
GO:0008081	0.822157	0.617886	1.39943	1	4	phosphoric diester hydrolase activity	phosphoric diester hydrolase activity	HMOX1	0.937782
GO:0008144	0.822157	0.617886	1.39943	1	4	drug binding	drug binding	NP	0.937782
GO:0016798	0.822157	0.617886	1.39943	1	4	hydrolase activity, acting on glycosyl bonds	hydrolase activity, acting on glycosyl bonds	CHI3L2	0.937782
GO:0016892	0.822157	0.617886	1.39943	1	4	endoribonuclease activity, producing 3'-phosphomonoesters	endoribonuclease activity, producing 3'-phosphomonoesters	RNASE2	0.937782
GO:0016894	0.822157	0.617886	1.39943	1	4	endonuclease activity, active with either ribo- or deoxyribonucleic acids and producing 3'-phosphomonoesters	endonuclease activity, active with either ribo- or deoxyribonucleic acids and producing 3'-phosphomonoesters	RNASE2	0.937782
GO:0019864	0.822157	0.617886	1.39943	1	4	IgG binding	IgG binding	FCGR1C	0.937782
GO:0031406	0.822157	0.617886	1.39943	1	4	carboxylic acid binding	carboxylic acid binding	APOC1	0.937782
GO:0050839	0.822157	0.617886	1.39943	1	4	cell adhesion molecule binding	cell adhesion molecule binding	ITGAL	0.937782
GO:0005201	0.829796	0.670408	5.24788	4	15	extracellular matrix structural constituent	extracellular matrix structural constituent	COL4A1,COL9A1,LUM,BGN	0.937782
GO:0019904	0.829796	0.670408	5.24788	4	15	protein domain specific binding	protein domain specific binding	PYCARD,LAT2,CYBA,TGM2	0.937782
GO:0005184	0.832189	0.616327	2.79887	2	8	neuropeptide hormone activity	neuropeptide hormone activity	VGF,PNOC	0.937782
GO:0005200	0.832189	0.616327	2.79887	2	8	structural constituent of cytoskeleton	structural constituent of cytoskeleton	SPTBN1,GFAP	0.937782
GO:0008238	0.832189	0.616327	2.79887	2	8	exopeptidase activity	exopeptidase activity	LAP3,AEBP1	0.937782
GO:0019842	0.832189	0.616327	2.79887	2	8	vitamin binding	vitamin binding	NFS1,AGXT2L1	0.937782
GO:0051020	0.832189	0.616327	2.79887	2	8	GTPase binding	GTPase binding	DOCK8,ABCA1	0.937782
GO:0008270	0.833145	0.795631	24.1402	21	69	zinc ion binding	zinc ion binding	CHURC1,SP110,ADAP2,NR4A3,KLF4,ADAMTS1,LAP3,PARP12,VPS41,DTNA,MT1H,ZFP36,ZNF83,COL9A1,TRIM22,PRIC285,ZDHHC11,S100A6,TNFSF10,MT1G,AEBP1	0.937782
GO:0008201	0.850684	0.614754	4.1983	3	12	heparin binding	heparin binding	ADAMTS1,CYR61,HBEGF	0.946503
GO:0008236	0.850684	0.614754	4.1983	3	12	serine-type peptidase activity	serine-type peptidase activity	F12,C2,PLAU	0.946503
GO:0017171	0.850684	0.614754	4.1983	3	12	serine hydrolase activity	serine hydrolase activity	F12,C2,PLAU	0.946503
GO:0001871	0.85316	0.65673	6.64731	5	19	pattern binding	pattern binding	ADAMTS1,CYR61,HBEGF,CD44,CD14	0.946503
GO:0005539	0.85316	0.65673	6.64731	5	19	glycosaminoglycan binding	glycosaminoglycan binding	ADAMTS1,CYR61,HBEGF,CD44,CD14	0.946503
GO:0030247	0.85316	0.65673	6.64731	5	19	polysaccharide binding	polysaccharide binding	ADAMTS1,CYR61,HBEGF,CD44,CD14	0.946503
GO:0032403	0.868742	0.613169	5.59773	4	16	protein complex binding	protein complex binding	FCER2,SYK,DOCK2,FCGR1C	0.946503
GO:0005178	0.880321	0.527114	3.14873	2	9	integrin binding	integrin binding	FCER2,SYK	0.946503
GO:0015293	0.880321	0.527114	3.14873	2	9	symporter activity	symporter activity	SLC16A3,SLC15A3	0.946503
GO:0019207	0.880321	0.527114	3.14873	2	9	kinase regulator activity	kinase regulator activity	CXCL10,PRKAR1A	0.946503
GO:0019887	0.880321	0.527114	3.14873	2	9	protein kinase regulator activity	protein kinase regulator activity	CXCL10,PRKAR1A	0.946503
GO:0001608	0.884731	0.462398	1.74929	1	5	nucleotide receptor activity, G-protein coupled	nucleotide receptor activity, G-protein coupled	GPR183	0.946503
GO:0004497	0.884731	0.462398	1.74929	1	5	monooxygenase activity	monooxygenase activity	MOXD1	0.946503
GO:0005089	0.884731	0.462398	1.74929	1	5	Rho guanyl-nucleotide exchange factor activity	Rho guanyl-nucleotide exchange factor activity	DOCK2	0.946503
GO:0005099	0.884731	0.462398	1.74929	1	5	Ras GTPase activator activity	Ras GTPase activator activity	DOCK2	0.946503
GO:0005540	0.884731	0.462398	1.74929	1	5	hyaluronic acid binding	hyaluronic acid binding	CD44	0.946503
GO:0017124	0.884731	0.462398	1.74929	1	5	SH3 domain binding	SH3 domain binding	CYBA	0.946503
GO:0030169	0.884731	0.462398	1.74929	1	5	low-density lipoprotein binding	low-density lipoprotein binding	LDLR	0.946503
GO:0030594	0.884731	0.462398	1.74929	1	5	neurotransmitter receptor activity	neurotransmitter receptor activity	NMUR2	0.946503
GO:0030674	0.884731	0.462398	1.74929	1	5	protein binding, bridging	protein binding, bridging	ADAP2	0.946503
GO:0042165	0.884731	0.462398	1.74929	1	5	neurotransmitter binding	neurotransmitter binding	NMUR2	0.946503
GO:0045028	0.884731	0.462398	1.74929	1	5	purinergic nucleotide receptor activity, G-protein coupled	purinergic nucleotide receptor activity, G-protein coupled	GPR183	0.946503
GO:0015291	0.915437	0.460204	3.49858	2	10	secondary active transmembrane transporter activity	secondary active transmembrane transporter activity	SLC16A3,SLC15A3	0.970286
GO:0003779	0.924203	0.523222	6.29745	4	18	actin binding	actin binding	SPTBN1,PARVG,LCP1,SCIN	0.970286
GO:0001614	0.925347	0.369106	2.09915	1	6	purinergic nucleotide receptor activity	purinergic nucleotide receptor activity	GPR183	0.970286
GO:0004180	0.925347	0.369106	2.09915	1	6	carboxypeptidase activity	carboxypeptidase activity	AEBP1	0.970286
[truncated: 27 more rows]

## Sheet: VAR88_KEGG
KEGGID	Pvalue	OddsRatio	ExpCount	Count	Size	Term	PathName	pFDR	PathGenes	Link
[truncated: 84 more rows]

[truncated: 1 more sheets: Key for Column Headings]
