# Supplementary material for: Dynamic Gene Expression in the Human Cerebral Cortex Distinguishes Children from Adults
Source: PLoS One. 2012 May 30;7(5):e37714. doi: 10.1371/journal.pone.0037714 (PMC3364291; doi:10.1371/journal.pone.0037714)
Supplement: Dataset S5 — GO analysis for probes with greater variance in children than adults. (Harris et al., 2009 Dataset; GEO accession: GSE13564). (XLS) [file pone.0037714.s008.xls]

GOBPID	Pvalue	OddsRatio	ExpCount	Count	Size	Term	GOName	GOgenes	pFDR
GO:0002252	0.00160199289636824	Inf	6.16805324459235	11	11	immune effector process	immune effector process	VSIG4,PTPRC,C1QB,CD74,C1QC,C3,HSPD1,P2RX7,GPAM,ADORA2B,S100A13	0.808247561673738
GO:0002443	0.00522574456103293	Inf	5.04658901830283	9	9	leukocyte mediated immunity	leukocyte mediated immunity	PTPRC,C1QB,CD74,C1QC,C3,HSPD1,P2RX7,ADORA2B,S100A13	0.808247561673738
GO:0055066	0.00766762840528577	5.67801857585139	8.97171381031614	14	16	di-, tri-valent inorganic cation homeostasis	di-, tri-valent inorganic cation homeostasis	CD24,ITPR1,TFR2,PTPRC,TF,SLC24A3,SOD2,LPAR1,P2RX7,HAMP,HTR2A,SLC8A1,APOE,MT2A	0.808247561673738
GO:0055080	0.00898261222123076	4.33644859813084	10.6539101497504	16	19	cation homeostasis	cation homeostasis	CD24,ITPR1,TFR2,PTPRC,TF,SLC24A3,SOD2,LPAR1,P2RX7,HAMP,HTR2A,SLC8A1,APOE,EDNRB,MT2A,CA2	0.808247561673738
GO:0007399	0.00911712102380605	1.72075471698113	60.559068219634	72	108	nervous system development	nervous system development	SOX11,KLHL1,ST8SIA2,TSPAN2,MBP,DCX,MYO16,GDF10,MAFK,PLP1,DPYSL3,MOBP,SNAP25,IGF1,SYNJ2,APC,CLDN11,NDP,C1QB,SEMA3C,NRG1,GPRIN1,CD44,MAL,SPP1,DPYSL5,CYP26A1,CEBPB,BHLHE22,SOD2,UGT8,SALL3,ODZ1,CRMP1,NDRG2,MOG,GSN,ROBO2,CX3CR1,MEF2C,SYNJ1,NEFH,NAV1,C11orf9,FABP7,TPP1,SLC1A2,PLLP,GABRA5,GRIN3A,AQP4,ACSBG1,CSPG5,ID4,CNTN2,TUBB2B,C5orf13,CCDC88A,APOE,CHRDL1,EPHB1,EDNRB,DAB1,ATP2B2,CNP,MAG,FAM5C,EFHD1,EG…	0.808247561673738
GO:0006955	0.00914475886176311	2.56742179072276	20.7470881863561	28	37	immune response	immune response	COL3A1,MBP,THBS1,ARHGDIB,CD24,VSIG4,PTPRC,CD14,C1QB,CD74,C1QC,SEMA3C,C3,HSPD1,CEBPB,ENPP2,HLA-DPA1,ODZ1,P2RX7,IFITM1,HAMP,GPAM,CX3CR1,IFI6,ADORA2B,S100A13,AQP4,HLA-DRA	0.808247561673738
GO:0050776	0.00948705623713663	8.87423312883435	6.7287853577371	11	12	regulation of immune response	regulation of immune response	COL3A1,CD24,VSIG4,PTPRC,C1QB,C1QC,C3,HSPD1,P2RX7,MOG,ADORA2B	0.808247561673738
GO:0007275	0.0122018331079799	1.49950980392157	119.435940099834	133	213	multicellular organismal development	multicellular organismal development	SOX11,COL1A2,KLHL1,ST8SIA2,COL3A1,TNC,TSPAN2,MBP,DCX,NPNT,MYO16,GDF10,APOL2,SIAH3,GPR161,THBS1,MAFK,PLP1,ARHGDIB,CD24,TPD52,ITPR1,DPYSL3,MOBP,LRRC17,SNAP25,PCSK5,GJC1,IGF1,DACT1,BHLHE41,SYNJ2,COL12A1,CXXC4,APC,CLDN11,PTPRC,NDP,SOX4,C1QB,CXADR,FHL2,POSTN,COL1A1,CD74,C1QC,SEMA3C,NRG1,ST6GAL2,DSP,GPNMB,GPRIN1,DAB2,CD44,MAL,C3,SPP1,CSF1R,HSPD1,DPYSL5,CRYAB,CA4,CRABP1,CYP26A1,CEBPB,BHLHE22,CSRP2,SOD2,…	0.808247561673738
GO:0001816	0.0122800761926656	5.25617283950617	8.41098169717138	13	15	cytokine production	cytokine production	THBS1,CD24,PCSK5,VSIG4,CD14,C3,HSPD1,CEBPB,P2RX7,GPAM,SRGN,ADORA2B,S100A13	0.808247561673738
GO:0002684	0.0122800761926656	5.25617283950617	8.41098169717138	13	15	positive regulation of immune system process	positive regulation of immune system process	THBS1,CD24,VSIG4,PTPRC,C1QB,CD74,C1QC,C3,HSPD1,P2RX7,MOG,GPAM,ADORA2B	0.808247561673738
GO:0030005	0.0122800761926656	5.25617283950617	8.41098169717138	13	15	cellular di-, tri-valent inorganic cation homeostasis	cellular di-, tri-valent inorganic cation homeostasis	CD24,ITPR1,TFR2,PTPRC,TF,SLC24A3,LPAR1,P2RX7,HAMP,HTR2A,SLC8A1,APOE,MT2A	0.808247561673738
GO:0032502	0.0123128605026035	1.49379518072289	123.361064891847	137	220	developmental process	developmental process	SOX11,COL1A2,KLHL1,ST8SIA2,COL3A1,TNC,TSPAN2,MBP,DCX,NPNT,MYO16,GDF10,APOL2,SIAH3,GPR161,THBS1,MAFK,PLP1,ARHGDIB,CD24,TPD52,ITPR1,DPYSL3,MOBP,LRRC17,ERMN,SNAP25,PCSK5,GJC1,IGF1,DACT1,BHLHE41,SYNJ2,COL12A1,CXXC4,APC,CLDN11,PTPRC,NDP,SOX4,C1QB,CXADR,FHL2,POSTN,COL1A1,CD74,C1QC,SEMA3C,NRG1,ST6GAL2,DSP,GPNMB,GPRIN1,DAB2,CD44,MAL,C3,SPP1,CSF1R,HSPD1,DPYSL5,CRYAB,CA4,CRABP1,CYP26A1,CEBPB,BHLHE22,CSRP2,…	0.808247561673738
GO:0051246	0.0142101125441027	2.68926296633303	16.8219633943428	23	30	regulation of protein metabolic process	regulation of protein metabolic process	THBS1,IGF1,APC,PTPRC,DIO2,CPEB1,CD74,EIF5A2,CD44,PAK1,C3,HSPB1,P2RX7,IGFBP3,PAIP2B,ACVR2A,CIRBP,EIF5A,HHATL,CCDC88A,APOE,PPAP2B,FGF1	0.808247561673738
GO:0032268	0.0146703288111299	2.85759493670886	15.1397670549085	21	27	regulation of cellular protein metabolic process	regulation of cellular protein metabolic process	THBS1,IGF1,PTPRC,DIO2,CPEB1,CD74,EIF5A2,CD44,PAK1,HSPB1,P2RX7,IGFBP3,PAIP2B,ACVR2A,CIRBP,EIF5A,HHATL,CCDC88A,APOE,PPAP2B,FGF1	0.808247561673738
GO:0002250	0.0169542849375275	Inf	3.92512479201331	7	7	adaptive immune response	adaptive immune response	PTPRC,C1QB,CD74,C1QC,C3,HSPD1,P2RX7	0.808247561673738
GO:0002449	0.0169542849375275	Inf	3.92512479201331	7	7	lymphocyte mediated immunity	lymphocyte mediated immunity	PTPRC,C1QB,CD74,C1QC,C3,HSPD1,P2RX7	0.808247561673738
GO:0002460	0.0169542849375275	Inf	3.92512479201331	7	7	adaptive immune response based on somatic recombination of immune receptors built from immunoglobulin superfamily domains	adaptive immune response based on somatic recombination of immune receptors built from immunoglobulin superfamily domains	PTPRC,C1QB,CD74,C1QC,C3,HSPD1,P2RX7	0.808247561673738
GO:0032501	0.0177380634864131	1.43589743589744	154.762063227953	168	276	multicellular organismal process	multicellular organismal process	SOX11,COL1A2,KLHL1,ST8SIA2,COL3A1,TNC,TSPAN2,MBP,SYTL2,DCX,NPNT,MYO16,COCH,GDF10,APOL2,SIAH3,GPR161,THBS1,MAFK,PLP1,ARHGDIB,PRSS3,CD24,TPD52,ITPR1,DPYSL3,MOBP,LRRC17,ALOX5AP,ERMN,SNAP25,PCSK5,SPARC,GJC1,OPN3,IGF1,DACT1,BHLHE41,SYNJ2,VSIG4,ADORA3,COL12A1,CXXC4,APC,CLDN11,PTGDS,PTPRC,CD14,NDP,SOX4,CPEB1,C1QB,KCNA1,CXADR,FHL2,POSTN,COL1A1,CD74,C1QC,SEMA3C,NRG1,ST6GAL2,DSP,GPNMB,GPRIN1,DAB2,EIF5A2,CD…	0.808247561673738
GO:0010608	0.0194877946017445	4.83692307692308	7.85024958402662	12	14	posttranscriptional regulation of gene expression	posttranscriptional regulation of gene expression	THBS1,YBX1,DIO2,SOX4,CPEB1,EIF5A2,HSPD1,HSPB1,PAIP2B,CIRBP,EIF5A,PPAP2B	0.808247561673738
GO:0030003	0.0212920895618540	3.77089783281734	9.5324459234609	14	17	cellular cation homeostasis	cellular cation homeostasis	CD24,ITPR1,TFR2,PTPRC,TF,SLC24A3,LPAR1,P2RX7,HAMP,HTR2A,SLC8A1,APOE,MT2A,CA2	0.808247561673738
GO:0051605	0.0261993409749084	7.21646341463415	5.60732113144759	9	10	protein maturation by peptide bond cleavage	protein maturation by peptide bond cleavage	THBS1,PRSS3,PCSK5,VSIG4,C1QB,C1QC,C3,SRGN,F3	0.808247561673738
GO:0002274	0.0304767357638334	Inf	3.36439267886855	6	6	myeloid leukocyte activation	myeloid leukocyte activation	THBS1,CD74,HSPD1,CX3CR1,ADORA2B,S100A13	0.808247561673738
GO:0009408	0.0304767357638334	Inf	3.36439267886855	6	6	response to heat	response to heat	HSPB8,THBS1,CD14,HSPB1,CRYAB,FGF1	0.808247561673738
GO:0016064	0.0304767357638334	Inf	3.36439267886855	6	6	immunoglobulin mediated immune response	immunoglobulin mediated immune response	PTPRC,C1QB,CD74,C1QC,C3,HSPD1	0.808247561673738
GO:0019724	0.0304767357638334	Inf	3.36439267886855	6	6	B cell mediated immunity	B cell mediated immunity	PTPRC,C1QB,CD74,C1QC,C3,HSPD1	0.808247561673738
GO:0030902	0.0304767357638334	Inf	3.36439267886855	6	6	hindbrain development	hindbrain development	KLHL1,MYO16,GDF10,IGF1,DAB1,EGR2	0.808247561673738
GO:0001817	0.0306120646441529	4.42024539877301	7.28951747088186	11	13	regulation of cytokine production	regulation of cytokine production	THBS1,CD24,VSIG4,CD14,C3,HSPD1,CEBPB,P2RX7,GPAM,SRGN,ADORA2B	0.808247561673738
GO:0051604	0.0306120646441529	4.42024539877301	7.28951747088186	11	13	protein maturation	protein maturation	THBS1,PRSS3,PCSK5,VSIG4,C1QB,C1QC,C3,HSPD1,P2RX7,SRGN,F3	0.808247561673738
GO:0043086	0.032332064860651	3.02795031055901	10.6539101497504	15	19	negative regulation of catalytic activity	negative regulation of catalytic activity	THBS1,APC,PTPRC,PKIA,CRYAB,GNAL,APOC1,RGS4,PXK,CST3,IFI6,GADD45B,GRM7,APOE,EDNRB	0.808247561673738
GO:0044092	0.032332064860651	3.02795031055901	10.6539101497504	15	19	negative regulation of molecular function	negative regulation of molecular function	THBS1,APC,PTPRC,PKIA,CRYAB,GNAL,APOC1,RGS4,PXK,CST3,IFI6,GADD45B,GRM7,APOE,EDNRB	0.808247561673738
GO:0042592	0.0395015909646634	1.79635761589404	28.5973377703827	35	51	homeostatic process	homeostatic process	MBP,PLP1,CD24,ITPR1,TFR2,IGF1,APC,CLDN11,PTPRC,TF,EIF5A2,CD44,MAL,SPP1,SLC24A3,SOD2,LPAR1,P2RX7,HAMP,GPAM,IFI6,C11orf9,ACVR2A,HTR2A,SLC8A1,TPP1,LPL,PLLP,AQP4,ACSBG1,APOE,EDNRB,MT2A,EGR2,CA2	0.808247561673738
GO:0002682	0.0395326929521007	2.31635872014421	15.1397670549085	20	27	regulation of immune system process	regulation of immune system process	COL3A1,THBS1,CD24,LRRC17,VSIG4,APC,PTPRC,C1QB,CD74,C1QC,CD44,C3,HSPD1,P2RX7,MOG,TESC,GPAM,ADORA2B,ACVR2A,CA2	0.808247561673738
GO:0048878	0.0413175129290628	1.88674517664746	24.1114808652246	30	43	chemical homeostasis	chemical homeostasis	MBP,PLP1,CD24,ITPR1,TFR2,IGF1,CLDN11,PTPRC,TF,EIF5A2,MAL,SLC24A3,SOD2,LPAR1,P2RX7,HAMP,GPAM,IFI6,C11orf9,HTR2A,SLC8A1,LPL,PLLP,AQP4,ACSBG1,APOE,EDNRB,MT2A,EGR2,CA2	0.808247561673738
GO:0050801	0.0417381808167126	2.03525641025641	19.6256239600666	25	35	ion homeostasis	ion homeostasis	MBP,PLP1,CD24,ITPR1,TFR2,CLDN11,PTPRC,TF,MAL,SLC24A3,SOD2,LPAR1,P2RX7,HAMP,IFI6,C11orf9,HTR2A,SLC8A1,PLLP,ACSBG1,APOE,EDNRB,MT2A,EGR2,CA2	0.808247561673738
GO:0006417	0.0429654681993741	6.3951367781155	5.04658901830283	8	9	regulation of translation	regulation of translation	THBS1,DIO2,CPEB1,EIF5A2,HSPB1,PAIP2B,CIRBP,EIF5A	0.808247561673738
GO:0050778	0.0429654681993741	6.3951367781155	5.04658901830283	8	9	positive regulation of immune response	positive regulation of immune response	VSIG4,PTPRC,C1QB,C1QC,C3,HSPD1,P2RX7,MOG	0.808247561673738
GO:0048731	0.0431364800097051	1.38138138138138	104.856905158070	115	187	system development	system development	SOX11,COL1A2,KLHL1,ST8SIA2,COL3A1,TNC,TSPAN2,MBP,DCX,MYO16,GDF10,THBS1,MAFK,PLP1,CD24,TPD52,DPYSL3,MOBP,LRRC17,SNAP25,PCSK5,GJC1,IGF1,BHLHE41,SYNJ2,COL12A1,APC,CLDN11,PTPRC,NDP,SOX4,C1QB,CXADR,FHL2,POSTN,COL1A1,CD74,C1QC,SEMA3C,NRG1,DSP,GPNMB,GPRIN1,CD44,MAL,C3,SPP1,HSPD1,DPYSL5,CRYAB,CA4,CYP26A1,CEBPB,BHLHE22,SOD2,UGT8,SALL3,CAPN3,ODZ1,P2RX7,CRMP1,NDRG2,MOG,GSN,IGFBP3,CAV2,ROBO2,TESC,MGST1,CX3CR…	0.808247561673738
GO:0016485	0.047537912358643	4.00611620795107	6.7287853577371	10	12	protein processing	protein processing	THBS1,PRSS3,PCSK5,VSIG4,C1QB,C1QC,C3,P2RX7,SRGN,F3	0.808247561673738
GO:0051129	0.0483186682380601	3.21230769230769	8.41098169717138	12	15	negative regulation of cellular component organization	negative regulation of cellular component organization	TMSB15A,MBP,THBS1,APC,SPP1,APOC1,GSN,ROBO2,CST3,MID1IP1,MAG,SPTBN1	0.808247561673738
GO:0007417	0.0503716622760778	1.92282958199357	20.7470881863561	26	37	central nervous system development	central nervous system development	SOX11,KLHL1,MBP,DCX,MYO16,GDF10,PLP1,IGF1,SYNJ2,C1QB,MAL,CYP26A1,UGT8,SALL3,MOG,GSN,ROBO2,CX3CR1,SYNJ1,C11orf9,SLC1A2,GABRA5,ID4,EPHB1,DAB1,EGR2	0.808247561673738
GO:0000910	0.0547112485398938	Inf	2.80366056572379	5	5	cytokinesis	cytokinesis	ANXA11,KLHL13,APC,SEPT4,ANLN	0.808247561673738
GO:0002541	0.0547112485398938	Inf	2.80366056572379	5	5	activation of plasma proteins involved in acute inflammatory response	activation of plasma proteins involved in acute inflammatory response	VSIG4,C1QB,C1QC,C3,F3	0.808247561673738
GO:0002697	0.0547112485398938	Inf	2.80366056572379	5	5	regulation of immune effector process	regulation of immune effector process	PTPRC,C3,HSPD1,P2RX7,ADORA2B	0.808247561673738
GO:0002699	0.0547112485398938	Inf	2.80366056572379	5	5	positive regulation of immune effector process	positive regulation of immune effector process	PTPRC,C3,HSPD1,P2RX7,ADORA2B	0.808247561673738
GO:0002703	0.0547112485398938	Inf	2.80366056572379	5	5	regulation of leukocyte mediated immunity	regulation of leukocyte mediated immunity	PTPRC,C3,HSPD1,P2RX7,ADORA2B	0.808247561673738
GO:0006959	0.0547112485398938	Inf	2.80366056572379	5	5	humoral immune response	humoral immune response	VSIG4,PTPRC,C1QB,C1QC,C3	0.808247561673738
GO:0009306	0.0547112485398938	Inf	2.80366056572379	5	5	protein secretion	protein secretion	PCSK5,P2RX7,GPAM,SRGN,S100A13	0.808247561673738
GO:0051258	0.0547112485398938	Inf	2.80366056572379	5	5	protein polymerization	protein polymerization	TMSB15A,APC,GSN,TUBB2B,SPTBN1	0.808247561673738
GO:0006873	0.0555524225248888	1.94760383386581	19.0648918469218	24	34	cellular ion homeostasis	cellular ion homeostasis	MBP,PLP1,CD24,ITPR1,TFR2,CLDN11,PTPRC,TF,MAL,SLC24A3,SOD2,LPAR1,P2RX7,HAMP,IFI6,C11orf9,HTR2A,SLC8A1,PLLP,ACSBG1,APOE,MT2A,EGR2,CA2	0.808247561673738
GO:0048856	0.0656266547983526	1.32568807339450	109.903494176373	119	196	anatomical structure development	anatomical structure development	SOX11,COL1A2,KLHL1,ST8SIA2,COL3A1,TNC,TSPAN2,MBP,DCX,MYO16,GDF10,THBS1,MAFK,PLP1,CD24,TPD52,DPYSL3,MOBP,LRRC17,ERMN,SNAP25,PCSK5,GJC1,IGF1,BHLHE41,SYNJ2,COL12A1,APC,CLDN11,PTPRC,NDP,SOX4,C1QB,CXADR,FHL2,POSTN,COL1A1,CD74,C1QC,SEMA3C,NRG1,DSP,GPNMB,GPRIN1,DAB2,CD44,MAL,C3,SPP1,HSPD1,DPYSL5,CRYAB,CA4,CYP26A1,CEBPB,BHLHE22,CSRP2,SOD2,UGT8,SALL3,CAPN3,ODZ1,P2RX7,CRMP1,NDRG2,MOG,GSN,IGFBP3,CAV2,ROBO2,…	0.808247561673738
GO:0019725	0.0660451223382463	1.84294871794872	20.1863560732113	25	36	cellular homeostasis	cellular homeostasis	MBP,PLP1,CD24,ITPR1,TFR2,APC,CLDN11,PTPRC,TF,MAL,SLC24A3,SOD2,LPAR1,P2RX7,HAMP,IFI6,C11orf9,HTR2A,SLC8A1,PLLP,ACSBG1,APOE,MT2A,EGR2,CA2	0.808247561673738
GO:0002376	0.0662621684912678	1.59664429530201	33.0831946755408	39	59	immune system process	immune system process	COL3A1,MBP,THBS1,ARHGDIB,CD24,TPD52,LRRC17,VSIG4,APC,PTPRC,CD14,SOX4,C1QB,CD74,C1QC,SEMA3C,CD44,C3,HSPD1,CEBPB,SOD2,ENPP2,HLA-DPA1,ODZ1,P2RX7,IFITM1,MOG,TESC,HAMP,GPAM,CX3CR1,IFI6,ADORA2B,ACVR2A,S100A13,AQP4,EDNRB,CA2,HLA-DRA	0.808247561673738
GO:0051247	0.0679369461603824	2.60802469135802	9.5324459234609	13	17	positive regulation of protein metabolic process	positive regulation of protein metabolic process	THBS1,IGF1,APC,CD74,EIF5A2,CD44,C3,P2RX7,ACVR2A,CIRBP,EIF5A,APOE,FGF1	0.808247561673738
GO:0002253	0.069700949187613	5.57878787878788	4.48585690515807	7	8	activation of immune response	activation of immune response	VSIG4,PTPRC,C1QB,C1QC,C3,HSPD1,MOG	0.808247561673738
GO:0002696	0.069700949187613	5.57878787878788	4.48585690515807	7	8	positive regulation of leukocyte activation	positive regulation of leukocyte activation	THBS1,CD24,PTPRC,CD74,HSPD1,GPAM,ADORA2B	0.808247561673738
GO:0007204	0.069700949187613	5.57878787878788	4.48585690515807	7	8	elevation of cytosolic calcium ion concentration	elevation of cytosolic calcium ion concentration	CD24,ITPR1,PTPRC,LPAR1,P2RX7,HTR2A,SLC8A1	0.808247561673738
GO:0032943	0.069700949187613	5.57878787878788	4.48585690515807	7	8	mononuclear cell proliferation	mononuclear cell proliferation	CD24,VSIG4,PTPRC,CD74,HSPD1,P2RX7,GPAM	0.808247561673738
GO:0032984	0.069700949187613	5.57878787878788	4.48585690515807	7	8	macromolecular complex disassembly	macromolecular complex disassembly	APC,NRG1,EIF5A2,GSN,MID1IP1,EIF5A,SPTBN1	0.808247561673738
GO:0034623	0.069700949187613	5.57878787878788	4.48585690515807	7	8	cellular macromolecular complex disassembly	cellular macromolecular complex disassembly	APC,NRG1,EIF5A2,GSN,MID1IP1,EIF5A,SPTBN1	0.808247561673738
GO:0043241	0.069700949187613	5.57878787878788	4.48585690515807	7	8	protein complex disassembly	protein complex disassembly	APC,NRG1,EIF5A2,GSN,MID1IP1,EIF5A,SPTBN1	0.808247561673738
GO:0043624	0.069700949187613	5.57878787878788	4.48585690515807	7	8	cellular protein complex disassembly	cellular protein complex disassembly	APC,NRG1,EIF5A2,GSN,MID1IP1,EIF5A,SPTBN1	0.808247561673738
GO:0046651	0.069700949187613	5.57878787878788	4.48585690515807	7	8	lymphocyte proliferation	lymphocyte proliferation	CD24,VSIG4,PTPRC,CD74,HSPD1,P2RX7,GPAM	0.808247561673738
GO:0051480	0.069700949187613	5.57878787878788	4.48585690515807	7	8	cytosolic calcium ion homeostasis	cytosolic calcium ion homeostasis	CD24,ITPR1,PTPRC,LPAR1,P2RX7,HTR2A,SLC8A1	0.808247561673738
GO:0070661	0.069700949187613	5.57878787878788	4.48585690515807	7	8	leukocyte proliferation	leukocyte proliferation	CD24,VSIG4,PTPRC,CD74,HSPD1,P2RX7,GPAM	0.808247561673738
GO:0032270	0.0714010547996504	2.93558282208589	7.85024958402662	11	14	positive regulation of cellular protein metabolic process	positive regulation of cellular protein metabolic process	THBS1,IGF1,CD74,EIF5A2,CD44,P2RX7,ACVR2A,CIRBP,EIF5A,APOE,FGF1	0.808247561673738
GO:0006874	0.0728664802037512	3.59451219512195	6.16805324459235	9	11	cellular calcium ion homeostasis	cellular calcium ion homeostasis	CD24,ITPR1,PTPRC,SLC24A3,LPAR1,P2RX7,HTR2A,SLC8A1,APOE	0.808247561673738
GO:0043623	0.0728664802037512	3.59451219512195	6.16805324459235	9	11	cellular protein complex assembly	cellular protein complex assembly	TMSB15A,APC,NRG1,HSPD1,ANLN,CRYAB,GSN,TUBB2B,SPTBN1	0.808247561673738
GO:0050878	0.0728664802037512	3.59451219512195	6.16805324459235	9	11	regulation of body fluid levels	regulation of body fluid levels	COL3A1,SYTL2,THBS1,P2RY12,PLSCR1,AQP4,APOE,ANXA2,F3	0.808247561673738
GO:0051235	0.0728664802037512	3.59451219512195	6.16805324459235	9	11	maintenance of location	maintenance of location	TMSB15A,APC,PTPRC,P2RX7,SRGN,HTR2A,LPL,EZR,APOE	0.808247561673738
GO:0055074	0.0728664802037512	3.59451219512195	6.16805324459235	9	11	calcium ion homeostasis	calcium ion homeostasis	CD24,ITPR1,PTPRC,SLC24A3,LPAR1,P2RX7,HTR2A,SLC8A1,APOE	0.808247561673738
GO:0031175	0.0810392760849655	1.88291139240506	16.8219633943428	21	30	neuron projection development	neuron projection development	KLHL1,MBP,DCX,SNAP25,APC,GPRIN1,CD44,SPP1,DPYSL5,ROBO2,GRIN3A,CNTN2,C5orf13,CCDC88A,APOE,EPHB1,CNP,MAG,EFHD1,EGR2,LIFR	0.808247561673738
GO:0046903	0.0810392760849655	1.88291139240506	16.8219633943428	21	30	secretion	secretion	SYTL2,TPD52,RAB3B,SNAP25,PCSK5,LGI3,STEAP2,CD74,NRG1,DAB2,NFAT5,P2RX7,GPAM,SRGN,ADORA2B,HTR2A,S100A13,GRM7,AQP4,ANXA2,CA2	0.808247561673738
GO:0007420	0.081166778828364	2.14330218068536	12.3361064891847	16	22	brain development	brain development	KLHL1,DCX,MYO16,GDF10,IGF1,SYNJ2,C1QB,SALL3,ROBO2,CX3CR1,SYNJ1,SLC1A2,GABRA5,ID4,DAB1,EGR2	0.808247561673738
GO:0009611	0.0812076557991116	1.62622950819672	26.9151414309484	32	48	response to wounding	response to wounding	COL3A1,TNC,APOL2,THBS1,ALOX5AP,IGF1,VSIG4,ADORA3,CD14,FGFR1OP2,C1QB,C1QC,NRG1,DSP,CD44,C3,SPP1,CEBPB,SOD2,P2RX7,GSN,P2RY12,CX3CR1,PXK,PLSCR1,ADORA2B,SLC1A2,PLLP,C5orf13,APOE,ANXA2,F3	0.808247561673738
GO:0055082	0.0856925862518178	1.76357827476038	19.6256239600666	24	35	cellular chemical homeostasis	cellular chemical homeostasis	MBP,PLP1,CD24,ITPR1,TFR2,CLDN11,PTPRC,TF,MAL,SLC24A3,SOD2,LPAR1,P2RX7,HAMP,IFI6,C11orf9,HTR2A,SLC8A1,PLLP,ACSBG1,APOE,MT2A,EGR2,CA2	0.808247561673738
GO:0045321	0.0887177399651334	2.24520123839009	10.6539101497504	14	19	leukocyte activation	leukocyte activation	THBS1,CD24,TPD52,VSIG4,APC,PTPRC,SOX4,CD74,HSPD1,P2RX7,GPAM,CX3CR1,ADORA2B,S100A13	0.808247561673738
GO:0045184	0.0897656142117667	1.91194968553459	15.1397670549085	19	27	establishment of protein localization	establishment of protein localization	SYTL2,CD24,RAB3B,PCSK5,PKIA,GPR34,COL1A1,CD74,EIF5A2,NCKIPSD,AKAP12,P2RX7,GPAM,SRGN,S100A13,EIF5A,SLC15A2,CNTN2,SPTBN1	0.808247561673738
GO:0051179	0.0911976043976571	1.29221732745962	102.053244592346	110	182	localization	localization	TMSB15A,ANXA11,SYTL2,KCNK1,DCX,AKAP7,APOL2,THBS1,PRSS3,CD24,TPD52,ITPR1,MRAP2,TFR2,FNBP1L,RAB3B,SNAP25,PCSK5,KCTD1,GJC1,LAPTM5,IGF1,SRGAP1,SYNJ2,KCNAB2,APC,PTGDS,PTPRC,CD14,PKIA,TF,LGI3,KCNA1,GPR34,COL1A1,STEAP2,CD74,SEMA3C,NRG1,SLC2A5,DAB2,EIF5A2,NCKIPSD,CD44,MAL,C3,AKAP12,SLC24A3,SCN1B,CRYAB,RRAS2,APOC1,SLC4A4,NFAT5,ENPP2,ABCA8,P2RX7,SLC44A1,PLIN2,SLC13A4,GSN,IGFBP3,CAV2,P2RY12,GPAM,CX3CR1,KCNJ…	0.808247561673738
GO:0031399	0.0964726231383058	2.4	8.97171381031614	12	16	regulation of protein modification process	regulation of protein modification process	IGF1,PTPRC,CD74,CD44,PAK1,P2RX7,IGFBP3,ACVR2A,HHATL,CCDC88A,PPAP2B,FGF1	0.808247561673738
GO:0001906	0.0980859320670168	Inf	2.24292845257903	4	4	cell killing	cell killing	PTPRC,P2RX7,HAMP,CNP	0.808247561673738
GO:0001936	0.0980859320670168	Inf	2.24292845257903	4	4	regulation of endothelial cell proliferation	regulation of endothelial cell proliferation	THBS1,CAV2,APOE,F3	0.808247561673738
GO:0002455	0.0980859320670168	Inf	2.24292845257903	4	4	humoral immune response mediated by circulating immunoglobulin	humoral immune response mediated by circulating immunoglobulin	PTPRC,C1QB,C1QC,C3	0.808247561673738
GO:0002705	0.0980859320670168	Inf	2.24292845257903	4	4	positive regulation of leukocyte mediated immunity	positive regulation of leukocyte mediated immunity	PTPRC,C3,HSPD1,P2RX7	0.808247561673738
GO:0002706	0.0980859320670168	Inf	2.24292845257903	4	4	regulation of lymphocyte mediated immunity	regulation of lymphocyte mediated immunity	PTPRC,C3,HSPD1,P2RX7	0.808247561673738
GO:0002708	0.0980859320670168	Inf	2.24292845257903	4	4	positive regulation of lymphocyte mediated immunity	positive regulation of lymphocyte mediated immunity	PTPRC,C3,HSPD1,P2RX7	0.808247561673738
GO:0002819	0.0980859320670168	Inf	2.24292845257903	4	4	regulation of adaptive immune response	regulation of adaptive immune response	PTPRC,C3,HSPD1,P2RX7	0.808247561673738
GO:0002821	0.0980859320670168	Inf	2.24292845257903	4	4	positive regulation of adaptive immune response	positive regulation of adaptive immune response	PTPRC,C3,HSPD1,P2RX7	0.808247561673738
GO:0002822	0.0980859320670168	Inf	2.24292845257903	4	4	regulation of adaptive immune response based on somatic recombination of immune receptors built from immunoglobulin superfamily domains	regulation of adaptive immune response based on somatic recombination of immune receptors built from immunoglobulin superfamily domains	PTPRC,C3,HSPD1,P2RX7	0.808247561673738
GO:0002824	0.0980859320670168	Inf	2.24292845257903	4	4	positive regulation of adaptive immune response based on somatic recombination of immune receptors built from immunoglobulin superfamily domains	positive regulation of adaptive immune response based on somatic recombination of immune receptors built from immunoglobulin superfamily domains	PTPRC,C3,HSPD1,P2RX7	0.808247561673738
GO:0006638	0.0980859320670168	Inf	2.24292845257903	4	4	neutral lipid metabolic process	neutral lipid metabolic process	APOC1,GPAM,LPL,APOE	0.808247561673738
GO:0006639	0.0980859320670168	Inf	2.24292845257903	4	4	acylglycerol metabolic process	acylglycerol metabolic process	APOC1,GPAM,LPL,APOE	0.808247561673738
GO:0006641	0.0980859320670168	Inf	2.24292845257903	4	4	triglyceride metabolic process	triglyceride metabolic process	APOC1,GPAM,LPL,APOE	0.808247561673738
GO:0006662	0.0980859320670168	Inf	2.24292845257903	4	4	glycerol ether metabolic process	glycerol ether metabolic process	APOC1,GPAM,LPL,APOE	0.808247561673738
GO:0006826	0.0980859320670168	Inf	2.24292845257903	4	4	iron ion transport	iron ion transport	TFR2,TF,STEAP2,HEPH	0.808247561673738
GO:0006956	0.0980859320670168	Inf	2.24292845257903	4	4	complement activation	complement activation	VSIG4,C1QB,C1QC,C3	0.808247561673738
GO:0010466	0.0980859320670168	Inf	2.24292845257903	4	4	negative regulation of peptidase activity	negative regulation of peptidase activity	THBS1,CRYAB,CST3,IFI6	0.808247561673738
GO:0018904	0.0980859320670168	Inf	2.24292845257903	4	4	organic ether metabolic process	organic ether metabolic process	APOC1,GPAM,LPL,APOE	0.808247561673738
GO:0021549	0.0980859320670168	Inf	2.24292845257903	4	4	cerebellum development	cerebellum development	KLHL1,MYO16,GDF10,DAB1	0.808247561673738
GO:0022037	0.0980859320670168	Inf	2.24292845257903	4	4	metencephalon development	metencephalon development	KLHL1,MYO16,GDF10,DAB1	0.808247561673738
GO:0030193	0.0980859320670168	Inf	2.24292845257903	4	4	regulation of blood coagulation	regulation of blood coagulation	THBS1,APOE,ANXA2,F3	0.808247561673738
GO:0030330	0.0980859320670168	Inf	2.24292845257903	4	4	DNA damage response, signal transduction by p53 class mediator	DNA damage response, signal transduction by p53 class mediator	CD74,CD44,DYRK2,HIPK2	0.808247561673738
GO:0030801	0.0980859320670168	Inf	2.24292845257903	4	4	positive regulation of cyclic nucleotide metabolic process	positive regulation of cyclic nucleotide metabolic process	MRAP2,AKAP12,ADORA2B,APOE	0.808247561673738
GO:0030804	0.0980859320670168	Inf	2.24292845257903	4	4	positive regulation of cyclic nucleotide biosynthetic process	positive regulation of cyclic nucleotide biosynthetic process	MRAP2,AKAP12,ADORA2B,APOE	0.808247561673738
GO:0030810	0.0980859320670168	Inf	2.24292845257903	4	4	positive regulation of nucleotide biosynthetic process	positive regulation of nucleotide biosynthetic process	MRAP2,AKAP12,ADORA2B,APOE	0.808247561673738
GO:0032271	0.0980859320670168	Inf	2.24292845257903	4	4	regulation of protein polymerization	regulation of protein polymerization	TMSB15A,APC,GSN,SPTBN1	0.808247561673738
GO:0032635	0.0980859320670168	Inf	2.24292845257903	4	4	interleukin-6 production	interleukin-6 production	HSPD1,CEBPB,P2RX7,ADORA2B	0.808247561673738
GO:0032675	0.0980859320670168	Inf	2.24292845257903	4	4	regulation of interleukin-6 production	regulation of interleukin-6 production	HSPD1,CEBPB,P2RX7,ADORA2B	0.808247561673738
GO:0032946	0.0980859320670168	Inf	2.24292845257903	4	4	positive regulation of mononuclear cell proliferation	positive regulation of mononuclear cell proliferation	CD24,PTPRC,CD74,GPAM	0.808247561673738
GO:0042113	0.0980859320670168	Inf	2.24292845257903	4	4	B cell activation	B cell activation	TPD52,PTPRC,CD74,HSPD1	0.808247561673738
GO:0042116	0.0980859320670168	Inf	2.24292845257903	4	4	macrophage activation	macrophage activation	THBS1,CD74,HSPD1,CX3CR1	0.808247561673738
GO:0042770	0.0980859320670168	Inf	2.24292845257903	4	4	DNA damage response, signal transduction	DNA damage response, signal transduction	CD74,CD44,DYRK2,HIPK2	0.808247561673738
GO:0045727	0.0980859320670168	Inf	2.24292845257903	4	4	positive regulation of translation	positive regulation of translation	THBS1,EIF5A2,CIRBP,EIF5A	0.808247561673738
GO:0045981	0.0980859320670168	Inf	2.24292845257903	4	4	positive regulation of nucleotide metabolic process	positive regulation of nucleotide metabolic process	MRAP2,AKAP12,ADORA2B,APOE	0.808247561673738
GO:0048638	0.0980859320670168	Inf	2.24292845257903	4	4	regulation of developmental growth	regulation of developmental growth	CXADR,NRG1,SPP1,APOE	0.808247561673738
GO:0048678	0.0980859320670168	Inf	2.24292845257903	4	4	response to axon injury	response to axon injury	SPP1,SOD2,C5orf13,APOE	0.808247561673738
GO:0048872	0.0980859320670168	Inf	2.24292845257903	4	4	homeostasis of number of cells	homeostasis of number of cells	CD44,P2RX7,GPAM,ACVR2A	0.808247561673738
GO:0050663	0.0980859320670168	Inf	2.24292845257903	4	4	cytokine secretion	cytokine secretion	P2RX7,GPAM,SRGN,S100A13	0.808247561673738
GO:0050671	0.0980859320670168	Inf	2.24292845257903	4	4	positive regulation of lymphocyte proliferation	positive regulation of lymphocyte proliferation	CD24,PTPRC,CD74,GPAM	0.808247561673738
GO:0050818	0.0980859320670168	Inf	2.24292845257903	4	4	regulation of coagulation	regulation of coagulation	THBS1,APOE,ANXA2,F3	0.808247561673738
GO:0055072	0.0980859320670168	Inf	2.24292845257903	4	4	iron ion homeostasis	iron ion homeostasis	TFR2,TF,SOD2,HAMP	0.808247561673738
GO:0061041	0.0980859320670168	Inf	2.24292845257903	4	4	regulation of wound healing	regulation of wound healing	THBS1,APOE,ANXA2,F3	0.808247561673738
GO:0070665	0.0980859320670168	Inf	2.24292845257903	4	4	positive regulation of leukocyte proliferation	positive regulation of leukocyte proliferation	CD24,PTPRC,CD74,GPAM	0.808247561673738
GO:0008104	0.0986981641344303	1.68269230769231	20.7470881863561	25	37	protein localization	protein localization	TMSB15A,SYTL2,AKAP7,CD24,MRAP2,RAB3B,PCSK5,APC,PKIA,GPR34,COL1A1,CD74,EIF5A2,NCKIPSD,MAL,AKAP12,P2RX7,GPAM,SRGN,S100A13,EIF5A,EZR,SLC15A2,CNTN2,SPTBN1	0.808247561673738
GO:0030154	0.0987052001678597	1.32146139705882	74.0166389351081	81	132	cell differentiation	cell differentiation	SOX11,KLHL1,TNC,TSPAN2,MBP,DCX,NPNT,GDF10,PLP1,CD24,TPD52,LRRC17,SNAP25,GJC1,IGF1,BHLHE41,APC,PTPRC,SOX4,CXADR,FHL2,COL1A1,CD74,C1QC,SEMA3C,NRG1,DSP,GPNMB,GPRIN1,DAB2,CD44,MAL,SPP1,DPYSL5,CRYAB,CYP26A1,CEBPB,BHLHE22,CSRP2,SOD2,SALL3,NDRG2,GSN,IGFBP3,CAV2,ROBO2,TESC,MGST1,PAQR8,PPL,MEF2C,SYNJ1,NAV1,C11orf9,HSPA2,ACVR2A,GADD45B,LPL,GRIN3A,EZR,CSPG5,ID4,CNTN2,TUBB2B,C5orf13,CCDC88A,APOE,CHRDL1,EPHB1…	0.808247561673738
GO:0000279	0.103957404740277	2.66055045871560	7.28951747088186	10	13	M phase	M phase	KLHL13,IGF1,APC,CPEB1,ZWILCH,ANLN,CKS2,CAV2,HSPA2,TUBB2B	0.808247561673738
GO:0006140	0.103957404740277	2.66055045871560	7.28951747088186	10	13	regulation of nucleotide metabolic process	regulation of nucleotide metabolic process	MRAP2,ADORA3,ARAP2,AKAP12,GNAL,PXK,ADORA2B,GRM7,APOE,EDNRB	0.808247561673738
GO:0051051	0.103957404740277	2.66055045871560	7.28951747088186	10	13	negative regulation of transport	negative regulation of transport	THBS1,PKIA,CD74,NRG1,CRYAB,APOC1,SRGN,PXK,HTR2A,GRM7	0.808247561673738
GO:0048869	0.104229604859839	1.31101055806938	75.1381031613977	82	134	cellular developmental process	cellular developmental process	SOX11,KLHL1,TNC,TSPAN2,MBP,DCX,NPNT,GDF10,PLP1,CD24,TPD52,LRRC17,SNAP25,GJC1,IGF1,BHLHE41,APC,PTPRC,SOX4,CXADR,FHL2,COL1A1,CD74,C1QC,SEMA3C,NRG1,DSP,GPNMB,GPRIN1,DAB2,CD44,MAL,SPP1,DPYSL5,CRYAB,CYP26A1,CEBPB,BHLHE22,CSRP2,SOD2,SALL3,P2RX7,NDRG2,GSN,IGFBP3,CAV2,ROBO2,TESC,MGST1,PAQR8,PPL,MEF2C,SYNJ1,NAV1,C11orf9,HSPA2,ACVR2A,GADD45B,LPL,GRIN3A,EZR,CSPG5,ID4,CNTN2,TUBB2B,C5orf13,CCDC88A,APOE,CHRDL1…	0.808247561673738
GO:0030030	0.109977495241988	1.68471337579618	19.0648918469218	23	34	cell projection organization	cell projection organization	KLHL1,MBP,DCX,ERMN,SNAP25,APC,GPRIN1,CD44,SPP1,DPYSL5,P2RX7,ROBO2,GRIN3A,CNTN2,C5orf13,CCDC88A,APOE,EPHB1,CNP,MAG,EFHD1,EGR2,LIFR	0.808247561673738
GO:0001649	0.110029977097237	3.18541033434650	5.60732113144759	8	10	osteoblast differentiation	osteoblast differentiation	GDF10,LRRC17,APC,FHL2,COL1A1,GPNMB,SPP1,ACVR2A	0.808247561673738
GO:0002694	0.110029977097237	3.18541033434650	5.60732113144759	8	10	regulation of leukocyte activation	regulation of leukocyte activation	THBS1,CD24,VSIG4,PTPRC,CD74,HSPD1,GPAM,ADORA2B	0.808247561673738
GO:0006887	0.110029977097237	3.18541033434650	5.60732113144759	8	10	exocytosis	exocytosis	SYTL2,RAB3B,SNAP25,LGI3,STEAP2,P2RX7,ADORA2B,S100A13	0.808247561673738
GO:0007346	0.110029977097237	3.18541033434650	5.60732113144759	8	10	regulation of mitotic cell cycle	regulation of mitotic cell cycle	MYO16,IGF1,APC,PKIA,ZWILCH,RPRM,ANLN,CAV2	0.808247561673738
GO:0022411	0.110029977097237	3.18541033434650	5.60732113144759	8	10	cellular component disassembly	cellular component disassembly	APC,NRG1,EIF5A2,GSN,CST3,MID1IP1,EIF5A,SPTBN1	0.808247561673738
GO:0030799	0.110029977097237	3.18541033434650	5.60732113144759	8	10	regulation of cyclic nucleotide metabolic process	regulation of cyclic nucleotide metabolic process	MRAP2,ADORA3,AKAP12,GNAL,ADORA2B,GRM7,APOE,EDNRB	0.808247561673738
GO:0030802	0.110029977097237	3.18541033434650	5.60732113144759	8	10	regulation of cyclic nucleotide biosynthetic process	regulation of cyclic nucleotide biosynthetic process	MRAP2,ADORA3,AKAP12,GNAL,ADORA2B,GRM7,APOE,EDNRB	0.808247561673738
GO:0030808	0.110029977097237	3.18541033434650	5.60732113144759	8	10	regulation of nucleotide biosynthetic process	regulation of nucleotide biosynthetic process	MRAP2,ADORA3,AKAP12,GNAL,ADORA2B,GRM7,APOE,EDNRB	0.808247561673738
GO:0043406	0.110029977097237	3.18541033434650	5.60732113144759	8	10	positive regulation of MAP kinase activity	positive regulation of MAP kinase activity	THBS1,CD24,PTPRC,CD74,PAK1,P2RX7,ADORA2B,HTR2A	0.808247561673738
GO:0007005	0.111611440721669	4.76737160120846	3.92512479201331	6	7	mitochondrion organization	mitochondrion organization	SYNJ2,CXADR,SOD2,P2RX7,CAV2,IFI6	0.808247561673738
GO:0043244	0.111611440721669	4.76737160120846	3.92512479201331	6	7	regulation of protein complex disassembly	regulation of protein complex disassembly	APC,EIF5A2,GSN,MID1IP1,EIF5A,SPTBN1	0.808247561673738
GO:0051346	0.111611440721669	4.76737160120846	3.92512479201331	6	7	negative regulation of hydrolase activity	negative regulation of hydrolase activity	THBS1,CRYAB,APOC1,PXK,CST3,IFI6	0.808247561673738
GO:2000021	0.111611440721669	4.76737160120846	3.92512479201331	6	7	regulation of ion homeostasis	regulation of ion homeostasis	PTPRC,P2RX7,IFI6,C11orf9,HTR2A,CA2	0.808247561673738
GO:0031328	0.112083332197612	1.61414790996785	21.8685524126456	26	39	positive regulation of cellular biosynthetic process	positive regulation of cellular biosynthetic process	SOX11,THBS1,MRAP2,IGF1,NDP,SOX4,FHL2,EIF5A2,AKAP12,CEBPB,SOD2,DYRK2,TESC,PLAGL1,GPAM,MEF2C,HIVEP3,ADORA2B,C11orf9,CIRBP,ETS2,EIF5A,APOE,EGR2,HIPK2,FGF1	0.808247561673738
GO:0031325	0.112785467577073	1.52439729990357	27.4758735440932	32	49	positive regulation of cellular metabolic process	positive regulation of cellular metabolic process	SOX11,THBS1,MRAP2,IGF1,PTPRC,NDP,SOX4,FHL2,CD74,EIF5A2,CD44,AKAP12,CEBPB,APOC1,SOD2,P2RX7,DYRK2,TESC,PLAGL1,GPAM,MEF2C,HIVEP3,ADORA2B,C11orf9,ACVR2A,CIRBP,ETS2,EIF5A,APOE,EGR2,HIPK2,FGF1	0.808247561673738
GO:0015031	0.118133538164747	1.80564263322884	14.5790349417637	18	26	protein transport	protein transport	SYTL2,CD24,RAB3B,PCSK5,PKIA,GPR34,COL1A1,CD74,EIF5A2,NCKIPSD,AKAP12,P2RX7,GPAM,SRGN,S100A13,EIF5A,SLC15A2,SPTBN1	0.808247561673738
GO:0065008	0.120947603221408	1.31086142322097	63.9234608985025	70	114	regulation of biological quality	regulation of biological quality	COL1A2,TMSB15A,COL3A1,MBP,SYTL2,DCX,GNG4,THBS1,PLP1,CD24,ITPR1,TFR2,ERMN,SNAP25,PCSK5,IGF1,APC,CLDN11,PTPRC,DIO2,SOX4,TF,CPEB1,NRG1,DAB2,EIF5A2,CD44,MAL,SPP1,HSPD1,SLC24A3,CRYAB,CYP26A1,BHLHE40,SOD2,LPAR1,P2RX7,GSN,IGFBP3,ROBO2,P2RY12,HAMP,GPAM,SRGN,IFI6,PLSCR1,ADORA2B,C11orf9,ACVR2A,HTR2A,SLC8A1,SHISA9,TPP1,LPL,PLLP,EZR,AQP4,ACSBG1,NOV,APOE,ANXA2,F3,EDNRB,MT2A,FGFR2,EGR2,CA2,HSD17B6,SPTBN1,PPAP2B	0.808247561673738
GO:0080090	0.124974693319405	1.28895752895753	71.7737104825291	78	128	regulation of primary metabolic process	regulation of primary metabolic process	SOX11,BACH2,ELL2,THBS1,MAFK,C5orf41,MRAP2,CBX7,LCORL,KCTD1,YBX1,IGF1,BHLHE41,ADORA3,APC,ZNF300,PTPRC,DIO2,NDP,PKIA,ARAP2,SOX4,CPEB1,PPP1R3E,FHL2,CD74,NRG1,BBX,EIF5A2,CD44,PAK1,C3,ZNF883,AKAP12,HSPB1,GNAL,CEBPB,APOC1,ASXL3,BHLHE40,NFAT5,SOD2,SALL3,P2RX7,RASD1,ZBTB8A,IGFBP3,DYRK2,TESC,ZNF880,PLAGL1,GPAM,S100A1,MEF2C,PXK,HIVEP3,ADORA2B,C11orf9,PAIP2B,ACVR2A,MBNL2,CIRBP,GRM7,ETS2,MAF,EIF5A,FRYL,ID4,H…	0.808247561673738
GO:0001932	0.134877617844023	2.19325153374233	8.41098169717138	11	15	regulation of protein amino acid phosphorylation	regulation of protein amino acid phosphorylation	IGF1,PTPRC,CD74,CD44,PAK1,P2RX7,IGFBP3,ACVR2A,CCDC88A,PPAP2B,FGF1	0.808247561673738
GO:0034622	0.134877617844023	2.19325153374233	8.41098169717138	11	15	cellular macromolecular complex assembly	cellular macromolecular complex assembly	TMSB15A,APC,NRG1,HSPD1,ANLN,CRYAB,GSN,CIRBP,TUBB2B,HIST1H2AC,SPTBN1	0.808247561673738
GO:0009893	0.136271665930935	1.44693416710092	29.7188019966722	34	53	positive regulation of metabolic process	positive regulation of metabolic process	SOX11,THBS1,MRAP2,IGF1,APC,PTPRC,NDP,SOX4,FHL2,CD74,EIF5A2,CD44,C3,AKAP12,CEBPB,APOC1,SOD2,P2RX7,DYRK2,TESC,PLAGL1,GPAM,MEF2C,HIVEP3,ADORA2B,C11orf9,ACVR2A,CIRBP,ETS2,EIF5A,APOE,EGR2,HIPK2,FGF1	0.808247561673738
GO:0051049	0.140222572441525	1.54709072978304	21.3078202995008	25	38	regulation of transport	regulation of transport	SYTL2,THBS1,RAB3B,SNAP25,PKIA,LGI3,CD74,NRG1,C3,CRYAB,APOC1,P2RX7,P2RY12,GPAM,SYNJ1,SRGN,PXK,ADORA2B,HTR2A,SLC8A1,SLC1A2,GRM7,APOE,ANXA2,SLN	0.808247561673738
GO:0006875	0.148852183739077	2.38719512195122	6.7287853577371	9	12	cellular metal ion homeostasis	cellular metal ion homeostasis	CD24,ITPR1,PTPRC,SLC24A3,LPAR1,P2RX7,HTR2A,SLC8A1,APOE	0.808247561673738
GO:0050865	0.148852183739077	2.38719512195122	6.7287853577371	9	12	regulation of cell activation	regulation of cell activation	THBS1,CD24,VSIG4,PTPRC,CD74,HSPD1,GPAM,ADORA2B,APOE	0.808247561673738
GO:0055065	0.148852183739077	2.38719512195122	6.7287853577371	9	12	metal ion homeostasis	metal ion homeostasis	CD24,ITPR1,PTPRC,SLC24A3,LPAR1,P2RX7,HTR2A,SLC8A1,APOE	0.808247561673738
GO:0006954	0.153422962793754	1.7	14.0183028286190	17	25	inflammatory response	inflammatory response	APOL2,THBS1,ALOX5AP,VSIG4,ADORA3,CD14,C1QB,C1QC,CD44,C3,SPP1,CEBPB,P2RX7,PXK,ADORA2B,APOE,F3	0.808247561673738
GO:0006952	0.153745762061804	1.45941558441558	25.2329450915141	29	45	defense response	defense response	APOL2,THBS1,ALOX5AP,VSIG4,ADORA3,MX1,PTPRC,CD14,C1QB,CD74,C1QC,CD44,C3,SPP1,HSPD1,CEBPB,P2RX7,IFITM1,HAMP,GPAM,CX3CR1,PXK,CST3,ADORA2B,GRM7,GABRA5,AQP4,APOE,F3	0.808247561673738
GO:0022607	0.153745762061804	1.45941558441558	25.2329450915141	29	45	cellular component assembly	cellular component assembly	COL1A2,TMSB15A,THBS1,ALOX5AP,SNAP25,GJC1,APC,CPEB1,COL1A1,CD74,NRG1,HSPD1,ANLN,CRYAB,APOC1,SOD2,P2RX7,GSN,CAV2,ROBO2,STOM,NEFH,CIRBP,EZR,TUBB2B,CCDC88A,APOE,HIST1H2AC,SPTBN1	0.808247561673738
GO:0044085	0.153745762061804	1.45941558441558	25.2329450915141	29	45	cellular component biogenesis	cellular component biogenesis	COL1A2,TMSB15A,THBS1,ALOX5AP,SNAP25,GJC1,APC,CPEB1,COL1A1,CD74,NRG1,HSPD1,ANLN,CRYAB,APOC1,SOD2,P2RX7,GSN,CAV2,ROBO2,STOM,NEFH,CIRBP,EZR,TUBB2B,CCDC88A,APOE,HIST1H2AC,SPTBN1	0.808247561673738
GO:0048666	0.156523570806478	1.53821656050955	19.6256239600666	23	35	neuron development	neuron development	KLHL1,MBP,DCX,SNAP25,APC,GPRIN1,CD44,SPP1,DPYSL5,SOD2,SALL3,ROBO2,GRIN3A,CNTN2,C5orf13,CCDC88A,APOE,EPHB1,CNP,MAG,EFHD1,EGR2,LIFR	0.808247561673738
GO:0010033	0.16305957387105	1.33882783882784	38.6905158069884	43	69	response to organic substance	response to organic substance	COL3A1,KCNK1,GDF10,GNG4,THBS1,CD24,SPARC,DIO2,CD14,C1QB,FHL2,COL1A1,STEAP2,DNAJB1,CD44,SPP1,HSPD1,HSPB1,CRYAB,CA4,P2RX7,GLUL,PLIN2,GSN,ROBO2,MGST1,GRB14,GPAM,SYNJ1,HSPA2,SLC8A1,SLC1A2,GRIN3A,AQP4,ACSBG1,APOE,F3,TJP2,EGR2,CA2,LIFR,GAB1,GNB4	0.808247561673738
GO:0048468	0.16305957387105	1.33882783882784	38.6905158069884	43	69	cell development	cell development	SOX11,KLHL1,TNC,MBP,DCX,PLP1,SNAP25,GJC1,IGF1,APC,CXADR,FHL2,SEMA3C,NRG1,GPRIN1,DAB2,CD44,SPP1,DPYSL5,CRYAB,CYP26A1,SOD2,SALL3,GSN,IGFBP3,CAV2,ROBO2,SYNJ1,C11orf9,HSPA2,GRIN3A,ID4,CNTN2,C5orf13,CCDC88A,APOE,EPHB1,EDNRB,CNP,MAG,EFHD1,EGR2,LIFR	0.808247561673738
GO:0000087	0.16327513264645	2.77878787878788	5.04658901830283	7	9	M phase of mitotic cell cycle	M phase of mitotic cell cycle	KLHL13,IGF1,APC,ZWILCH,ANLN,CAV2,TUBB2B	0.808247561673738
GO:0000280	0.16327513264645	2.77878787878788	5.04658901830283	7	9	nuclear division	nuclear division	KLHL13,IGF1,APC,ZWILCH,ANLN,CAV2,TUBB2B	0.808247561673738
GO:0002526	0.16327513264645	2.77878787878788	5.04658901830283	7	9	acute inflammatory response	acute inflammatory response	APOL2,VSIG4,C1QB,C1QC,C3,CEBPB,F3	0.808247561673738
GO:0007067	0.16327513264645	2.77878787878788	5.04658901830283	7	9	mitosis	mitosis	KLHL13,IGF1,APC,ZWILCH,ANLN,CAV2,TUBB2B	0.808247561673738
GO:0007596	0.16327513264645	2.77878787878788	5.04658901830283	7	9	blood coagulation	blood coagulation	COL3A1,THBS1,P2RY12,PLSCR1,APOE,ANXA2,F3	0.808247561673738
GO:0007599	0.16327513264645	2.77878787878788	5.04658901830283	7	9	hemostasis	hemostasis	COL3A1,THBS1,P2RY12,PLSCR1,APOE,ANXA2,F3	0.808247561673738
GO:0010562	0.16327513264645	2.77878787878788	5.04658901830283	7	9	positive regulation of phosphorus metabolic process	positive regulation of phosphorus metabolic process	THBS1,IGF1,CD74,CD44,P2RX7,ACVR2A,FGF1	0.808247561673738
GO:0016042	0.16327513264645	2.77878787878788	5.04658901830283	7	9	lipid catabolic process	lipid catabolic process	NAPEPLD,APOC1,ENPP2,PLA2G16,LPL,APOE,HSD17B6	0.808247561673738
GO:0030814	0.16327513264645	2.77878787878788	5.04658901830283	7	9	regulation of cAMP metabolic process	regulation of cAMP metabolic process	MRAP2,ADORA3,AKAP12,GNAL,ADORA2B,GRM7,EDNRB	0.808247561673738
GO:0030817	0.16327513264645	2.77878787878788	5.04658901830283	7	9	regulation of cAMP biosynthetic process	regulation of cAMP biosynthetic process	MRAP2,ADORA3,AKAP12,GNAL,ADORA2B,GRM7,EDNRB	0.808247561673738
GO:0042327	0.16327513264645	2.77878787878788	5.04658901830283	7	9	positive regulation of phosphorylation	positive regulation of phosphorylation	THBS1,IGF1,CD74,CD44,P2RX7,ACVR2A,FGF1	0.808247561673738
GO:0044087	0.16327513264645	2.77878787878788	5.04658901830283	7	9	regulation of cellular component biogenesis	regulation of cellular component biogenesis	TMSB15A,THBS1,SNAP25,APC,GSN,ROBO2,SPTBN1	0.808247561673738
GO:0045937	0.16327513264645	2.77878787878788	5.04658901830283	7	9	positive regulation of phosphate metabolic process	positive regulation of phosphate metabolic process	THBS1,IGF1,CD74,CD44,P2RX7,ACVR2A,FGF1	0.808247561673738
GO:0046486	0.16327513264645	2.77878787878788	5.04658901830283	7	9	glycerolipid metabolic process	glycerolipid metabolic process	SYNJ2,APOC1,GPAM,HTR2A,LPL,PIP4K2A,APOE	0.808247561673738
GO:0048285	0.16327513264645	2.77878787878788	5.04658901830283	7	9	organelle fission	organelle fission	KLHL13,IGF1,APC,ZWILCH,ANLN,CAV2,TUBB2B	0.808247561673738
GO:0048610	0.16327513264645	2.77878787878788	5.04658901830283	7	9	reproductive cellular process	reproductive cellular process	TNC,APC,MGST1,HSPA2,ACVR2A,ACSBG1,PPAP2B	0.808247561673738
GO:0050817	0.16327513264645	2.77878787878788	5.04658901830283	7	9	coagulation	coagulation	COL3A1,THBS1,P2RY12,PLSCR1,APOE,ANXA2,F3	0.808247561673738
GO:0050867	0.16327513264645	2.77878787878788	5.04658901830283	7	9	positive regulation of cell activation	positive regulation of cell activation	THBS1,CD24,PTPRC,CD74,HSPD1,GPAM,ADORA2B	0.808247561673738
GO:0060627	0.16327513264645	2.77878787878788	5.04658901830283	7	9	regulation of vesicle-mediated transport	regulation of vesicle-mediated transport	RAB3B,LGI3,C3,APOC1,SYNJ1,ADORA2B,ANXA2	0.808247561673738
GO:0032879	0.164358570920101	1.39975761772853	29.1580698835275	33	52	regulation of localization	regulation of localization	SYTL2,THBS1,RAB3B,SNAP25,IGF1,APC,PTPRC,PKIA,LGI3,CD74,NRG1,C3,CRYAB,RRAS2,APOC1,ENPP2,P2RX7,IGFBP3,P2RY12,GPAM,SYNJ1,SRGN,PXK,ADORA2B,HTR2A,SLC8A1,LPL,SLC1A2,GRM7,APOE,ANXA2,F3,SLN	0.808247561673738
GO:0050790	0.164358570920101	1.39975761772853	29.1580698835275	33	52	regulation of catalytic activity	regulation of catalytic activity	THBS1,CD24,ADORA3,APC,PTPRC,PKIA,ARAP2,CD74,NRG1,PAK1,HSPD1,CRYAB,CKS2,GNAL,APOC1,RGS4,SOD2,LPAR1,P2RX7,PXK,CST3,IFI6,ADORA2B,ACVR2A,HTR2A,GADD45B,GRM7,C13orf15,CCDC88A,APOE,F3,EDNRB,DAB1	0.808247561673738
GO:0051716	0.164358570920101	1.39975761772853	29.1580698835275	33	52	cellular response to stimulus	cellular response to stimulus	GNG4,THBS1,ALOX5AP,SPARC,OPN3,APC,CD14,COL1A1,RFC3,CD74,CD44,PAK1,SPP1,CRYAB,SOD2,P2RX7,DYRK2,ROBO2,GRB14,GPAM,CX3CR1,ADORA2B,PLEKHB1,SLC1A2,AQP4,C5orf13,APOE,F3,EDNRB,GAB1,HIPK2,GNB4,FGF1	0.808247561673738
GO:0042060	0.164958247885322	1.91261538461538	9.5324459234609	12	17	wound healing	wound healing	COL3A1,THBS1,IGF1,NRG1,DSP,CD44,GSN,P2RY12,PLSCR1,APOE,ANXA2,F3	0.808247561673738
GO:0051046	0.164958247885322	1.91261538461538	9.5324459234609	12	17	regulation of secretion	regulation of secretion	SYTL2,RAB3B,SNAP25,LGI3,CD74,NRG1,P2RX7,GPAM,SRGN,ADORA2B,HTR2A,GRM7	0.808247561673738
GO:0051336	0.164958247885322	1.91261538461538	9.5324459234609	12	17	regulation of hydrolase activity	regulation of hydrolase activity	THBS1,ARAP2,HSPD1,CRYAB,APOC1,LPAR1,PXK,CST3,IFI6,HTR2A,F3,EDNRB	0.808247561673738
GO:0048583	0.173521698591943	1.48046202998280	20.7470881863561	24	37	regulation of response to stimulus	regulation of response to stimulus	COL3A1,THBS1,CD24,VSIG4,PTGDS,PTPRC,C1QB,CD74,C1QC,CD44,PAK1,C3,SPP1,HSPD1,P2RX7,MOG,ROBO2,GRB14,ADORA2B,GRIN3A,APOE,ANXA2,F3,HIPK2	0.808247561673738
GO:0001775	0.174869386070706	1.59874608150470	15.1397670549085	18	27	cell activation	cell activation	COL3A1,THBS1,CD24,TPD52,VSIG4,APC,PTPRC,SOX4,CD74,HSPD1,P2RX7,P2RY12,GPAM,CX3CR1,PLSCR1,ADORA2B,S100A13,APOE	0.808247561673738
GO:0001667	0.175614932263701	Inf	1.68219633943428	3	3	ameboidal cell migration	ameboidal cell migration	THBS1,SEMA3C,EDNRB	0.808247561673738
GO:0001776	0.175614932263701	Inf	1.68219633943428	3	3	leukocyte homeostasis	leukocyte homeostasis	CD44,P2RX7,GPAM	0.808247561673738
GO:0001818	0.175614932263701	Inf	1.68219633943428	3	3	negative regulation of cytokine production	negative regulation of cytokine production	THBS1,CD24,VSIG4	0.808247561673738
GO:0001937	0.175614932263701	Inf	1.68219633943428	3	3	negative regulation of endothelial cell proliferation	negative regulation of endothelial cell proliferation	THBS1,CAV2,APOE	0.808247561673738
GO:0001959	0.175614932263701	Inf	1.68219633943428	3	3	regulation of cytokine-mediated signaling pathway	regulation of cytokine-mediated signaling pathway	CD24,PTPRC,CD74	0.808247561673738
GO:0002263	0.175614932263701	Inf	1.68219633943428	3	3	cell activation involved in immune response	cell activation involved in immune response	CX3CR1,ADORA2B,S100A13	0.808247561673738
GO:0002275	0.175614932263701	Inf	1.68219633943428	3	3	myeloid cell activation involved in immune response	myeloid cell activation involved in immune response	CX3CR1,ADORA2B,S100A13	0.808247561673738
GO:0002366	0.175614932263701	Inf	1.68219633943428	3	3	leukocyte activation involved in immune response	leukocyte activation involved in immune response	CX3CR1,ADORA2B,S100A13	0.808247561673738
GO:0002444	0.175614932263701	Inf	1.68219633943428	3	3	myeloid leukocyte mediated immunity	myeloid leukocyte mediated immunity	C3,ADORA2B,S100A13	0.808247561673738
GO:0002456	0.175614932263701	Inf	1.68219633943428	3	3	T cell mediated immunity	T cell mediated immunity	PTPRC,HSPD1,P2RX7	0.808247561673738
GO:0002709	0.175614932263701	Inf	1.68219633943428	3	3	regulation of T cell mediated immunity	regulation of T cell mediated immunity	PTPRC,HSPD1,P2RX7	0.808247561673738
GO:0002711	0.175614932263701	Inf	1.68219633943428	3	3	positive regulation of T cell mediated immunity	positive regulation of T cell mediated immunity	PTPRC,HSPD1,P2RX7	0.808247561673738
GO:0006458	0.175614932263701	Inf	1.68219633943428	3	3	'de novo' protein folding	'de novo' protein folding	CD74,DNAJB1,HSPD1	0.808247561673738
GO:0006879	0.175614932263701	Inf	1.68219633943428	3	3	cellular iron ion homeostasis	cellular iron ion homeostasis	TFR2,TF,HAMP	0.808247561673738
GO:0006906	0.175614932263701	Inf	1.68219633943428	3	3	vesicle fusion	vesicle fusion	P2RX7,CAV2,ANXA2	0.808247561673738
GO:0006958	0.175614932263701	Inf	1.68219633943428	3	3	complement activation, classical pathway	complement activation, classical pathway	C1QB,C1QC,C3	0.808247561673738
GO:0007194	0.175614932263701	Inf	1.68219633943428	3	3	negative regulation of adenylate cyclase activity	negative regulation of adenylate cyclase activity	GNAL,GRM7,EDNRB	0.808247561673738
GO:0008064	0.175614932263701	Inf	1.68219633943428	3	3	regulation of actin polymerization or depolymerization	regulation of actin polymerization or depolymerization	TMSB15A,GSN,SPTBN1	0.808247561673738
GO:0008629	0.175614932263701	Inf	1.68219633943428	3	3	induction of apoptosis by intracellular signals	induction of apoptosis by intracellular signals	CD24,DYRK2,HIPK2	0.808247561673738
GO:0009791	0.175614932263701	Inf	1.68219633943428	3	3	post-embryonic development	post-embryonic development	ITPR1,SEMA3C,SOD2	0.808247561673738
GO:0015908	0.175614932263701	Inf	1.68219633943428	3	3	fatty acid transport	fatty acid transport	THBS1,P2RX7,PLIN2	0.808247561673738
GO:0016358	0.175614932263701	Inf	1.68219633943428	3	3	dendrite development	dendrite development	KLHL1,DCX,GRIN3A	0.808247561673738
GO:0017157	0.175614932263701	Inf	1.68219633943428	3	3	regulation of exocytosis	regulation of exocytosis	RAB3B,LGI3,ADORA2B	0.808247561673738
GO:0018149	0.175614932263701	Inf	1.68219633943428	3	3	peptide cross-linking	peptide cross-linking	COL3A1,THBS1,DSP	0.808247561673738
GO:0030041	0.175614932263701	Inf	1.68219633943428	3	3	actin filament polymerization	actin filament polymerization	TMSB15A,GSN,SPTBN1	0.808247561673738
GO:0030195	0.175614932263701	Inf	1.68219633943428	3	3	negative regulation of blood coagulation	negative regulation of blood coagulation	THBS1,APOE,ANXA2	0.808247561673738
GO:0030384	0.175614932263701	Inf	1.68219633943428	3	3	phosphoinositide metabolic process	phosphoinositide metabolic process	SYNJ2,HTR2A,PIP4K2A	0.808247561673738
GO:0030816	0.175614932263701	Inf	1.68219633943428	3	3	positive regulation of cAMP metabolic process	positive regulation of cAMP metabolic process	MRAP2,AKAP12,ADORA2B	0.808247561673738
GO:0030819	0.175614932263701	Inf	1.68219633943428	3	3	positive regulation of cAMP biosynthetic process	positive regulation of cAMP biosynthetic process	MRAP2,AKAP12,ADORA2B	0.808247561673738
GO:0030832	0.175614932263701	Inf	1.68219633943428	3	3	regulation of actin filament length	regulation of actin filament length	TMSB15A,GSN,SPTBN1	0.808247561673738
GO:0030833	0.175614932263701	Inf	1.68219633943428	3	3	regulation of actin filament polymerization	regulation of actin filament polymerization	TMSB15A,GSN,SPTBN1	0.808247561673738
GO:0030837	0.175614932263701	Inf	1.68219633943428	3	3	negative regulation of actin filament polymerization	negative regulation of actin filament polymerization	TMSB15A,GSN,SPTBN1	0.808247561673738
GO:0031103	0.175614932263701	Inf	1.68219633943428	3	3	axon regeneration	axon regeneration	SPP1,C5orf13,APOE	0.808247561673738
GO:0031280	0.175614932263701	Inf	1.68219633943428	3	3	negative regulation of cyclase activity	negative regulation of cyclase activity	GNAL,GRM7,EDNRB	0.808247561673738
GO:0031345	0.175614932263701	Inf	1.68219633943428	3	3	negative regulation of cell projection organization	negative regulation of cell projection organization	MBP,SPP1,MAG	0.808247561673738
GO:0031647	0.175614932263701	Inf	1.68219633943428	3	3	regulation of protein stability	regulation of protein stability	SOX4,HSPD1,PPAP2B	0.808247561673738
GO:0032272	0.175614932263701	Inf	1.68219633943428	3	3	negative regulation of protein polymerization	negative regulation of protein polymerization	TMSB15A,GSN,SPTBN1	0.808247561673738
GO:0032755	0.175614932263701	Inf	1.68219633943428	3	3	positive regulation of interleukin-6 production	positive regulation of interleukin-6 production	HSPD1,P2RX7,ADORA2B	0.808247561673738
GO:0033189	0.175614932263701	Inf	1.68219633943428	3	3	response to vitamin A	response to vitamin A	COL1A1,CD44,SYNJ1	0.808247561673738
GO:0035272	0.175614932263701	Inf	1.68219633943428	3	3	exocrine system development	exocrine system development	IGF1,SOX4,SEMA3C	0.808247561673738
GO:0042089	0.175614932263701	Inf	1.68219633943428	3	3	cytokine biosynthetic process	cytokine biosynthetic process	THBS1,PCSK5,CEBPB	0.808247561673738
GO:0042100	0.175614932263701	Inf	1.68219633943428	3	3	B cell proliferation	B cell proliferation	PTPRC,CD74,HSPD1	0.808247561673738
GO:0042102	0.175614932263701	Inf	1.68219633943428	3	3	positive regulation of T cell proliferation	positive regulation of T cell proliferation	CD24,PTPRC,GPAM	0.808247561673738
GO:0042107	0.175614932263701	Inf	1.68219633943428	3	3	cytokine metabolic process	cytokine metabolic process	THBS1,PCSK5,CEBPB	0.808247561673738
GO:0043030	0.175614932263701	Inf	1.68219633943428	3	3	regulation of macrophage activation	regulation of macrophage activation	THBS1,CD74,HSPD1	0.808247561673738
GO:0043154	0.175614932263701	Inf	1.68219633943428	3	3	negative regulation of caspase activity	negative regulation of caspase activity	THBS1,CRYAB,IFI6	0.808247561673738
GO:0043491	0.175614932263701	Inf	1.68219633943428	3	3	protein kinase B signaling cascade	protein kinase B signaling cascade	THBS1,P2RY12,F3	0.808247561673738
GO:0045471	0.175614932263701	Inf	1.68219633943428	3	3	response to ethanol	response to ethanol	GSN,GRIN3A,APOE	0.808247561673738
GO:0048246	0.175614932263701	Inf	1.68219633943428	3	3	macrophage chemotaxis	macrophage chemotaxis	THBS1,CX3CR1,EDNRB	0.808247561673738
GO:0048284	0.175614932263701	Inf	1.68219633943428	3	3	organelle fusion	organelle fusion	P2RX7,CAV2,ANXA2	0.808247561673738
GO:0048588	0.175614932263701	Inf	1.68219633943428	3	3	developmental cell growth	developmental cell growth	DCX,SPP1,APOE	0.808247561673738
GO:0050707	0.175614932263701	Inf	1.68219633943428	3	3	regulation of cytokine secretion	regulation of cytokine secretion	P2RX7,GPAM,SRGN	0.808247561673738
GO:0050708	0.175614932263701	Inf	1.68219633943428	3	3	regulation of protein secretion	regulation of protein secretion	P2RX7,GPAM,SRGN	0.808247561673738
GO:0050771	0.175614932263701	Inf	1.68219633943428	3	3	negative regulation of axonogenesis	negative regulation of axonogenesis	MBP,SPP1,MAG	0.808247561673738
GO:0050819	0.175614932263701	Inf	1.68219633943428	3	3	negative regulation of coagulation	negative regulation of coagulation	THBS1,APOE,ANXA2	0.808247561673738
GO:0050821	0.175614932263701	Inf	1.68219633943428	3	3	protein stabilization	protein stabilization	SOX4,HSPD1,PPAP2B	0.808247561673738
GO:0050866	0.175614932263701	Inf	1.68219633943428	3	3	negative regulation of cell activation	negative regulation of cell activation	VSIG4,CD74,APOE	0.808247561673738
GO:0051052	0.175614932263701	Inf	1.68219633943428	3	3	regulation of DNA metabolic process	regulation of DNA metabolic process	IGF1,PTPRC,CCDC88A	0.808247561673738
GO:0051208	0.175614932263701	Inf	1.68219633943428	3	3	sequestering of calcium ion	sequestering of calcium ion	PTPRC,P2RX7,HTR2A	0.808247561673738
GO:0051209	0.175614932263701	Inf	1.68219633943428	3	3	release of sequestered calcium ion into cytosol	release of sequestered calcium ion into cytosol	PTPRC,P2RX7,HTR2A	0.808247561673738
GO:0051238	0.175614932263701	Inf	1.68219633943428	3	3	sequestering of metal ion	sequestering of metal ion	PTPRC,P2RX7,HTR2A	0.808247561673738
GO:0051282	0.175614932263701	Inf	1.68219633943428	3	3	regulation of sequestering of calcium ion	regulation of sequestering of calcium ion	PTPRC,P2RX7,HTR2A	0.808247561673738
GO:0051283	0.175614932263701	Inf	1.68219633943428	3	3	negative regulation of sequestering of calcium ion	negative regulation of sequestering of calcium ion	PTPRC,P2RX7,HTR2A	0.808247561673738
GO:0051320	0.175614932263701	Inf	1.68219633943428	3	3	S phase	S phase	MYO16,LSM11,PTPRC	0.808247561673738
GO:0051350	0.175614932263701	Inf	1.68219633943428	3	3	negative regulation of lyase activity	negative regulation of lyase activity	GNAL,GRM7,EDNRB	0.808247561673738
GO:0051881	0.175614932263701	Inf	1.68219633943428	3	3	regulation of mitochondrial membrane potential	regulation of mitochondrial membrane potential	SOD2,P2RX7,IFI6	0.808247561673738
GO:0060402	0.175614932263701	Inf	1.68219633943428	3	3	calcium ion transport into cytosol	calcium ion transport into cytosol	PTPRC,P2RX7,HTR2A	0.808247561673738
GO:0070206	0.175614932263701	Inf	1.68219633943428	3	3	protein trimerization	protein trimerization	COL1A2,ALOX5AP,COL1A1	0.808247561673738
GO:0000041	0.175883812420196	3.96084337349398	3.36439267886855	5	6	transition metal ion transport	transition metal ion transport	TFR2,TF,STEAP2,SLC31A2,HEPH	0.808247561673738
GO:0000187	0.175883812420196	3.96084337349398	3.36439267886855	5	6	activation of MAPK activity	activation of MAPK activity	THBS1,PTPRC,CD74,P2RX7,ADORA2B	0.808247561673738
GO:0002683	0.175883812420196	3.96084337349398	3.36439267886855	5	6	negative regulation of immune system process	negative regulation of immune system process	COL3A1,THBS1,VSIG4,PTPRC,CD74	0.808247561673738
GO:0007162	0.175883812420196	3.96084337349398	3.36439267886855	5	6	negative regulation of cell adhesion	negative regulation of cell adhesion	THBS1,ARHGDIB,COL1A1,TGFBI,DAB1	0.808247561673738
GO:0010639	0.175883812420196	3.96084337349398	3.36439267886855	5	6	negative regulation of organelle organization	negative regulation of organelle organization	TMSB15A,APC,GSN,MID1IP1,SPTBN1	0.808247561673738
GO:0019221	0.175883812420196	3.96084337349398	3.36439267886855	5	6	cytokine-mediated signaling pathway	cytokine-mediated signaling pathway	CD24,PTPRC,CD74,STAT4,LIFR	0.808247561673738
GO:0023036	0.175883812420196	3.96084337349398	3.36439267886855	5	6	initiation of signal transduction	initiation of signal transduction	CD24,PTPRC,CD74,STAT4,LIFR	0.808247561673738
GO:0023038	0.175883812420196	3.96084337349398	3.36439267886855	5	6	signal initiation by diffusible mediator	signal initiation by diffusible mediator	CD24,PTPRC,CD74,STAT4,LIFR	0.808247561673738
GO:0023049	0.175883812420196	3.96084337349398	3.36439267886855	5	6	signal initiation by protein/peptide mediator	signal initiation by protein/peptide mediator	CD24,PTPRC,CD74,STAT4,LIFR	0.808247561673738
GO:0030199	0.175883812420196	3.96084337349398	3.36439267886855	5	6	collagen fibril organization	collagen fibril organization	COL1A2,COL3A1,COL12A1,COL1A1,ANXA2	0.808247561673738
GO:0032880	0.175883812420196	3.96084337349398	3.36439267886855	5	6	regulation of protein localization	regulation of protein localization	APC,PKIA,P2RX7,GPAM,SRGN	0.808247561673738
GO:0032944	0.175883812420196	3.96084337349398	3.36439267886855	5	6	regulation of mononuclear cell proliferation	regulation of mononuclear cell proliferation	CD24,VSIG4,PTPRC,CD74,GPAM	0.808247561673738
GO:0033273	0.175883812420196	3.96084337349398	3.36439267886855	5	6	response to vitamin	response to vitamin	COL1A1,CD44,SPP1,GSN,SYNJ1	0.808247561673738
GO:0042098	0.175883812420196	3.96084337349398	3.36439267886855	5	6	T cell proliferation	T cell proliferation	CD24,VSIG4,PTPRC,P2RX7,GPAM	0.808247561673738
GO:0043588	0.175883812420196	3.96084337349398	3.36439267886855	5	6	skin development	skin development	COL1A2,COL3A1,APC,COL1A1,DSP	0.808247561673738
GO:0050670	0.175883812420196	3.96084337349398	3.36439267886855	5	6	regulation of lymphocyte proliferation	regulation of lymphocyte proliferation	CD24,VSIG4,PTPRC,CD74,GPAM	0.808247561673738
GO:0050870	0.175883812420196	3.96084337349398	3.36439267886855	5	6	positive regulation of T cell activation	positive regulation of T cell activation	CD24,PTPRC,CD74,HSPD1,GPAM	0.808247561673738
GO:0051251	0.175883812420196	3.96084337349398	3.36439267886855	5	6	positive regulation of lymphocyte activation	positive regulation of lymphocyte activation	CD24,PTPRC,CD74,HSPD1,GPAM	0.808247561673738
GO:0051494	0.175883812420196	3.96084337349398	3.36439267886855	5	6	negative regulation of cytoskeleton organization	negative regulation of cytoskeleton organization	TMSB15A,APC,GSN,MID1IP1,SPTBN1	0.808247561673738
GO:0070663	0.175883812420196	3.96084337349398	3.36439267886855	5	6	regulation of leukocyte proliferation	regulation of leukocyte proliferation	CD24,VSIG4,PTPRC,CD74,GPAM	0.808247561673738
GO:0048519	0.179097359492631	1.22779922779923	72.8951747088186	78	130	negative regulation of biological process	negative regulation of biological process	TMSB15A,COL3A1,MBP,MYO16,GNG4,THBS1,ARHGDIB,CD24,LRRC17,KCTD1,IGF1,VSIG4,CXXC4,APC,PTPRC,PKIA,SOX4,CXADR,COL1A1,CD74,C1QC,NRG1,GPNMB,DAB2,CD44,SPP1,RPRM,HSPD1,HSPB1,CRYAB,CYP26A1,CEBPB,APOC1,RGS4,RGS10,BHLHE40,SOD2,ODZ1,P2RX7,IFITM1,RASD1,TGFBI,GSN,IGFBP3,CAV2,ROBO2,TESC,GRB14,PLAGL1,GPAM,S100A1,CX3CR1,MEF2C,SRGN,PXK,CST3,IFI6,ADORA2B,PAIP2B,FABP7,DDIT4,HTR2A,PLA2G16,MID1IP1,GRM7,GRIN3A,ID4,HHATL…	0.808247561673738
GO:0048699	0.182172950501667	1.38453159041394	27.4758735440932	31	49	generation of neurons	generation of neurons	KLHL1,MBP,DCX,SNAP25,APC,GPRIN1,CD44,SPP1,DPYSL5,CEBPB,BHLHE22,SOD2,SALL3,ROBO2,SYNJ1,NAV1,GRIN3A,ID4,CNTN2,TUBB2B,C5orf13,CCDC88A,APOE,EPHB1,DAB1,ATP2B2,CNP,MAG,EFHD1,EGR2,LIFR	0.808247561673738
GO:0051128	0.182172950501667	1.38453159041394	27.4758735440932	31	49	regulation of cellular component organization	regulation of cellular component organization	TMSB15A,MBP,GNG4,THBS1,ERMN,SNAP25,IGF1,APC,NRG1,DAB2,EIF5A2,CD44,C3,SPP1,CRYAB,APOC1,P2RX7,GSN,IGFBP3,CAV2,ROBO2,SYNJ1,CST3,MID1IP1,EIF5A,NOV,CCDC88A,APOE,ANXA2,MAG,SPTBN1	0.808247561673738
GO:0032844	0.185348279591842	1.98776758409786	7.85024958402662	10	14	regulation of homeostatic process	regulation of homeostatic process	PTPRC,CD44,SPP1,P2RX7,GPAM,IFI6,C11orf9,ACVR2A,HTR2A,CA2	0.808247561673738
GO:0043405	0.185348279591842	1.98776758409786	7.85024958402662	10	14	regulation of MAP kinase activity	regulation of MAP kinase activity	THBS1,CD24,PTPRC,CD74,PAK1,RGS4,P2RX7,ADORA2B,HTR2A,APOE	0.808247561673738
GO:0019220	0.190471215734226	1.43086080586081	21.8685524126456	25	39	regulation of phosphate metabolic process	regulation of phosphate metabolic process	THBS1,CD24,IGF1,APC,PTPRC,PKIA,CD74,NRG1,CD44,PAK1,CKS2,RGS4,P2RX7,IGFBP3,ADORA2B,ACVR2A,HTR2A,GADD45B,C13orf15,PPP1R14A,CCDC88A,APOE,DAB1,PPAP2B,FGF1	0.808247561673738
GO:0042325	0.190471215734226	1.43086080586081	21.8685524126456	25	39	regulation of phosphorylation	regulation of phosphorylation	THBS1,CD24,IGF1,APC,PTPRC,PKIA,CD74,NRG1,CD44,PAK1,CKS2,RGS4,P2RX7,IGFBP3,ADORA2B,ACVR2A,HTR2A,GADD45B,C13orf15,PPP1R14A,CCDC88A,APOE,DAB1,PPAP2B,FGF1	0.808247561673738
GO:0051174	0.190471215734226	1.43086080586081	21.8685524126456	25	39	regulation of phosphorus metabolic process	regulation of phosphorus metabolic process	THBS1,CD24,IGF1,APC,PTPRC,PKIA,CD74,NRG1,CD44,PAK1,CKS2,RGS4,P2RX7,IGFBP3,ADORA2B,ACVR2A,HTR2A,GADD45B,C13orf15,PPP1R14A,CCDC88A,APOE,DAB1,PPAP2B,FGF1	0.808247561673738
GO:0065009	0.190825267696221	1.34105960264901	31.4009983361065	35	56	regulation of molecular function	regulation of molecular function	THBS1,CD24,ADORA3,APC,PTPRC,PKIA,ARAP2,CD74,NRG1,PAK1,HSPD1,CRYAB,CKS2,GNAL,APOC1,RGS4,SOD2,LPAR1,P2RX7,PXK,CST3,IFI6,ADORA2B,ACVR2A,HTR2A,GADD45B,GRM7,C13orf15,CCDC88A,APOE,F3,EDNRB,DAB1,HIPK2,PPAP2B	0.808247561673738
GO:0015674	0.193889786224831	1.72530864197531	10.6539101497504	13	19	di-, tri-valent inorganic cation transport	di-, tri-valent inorganic cation transport	ITPR1,TFR2,PTPRC,TF,STEAP2,SLC24A3,P2RX7,HTR2A,SLC8A1,GRIN3A,ATP2B2,SLN,HEPH	0.808247561673738
GO:0051726	0.196482656995279	1.59501557632399	13.4575707154742	16	24	regulation of cell cycle	regulation of cell cycle	MYO16,THBS1,IGF1,APC,PTPRC,PKIA,ZWILCH,RPRM,ANLN,CKS2,CAV2,PLAGL1,PLA2G16,GADD45B,C13orf15,FAM5C	0.808247561673738
GO:0016265	0.200005998554777	1.26306620209059	45.9800332778702	50	82	death	death	HSPB8,CARD16,THBS1,PLP1,CD24,ITPR1,IGF1,MX1,APC,SULF1,PTPRC,CD14,SEPT4,BEAN,SOX4,PPP3R1,CD74,NRG1,CD44,MAL,PAK1,HSPD1,HSPB1,CRYAB,CEBPB,SOD2,P2RX7,GSN,IGFBP3,DYRK2,PLAGL1,GPAM,CX3CR1,MEF2C,SRGN,NEFH,CST3,IFI6,DDIT4,HTR2A,KIF1B,GADD45B,TPP1,FA2H,EIF5A,ACSBG1,APOE,F3,RNF130,HIPK2	0.808247561673738
GO:0048523	0.201855713463992	1.21328076685220	68.4093178036606	73	122	negative regulation of cellular process	negative regulation of cellular process	TMSB15A,MBP,MYO16,GNG4,THBS1,ARHGDIB,LRRC17,KCTD1,IGF1,VSIG4,CXXC4,APC,PTPRC,PKIA,SOX4,CXADR,COL1A1,CD74,C1QC,NRG1,GPNMB,DAB2,CD44,SPP1,RPRM,HSPD1,HSPB1,CRYAB,CYP26A1,CEBPB,APOC1,RGS4,RGS10,BHLHE40,SOD2,ODZ1,P2RX7,IFITM1,RASD1,TGFBI,GSN,IGFBP3,CAV2,ROBO2,TESC,GRB14,PLAGL1,GPAM,S100A1,CX3CR1,MEF2C,SRGN,CST3,IFI6,ADORA2B,PAIP2B,FABP7,DDIT4,HTR2A,PLA2G16,MID1IP1,GRM7,ID4,HHATL,APOE,F3,DAB1,MAG,FAM5C…	0.808247561673738
GO:0019222	0.201932059613739	1.19108606557377	88.0349417637271	93	157	regulation of metabolic process	regulation of metabolic process	SOX11,BACH2,ELL2,THBS1,MAFK,PDK3,CD24,C5orf41,MRAP2,CBX7,LCORL,KCTD1,YBX1,IGF1,BHLHE41,ADORA3,APC,ZNF300,PTPRC,DIO2,NDP,PKIA,ARAP2,SOX4,CPEB1,PPP1R3E,FHL2,CD74,NRG1,BBX,EIF5A2,CD44,PAK1,C3,ZNF883,AKAP12,HSPD1,HSPB1,CRYAB,CKS2,GNAL,CEBPB,APOC1,RGS4,ASXL3,BHLHE40,NFAT5,SOD2,SALL3,LPAR1,P2RX7,RASD1,ZBTB8A,IGFBP3,DYRK2,TESC,ZNF880,PLAGL1,GPAM,S100A1,MEF2C,PXK,CST3,HIVEP3,IFI6,ADORA2B,C11orf9,PAIP2B,A…	0.808247561673738
GO:0009891	0.207315752084559	1.38778135048232	22.9900166389351	26	41	positive regulation of biosynthetic process	positive regulation of biosynthetic process	SOX11,THBS1,MRAP2,IGF1,NDP,SOX4,FHL2,EIF5A2,AKAP12,CEBPB,SOD2,DYRK2,TESC,PLAGL1,GPAM,MEF2C,HIVEP3,ADORA2B,C11orf9,CIRBP,ETS2,EIF5A,APOE,EGR2,HIPK2,FGF1	0.808247561673738
GO:0006644	0.209132635479866	2.11550151975684	6.16805324459235	8	11	phospholipid metabolic process	phospholipid metabolic process	NAPEPLD,SYNJ2,APOC1,GPAM,HTR2A,LPL,PIP4K2A,PPAP2B	0.808247561673738
GO:0009190	0.209132635479866	2.11550151975684	6.16805324459235	8	11	cyclic nucleotide biosynthetic process	cyclic nucleotide biosynthetic process	MRAP2,ADORA3,AKAP12,GNAL,ADORA2B,GRM7,APOE,EDNRB	0.808247561673738
GO:0009314	0.209132635479866	2.11550151975684	6.16805324459235	8	11	response to radiation	response to radiation	COL3A1,OPN3,PTPRC,BHLHE40,SOD2,PLEKHB1,CIRBP,SLC1A2	0.808247561673738
GO:0019637	0.209132635479866	2.11550151975684	6.16805324459235	8	11	organophosphate metabolic process	organophosphate metabolic process	NAPEPLD,SYNJ2,APOC1,GPAM,HTR2A,LPL,PIP4K2A,PPAP2B	0.808247561673738
GO:0031344	0.209132635479866	2.11550151975684	6.16805324459235	8	11	regulation of cell projection organization	regulation of cell projection organization	MBP,ERMN,APC,SPP1,ROBO2,CCDC88A,APOE,MAG	0.808247561673738
GO:0045087	0.209132635479866	2.11550151975684	6.16805324459235	8	11	innate immune response	innate immune response	VSIG4,CD14,C1QB,C1QC,C3,HSPD1,IFITM1,AQP4	0.808247561673738
GO:0045935	0.216722359007638	1.45110410094637	17.3826955074875	20	31	positive regulation of nucleobase, nucleoside, nucleotide and nucleic acid metabolic process	positive regulation of nucleobase, nucleoside, nucleotide and nucleic acid metabolic process	SOX11,MRAP2,IGF1,PTPRC,NDP,SOX4,FHL2,AKAP12,CEBPB,TESC,PLAGL1,MEF2C,HIVEP3,ADORA2B,C11orf9,ETS2,APOE,EGR2,HIPK2,FGF1	0.808247561673738
GO:0022008	0.217420551411656	1.29231884057971	33.6439267886855	37	60	neurogenesis	neurogenesis	SOX11,KLHL1,TSPAN2,MBP,DCX,PLP1,SNAP25,IGF1,APC,GPRIN1,CD44,SPP1,DPYSL5,CEBPB,BHLHE22,SOD2,SALL3,GSN,ROBO2,SYNJ1,NAV1,C11orf9,GRIN3A,ID4,CNTN2,TUBB2B,C5orf13,CCDC88A,APOE,EPHB1,DAB1,ATP2B2,CNP,MAG,EFHD1,EGR2,LIFR	0.808247561673738
GO:0031323	0.218348924731718	1.1832	82.4276206322795	87	147	regulation of cellular metabolic process	regulation of cellular metabolic process	SOX11,BACH2,ELL2,THBS1,MAFK,PDK3,CD24,C5orf41,MRAP2,CBX7,LCORL,KCTD1,YBX1,IGF1,BHLHE41,ADORA3,APC,ZNF300,PTPRC,DIO2,NDP,PKIA,ARAP2,SOX4,CPEB1,PPP1R3E,FHL2,CD74,NRG1,BBX,EIF5A2,CD44,PAK1,ZNF883,AKAP12,HSPB1,CKS2,GNAL,CEBPB,APOC1,RGS4,ASXL3,BHLHE40,NFAT5,SOD2,SALL3,P2RX7,RASD1,ZBTB8A,IGFBP3,DYRK2,TESC,ZNF880,PLAGL1,GPAM,S100A1,MEF2C,PXK,CST3,HIVEP3,ADORA2B,C11orf9,PAIP2B,ACVR2A,MBNL2,CIRBP,HTR2A,GA…	0.808247561673738
GO:0007409	0.221551570786668	1.59133126934985	11.7753743760399	14	21	axonogenesis	axonogenesis	MBP,DCX,SNAP25,APC,SPP1,DPYSL5,ROBO2,CNTN2,C5orf13,APOE,EPHB1,CNP,MAG,EGR2	0.808247561673738
GO:0034621	0.221551570786668	1.59133126934985	11.7753743760399	14	21	cellular macromolecular complex subunit organization	cellular macromolecular complex subunit organization	TMSB15A,APC,NRG1,EIF5A2,HSPD1,ANLN,CRYAB,GSN,CIRBP,MID1IP1,EIF5A,TUBB2B,HIST1H2AC,SPTBN1	0.808247561673738
GO:0008219	0.22977603834245	1.23350694444444	45.4193011647255	49	81	cell death	cell death	HSPB8,CARD16,THBS1,PLP1,CD24,ITPR1,IGF1,MX1,APC,SULF1,PTPRC,CD14,SEPT4,BEAN,SOX4,PPP3R1,CD74,NRG1,CD44,MAL,PAK1,HSPD1,HSPB1,CRYAB,CEBPB,SOD2,P2RX7,GSN,IGFBP3,DYRK2,PLAGL1,GPAM,CX3CR1,MEF2C,SRGN,NEFH,IFI6,DDIT4,HTR2A,KIF1B,GADD45B,TPP1,FA2H,EIF5A,ACSBG1,APOE,F3,RNF130,HIPK2	0.808247561673738
GO:0006810	0.235190000302333	1.17198009147162	80.7454242928453	85	144	transport	transport	ANXA11,SYTL2,KCNK1,AKAP7,APOL2,THBS1,CD24,TPD52,ITPR1,TFR2,FNBP1L,RAB3B,SNAP25,PCSK5,KCTD1,GJC1,LAPTM5,KCNAB2,PTGDS,PTPRC,CD14,PKIA,TF,LGI3,KCNA1,GPR34,COL1A1,STEAP2,CD74,NRG1,SLC2A5,DAB2,EIF5A2,NCKIPSD,C3,AKAP12,SLC24A3,SCN1B,CRYAB,APOC1,SLC4A4,NFAT5,ABCA8,P2RX7,SLC44A1,PLIN2,SLC13A4,GSN,CAV2,P2RY12,GPAM,KCNJ10,SYNJ1,SRGN,PXK,SLC25A18,SLCO1C1,ADORA2B,SLC6A13,HTR2A,KIF1B,SLC8A1,SLC1A2,PLLP,VAMP1,…	0.808247561673738
GO:0006950	0.235920417273988	1.19485294117647	61.1198003327787	65	109	response to stress	response to stress	COL3A1,TNC,HSPB8,APOL2,THBS1,CD24,ITPR1,ALOX5AP,IGF1,VSIG4,ADORA3,MX1,APC,PTPRC,DIO2,CD14,FGFR1OP2,C1QB,COL1A1,RFC3,CD74,C1QC,NRG1,DSP,DNAJB1,CD44,PAK1,C3,SPP1,HSPD1,HSPB1,CRYAB,CEBPB,SOD2,SEPP1,P2RX7,IFITM1,GSN,DYRK2,P2RY12,HAMP,GPAM,CX3CR1,PXK,CST3,PLSCR1,ADORA2B,HSPA2,CIRBP,DDIT4,HTR2A,SLC8A1,GADD45B,SLC1A2,PLLP,GRM7,GABRA5,AQP4,C5orf13,APOE,ANXA2,F3,CA2,HIPK2,FGF1	0.808247561673738
GO:0001819	0.237342915323837	2.37462235649547	4.48585690515807	6	8	positive regulation of cytokine production	positive regulation of cytokine production	THBS1,CD14,C3,HSPD1,P2RX7,ADORA2B	0.808247561673738
GO:0001934	0.237342915323837	2.37462235649547	4.48585690515807	6	8	positive regulation of protein amino acid phosphorylation	positive regulation of protein amino acid phosphorylation	IGF1,CD74,CD44,P2RX7,ACVR2A,FGF1	0.808247561673738
GO:0006469	0.237342915323837	2.37462235649547	4.48585690515807	6	8	negative regulation of protein kinase activity	negative regulation of protein kinase activity	APC,PTPRC,PKIA,RGS4,GADD45B,APOE	0.808247561673738
GO:0006974	0.237342915323837	2.37462235649547	4.48585690515807	6	8	response to DNA damage stimulus	response to DNA damage stimulus	APC,RFC3,CD74,CD44,DYRK2,HIPK2	0.808247561673738
GO:0010975	0.237342915323837	2.37462235649547	4.48585690515807	6	8	regulation of neuron projection development	regulation of neuron projection development	MBP,SPP1,ROBO2,CCDC88A,APOE,MAG	0.808247561673738
GO:0031401	0.237342915323837	2.37462235649547	4.48585690515807	6	8	positive regulation of protein modification process	positive regulation of protein modification process	IGF1,CD74,CD44,P2RX7,ACVR2A,FGF1	0.808247561673738
GO:0044282	0.237342915323837	2.37462235649547	4.48585690515807	6	8	small molecule catabolic process	small molecule catabolic process	IGF1,ARAP2,CYP26A1,PXK,ASPA,CNP	0.808247561673738
GO:0050863	0.237342915323837	2.37462235649547	4.48585690515807	6	8	regulation of T cell activation	regulation of T cell activation	CD24,VSIG4,PTPRC,CD74,HSPD1,GPAM	0.808247561673738
GO:0051248	0.237342915323837	2.37462235649547	4.48585690515807	6	8	negative regulation of protein metabolic process	negative regulation of protein metabolic process	THBS1,PTPRC,IGFBP3,PAIP2B,HHATL,PPAP2B	0.808247561673738
GO:0051249	0.237342915323837	2.37462235649547	4.48585690515807	6	8	regulation of lymphocyte activation	regulation of lymphocyte activation	CD24,VSIG4,PTPRC,CD74,HSPD1,GPAM	0.808247561673738
GO:0052547	0.237342915323837	2.37462235649547	4.48585690515807	6	8	regulation of peptidase activity	regulation of peptidase activity	THBS1,HSPD1,CRYAB,CST3,IFI6,F3	0.808247561673738
GO:0010604	0.240521781428744	1.31658100133257	25.2329450915141	28	45	positive regulation of macromolecule metabolic process	positive regulation of macromolecule metabolic process	SOX11,THBS1,IGF1,APC,PTPRC,NDP,SOX4,FHL2,CD74,EIF5A2,CD44,C3,CEBPB,P2RX7,DYRK2,TESC,PLAGL1,MEF2C,HIVEP3,C11orf9,ACVR2A,CIRBP,ETS2,EIF5A,APOE,EGR2,HIPK2,FGF1	0.808247561673738
GO:0006793	0.247617324474598	1.23275024295432	39.8119800332779	43	71	phosphorus metabolic process	phosphorus metabolic process	THBS1,PDK3,CD24,IGF1,SYNJ2,APC,PTPRC,PKIA,CD74,NRG1,CD44,PAK1,CSF1R,CKS2,RGS4,SGK223,ENPP2,P2RX7,IGFBP3,DYRK2,SYNJ1,PXK,ADORA2B,ACVR2A,PAK6,HTR2A,GADD45B,MET,C13orf15,PPP1R14A,CCDC88A,PIP4K2A,APOE,EPHB1,PPEF1,DAB1,STAT4,FGFR2,GMFB,HIPK2,SPTBN1,PPAP2B,FGF1	0.808247561673738
GO:0006796	0.247617324474598	1.23275024295432	39.8119800332779	43	71	phosphate metabolic process	phosphate metabolic process	THBS1,PDK3,CD24,IGF1,SYNJ2,APC,PTPRC,PKIA,CD74,NRG1,CD44,PAK1,CSF1R,CKS2,RGS4,SGK223,ENPP2,P2RX7,IGFBP3,DYRK2,SYNJ1,PXK,ADORA2B,ACVR2A,PAK6,HTR2A,GADD45B,MET,C13orf15,PPP1R14A,CCDC88A,PIP4K2A,APOE,EPHB1,PPEF1,DAB1,STAT4,FGFR2,GMFB,HIPK2,SPTBN1,PPAP2B,FGF1	0.808247561673738
GO:0010627	0.247922498722567	1.49068322981366	12.8968386023295	15	23	regulation of intracellular protein kinase cascade	regulation of intracellular protein kinase cascade	AKAP7,THBS1,CD24,IGF1,APC,PTPRC,CD74,CD44,PAK1,AKAP12,LPAR1,P2RX7,S100A13,F3,HIPK2	0.808247561673738
GO:0009187	0.249865436486376	1.78353658536585	7.28951747088186	9	13	cyclic nucleotide metabolic process	cyclic nucleotide metabolic process	MRAP2,ADORA3,AKAP12,GNAL,ADORA2B,GRM7,APOE,EDNRB,CNP	0.808247561673738
GO:0009266	0.249865436486376	1.78353658536585	7.28951747088186	9	13	response to temperature stimulus	response to temperature stimulus	HSPB8,THBS1,DIO2,CD14,HSPB1,CRYAB,CIRBP,F3,FGF1	0.808247561673738
GO:0007517	0.251014813456415	1.58769230769231	10.0931780366057	12	18	muscle organ development	muscle organ development	TNC,GJC1,IGF1,CXADR,FHL2,SEMA3C,NRG1,CRYAB,CAPN3,IGFBP3,CAV2,MEF2C	0.808247561673738
GO:0033674	0.251014813456415	1.58769230769231	10.0931780366057	12	18	positive regulation of kinase activity	positive regulation of kinase activity	THBS1,CD24,PTPRC,CD74,NRG1,PAK1,P2RX7,ADORA2B,HTR2A,GADD45B,CCDC88A,DAB1	0.808247561673738
GO:0045860	0.251014813456415	1.58769230769231	10.0931780366057	12	18	positive regulation of protein kinase activity	positive regulation of protein kinase activity	THBS1,CD24,PTPRC,CD74,NRG1,PAK1,P2RX7,ADORA2B,HTR2A,GADD45B,CCDC88A,DAB1	0.808247561673738
GO:0060341	0.251014813456415	1.58769230769231	10.0931780366057	12	18	regulation of cellular localization	regulation of cellular localization	RAB3B,SNAP25,APC,PKIA,LGI3,CRYAB,P2RX7,GPAM,SRGN,ADORA2B,HTR2A,GRM7	0.808247561673738
GO:0031326	0.255197005690432	1.17600644122383	63.3627287853577	67	113	regulation of cellular biosynthetic process	regulation of cellular biosynthetic process	SOX11,BACH2,ELL2,THBS1,MAFK,PDK3,C5orf41,MRAP2,CBX7,LCORL,KCTD1,YBX1,IGF1,BHLHE41,ADORA3,ZNF300,DIO2,NDP,PKIA,SOX4,CPEB1,PPP1R3E,FHL2,NRG1,BBX,EIF5A2,ZNF883,AKAP12,HSPB1,GNAL,CEBPB,APOC1,ASXL3,BHLHE40,NFAT5,SOD2,SALL3,RASD1,ZBTB8A,DYRK2,TESC,ZNF880,PLAGL1,GPAM,S100A1,MEF2C,HIVEP3,ADORA2B,C11orf9,PAIP2B,CIRBP,GRM7,ETS2,MAF,EIF5A,FRYL,ID4,HHATL,CCDC88A,APOE,TCFL5,EDNRB,STAT4,EGR2,HIPK2,PPAP2B,FGF1	0.808247561673738
GO:0009628	0.264991131713872	1.37421383647799	16.8219633943428	19	30	response to abiotic stimulus	response to abiotic stimulus	COL3A1,HSPB8,THBS1,OPN3,PTPRC,DIO2,CD14,COL1A1,HSPB1,CRYAB,BHLHE40,SOD2,P2RX7,PLEKHB1,CIRBP,SLC1A2,F3,CA2,FGF1	0.808247561673738
GO:0050896	0.266813334102696	1.13477945686723	105.978369384359	110	189	response to stimulus	response to stimulus	KLHL1,COL3A1,TNC,ANXA11,MBP,KCNK1,HSPB8,GDF10,APOL2,GNG4,THBS1,ARHGDIB,CD24,ITPR1,ALOX5AP,SNAP25,SPARC,OPN3,IGF1,VSIG4,ADORA3,MX1,APC,PTGDS,PTPRC,DIO2,CD14,NDP,FGFR1OP2,C1QB,FHL2,COL1A1,STEAP2,RFC3,CD74,C1QC,SEMA3C,NRG1,DSP,DNAJB1,CD44,PAK1,C3,SPP1,HSPD1,HSPB1,CRYAB,CA4,CEBPB,BHLHE40,SOD2,SEPP1,ENPP2,HLA-DPA1,ODZ1,P2RX7,IFITM1,GLUL,PLIN2,TGFBI,GSN,DYRK2,ROBO2,P2RY12,MGST1,GRB14,HAMP,GPAM,CX3CR1,S…	0.808247561673738
GO:0001935	0.271584666175509	3.15915915915916	2.80366056572379	4	5	endothelial cell proliferation	endothelial cell proliferation	THBS1,CAV2,APOE,F3	0.808247561673738
GO:0002504	0.271584666175509	3.15915915915916	2.80366056572379	4	5	antigen processing and presentation of peptide or polysaccharide antigen via MHC class II	antigen processing and presentation of peptide or polysaccharide antigen via MHC class II	THBS1,CD74,HLA-DPA1,HLA-DRA	0.808247561673738
GO:0002764	0.271584666175509	3.15915915915916	2.80366056572379	4	5	immune response-regulating signaling pathway	immune response-regulating signaling pathway	CD24,PTPRC,HSPD1,MOG	0.808247561673738
GO:0006730	0.271584666175509	3.15915915915916	2.80366056572379	4	5	one-carbon metabolic process	one-carbon metabolic process	RAB3B,CA4,MTHFD2,CA2	0.808247561673738
GO:0007588	0.271584666175509	3.15915915915916	2.80366056572379	4	5	excretion	excretion	DAB2,NFAT5,ADORA2B,AQP4	0.808247561673738
GO:0014003	0.271584666175509	3.15915915915916	2.80366056572379	4	5	oligodendrocyte development	oligodendrocyte development	SOX11,PLP1,GSN,C11orf9	0.808247561673738
GO:0014032	0.271584666175509	3.15915915915916	2.80366056572379	4	5	neural crest cell development	neural crest cell development	SEMA3C,NRG1,CYP26A1,EDNRB	0.808247561673738
GO:0014033	0.271584666175509	3.15915915915916	2.80366056572379	4	5	neural crest cell differentiation	neural crest cell differentiation	SEMA3C,NRG1,CYP26A1,EDNRB	0.808247561673738
GO:0016311	0.271584666175509	3.15915915915916	2.80366056572379	4	5	dephosphorylation	dephosphorylation	SYNJ2,PTPRC,SYNJ1,PPEF1	0.808247561673738
GO:0019882	0.271584666175509	3.15915915915916	2.80366056572379	4	5	antigen processing and presentation	antigen processing and presentation	THBS1,CD74,HLA-DPA1,HLA-DRA	0.808247561673738
GO:0022406	0.271584666175509	3.15915915915916	2.80366056572379	4	5	membrane docking	membrane docking	SYTL2,SNAP25,CAV2,EZR	0.808247561673738
GO:0030168	0.271584666175509	3.15915915915916	2.80366056572379	4	5	platelet activation	platelet activation	COL3A1,P2RY12,PLSCR1,APOE	0.808247561673738
GO:0032368	0.271584666175509	3.15915915915916	2.80366056572379	4	5	regulation of lipid transport	regulation of lipid transport	THBS1,APOC1,P2RX7,APOE	0.808247561673738
GO:0032956	0.271584666175509	3.15915915915916	2.80366056572379	4	5	regulation of actin cytoskeleton organization	regulation of actin cytoskeleton organization	TMSB15A,GSN,CCDC88A,SPTBN1	0.808247561673738
GO:0032970	0.271584666175509	3.15915915915916	2.80366056572379	4	5	regulation of actin filament-based process	regulation of actin filament-based process	TMSB15A,GSN,CCDC88A,SPTBN1	0.808247561673738
GO:0034103	0.271584666175509	3.15915915915916	2.80366056572379	4	5	regulation of tissue remodeling	regulation of tissue remodeling	SPP1,P2RX7,CST3,CA2	0.808247561673738
GO:0042129	0.271584666175509	3.15915915915916	2.80366056572379	4	5	regulation of T cell proliferation	regulation of T cell proliferation	CD24,VSIG4,PTPRC,GPAM	0.808247561673738
GO:0042157	0.271584666175509	3.15915915915916	2.80366056572379	4	5	lipoprotein metabolic process	lipoprotein metabolic process	APOL2,APOC1,HHATL,APOE	0.808247561673738
GO:0043242	0.271584666175509	3.15915915915916	2.80366056572379	4	5	negative regulation of protein complex disassembly	negative regulation of protein complex disassembly	APC,GSN,MID1IP1,SPTBN1	0.808247561673738
GO:0043254	0.271584666175509	3.15915915915916	2.80366056572379	4	5	regulation of protein complex assembly	regulation of protein complex assembly	TMSB15A,APC,GSN,SPTBN1	0.808247561673738
GO:0044419	0.271584666175509	3.15915915915916	2.80366056572379	4	5	interspecies interaction between organisms	interspecies interaction between organisms	CXADR,HSPD1,CX3CR1,HIPK2	0.808247561673738
GO:0048738	0.271584666175509	3.15915915915916	2.80366056572379	4	5	cardiac muscle tissue development	cardiac muscle tissue development	GJC1,CXADR,FHL2,NRG1	0.808247561673738
GO:0050768	0.271584666175509	3.15915915915916	2.80366056572379	4	5	negative regulation of neurogenesis	negative regulation of neurogenesis	MBP,SPP1,ID4,MAG	0.808247561673738
GO:0051223	0.271584666175509	3.15915915915916	2.80366056572379	4	5	regulation of protein transport	regulation of protein transport	PKIA,P2RX7,GPAM,SRGN	0.808247561673738
GO:0051260	0.271584666175509	3.15915915915916	2.80366056572379	4	5	protein homooligomerization	protein homooligomerization	ALOX5AP,CRYAB,SOD2,STOM	0.808247561673738
GO:0051261	0.271584666175509	3.15915915915916	2.80366056572379	4	5	protein depolymerization	protein depolymerization	APC,GSN,MID1IP1,SPTBN1	0.808247561673738
GO:0051606	0.271584666175509	3.15915915915916	2.80366056572379	4	5	detection of stimulus	detection of stimulus	OPN3,SOD2,PLEKHB1,PPEF1	0.808247561673738
GO:0060401	0.271584666175509	3.15915915915916	2.80366056572379	4	5	cytosolic calcium ion transport	cytosolic calcium ion transport	PTPRC,P2RX7,HTR2A,SLC8A1	0.808247561673738
GO:0070201	0.271584666175509	3.15915915915916	2.80366056572379	4	5	regulation of establishment of protein localization	regulation of establishment of protein localization	PKIA,P2RX7,GPAM,SRGN	0.808247561673738
GO:0070371	0.271584666175509	3.15915915915916	2.80366056572379	4	5	ERK1 and ERK2 cascade	ERK1 and ERK2 cascade	IGF1,CD74,CD44,HTR2A	0.808247561673738
GO:0006812	0.276055131615615	1.30800727934486	20.7470881863561	23	37	cation transport	cation transport	KCNK1,ITPR1,TFR2,KCTD1,KCNAB2,PTPRC,TF,KCNA1,STEAP2,SLC24A3,SCN1B,SLC4A4,P2RX7,SLC44A1,SLC13A4,KCNJ10,HTR2A,SLC8A1,GRIN3A,SLC31A2,ATP2B2,SLN,HEPH	0.808247561673738
GO:0051234	0.278928383675866	1.14022598132062	82.4276206322795	86	147	establishment of localization	establishment of localization	ANXA11,SYTL2,KCNK1,AKAP7,APOL2,THBS1,CD24,TPD52,ITPR1,TFR2,FNBP1L,RAB3B,SNAP25,PCSK5,KCTD1,GJC1,LAPTM5,KCNAB2,PTGDS,PTPRC,CD14,PKIA,TF,LGI3,KCNA1,GPR34,COL1A1,STEAP2,CD74,NRG1,SLC2A5,DAB2,EIF5A2,NCKIPSD,C3,AKAP12,SLC24A3,SCN1B,CRYAB,APOC1,SLC4A4,NFAT5,ABCA8,P2RX7,SLC44A1,PLIN2,SLC13A4,GSN,CAV2,P2RY12,GPAM,KCNJ10,SYNJ1,SRGN,PXK,SLC25A18,SLCO1C1,ADORA2B,SLC6A13,HTR2A,KIF1B,SLC8A1,SLC1A2,PLLP,VAMP1,…	0.808247561673738
GO:0080134	0.280474725634509	1.47310405643739	11.2146422628952	13	20	regulation of response to stress	regulation of response to stress	THBS1,CD74,CD44,PAK1,C3,SPP1,HSPD1,MOG,ADORA2B,APOE,ANXA2,F3,HIPK2	0.808247561673738
GO:0010557	0.28628866914478	1.32492113564669	17.9434276206323	20	32	positive regulation of macromolecule biosynthetic process	positive regulation of macromolecule biosynthetic process	SOX11,THBS1,IGF1,NDP,SOX4,FHL2,EIF5A2,CEBPB,DYRK2,TESC,PLAGL1,MEF2C,HIVEP3,C11orf9,CIRBP,ETS2,EIF5A,EGR2,HIPK2,FGF1	0.808247561673738
GO:0033043	0.286289603087481	1.58409785932722	8.41098169717138	10	15	regulation of organelle organization	regulation of organelle organization	TMSB15A,IGF1,APC,P2RX7,GSN,CAV2,MID1IP1,CCDC88A,ANXA2,SPTBN1	0.808247561673738
GO:0046649	0.286289603087481	1.58409785932722	8.41098169717138	10	15	lymphocyte activation	lymphocyte activation	CD24,TPD52,VSIG4,APC,PTPRC,SOX4,CD74,HSPD1,P2RX7,GPAM	0.808247561673738
GO:0001666	0.287513828927946	1.84545454545455	5.60732113144759	7	10	response to hypoxia	response to hypoxia	THBS1,CD24,ITPR1,CRYAB,SOD2,DDIT4,SLC8A1	0.808247561673738
GO:0006091	0.287513828927946	1.84545454545455	5.60732113144759	7	10	generation of precursor metabolites and energy	generation of precursor metabolites and energy	IGF1,PPP1R3E,STEAP2,COX7A1,SOD2,DYRK2,FA2H	0.808247561673738
GO:0006171	0.287513828927946	1.84545454545455	5.60732113144759	7	10	cAMP biosynthetic process	cAMP biosynthetic process	MRAP2,ADORA3,AKAP12,GNAL,ADORA2B,GRM7,EDNRB	0.808247561673738
GO:0007568	0.287513828927946	1.84545454545455	5.60732113144759	7	10	aging	aging	C1QB,CRYAB,SOD2,GSN,HTR2A,SLC1A2,F3	0.808247561673738
GO:0045786	0.287513828927946	1.84545454545455	5.60732113144759	7	10	negative regulation of cell cycle	negative regulation of cell cycle	MYO16,THBS1,APC,RPRM,PLAGL1,PLA2G16,FAM5C	0.808247561673738
GO:0046058	0.287513828927946	1.84545454545455	5.60732113144759	7	10	cAMP metabolic process	cAMP metabolic process	MRAP2,ADORA3,AKAP12,GNAL,ADORA2B,GRM7,EDNRB	0.808247561673738
GO:0051146	0.287513828927946	1.84545454545455	5.60732113144759	7	10	striated muscle cell differentiation	striated muscle cell differentiation	TNC,IGF1,CXADR,FHL2,NRG1,IGFBP3,CAV2	0.808247561673738
GO:0033036	0.288709847782766	1.2359477124183	28.5973377703827	31	51	macromolecule localization	macromolecule localization	TMSB15A,SYTL2,AKAP7,APOL2,THBS1,CD24,MRAP2,RAB3B,PCSK5,APC,PKIA,GPR34,COL1A1,CD74,EIF5A2,NCKIPSD,MAL,AKAP12,APOC1,P2RX7,PLIN2,GPAM,SRGN,LPL,S100A13,EIF5A,EZR,SLC15A2,CNTN2,APOE,SPTBN1	0.808247561673738
GO:0065007	0.289173124006829	1.11278195488722	200.181364392679	204	357	biological regulation	biological regulation	PPP1R16B,SOX11,COL1A2,TMSB15A,COL3A1,TNC,MBP,SYTL2,BACH2,DCX,ELL2,CARD16,MYO16,GDF10,AKAP7,GNG4,THBS1,MAFK,PLP1,PDK3,ARHGDIB,CD24,PLEKHA2,C5orf41,ITPR1,MRAP2,CBX7,DPYSL3,TFR2,LRRC17,LCORL,ERMN,RAB3B,SNAP25,PCSK5,SPARC,GRP,KCTD1,OPN3,YBX1,IGF1,BHLHE41,SRGAP1,VSIG4,ADORA3,CXXC4,MX1,APC,CLDN11,PTGDS,ZNF300,PTPRC,DIO2,CD14,NDP,SEPT4,PKIA,ARAP2,SOX4,TF,CPEB1,C1QB,LGI3,PPP3R1,PPP1R3E,CXADR,FHL2,COL1A1,…	0.808247561673738
GO:0060255	0.294077538265933	1.14240601503759	67.8485856905158	71	121	regulation of macromolecule metabolic process	regulation of macromolecule metabolic process	SOX11,BACH2,ELL2,THBS1,MAFK,C5orf41,CBX7,LCORL,KCTD1,YBX1,IGF1,BHLHE41,APC,ZNF300,PTPRC,DIO2,NDP,PKIA,SOX4,CPEB1,PPP1R3E,FHL2,CD74,NRG1,BBX,EIF5A2,CD44,PAK1,C3,ZNF883,HSPD1,HSPB1,CRYAB,CEBPB,ASXL3,BHLHE40,NFAT5,SOD2,SALL3,P2RX7,RASD1,ZBTB8A,IGFBP3,DYRK2,TESC,ZNF880,PLAGL1,S100A1,MEF2C,CST3,HIVEP3,ADORA2B,C11orf9,PAIP2B,ACVR2A,MBNL2,CIRBP,ETS2,MAF,EIF5A,FRYL,ID4,HHATL,CCDC88A,APOE,TCFL5,STAT4,EGR2…	0.808247561673738
GO:0030182	0.30048810336537	1.23840345199569	25.7936772046589	28	46	neuron differentiation	neuron differentiation	KLHL1,MBP,DCX,SNAP25,APC,GPRIN1,CD44,SPP1,DPYSL5,CEBPB,BHLHE22,SOD2,SALL3,ROBO2,GRIN3A,ID4,CNTN2,TUBB2B,C5orf13,CCDC88A,APOE,EPHB1,ATP2B2,CNP,MAG,EFHD1,EGR2,LIFR	0.808247561673738
GO:0016192	0.306830683758843	1.28310613437196	19.0648918469218	21	34	vesicle-mediated transport	vesicle-mediated transport	ANXA11,SYTL2,THBS1,FNBP1L,RAB3B,SNAP25,CD14,LGI3,STEAP2,DAB2,C3,APOC1,P2RX7,GSN,CAV2,SYNJ1,ADORA2B,VAMP1,S100A13,APOE,ANXA2	0.808247561673738
GO:0051173	0.306830683758843	1.28310613437196	19.0648918469218	21	34	positive regulation of nitrogen compound metabolic process	positive regulation of nitrogen compound metabolic process	SOX11,MRAP2,IGF1,PTPRC,NDP,SOX4,FHL2,AKAP12,CEBPB,SOD2,TESC,PLAGL1,MEF2C,HIVEP3,ADORA2B,C11orf9,ETS2,APOE,EGR2,HIPK2,FGF1	0.808247561673738
GO:0065003	0.306830683758843	1.28310613437196	19.0648918469218	21	34	macromolecular complex assembly	macromolecular complex assembly	COL1A2,TMSB15A,ALOX5AP,APC,COL1A1,CD74,NRG1,HSPD1,ANLN,CRYAB,APOC1,SOD2,P2RX7,GSN,CAV2,STOM,CIRBP,TUBB2B,APOE,HIST1H2AC,SPTBN1	0.808247561673738
GO:0042221	0.307718439919797	1.14492006188757	57.1946755407654	60	102	response to chemical stimulus	response to chemical stimulus	COL3A1,ANXA11,KCNK1,GDF10,GNG4,THBS1,CD24,ITPR1,ALOX5AP,SPARC,APC,DIO2,CD14,C1QB,FHL2,COL1A1,STEAP2,RFC3,SEMA3C,DNAJB1,CD44,SPP1,HSPD1,HSPB1,CRYAB,CA4,SOD2,SEPP1,ENPP2,P2RX7,GLUL,PLIN2,GSN,ROBO2,MGST1,GRB14,GPAM,CX3CR1,SYNJ1,HSPA2,DDIT4,HTR2A,SLC8A1,LPL,SLC1A2,GRIN3A,AQP4,SLC15A2,ACSBG1,APOE,F3,EDNRB,TJP2,SLC7A11,EGR2,CA2,LIFR,GAB1,MT1X,GNB4	0.808247561673738
GO:0048667	0.307955265955787	1.38699690402477	12.3361064891847	14	22	cell morphogenesis involved in neuron differentiation	cell morphogenesis involved in neuron differentiation	MBP,DCX,SNAP25,APC,SPP1,DPYSL5,ROBO2,CNTN2,C5orf13,APOE,EPHB1,CNP,MAG,EGR2	0.808247561673738
GO:0043933	0.313075820719582	1.24198717948718	22.9900166389351	25	41	macromolecular complex subunit organization	macromolecular complex subunit organization	COL1A2,TMSB15A,ALOX5AP,APC,COL1A1,CD74,NRG1,EIF5A2,HSPD1,ANLN,CRYAB,APOC1,SOD2,P2RX7,GSN,CAV2,STOM,CIRBP,MID1IP1,LPL,EIF5A,TUBB2B,APOE,HIST1H2AC,SPTBN1	0.808247561673738
GO:0000084	0.314009983361065	Inf	1.12146422628952	2	2	S phase of mitotic cell cycle	S phase of mitotic cell cycle	MYO16,LSM11	0.808247561673738
GO:0001755	0.314009983361065	Inf	1.12146422628952	2	2	neural crest cell migration	neural crest cell migration	SEMA3C,EDNRB	0.808247561673738
GO:0001836	0.314009983361065	Inf	1.12146422628952	2	2	release of cytochrome c from mitochondria	release of cytochrome c from mitochondria	SOD2,IFI6	0.808247561673738
GO:0001909	0.314009983361065	Inf	1.12146422628952	2	2	leukocyte mediated cytotoxicity	leukocyte mediated cytotoxicity	PTPRC,P2RX7	0.808247561673738
GO:0001910	0.314009983361065	Inf	1.12146422628952	2	2	regulation of leukocyte mediated cytotoxicity	regulation of leukocyte mediated cytotoxicity	PTPRC,P2RX7	0.808247561673738
GO:0001912	0.314009983361065	Inf	1.12146422628952	2	2	positive regulation of leukocyte mediated cytotoxicity	positive regulation of leukocyte mediated cytotoxicity	PTPRC,P2RX7	0.808247561673738
GO:0001913	0.314009983361065	Inf	1.12146422628952	2	2	T cell mediated cytotoxicity	T cell mediated cytotoxicity	PTPRC,P2RX7	0.808247561673738
GO:0001914	0.314009983361065	Inf	1.12146422628952	2	2	regulation of T cell mediated cytotoxicity	regulation of T cell mediated cytotoxicity	PTPRC,P2RX7	0.808247561673738
GO:0001916	0.314009983361065	Inf	1.12146422628952	2	2	positive regulation of T cell mediated cytotoxicity	positive regulation of T cell mediated cytotoxicity	PTPRC,P2RX7	0.808247561673738
GO:0002200	0.314009983361065	Inf	1.12146422628952	2	2	somatic diversification of immune receptors	somatic diversification of immune receptors	PTPRC,HSPD1	0.808247561673738
GO:0002204	0.314009983361065	Inf	1.12146422628952	2	2	somatic recombination of immunoglobulin genes involved in immune response	somatic recombination of immunoglobulin genes involved in immune response	PTPRC,HSPD1	0.808247561673738
GO:0002208	0.314009983361065	Inf	1.12146422628952	2	2	somatic diversification of immunoglobulins involved in immune response	somatic diversification of immunoglobulins involved in immune response	PTPRC,HSPD1	0.808247561673738
GO:0002218	0.314009983361065	Inf	1.12146422628952	2	2	activation of innate immune response	activation of innate immune response	HSPD1,MOG	0.808247561673738
GO:0002221	0.314009983361065	Inf	1.12146422628952	2	2	pattern recognition receptor signaling pathway	pattern recognition receptor signaling pathway	HSPD1,MOG	0.808247561673738
GO:0002224	0.314009983361065	Inf	1.12146422628952	2	2	toll-like receptor signaling pathway	toll-like receptor signaling pathway	HSPD1,MOG	0.808247561673738
GO:0002260	0.314009983361065	Inf	1.12146422628952	2	2	lymphocyte homeostasis	lymphocyte homeostasis	P2RX7,GPAM	0.808247561673738
GO:0002279	0.314009983361065	Inf	1.12146422628952	2	2	mast cell activation involved in immune response	mast cell activation involved in immune response	ADORA2B,S100A13	0.808247561673738
GO:0002377	0.314009983361065	Inf	1.12146422628952	2	2	immunoglobulin production	immunoglobulin production	PTPRC,HSPD1	0.808247561673738
GO:0002381	0.314009983361065	Inf	1.12146422628952	2	2	immunoglobulin production involved in immunoglobulin mediated immune response	immunoglobulin production involved in immunoglobulin mediated immune response	PTPRC,HSPD1	0.808247561673738
GO:0002440	0.314009983361065	Inf	1.12146422628952	2	2	production of molecular mediator of immune response	production of molecular mediator of immune response	PTPRC,HSPD1	0.808247561673738
GO:0002448	0.314009983361065	Inf	1.12146422628952	2	2	mast cell mediated immunity	mast cell mediated immunity	ADORA2B,S100A13	0.808247561673738
GO:0002544	0.314009983361065	Inf	1.12146422628952	2	2	chronic inflammatory response	chronic inflammatory response	THBS1,ADORA2B	0.808247561673738
GO:0002562	0.314009983361065	Inf	1.12146422628952	2	2	somatic diversification of immune receptors via germline recombination within a single locus	somatic diversification of immune receptors via germline recombination within a single locus	PTPRC,HSPD1	0.808247561673738
GO:0002695	0.314009983361065	Inf	1.12146422628952	2	2	negative regulation of leukocyte activation	negative regulation of leukocyte activation	VSIG4,CD74	0.808247561673738
GO:0002712	0.314009983361065	Inf	1.12146422628952	2	2	regulation of B cell mediated immunity	regulation of B cell mediated immunity	PTPRC,C3	0.808247561673738
GO:0002714	0.314009983361065	Inf	1.12146422628952	2	2	positive regulation of B cell mediated immunity	positive regulation of B cell mediated immunity	PTPRC,C3	0.808247561673738
GO:0002755	0.314009983361065	Inf	1.12146422628952	2	2	MyD88-dependent toll-like receptor signaling pathway	MyD88-dependent toll-like receptor signaling pathway	HSPD1,MOG	0.808247561673738
GO:0002758	0.314009983361065	Inf	1.12146422628952	2	2	innate immune response-activating signal transduction	innate immune response-activating signal transduction	HSPD1,MOG	0.808247561673738
GO:0002886	0.314009983361065	Inf	1.12146422628952	2	2	regulation of myeloid leukocyte mediated immunity	regulation of myeloid leukocyte mediated immunity	C3,ADORA2B	0.808247561673738
GO:0002889	0.314009983361065	Inf	1.12146422628952	2	2	regulation of immunoglobulin mediated immune response	regulation of immunoglobulin mediated immune response	PTPRC,C3	0.808247561673738
GO:0002891	0.314009983361065	Inf	1.12146422628952	2	2	positive regulation of immunoglobulin mediated immune response	positive regulation of immunoglobulin mediated immune response	PTPRC,C3	0.808247561673738
GO:0002920	0.314009983361065	Inf	1.12146422628952	2	2	regulation of humoral immune response	regulation of humoral immune response	PTPRC,C3	0.808247561673738
GO:0002922	0.314009983361065	Inf	1.12146422628952	2	2	positive regulation of humoral immune response	positive regulation of humoral immune response	PTPRC,C3	0.808247561673738
GO:0003254	0.314009983361065	Inf	1.12146422628952	2	2	regulation of membrane depolarization	regulation of membrane depolarization	P2RX7,IFI6	0.808247561673738
GO:0006020	0.314009983361065	Inf	1.12146422628952	2	2	inositol metabolic process	inositol metabolic process	SYNJ2,ITPKA	0.808247561673738
GO:0006182	0.314009983361065	Inf	1.12146422628952	2	2	cGMP biosynthetic process	cGMP biosynthetic process	ADORA2B,APOE	0.808247561673738
GO:0006275	0.314009983361065	Inf	1.12146422628952	2	2	regulation of DNA replication	regulation of DNA replication	IGF1,CCDC88A	0.808247561673738
GO:0006415	0.314009983361065	Inf	1.12146422628952	2	2	translational termination	translational termination	EIF5A2,EIF5A	0.808247561673738
GO:0006446	0.314009983361065	Inf	1.12146422628952	2	2	regulation of translational initiation	regulation of translational initiation	HSPB1,PAIP2B	0.808247561673738
GO:0006448	0.314009983361065	Inf	1.12146422628952	2	2	regulation of translational elongation	regulation of translational elongation	EIF5A2,EIF5A	0.808247561673738
GO:0006449	0.314009983361065	Inf	1.12146422628952	2	2	regulation of translational termination	regulation of translational termination	EIF5A2,EIF5A	0.808247561673738
GO:0006452	0.314009983361065	Inf	1.12146422628952	2	2	translational frameshifting	translational frameshifting	EIF5A2,EIF5A	0.808247561673738
GO:0006509	0.314009983361065	Inf	1.12146422628952	2	2	membrane protein ectodomain proteolysis	membrane protein ectodomain proteolysis	P2RX7,APOE	0.808247561673738
GO:0006706	0.314009983361065	Inf	1.12146422628952	2	2	steroid catabolic process	steroid catabolic process	APOE,HSD17B6	0.808247561673738
GO:0006825	0.314009983361065	Inf	1.12146422628952	2	2	copper ion transport	copper ion transport	SLC31A2,HEPH	0.808247561673738
GO:0006885	0.314009983361065	Inf	1.12146422628952	2	2	regulation of pH	regulation of pH	EDNRB,CA2	0.808247561673738
GO:0006957	0.314009983361065	Inf	1.12146422628952	2	2	complement activation, alternative pathway	complement activation, alternative pathway	VSIG4,C3	0.808247561673738
GO:0007126	0.314009983361065	Inf	1.12146422628952	2	2	meiosis	meiosis	CPEB1,HSPA2	0.808247561673738
GO:0007269	0.314009983361065	Inf	1.12146422628952	2	2	neurotransmitter secretion	neurotransmitter secretion	SNAP25,P2RX7	0.808247561673738
GO:0007416	0.314009983361065	Inf	1.12146422628952	2	2	synapse assembly	synapse assembly	SNAP25,ROBO2	0.808247561673738
GO:0007589	0.314009983361065	Inf	1.12146422628952	2	2	body fluid secretion	body fluid secretion	SYTL2,ANXA2	0.808247561673738
GO:0007602	0.314009983361065	Inf	1.12146422628952	2	2	phototransduction	phototransduction	OPN3,PLEKHB1	0.808247561673738
GO:0008272	0.314009983361065	Inf	1.12146422628952	2	2	sulfate transport	sulfate transport	SLC13A4,SLC26A2	0.808247561673738
GO:0008612	0.314009983361065	Inf	1.12146422628952	2	2	peptidyl-lysine modification to hypusine	peptidyl-lysine modification to hypusine	EIF5A2,EIF5A	0.808247561673738
GO:0008630	0.314009983361065	Inf	1.12146422628952	2	2	DNA damage response, signal transduction resulting in induction of apoptosis	DNA damage response, signal transduction resulting in induction of apoptosis	DYRK2,HIPK2	0.808247561673738
GO:0008637	0.314009983361065	Inf	1.12146422628952	2	2	apoptotic mitochondrial changes	apoptotic mitochondrial changes	SOD2,IFI6	0.808247561673738
GO:0009583	0.314009983361065	Inf	1.12146422628952	2	2	detection of light stimulus	detection of light stimulus	OPN3,PLEKHB1	0.808247561673738
GO:0010043	0.314009983361065	Inf	1.12146422628952	2	2	response to zinc ion	response to zinc ion	P2RX7,CA2	0.808247561673738
GO:0010212	0.314009983361065	Inf	1.12146422628952	2	2	response to ionizing radiation	response to ionizing radiation	PTPRC,SOD2	0.808247561673738
GO:0010332	0.314009983361065	Inf	1.12146422628952	2	2	response to gamma radiation	response to gamma radiation	PTPRC,SOD2	0.808247561673738
GO:0010596	0.314009983361065	Inf	1.12146422628952	2	2	negative regulation of endothelial cell migration	negative regulation of endothelial cell migration	THBS1,APOE	0.808247561673738
GO:0010656	0.314009983361065	Inf	1.12146422628952	2	2	negative regulation of muscle cell apoptosis	negative regulation of muscle cell apoptosis	IGF1,NRG1	0.808247561673738
GO:0010657	0.314009983361065	Inf	1.12146422628952	2	2	muscle cell apoptosis	muscle cell apoptosis	IGF1,NRG1	0.808247561673738
GO:0010660	0.314009983361065	Inf	1.12146422628952	2	2	regulation of muscle cell apoptosis	regulation of muscle cell apoptosis	IGF1,NRG1	0.808247561673738
GO:0010676	0.314009983361065	Inf	1.12146422628952	2	2	positive regulation of cellular carbohydrate metabolic process	positive regulation of cellular carbohydrate metabolic process	IGF1,DYRK2	0.808247561673738
GO:0010713	0.314009983361065	Inf	1.12146422628952	2	2	negative regulation of collagen metabolic process	negative regulation of collagen metabolic process	CST3,ADORA2B	0.808247561673738
GO:0010737	0.314009983361065	Inf	1.12146422628952	2	2	protein kinase A signaling cascade	protein kinase A signaling cascade	AKAP7,AKAP12	0.808247561673738
GO:0010738	0.314009983361065	Inf	1.12146422628952	2	2	regulation of protein kinase A signaling cascade	regulation of protein kinase A signaling cascade	AKAP7,AKAP12	0.808247561673738
GO:0010812	0.314009983361065	Inf	1.12146422628952	2	2	negative regulation of cell-substrate adhesion	negative regulation of cell-substrate adhesion	THBS1,COL1A1	0.808247561673738
GO:0010907	0.314009983361065	Inf	1.12146422628952	2	2	positive regulation of glucose metabolic process	positive regulation of glucose metabolic process	IGF1,DYRK2	0.808247561673738
GO:0010948	0.314009983361065	Inf	1.12146422628952	2	2	negative regulation of cell cycle process	negative regulation of cell cycle process	MYO16,APC	0.808247561673738
GO:0010953	0.314009983361065	Inf	1.12146422628952	2	2	regulation of protein maturation by peptide bond cleavage	regulation of protein maturation by peptide bond cleavage	THBS1,C3	0.808247561673738
GO:0014047	0.314009983361065	Inf	1.12146422628952	2	2	glutamate secretion	glutamate secretion	P2RX7,GRM7	0.808247561673738
GO:0014048	0.314009983361065	Inf	1.12146422628952	2	2	regulation of glutamate secretion	regulation of glutamate secretion	P2RX7,GRM7	0.808247561673738
GO:0014855	0.314009983361065	Inf	1.12146422628952	2	2	striated muscle cell proliferation	striated muscle cell proliferation	CXADR,NRG1	0.808247561673738
GO:0014911	0.314009983361065	Inf	1.12146422628952	2	2	positive regulation of smooth muscle cell migration	positive regulation of smooth muscle cell migration	IGF1,F3	0.808247561673738
GO:0015909	0.314009983361065	Inf	1.12146422628952	2	2	long-chain fatty acid transport	long-chain fatty acid transport	THBS1,PLIN2	0.808247561673738
GO:0016032	0.314009983361065	Inf	1.12146422628952	2	2	viral reproduction	viral reproduction	PCSK5,HIPK2	0.808247561673738
GO:0016079	0.314009983361065	Inf	1.12146422628952	2	2	synaptic vesicle exocytosis	synaptic vesicle exocytosis	SNAP25,P2RX7	0.808247561673738
GO:0016444	0.314009983361065	Inf	1.12146422628952	2	2	somatic cell DNA recombination	somatic cell DNA recombination	PTPRC,HSPD1	0.808247561673738
GO:0016445	0.314009983361065	Inf	1.12146422628952	2	2	somatic diversification of immunoglobulins	somatic diversification of immunoglobulins	PTPRC,HSPD1	0.808247561673738
GO:0016447	0.314009983361065	Inf	1.12146422628952	2	2	somatic recombination of immunoglobulin gene segments	somatic recombination of immunoglobulin gene segments	PTPRC,HSPD1	0.808247561673738
GO:0018205	0.314009983361065	Inf	1.12146422628952	2	2	peptidyl-lysine modification	peptidyl-lysine modification	EIF5A2,EIF5A	0.808247561673738
GO:0019432	0.314009983361065	Inf	1.12146422628952	2	2	triglyceride biosynthetic process	triglyceride biosynthetic process	GPAM,LPL	0.808247561673738
GO:0019751	0.314009983361065	Inf	1.12146422628952	2	2	polyol metabolic process	polyol metabolic process	SYNJ2,ITPKA	0.808247561673738
GO:0019827	0.314009983361065	Inf	1.12146422628952	2	2	stem cell maintenance	stem cell maintenance	IGF1,APC	0.808247561673738
GO:0019915	0.314009983361065	Inf	1.12146422628952	2	2	lipid storage	lipid storage	PLIN2,LPL	0.808247561673738
GO:0021602	0.314009983361065	Inf	1.12146422628952	2	2	cranial nerve morphogenesis	cranial nerve morphogenesis	EPHB1,EGR2	0.808247561673738
GO:0021772	0.314009983361065	Inf	1.12146422628952	2	2	olfactory bulb development	olfactory bulb development	SALL3,ROBO2	0.808247561673738
GO:0021889	0.314009983361065	Inf	1.12146422628952	2	2	olfactory bulb interneuron differentiation	olfactory bulb interneuron differentiation	SALL3,ROBO2	0.808247561673738
GO:0021891	0.314009983361065	Inf	1.12146422628952	2	2	olfactory bulb interneuron development	olfactory bulb interneuron development	SALL3,ROBO2	0.808247561673738
GO:0021952	0.314009983361065	Inf	1.12146422628952	2	2	central nervous system projection neuron axonogenesis	central nervous system projection neuron axonogenesis	DCX,EPHB1	0.808247561673738
GO:0021954	0.314009983361065	Inf	1.12146422628952	2	2	central nervous system neuron development	central nervous system neuron development	DCX,EPHB1	0.808247561673738
GO:0021955	0.314009983361065	Inf	1.12146422628952	2	2	central nervous system neuron axonogenesis	central nervous system neuron axonogenesis	DCX,EPHB1	0.808247561673738
GO:0021988	0.314009983361065	Inf	1.12146422628952	2	2	olfactory lobe development	olfactory lobe development	SALL3,ROBO2	0.808247561673738
GO:0022010	0.314009983361065	Inf	1.12146422628952	2	2	myelination in the central nervous system	myelination in the central nervous system	PLP1,C11orf9	0.808247561673738
GO:0022415	0.314009983361065	Inf	1.12146422628952	2	2	viral reproductive process	viral reproductive process	PCSK5,HIPK2	0.808247561673738
GO:0030042	0.314009983361065	Inf	1.12146422628952	2	2	actin filament depolymerization	actin filament depolymerization	GSN,SPTBN1	0.808247561673738
GO:0030104	0.314009983361065	Inf	1.12146422628952	2	2	water homeostasis	water homeostasis	IGF1,AQP4	0.808247561673738
GO:0030183	0.314009983361065	Inf	1.12146422628952	2	2	B cell differentiation	B cell differentiation	TPD52,PTPRC	0.808247561673738
GO:0030194	0.314009983361065	Inf	1.12146422628952	2	2	positive regulation of blood coagulation	positive regulation of blood coagulation	THBS1,F3	0.808247561673738
GO:0030823	0.314009983361065	Inf	1.12146422628952	2	2	regulation of cGMP metabolic process	regulation of cGMP metabolic process	ADORA2B,APOE	0.808247561673738
GO:0030825	0.314009983361065	Inf	1.12146422628952	2	2	positive regulation of cGMP metabolic process	positive regulation of cGMP metabolic process	ADORA2B,APOE	0.808247561673738
GO:0030826	0.314009983361065	Inf	1.12146422628952	2	2	regulation of cGMP biosynthetic process	regulation of cGMP biosynthetic process	ADORA2B,APOE	0.808247561673738
GO:0030828	0.314009983361065	Inf	1.12146422628952	2	2	positive regulation of cGMP biosynthetic process	positive regulation of cGMP biosynthetic process	ADORA2B,APOE	0.808247561673738
GO:0030834	0.314009983361065	Inf	1.12146422628952	2	2	regulation of actin filament depolymerization	regulation of actin filament depolymerization	GSN,SPTBN1	0.808247561673738
GO:0030835	0.314009983361065	Inf	1.12146422628952	2	2	negative regulation of actin filament depolymerization	negative regulation of actin filament depolymerization	GSN,SPTBN1	0.808247561673738
GO:0030888	0.314009983361065	Inf	1.12146422628952	2	2	regulation of B cell proliferation	regulation of B cell proliferation	PTPRC,CD74	0.808247561673738
GO:0030890	0.314009983361065	Inf	1.12146422628952	2	2	positive regulation of B cell proliferation	positive regulation of B cell proliferation	PTPRC,CD74	0.808247561673738
GO:0031017	0.314009983361065	Inf	1.12146422628952	2	2	exocrine pancreas development	exocrine pancreas development	IGF1,SOX4	0.808247561673738
GO:0031341	0.314009983361065	Inf	1.12146422628952	2	2	regulation of cell killing	regulation of cell killing	PTPRC,P2RX7	0.808247561673738
GO:0031343	0.314009983361065	Inf	1.12146422628952	2	2	positive regulation of cell killing	positive regulation of cell killing	PTPRC,P2RX7	0.808247561673738
GO:0031579	0.314009983361065	Inf	1.12146422628952	2	2	membrane raft organization	membrane raft organization	MAL,CAV2	0.808247561673738
GO:0031638	0.314009983361065	Inf	1.12146422628952	2	2	zymogen activation	zymogen activation	THBS1,PRSS3	0.808247561673738
GO:0031640	0.314009983361065	Inf	1.12146422628952	2	2	killing of cells of another organism	killing of cells of another organism	P2RX7,HAMP	0.808247561673738
GO:0032291	0.314009983361065	Inf	1.12146422628952	2	2	ensheathment of axons in the central nervous system	ensheathment of axons in the central nervous system	PLP1,C11orf9	0.808247561673738
GO:0032369	0.314009983361065	Inf	1.12146422628952	2	2	negative regulation of lipid transport	negative regulation of lipid transport	THBS1,APOC1	0.808247561673738
GO:0032370	0.314009983361065	Inf	1.12146422628952	2	2	positive regulation of lipid transport	positive regulation of lipid transport	P2RX7,APOE	0.808247561673738
GO:0032387	0.314009983361065	Inf	1.12146422628952	2	2	negative regulation of intracellular transport	negative regulation of intracellular transport	PKIA,CRYAB	0.808247561673738
GO:0032526	0.314009983361065	Inf	1.12146422628952	2	2	response to retinoic acid	response to retinoic acid	COL1A1,SYNJ1	0.808247561673738
GO:0032610	0.314009983361065	Inf	1.12146422628952	2	2	interleukin-1 alpha production	interleukin-1 alpha production	P2RX7,S100A13	0.808247561673738
GO:0032612	0.314009983361065	Inf	1.12146422628952	2	2	interleukin-1 production	interleukin-1 production	P2RX7,S100A13	0.808247561673738
GO:0032615	0.314009983361065	Inf	1.12146422628952	2	2	interleukin-12 production	interleukin-12 production	THBS1,HSPD1	0.808247561673738
GO:0032623	0.314009983361065	Inf	1.12146422628952	2	2	interleukin-2 production	interleukin-2 production	VSIG4,GPAM	0.808247561673738
GO:0032640	0.314009983361065	Inf	1.12146422628952	2	2	tumor necrosis factor production	tumor necrosis factor production	THBS1,CD14	0.808247561673738
GO:0032655	0.314009983361065	Inf	1.12146422628952	2	2	regulation of interleukin-12 production	regulation of interleukin-12 production	THBS1,HSPD1	0.808247561673738
GO:0032680	0.314009983361065	Inf	1.12146422628952	2	2	regulation of tumor necrosis factor production	regulation of tumor necrosis factor production	THBS1,CD14	0.808247561673738
GO:0032768	0.314009983361065	Inf	1.12146422628952	2	2	regulation of monooxygenase activity	regulation of monooxygenase activity	ACVR2A,APOE	0.808247561673738
GO:0032890	0.314009983361065	Inf	1.12146422628952	2	2	regulation of organic acid transport	regulation of organic acid transport	THBS1,P2RX7	0.808247561673738
GO:0033198	0.314009983361065	Inf	1.12146422628952	2	2	response to ATP	response to ATP	P2RX7,SLC8A1	0.808247561673738
GO:0033261	0.314009983361065	Inf	1.12146422628952	2	2	regulation of S phase	regulation of S phase	MYO16,PTPRC	0.808247561673738
GO:0033619	0.314009983361065	Inf	1.12146422628952	2	2	membrane protein proteolysis	membrane protein proteolysis	P2RX7,APOE	0.808247561673738
GO:0033700	0.314009983361065	Inf	1.12146422628952	2	2	phospholipid efflux	phospholipid efflux	APOC1,APOE	0.808247561673738
GO:0034105	0.314009983361065	Inf	1.12146422628952	2	2	positive regulation of tissue remodeling	positive regulation of tissue remodeling	SPP1,CA2	0.808247561673738
GO:0034109	0.314009983361065	Inf	1.12146422628952	2	2	homotypic cell-cell adhesion	homotypic cell-cell adhesion	NCAM1,PPAP2B	0.808247561673738
GO:0034370	0.314009983361065	Inf	1.12146422628952	2	2	triglyceride-rich lipoprotein particle remodeling	triglyceride-rich lipoprotein particle remodeling	LPL,APOE	0.808247561673738
GO:0034372	0.314009983361065	Inf	1.12146422628952	2	2	very-low-density lipoprotein particle remodeling	very-low-density lipoprotein particle remodeling	LPL,APOE	0.808247561673738
GO:0034375	0.314009983361065	Inf	1.12146422628952	2	2	high-density lipoprotein particle remodeling	high-density lipoprotein particle remodeling	APOC1,APOE	0.808247561673738
GO:0034377	0.314009983361065	Inf	1.12146422628952	2	2	plasma lipoprotein particle assembly	plasma lipoprotein particle assembly	APOC1,APOE	0.808247561673738
GO:0034381	0.314009983361065	Inf	1.12146422628952	2	2	lipoprotein particle clearance	lipoprotein particle clearance	APOC1,APOE	0.808247561673738
GO:0034382	0.314009983361065	Inf	1.12146422628952	2	2	chylomicron remnant clearance	chylomicron remnant clearance	APOC1,APOE	0.808247561673738
GO:0034405	0.314009983361065	Inf	1.12146422628952	2	2	response to fluid shear stress	response to fluid shear stress	P2RX7,F3	0.808247561673738
GO:0034447	0.314009983361065	Inf	1.12146422628952	2	2	very-low-density lipoprotein particle clearance	very-low-density lipoprotein particle clearance	APOC1,APOE	0.808247561673738
GO:0034605	0.314009983361065	Inf	1.12146422628952	2	2	cellular response to heat	cellular response to heat	THBS1,FGF1	0.808247561673738
GO:0035019	0.314009983361065	Inf	1.12146422628952	2	2	somatic stem cell maintenance	somatic stem cell maintenance	IGF1,APC	0.808247561673738
GO:0035051	0.314009983361065	Inf	1.12146422628952	2	2	cardiac cell differentiation	cardiac cell differentiation	FHL2,NRG1	0.808247561673738
GO:0042026	0.314009983361065	Inf	1.12146422628952	2	2	protein refolding	protein refolding	DNAJB1,HSPD1	0.808247561673738
GO:0042035	0.314009983361065	Inf	1.12146422628952	2	2	regulation of cytokine biosynthetic process	regulation of cytokine biosynthetic process	THBS1,CEBPB	0.808247561673738
GO:0042104	0.314009983361065	Inf	1.12146422628952	2	2	positive regulation of activated T cell proliferation	positive regulation of activated T cell proliferation	CD24,GPAM	0.808247561673738
GO:0042158	0.314009983361065	Inf	1.12146422628952	2	2	lipoprotein biosynthetic process	lipoprotein biosynthetic process	HHATL,APOE	0.808247561673738
GO:0042447	0.314009983361065	Inf	1.12146422628952	2	2	hormone catabolic process	hormone catabolic process	DIO2,HSD17B6	0.808247561673738
GO:0042558	0.314009983361065	Inf	1.12146422628952	2	2	pteridine and derivative metabolic process	pteridine and derivative metabolic process	QDPR,MTHFD2	0.808247561673738
GO:0042730	0.314009983361065	Inf	1.12146422628952	2	2	fibrinolysis	fibrinolysis	THBS1,ANXA2	0.808247561673738
GO:0042771	0.314009983361065	Inf	1.12146422628952	2	2	DNA damage response, signal transduction by p53 class mediator resulting in induction of apoptosis	DNA damage response, signal transduction by p53 class mediator resulting in induction of apoptosis	DYRK2,HIPK2	0.808247561673738
GO:0043029	0.314009983361065	Inf	1.12146422628952	2	2	T cell homeostasis	T cell homeostasis	P2RX7,GPAM	0.808247561673738
GO:0043032	0.314009983361065	Inf	1.12146422628952	2	2	positive regulation of macrophage activation	positive regulation of macrophage activation	THBS1,HSPD1	0.808247561673738
GO:0043206	0.314009983361065	Inf	1.12146422628952	2	2	fibril organization	fibril organization	COL3A1,CST3	0.808247561673738
GO:0043243	0.314009983361065	Inf	1.12146422628952	2	2	positive regulation of protein complex disassembly	positive regulation of protein complex disassembly	EIF5A2,EIF5A	0.808247561673738
GO:0043299	0.314009983361065	Inf	1.12146422628952	2	2	leukocyte degranulation	leukocyte degranulation	ADORA2B,S100A13	0.808247561673738
GO:0043303	0.314009983361065	Inf	1.12146422628952	2	2	mast cell degranulation	mast cell degranulation	ADORA2B,S100A13	0.808247561673738
GO:0043489	0.314009983361065	Inf	1.12146422628952	2	2	RNA stabilization	RNA stabilization	YBX1,CIRBP	0.808247561673738
GO:0043516	0.314009983361065	Inf	1.12146422628952	2	2	regulation of DNA damage response, signal transduction by p53 class mediator	regulation of DNA damage response, signal transduction by p53 class mediator	CD74,CD44	0.808247561673738
GO:0043518	0.314009983361065	Inf	1.12146422628952	2	2	negative regulation of DNA damage response, signal transduction by p53 class mediator	negative regulation of DNA damage response, signal transduction by p53 class mediator	CD74,CD44	0.808247561673738
GO:0043537	0.314009983361065	Inf	1.12146422628952	2	2	negative regulation of blood vessel endothelial cell migration	negative regulation of blood vessel endothelial cell migration	THBS1,APOE	0.808247561673738
GO:0043543	0.314009983361065	Inf	1.12146422628952	2	2	protein amino acid acylation	protein amino acid acylation	PHF15,HHATL	0.808247561673738
GO:0043589	0.314009983361065	Inf	1.12146422628952	2	2	skin morphogenesis	skin morphogenesis	COL1A2,COL1A1	0.808247561673738
GO:0044252	0.314009983361065	Inf	1.12146422628952	2	2	negative regulation of multicellular organismal metabolic process	negative regulation of multicellular organismal metabolic process	CST3,ADORA2B	0.808247561673738
GO:0045060	0.314009983361065	Inf	1.12146422628952	2	2	negative thymic T cell selection	negative thymic T cell selection	PTPRC,CD74	0.808247561673738
GO:0045088	0.314009983361065	Inf	1.12146422628952	2	2	regulation of innate immune response	regulation of innate immune response	HSPD1,MOG	0.808247561673738
GO:0045089	0.314009983361065	Inf	1.12146422628952	2	2	positive regulation of innate immune response	positive regulation of innate immune response	HSPD1,MOG	0.808247561673738
GO:0045190	0.314009983361065	Inf	1.12146422628952	2	2	isotype switching	isotype switching	PTPRC,HSPD1	0.808247561673738
GO:0045444	0.314009983361065	Inf	1.12146422628952	2	2	fat cell differentiation	fat cell differentiation	CEBPB,SOD2	0.808247561673738
GO:0045576	0.314009983361065	Inf	1.12146422628952	2	2	mast cell activation	mast cell activation	ADORA2B,S100A13	0.808247561673738
GO:0045780	0.314009983361065	Inf	1.12146422628952	2	2	positive regulation of bone resorption	positive regulation of bone resorption	SPP1,CA2	0.808247561673738
GO:0045833	0.314009983361065	Inf	1.12146422628952	2	2	negative regulation of lipid metabolic process	negative regulation of lipid metabolic process	APOC1,APOE	0.808247561673738
GO:0045901	0.314009983361065	Inf	1.12146422628952	2	2	positive regulation of translational elongation	positive regulation of translational elongation	EIF5A2,EIF5A	0.808247561673738
GO:0045905	0.314009983361065	Inf	1.12146422628952	2	2	positive regulation of translational termination	positive regulation of translational termination	EIF5A2,EIF5A	0.808247561673738
GO:0045913	0.314009983361065	Inf	1.12146422628952	2	2	positive regulation of carbohydrate metabolic process	positive regulation of carbohydrate metabolic process	IGF1,DYRK2	0.808247561673738
GO:0046006	0.314009983361065	Inf	1.12146422628952	2	2	regulation of activated T cell proliferation	regulation of activated T cell proliferation	CD24,GPAM	0.808247561673738
GO:0046068	0.314009983361065	Inf	1.12146422628952	2	2	cGMP metabolic process	cGMP metabolic process	ADORA2B,APOE	0.808247561673738
GO:0046460	0.314009983361065	Inf	1.12146422628952	2	2	neutral lipid biosynthetic process	neutral lipid biosynthetic process	GPAM,LPL	0.808247561673738
GO:0046463	0.314009983361065	Inf	1.12146422628952	2	2	acylglycerol biosynthetic process	acylglycerol biosynthetic process	GPAM,LPL	0.808247561673738
GO:0046504	0.314009983361065	Inf	1.12146422628952	2	2	glycerol ether biosynthetic process	glycerol ether biosynthetic process	GPAM,LPL	0.808247561673738
GO:0046516	0.314009983361065	Inf	1.12146422628952	2	2	hypusine metabolic process	hypusine metabolic process	EIF5A2,EIF5A	0.808247561673738
GO:0046852	0.314009983361065	Inf	1.12146422628952	2	2	positive regulation of bone remodeling	positive regulation of bone remodeling	SPP1,CA2	0.808247561673738
GO:0048255	0.314009983361065	Inf	1.12146422628952	2	2	mRNA stabilization	mRNA stabilization	YBX1,CIRBP	0.808247561673738
GO:0048291	0.314009983361065	Inf	1.12146422628952	2	2	isotype switching to IgG isotypes	isotype switching to IgG isotypes	PTPRC,HSPD1	0.808247561673738
GO:0048532	0.314009983361065	Inf	1.12146422628952	2	2	anatomical structure arrangement	anatomical structure arrangement	DAB1,EGR2	0.808247561673738
GO:0048675	0.314009983361065	Inf	1.12146422628952	2	2	axon extension	axon extension	DCX,APOE	0.808247561673738
GO:0048864	0.314009983361065	Inf	1.12146422628952	2	2	stem cell development	stem cell development	IGF1,APC	0.808247561673738
GO:0050701	0.314009983361065	Inf	1.12146422628952	2	2	interleukin-1 secretion	interleukin-1 secretion	P2RX7,S100A13	0.808247561673738
GO:0050703	0.314009983361065	Inf	1.12146422628952	2	2	interleukin-1 alpha secretion	interleukin-1 alpha secretion	P2RX7,S100A13	0.808247561673738
GO:0050777	0.314009983361065	Inf	1.12146422628952	2	2	negative regulation of immune response	negative regulation of immune response	COL3A1,PTPRC	0.808247561673738
GO:0050798	0.314009983361065	Inf	1.12146422628952	2	2	activated T cell proliferation	activated T cell proliferation	CD24,GPAM	0.808247561673738
GO:0050803	0.314009983361065	Inf	1.12146422628952	2	2	regulation of synapse structure and activity	regulation of synapse structure and activity	SNAP25,ROBO2	0.808247561673738
GO:0050807	0.314009983361065	Inf	1.12146422628952	2	2	regulation of synapse organization	regulation of synapse organization	SNAP25,ROBO2	0.808247561673738
GO:0050810	0.314009983361065	Inf	1.12146422628952	2	2	regulation of steroid biosynthetic process	regulation of steroid biosynthetic process	ADORA2B,APOE	0.808247561673738
GO:0050820	0.314009983361065	Inf	1.12146422628952	2	2	positive regulation of coagulation	positive regulation of coagulation	THBS1,F3	0.808247561673738
GO:0050864	0.314009983361065	Inf	1.12146422628952	2	2	regulation of B cell activation	regulation of B cell activation	PTPRC,CD74	0.808247561673738
GO:0050868	0.314009983361065	Inf	1.12146422628952	2	2	negative regulation of T cell activation	negative regulation of T cell activation	VSIG4,CD74	0.808247561673738
GO:0050871	0.314009983361065	Inf	1.12146422628952	2	2	positive regulation of B cell activation	positive regulation of B cell activation	PTPRC,CD74	0.808247561673738
GO:0050879	0.314009983361065	Inf	1.12146422628952	2	2	multicellular organismal movement	multicellular organismal movement	ITPR1,HIPK2	0.808247561673738
GO:0050881	0.314009983361065	Inf	1.12146422628952	2	2	musculoskeletal movement	musculoskeletal movement	ITPR1,HIPK2	0.808247561673738
GO:0050882	0.314009983361065	Inf	1.12146422628952	2	2	voluntary musculoskeletal movement	voluntary musculoskeletal movement	ITPR1,HIPK2	0.808247561673738
GO:0050921	0.314009983361065	Inf	1.12146422628952	2	2	positive regulation of chemotaxis	positive regulation of chemotaxis	THBS1,F3	0.808247561673738
GO:0050999	0.314009983361065	Inf	1.12146422628952	2	2	regulation of nitric-oxide synthase activity	regulation of nitric-oxide synthase activity	ACVR2A,APOE	0.808247561673738
GO:0051054	0.314009983361065	Inf	1.12146422628952	2	2	positive regulation of DNA metabolic process	positive regulation of DNA metabolic process	IGF1,PTPRC	0.808247561673738
GO:0051055	0.314009983361065	Inf	1.12146422628952	2	2	negative regulation of lipid biosynthetic process	negative regulation of lipid biosynthetic process	APOC1,APOE	0.808247561673738
GO:0051084	0.314009983361065	Inf	1.12146422628952	2	2	'de novo' posttranslational protein folding	'de novo' posttranslational protein folding	CD74,DNAJB1	0.808247561673738
GO:0051085	0.314009983361065	Inf	1.12146422628952	2	2	chaperone mediated protein folding requiring cofactor	chaperone mediated protein folding requiring cofactor	CD74,DNAJB1	0.808247561673738
GO:0051149	0.314009983361065	Inf	1.12146422628952	2	2	positive regulation of muscle cell differentiation	positive regulation of muscle cell differentiation	NRG1,IGFBP3	0.808247561673738
GO:0051224	0.314009983361065	Inf	1.12146422628952	2	2	negative regulation of protein transport	negative regulation of protein transport	PKIA,SRGN	0.808247561673738
GO:0051250	0.314009983361065	Inf	1.12146422628952	2	2	negative regulation of lymphocyte activation	negative regulation of lymphocyte activation	VSIG4,CD74	0.808247561673738
GO:0051321	0.314009983361065	Inf	1.12146422628952	2	2	meiotic cell cycle	meiotic cell cycle	CPEB1,HSPA2	0.808247561673738
GO:0051327	0.314009983361065	Inf	1.12146422628952	2	2	M phase of meiotic cell cycle	M phase of meiotic cell cycle	CPEB1,HSPA2	0.808247561673738
GO:0051607	0.314009983361065	Inf	1.12146422628952	2	2	defense response to virus	defense response to virus	PTPRC,GPAM	0.808247561673738
GO:0051693	0.314009983361065	Inf	1.12146422628952	2	2	actin filament capping	actin filament capping	GSN,SPTBN1	0.808247561673738
GO:0051882	0.314009983361065	Inf	1.12146422628952	2	2	mitochondrial depolarization	mitochondrial depolarization	P2RX7,IFI6	0.808247561673738
GO:0051896	0.314009983361065	Inf	1.12146422628952	2	2	regulation of protein kinase B signaling cascade	regulation of protein kinase B signaling cascade	THBS1,F3	0.808247561673738
GO:0051897	0.314009983361065	Inf	1.12146422628952	2	2	positive regulation of protein kinase B signaling cascade	positive regulation of protein kinase B signaling cascade	THBS1,F3	0.808247561673738
GO:0051899	0.314009983361065	Inf	1.12146422628952	2	2	membrane depolarization	membrane depolarization	P2RX7,IFI6	0.808247561673738
GO:0051900	0.314009983361065	Inf	1.12146422628952	2	2	regulation of mitochondrial depolarization	regulation of mitochondrial depolarization	P2RX7,IFI6	0.808247561673738
GO:0051963	0.314009983361065	Inf	1.12146422628952	2	2	regulation of synaptogenesis	regulation of synaptogenesis	SNAP25,ROBO2	0.808247561673738
GO:0055007	0.314009983361065	Inf	1.12146422628952	2	2	cardiac muscle cell differentiation	cardiac muscle cell differentiation	FHL2,NRG1	0.808247561673738
GO:0055012	0.314009983361065	Inf	1.12146422628952	2	2	ventricular cardiac muscle cell differentiation	ventricular cardiac muscle cell differentiation	FHL2,NRG1	0.808247561673738
GO:0055017	0.314009983361065	Inf	1.12146422628952	2	2	cardiac muscle tissue growth	cardiac muscle tissue growth	CXADR,NRG1	0.808247561673738
GO:0055021	0.314009983361065	Inf	1.12146422628952	2	2	regulation of cardiac muscle tissue growth	regulation of cardiac muscle tissue growth	CXADR,NRG1	0.808247561673738
GO:0055024	0.314009983361065	Inf	1.12146422628952	2	2	regulation of cardiac muscle tissue development	regulation of cardiac muscle tissue development	CXADR,NRG1	0.808247561673738
GO:0060038	0.314009983361065	Inf	1.12146422628952	2	2	cardiac muscle cell proliferation	cardiac muscle cell proliferation	CXADR,NRG1	0.808247561673738
GO:0060043	0.314009983361065	Inf	1.12146422628952	2	2	regulation of cardiac muscle cell proliferation	regulation of cardiac muscle cell proliferation	CXADR,NRG1	0.808247561673738
GO:0060351	0.314009983361065	Inf	1.12146422628952	2	2	cartilage development involved in endochondral bone morphogenesis	cartilage development involved in endochondral bone morphogenesis	THBS1,COL1A1	0.808247561673738
GO:0060419	0.314009983361065	Inf	1.12146422628952	2	2	heart growth	heart growth	CXADR,NRG1	0.808247561673738
GO:0060420	0.314009983361065	Inf	1.12146422628952	2	2	regulation of heart growth	regulation of heart growth	CXADR,NRG1	0.808247561673738
GO:0060442	0.314009983361065	Inf	1.12146422628952	2	2	branching involved in prostate gland morphogenesis	branching involved in prostate gland morphogenesis	IGF1,CD44	0.808247561673738
GO:0061077	0.314009983361065	Inf	1.12146422628952	2	2	chaperone-mediated protein folding	chaperone-mediated protein folding	CD74,DNAJB1	0.808247561673738
GO:0065005	0.314009983361065	Inf	1.12146422628952	2	2	protein-lipid complex assembly	protein-lipid complex assembly	APOC1,APOE	0.808247561673738
GO:0070208	0.314009983361065	Inf	1.12146422628952	2	2	protein heterotrimerization	protein heterotrimerization	COL1A2,COL1A1	0.808247561673738
GO:0070374	0.314009983361065	Inf	1.12146422628952	2	2	positive regulation of ERK1 and ERK2 cascade	positive regulation of ERK1 and ERK2 cascade	CD74,CD44	0.808247561673738
GO:0070613	0.314009983361065	Inf	1.12146422628952	2	2	regulation of protein processing	regulation of protein processing	THBS1,C3	0.808247561673738
GO:0071706	0.314009983361065	Inf	1.12146422628952	2	2	tumor necrosis factor superfamily cytokine production	tumor necrosis factor superfamily cytokine production	THBS1,CD14	0.808247561673738
GO:0010740	0.31912092976728	1.45092024539877	9.5324459234609	11	17	positive regulation of intracellular protein kinase cascade	positive regulation of intracellular protein kinase cascade	THBS1,IGF1,PTPRC,CD74,CD44,AKAP12,LPAR1,P2RX7,S100A13,F3,HIPK2	0.817663108888646
GO:0030155	0.31912092976728	1.45092024539877	9.5324459234609	11	17	regulation of cell adhesion	regulation of cell adhesion	THBS1,ARHGDIB,PLEKHA2,APC,COL1A1,NRG1,TGFBI,GSN,TESC,DAB1,FGF1	0.817663108888646
GO:0043549	0.319710872057647	1.29780564263323	16.261231281198	18	29	regulation of kinase activity	regulation of kinase activity	THBS1,CD24,APC,PTPRC,PKIA,CD74,NRG1,PAK1,CKS2,RGS4,P2RX7,ADORA2B,HTR2A,GADD45B,C13orf15,CCDC88A,APOE,DAB1	0.817663108888646
GO:0045859	0.319710872057647	1.29780564263323	16.261231281198	18	29	regulation of protein kinase activity	regulation of protein kinase activity	THBS1,CD24,APC,PTPRC,PKIA,CD74,NRG1,PAK1,CKS2,RGS4,P2RX7,ADORA2B,HTR2A,GADD45B,C13orf15,CCDC88A,APOE,DAB1	0.817663108888646
GO:0048513	0.323326288587517	1.12016643948633	71.2129783693844	74	127	organ development	organ development	SOX11,COL1A2,KLHL1,COL3A1,TNC,DCX,MYO16,GDF10,THBS1,CD24,TPD52,LRRC17,PCSK5,GJC1,IGF1,BHLHE41,SYNJ2,APC,PTPRC,NDP,SOX4,C1QB,CXADR,FHL2,COL1A1,CD74,C1QC,SEMA3C,NRG1,DSP,GPNMB,CD44,C3,SPP1,CRYAB,CA4,CYP26A1,CEBPB,BHLHE22,SOD2,SALL3,CAPN3,P2RX7,GSN,IGFBP3,CAV2,ROBO2,TESC,MGST1,CX3CR1,PPL,MEF2C,SYNJ1,SRGN,CST3,ADORA2B,ACVR2A,SLC1A2,GABRA5,EZR,ACSBG1,ID4,APOE,ANXA2,EPHB1,F3,EDNRB,DAB1,COL4A1,EGR2,CA2,…	0.821402669829397
GO:0030001	0.326640051382762	1.24716553287982	20.1863560732113	22	36	metal ion transport	metal ion transport	KCNK1,ITPR1,TFR2,KCTD1,KCNAB2,PTPRC,TF,KCNA1,STEAP2,SLC24A3,SCN1B,SLC4A4,P2RX7,SLC13A4,KCNJ10,HTR2A,SLC8A1,GRIN3A,SLC31A2,ATP2B2,SLN,HEPH	0.821402669829397
GO:0007272	0.329693538961446	1.58054711246201	6.7287853577371	8	12	ensheathment of neurons	ensheathment of neurons	MBP,PLP1,CLDN11,MAL,C11orf9,PLLP,ACSBG1,EGR2	0.821402669829397
GO:0008366	0.329693538961446	1.58054711246201	6.7287853577371	8	12	axon ensheathment	axon ensheathment	MBP,PLP1,CLDN11,MAL,C11orf9,PLLP,ACSBG1,EGR2	0.821402669829397
GO:0009124	0.329693538961446	1.58054711246201	6.7287853577371	8	12	nucleoside monophosphate biosynthetic process	nucleoside monophosphate biosynthetic process	MRAP2,ADORA3,AKAP12,GNAL,ADORA2B,GRM7,APOE,EDNRB	0.821402669829397
GO:0009968	0.329693538961446	1.58054711246201	6.7287853577371	8	12	negative regulation of signal transduction	negative regulation of signal transduction	THBS1,IGF1,APC,RGS4,RGS10,P2RX7,IGFBP3,DDIT4	0.821402669829397
GO:0023057	0.329693538961446	1.58054711246201	6.7287853577371	8	12	negative regulation of signaling process	negative regulation of signaling process	THBS1,IGF1,APC,RGS4,RGS10,P2RX7,IGFBP3,DDIT4	0.821402669829397
GO:0051259	0.329693538961446	1.58054711246201	6.7287853577371	8	12	protein oligomerization	protein oligomerization	COL1A2,ALOX5AP,COL1A1,CRYAB,SOD2,P2RX7,CAV2,STOM	0.821402669829397
GO:0022403	0.333655568268047	1.31987577639752	13.4575707154742	15	24	cell cycle phase	cell cycle phase	MYO16,KLHL13,IGF1,LSM11,APC,PTPRC,PKIA,CPEB1,ZWILCH,ANLN,CKS2,CAV2,HSPA2,ID4,TUBB2B	0.821402669829397
GO:0032990	0.333655568268047	1.31987577639752	13.4575707154742	15	24	cell part morphogenesis	cell part morphogenesis	MBP,DCX,SNAP25,APC,SPP1,DPYSL5,ROBO2,CNTN2,C5orf13,APOE,EPHB1,CNP,MAG,EGR2,LIFR	0.821402669829397
GO:0048812	0.333655568268047	1.31987577639752	13.4575707154742	15	24	neuron projection morphogenesis	neuron projection morphogenesis	MBP,DCX,SNAP25,APC,SPP1,DPYSL5,ROBO2,CNTN2,C5orf13,APOE,EPHB1,CNP,MAG,EGR2,LIFR	0.821402669829397
GO:0048858	0.333655568268047	1.31987577639752	13.4575707154742	15	24	cell projection morphogenesis	cell projection morphogenesis	MBP,DCX,SNAP25,APC,SPP1,DPYSL5,ROBO2,CNTN2,C5orf13,APOE,EPHB1,CNP,MAG,EGR2,LIFR	0.821402669829397
GO:0006996	0.335074426960061	1.16336506303061	35.8868552412646	38	64	organelle organization	organelle organization	TMSB15A,KLHL1,PHF15,ARHGDIB,CBX7,ERMN,KLHL13,DIAPH3,IGF1,SYNJ2,APC,NDP,CPEB1,CXADR,ZWILCH,NCKIPSD,PAK1,ANLN,CRYAB,CKS2,SOD2,P2RX7,GSN,CAV2,SRGN,NEFH,IFI6,NAV1,MID1IP1,TPP1,EZR,TUBB2B,CCDC88A,APOE,ANXA2,HIST1H2AC,CNP,SPTBN1	0.821402669829397
GO:0001764	0.336564741666511	1.97289156626506	3.92512479201331	5	7	neuron migration	neuron migration	DCX,NAV1,CNTN2,TUBB2B,DAB1	0.821402669829397
GO:0006650	0.336564741666511	1.97289156626506	3.92512479201331	5	7	glycerophospholipid metabolic process	glycerophospholipid metabolic process	SYNJ2,APOC1,GPAM,HTR2A,PIP4K2A	0.821402669829397
GO:0031279	0.336564741666511	1.97289156626506	3.92512479201331	5	7	regulation of cyclase activity	regulation of cyclase activity	ADORA3,GNAL,ADORA2B,GRM7,EDNRB	0.821402669829397
GO:0032269	0.336564741666511	1.97289156626506	3.92512479201331	5	7	negative regulation of cellular protein metabolic process	negative regulation of cellular protein metabolic process	PTPRC,IGFBP3,PAIP2B,HHATL,PPAP2B	0.821402669829397
GO:0032963	0.336564741666511	1.97289156626506	3.92512479201331	5	7	collagen metabolic process	collagen metabolic process	COL3A1,COL1A1,P2RX7,CST3,ADORA2B	0.821402669829397
GO:0042542	0.336564741666511	1.97289156626506	3.92512479201331	5	7	response to hydrogen peroxide	response to hydrogen peroxide	COL1A1,CRYAB,SOD2,SLC8A1,F3	0.821402669829397
GO:0043281	0.336564741666511	1.97289156626506	3.92512479201331	5	7	regulation of caspase activity	regulation of caspase activity	THBS1,HSPD1,CRYAB,IFI6,F3	0.821402669829397
GO:0044236	0.336564741666511	1.97289156626506	3.92512479201331	5	7	multicellular organismal metabolic process	multicellular organismal metabolic process	COL3A1,COL1A1,P2RX7,CST3,ADORA2B	0.821402669829397
GO:0044259	0.336564741666511	1.97289156626506	3.92512479201331	5	7	multicellular organismal macromolecule metabolic process	multicellular organismal macromolecule metabolic process	COL3A1,COL1A1,P2RX7,CST3,ADORA2B	0.821402669829397
GO:0045761	0.336564741666511	1.97289156626506	3.92512479201331	5	7	regulation of adenylate cyclase activity	regulation of adenylate cyclase activity	ADORA3,GNAL,ADORA2B,GRM7,EDNRB	0.821402669829397
GO:0048015	0.336564741666511	1.97289156626506	3.92512479201331	5	7	phosphoinositide-mediated signaling	phosphoinositide-mediated signaling	IGF1,CKS2,GSN,HTR2A,EDNRB	0.821402669829397
GO:0050770	0.336564741666511	1.97289156626506	3.92512479201331	5	7	regulation of axonogenesis	regulation of axonogenesis	MBP,SPP1,ROBO2,APOE,MAG	0.821402669829397
GO:0051339	0.336564741666511	1.97289156626506	3.92512479201331	5	7	regulation of lyase activity	regulation of lyase activity	ADORA3,GNAL,ADORA2B,GRM7,EDNRB	0.821402669829397
GO:0052548	0.336564741666511	1.97289156626506	3.92512479201331	5	7	regulation of endopeptidase activity	regulation of endopeptidase activity	THBS1,HSPD1,CRYAB,IFI6,F3	0.821402669829397
GO:0055001	0.336564741666511	1.97289156626506	3.92512479201331	5	7	muscle cell development	muscle cell development	TNC,CXADR,FHL2,IGFBP3,CAV2	0.821402669829397
GO:0055123	0.336564741666511	1.97289156626506	3.92512479201331	5	7	digestive system development	digestive system development	COL3A1,PCSK5,IGF1,SOX4,EDNRB	0.821402669829397
GO:0060249	0.336564741666511	1.97289156626506	3.92512479201331	5	7	anatomical structure homeostasis	anatomical structure homeostasis	APC,SPP1,P2RX7,TPP1,CA2	0.821402669829397
GO:0009889	0.337661677837874	1.11666666666667	64.4841930116472	67	115	regulation of biosynthetic process	regulation of biosynthetic process	SOX11,BACH2,ELL2,THBS1,MAFK,PDK3,C5orf41,MRAP2,CBX7,LCORL,KCTD1,YBX1,IGF1,BHLHE41,ADORA3,ZNF300,DIO2,NDP,PKIA,SOX4,CPEB1,PPP1R3E,FHL2,NRG1,BBX,EIF5A2,ZNF883,AKAP12,HSPB1,GNAL,CEBPB,APOC1,ASXL3,BHLHE40,NFAT5,SOD2,SALL3,RASD1,ZBTB8A,DYRK2,TESC,ZNF880,PLAGL1,GPAM,S100A1,MEF2C,HIVEP3,ADORA2B,C11orf9,PAIP2B,CIRBP,GRM7,ETS2,MAF,EIF5A,FRYL,ID4,HHATL,CCDC88A,APOE,TCFL5,EDNRB,STAT4,EGR2,HIPK2,PPAP2B,FGF1	0.82282548891695
GO:0043085	0.341416688498742	1.25471698113208	17.3826955074875	19	31	positive regulation of catalytic activity	positive regulation of catalytic activity	THBS1,CD24,ADORA3,PTPRC,CD74,NRG1,PAK1,HSPD1,GNAL,LPAR1,P2RX7,ADORA2B,HTR2A,GADD45B,CCDC88A,APOE,F3,EDNRB,DAB1	0.830711425967303
GO:0016310	0.348924850038827	1.14876957494407	37.0083194675541	39	66	phosphorylation	phosphorylation	THBS1,PDK3,CD24,IGF1,APC,PTPRC,PKIA,CD74,NRG1,CD44,PAK1,CSF1R,CKS2,RGS4,SGK223,P2RX7,IGFBP3,DYRK2,PXK,ADORA2B,ACVR2A,PAK6,HTR2A,GADD45B,MET,C13orf15,PPP1R14A,CCDC88A,PIP4K2A,APOE,EPHB1,DAB1,STAT4,FGFR2,GMFB,HIPK2,SPTBN1,PPAP2B,FGF1	0.841353063162482
GO:0006916	0.3489434315677	1.35560439560440	10.6539101497504	12	19	anti-apoptosis	anti-apoptosis	THBS1,IGF1,NRG1,HSPB1,CRYAB,CEBPB,SOD2,MEF2C,IFI6,APOE,F3,LIFR	0.841353063162482
GO:0048584	0.3489434315677	1.35560439560440	10.6539101497504	12	19	positive regulation of response to stimulus	positive regulation of response to stimulus	THBS1,VSIG4,PTPRC,C1QB,C1QC,C3,HSPD1,P2RX7,MOG,ADORA2B,F3,HIPK2	0.841353063162482
GO:0051241	0.3489434315677	1.35560439560440	10.6539101497504	12	19	negative regulation of multicellular organismal process	negative regulation of multicellular organismal process	THBS1,CD24,VSIG4,CXADR,APOC1,P2RX7,SRGN,CST3,ADORA2B,HTR2A,APOE,ANXA2	0.841353063162482
GO:0051347	0.3489434315677	1.35560439560440	10.6539101497504	12	19	positive regulation of transferase activity	positive regulation of transferase activity	THBS1,CD24,PTPRC,CD74,NRG1,PAK1,P2RX7,ADORA2B,HTR2A,GADD45B,CCDC88A,DAB1	0.841353063162482
GO:0051960	0.3489434315677	1.35560439560440	10.6539101497504	12	19	regulation of nervous system development	regulation of nervous system development	MBP,SNAP25,IGF1,SPP1,ROBO2,SYNJ1,C11orf9,ID4,C5orf13,CCDC88A,APOE,MAG	0.841353063162482
GO:0001508	0.365996318896537	1.42134146341463	7.85024958402662	9	14	regulation of action potential	regulation of action potential	MBP,PLP1,CLDN11,MAL,P2RX7,C11orf9,PLLP,ACSBG1,EGR2	0.85765261745257
GO:0009123	0.365996318896537	1.42134146341463	7.85024958402662	9	14	nucleoside monophosphate metabolic process	nucleoside monophosphate metabolic process	MRAP2,ADORA3,AKAP12,GNAL,ADORA2B,GRM7,APOE,EDNRB,CNP	0.85765261745257
GO:0019228	0.365996318896537	1.42134146341463	7.85024958402662	9	14	regulation of action potential in neuron	regulation of action potential in neuron	MBP,PLP1,CLDN11,MAL,P2RX7,C11orf9,PLLP,ACSBG1,EGR2	0.85765261745257
GO:0042110	0.365996318896537	1.42134146341463	7.85024958402662	9	14	T cell activation	T cell activation	CD24,VSIG4,APC,PTPRC,SOX4,CD74,HSPD1,P2RX7,GPAM	0.85765261745257
GO:0043408	0.365996318896537	1.42134146341463	7.85024958402662	9	14	regulation of MAPKKK cascade	regulation of MAPKKK cascade	CD24,IGF1,APC,PTPRC,CD74,CD44,PAK1,P2RX7,HIPK2	0.85765261745257
GO:0022603	0.376224852262251	1.28395061728395	11.7753743760399	13	21	regulation of anatomical structure morphogenesis	regulation of anatomical structure morphogenesis	MBP,THBS1,APC,C3,SPP1,ROBO2,CX3CR1,CST3,ADORA2B,APOE,F3,MAG,FGF1	0.85765261745257
GO:0032940	0.376224852262251	1.28395061728395	11.7753743760399	13	21	secretion by cell	secretion by cell	SYTL2,RAB3B,SNAP25,PCSK5,LGI3,STEAP2,P2RX7,GPAM,SRGN,ADORA2B,HTR2A,S100A13,GRM7	0.85765261745257
GO:0045893	0.376224852262251	1.28395061728395	11.7753743760399	13	21	positive regulation of transcription, DNA-dependent	positive regulation of transcription, DNA-dependent	SOX11,IGF1,SOX4,FHL2,CEBPB,TESC,PLAGL1,MEF2C,C11orf9,ETS2,EGR2,HIPK2,FGF1	0.85765261745257
GO:0046483	0.376224852262251	1.28395061728395	11.7753743760399	13	21	heterocycle metabolic process	heterocycle metabolic process	MRAP2,ADORA3,ARAP2,AKAP12,GNAL,QDPR,PXK,ADORA2B,GRM7,MTHFD2,APOE,EDNRB,ATP2B2	0.85765261745257
GO:0006461	0.380421480525266	1.221875	15.7004991680532	17	28	protein complex assembly	protein complex assembly	COL1A2,TMSB15A,ALOX5AP,APC,COL1A1,CD74,NRG1,HSPD1,ANLN,CRYAB,SOD2,P2RX7,GSN,CAV2,STOM,TUBB2B,SPTBN1	0.85765261745257
GO:0070271	0.380421480525266	1.221875	15.7004991680532	17	28	protein complex biogenesis	protein complex biogenesis	COL1A2,TMSB15A,ALOX5AP,APC,COL1A1,CD74,NRG1,HSPD1,ANLN,CRYAB,SOD2,P2RX7,GSN,CAV2,STOM,TUBB2B,SPTBN1	0.85765261745257
GO:0051239	0.380506260146373	1.10084262027725	52.1480865224626	54	93	regulation of multicellular organismal process	regulation of multicellular organismal process	MBP,SYTL2,GDF10,THBS1,CD24,LRRC17,SNAP25,IGF1,VSIG4,ADORA3,APC,PTGDS,PTPRC,CD14,CPEB1,CXADR,CD74,C1QC,NRG1,C3,SPP1,HSPD1,CEBPB,APOC1,BHLHE40,P2RX7,CELF2,IGFBP3,ROBO2,TESC,GPAM,S100A1,CX3CR1,SYNJ1,SRGN,PXK,CST3,ADORA2B,C11orf9,ACVR2A,HTR2A,SLC8A1,SHISA9,CSPG5,ID4,C5orf13,CCDC88A,APOE,ANXA2,F3,MAG,EGR2,CA2,FGF1	0.85765261745257
GO:0044093	0.381911724440572	1.18670886075949	19.6256239600666	21	35	positive regulation of molecular function	positive regulation of molecular function	THBS1,CD24,ADORA3,PTPRC,CD74,NRG1,PAK1,HSPD1,GNAL,LPAR1,P2RX7,ADORA2B,HTR2A,GADD45B,CCDC88A,APOE,F3,EDNRB,DAB1,HIPK2,PPAP2B	0.85765261745257
GO:0000302	0.385478480678611	1.57703927492447	5.04658901830283	6	9	response to reactive oxygen species	response to reactive oxygen species	COL1A1,CRYAB,SOD2,SLC8A1,APOE,F3	0.85765261745257
GO:0007584	0.385478480678611	1.57703927492447	5.04658901830283	6	9	response to nutrient	response to nutrient	COL1A1,CD44,SPP1,GSN,SYNJ1,SLC8A1	0.85765261745257
GO:0007605	0.385478480678611	1.57703927492447	5.04658901830283	6	9	sensory perception of sound	sensory perception of sound	COCH,NDP,COL1A1,GRM7,AQP4,ATP2B2	0.85765261745257
GO:0009615	0.385478480678611	1.57703927492447	5.04658901830283	6	9	response to virus	response to virus	MX1,PTPRC,HSPB1,IFITM1,GPAM,PLSCR1	0.85765261745257
GO:0016071	0.385478480678611	1.57703927492447	5.04658901830283	6	9	mRNA metabolic process	mRNA metabolic process	YBX1,LSM11,CPEB1,CELF2,MBNL2,CIRBP	0.85765261745257
GO:0021537	0.385478480678611	1.57703927492447	5.04658901830283	6	9	telencephalon development	telencephalon development	SALL3,ROBO2,CX3CR1,SLC1A2,ID4,DAB1	0.85765261745257
GO:0033673	0.385478480678611	1.57703927492447	5.04658901830283	6	9	negative regulation of kinase activity	negative regulation of kinase activity	APC,PTPRC,PKIA,RGS4,GADD45B,APOE	0.85765261745257
GO:0050954	0.385478480678611	1.57703927492447	5.04658901830283	6	9	sensory perception of mechanical stimulus	sensory perception of mechanical stimulus	COCH,NDP,COL1A1,GRM7,AQP4,ATP2B2	0.85765261745257
GO:0051348	0.385478480678611	1.57703927492447	5.04658901830283	6	9	negative regulation of transferase activity	negative regulation of transferase activity	APC,PTPRC,PKIA,RGS4,GADD45B,APOE	0.85765261745257
GO:0007017	0.397824597905614	1.31498470948012	8.97171381031614	10	16	microtubule-based process	microtubule-based process	APC,CRYAB,CKS2,NEFH,NAV1,KIF1B,MID1IP1,KIF21B,TUBB2B,CNP	0.85765261745257
GO:0009987	0.400886420525631	1.09105211406096	290.459234608985	292	518	cellular process	cellular process	PPP1R16B,SOX11,COL1A2,TMSB15A,KLHL1,ST8SIA2,COL3A1,TNC,ANXA11,TSPAN2,MBP,SYTL2,NAPEPLD,PHF15,BACH2,DCX,ELL2,NPNT,HSPB8,CARD16,MYO16,GDF10,AKAP7,APOL2,SIAH3,GNG4,THBS1,FAT4,MAFK,PLP1,PDK3,ARHGDIB,PRSS3,HAPLN1,CD24,TPD52,PLEKHA2,C5orf41,ITPR1,MRAP2,CBX7,DPYSL3,TFR2,FNBP1L,LRRC17,ALOX5AP,LCORL,ERMN,RAB3B,KLHL13,DIAPH3,SNAP25,DCHS1,PCSK5,SPARC,GRP,KCTD1,GJC1,OPN3,YBX1,IGF1,BHLHE41,SRGAP1,SYNJ2,VSIG4,…	0.85765261745257
GO:0001503	0.401339570540795	1.22807017543860	12.8968386023295	14	23	ossification	ossification	GDF10,LRRC17,SPARC,APC,FHL2,COL1A1,GPNMB,SPP1,P2RX7,SRGN,ACVR2A,CHRDL1,SLC26A2,EGR2	0.85765261745257
GO:0022402	0.40179048257331	1.18495297805643	16.8219633943428	18	30	cell cycle process	cell cycle process	MYO16,THBS1,KLHL13,IGF1,LSM11,APC,PTPRC,PKIA,CPEB1,ZWILCH,RPRM,ANLN,CKS2,CAV2,PLAGL1,HSPA2,ID4,TUBB2B	0.85765261745257
GO:0051338	0.40179048257331	1.18495297805643	16.8219633943428	18	30	regulation of transferase activity	regulation of transferase activity	THBS1,CD24,APC,PTPRC,PKIA,CD74,NRG1,PAK1,CKS2,RGS4,P2RX7,ADORA2B,HTR2A,GADD45B,C13orf15,CCDC88A,APOE,DAB1	0.85765261745257
GO:0001974	0.408201932853753	2.36227544910180	2.24292845257903	3	4	blood vessel remodeling	blood vessel remodeling	IGF1,SEMA3C,CST3	0.85765261745257
GO:0002757	0.408201932853753	2.36227544910180	2.24292845257903	3	4	immune response-activating signal transduction	immune response-activating signal transduction	PTPRC,HSPD1,MOG	0.85765261745257
GO:0003073	0.408201932853753	2.36227544910180	2.24292845257903	3	4	regulation of systemic arterial blood pressure	regulation of systemic arterial blood pressure	PCSK5,SOD2,AQP4	0.85765261745257
GO:0006109	0.408201932853753	2.36227544910180	2.24292845257903	3	4	regulation of carbohydrate metabolic process	regulation of carbohydrate metabolic process	IGF1,PPP1R3E,DYRK2	0.85765261745257
GO:0006636	0.408201932853753	2.36227544910180	2.24292845257903	3	4	unsaturated fatty acid biosynthetic process	unsaturated fatty acid biosynthetic process	ALOX5AP,PTGDS,CD74	0.85765261745257
GO:0006836	0.408201932853753	2.36227544910180	2.24292845257903	3	4	neurotransmitter transport	neurotransmitter transport	SNAP25,P2RX7,SLC6A13	0.85765261745257
GO:0007018	0.408201932853753	2.36227544910180	2.24292845257903	3	4	microtubule-based movement	microtubule-based movement	KIF1B,KIF21B,TUBB2B	0.85765261745257
GO:0007088	0.408201932853753	2.36227544910180	2.24292845257903	3	4	regulation of mitosis	regulation of mitosis	IGF1,APC,CAV2	0.85765261745257
GO:0007188	0.408201932853753	2.36227544910180	2.24292845257903	3	4	G-protein signaling, coupled to cAMP nucleotide second messenger	G-protein signaling, coupled to cAMP nucleotide second messenger	GNAL,P2RY12,ADORA2B	0.85765261745257
GO:0007202	0.408201932853753	2.36227544910180	2.24292845257903	3	4	activation of phospholipase C activity	activation of phospholipase C activity	LPAR1,HTR2A,EDNRB	0.85765261745257
GO:0007263	0.408201932853753	2.36227544910180	2.24292845257903	3	4	nitric oxide mediated signal transduction	nitric oxide mediated signal transduction	THBS1,RASD1,APOE	0.85765261745257
GO:0008154	0.408201932853753	2.36227544910180	2.24292845257903	3	4	actin polymerization or depolymerization	actin polymerization or depolymerization	TMSB15A,GSN,SPTBN1	0.85765261745257
GO:0008344	0.408201932853753	2.36227544910180	2.24292845257903	3	4	adult locomotory behavior	adult locomotory behavior	KLHL1,CNP,HIPK2	0.85765261745257
GO:0009166	0.408201932853753	2.36227544910180	2.24292845257903	3	4	nucleotide catabolic process	nucleotide catabolic process	ARAP2,PXK,CNP	0.85765261745257
GO:0010517	0.408201932853753	2.36227544910180	2.24292845257903	3	4	regulation of phospholipase activity	regulation of phospholipase activity	LPAR1,HTR2A,EDNRB	0.85765261745257
GO:0010518	0.408201932853753	2.36227544910180	2.24292845257903	3	4	positive regulation of phospholipase activity	positive regulation of phospholipase activity	LPAR1,HTR2A,EDNRB	0.85765261745257
GO:0010552	0.408201932853753	2.36227544910180	2.24292845257903	3	4	positive regulation of gene-specific transcription from RNA polymerase II promoter	positive regulation of gene-specific transcription from RNA polymerase II promoter	IGF1,MEF2C,FGF1	0.85765261745257
GO:0010675	0.408201932853753	2.36227544910180	2.24292845257903	3	4	regulation of cellular carbohydrate metabolic process	regulation of cellular carbohydrate metabolic process	IGF1,PPP1R3E,DYRK2	0.85765261745257
GO:0010741	0.408201932853753	2.36227544910180	2.24292845257903	3	4	negative regulation of intracellular protein kinase cascade	negative regulation of intracellular protein kinase cascade	IGF1,APC,P2RX7	0.85765261745257
GO:0010863	0.408201932853753	2.36227544910180	2.24292845257903	3	4	positive regulation of phospholipase C activity	positive regulation of phospholipase C activity	LPAR1,HTR2A,EDNRB	0.85765261745257
GO:0010906	0.408201932853753	2.36227544910180	2.24292845257903	3	4	regulation of glucose metabolic process	regulation of glucose metabolic process	IGF1,PPP1R3E,DYRK2	0.85765261745257
GO:0014812	0.408201932853753	2.36227544910180	2.24292845257903	3	4	muscle cell migration	muscle cell migration	IGF1,IGFBP3,F3	0.85765261745257
GO:0014909	0.408201932853753	2.36227544910180	2.24292845257903	3	4	smooth muscle cell migration	smooth muscle cell migration	IGF1,IGFBP3,F3	0.85765261745257
GO:0014910	0.408201932853753	2.36227544910180	2.24292845257903	3	4	regulation of smooth muscle cell migration	regulation of smooth muscle cell migration	IGF1,IGFBP3,F3	0.85765261745257
GO:0015718	0.408201932853753	2.36227544910180	2.24292845257903	3	4	monocarboxylic acid transport	monocarboxylic acid transport	THBS1,P2RX7,PLIN2	0.85765261745257
GO:0017015	0.408201932853753	2.36227544910180	2.24292845257903	3	4	regulation of transforming growth factor beta receptor signaling pathway	regulation of transforming growth factor beta receptor signaling pathway	THBS1,C5orf13,HIPK2	0.85765261745257
GO:0019218	0.408201932853753	2.36227544910180	2.24292845257903	3	4	regulation of steroid metabolic process	regulation of steroid metabolic process	APOC1,ADORA2B,APOE	0.85765261745257
GO:0030031	0.408201932853753	2.36227544910180	2.24292845257903	3	4	cell projection assembly	cell projection assembly	APC,P2RX7,CCDC88A	0.85765261745257
GO:0030258	0.408201932853753	2.36227544910180	2.24292845257903	3	4	lipid modification	lipid modification	SYNJ2,APOC1,APOE	0.85765261745257
GO:0030595	0.408201932853753	2.36227544910180	2.24292845257903	3	4	leukocyte chemotaxis	leukocyte chemotaxis	THBS1,CX3CR1,EDNRB	0.85765261745257
GO:0030879	0.408201932853753	2.36227544910180	2.24292845257903	3	4	mammary gland development	mammary gland development	IGF1,NRG1,CEBPB	0.85765261745257
GO:0031102	0.408201932853753	2.36227544910180	2.24292845257903	3	4	neuron projection regeneration	neuron projection regeneration	SPP1,C5orf13,APOE	0.85765261745257
GO:0031109	0.408201932853753	2.36227544910180	2.24292845257903	3	4	microtubule polymerization or depolymerization	microtubule polymerization or depolymerization	APC,CRYAB,MID1IP1	0.85765261745257
GO:0031333	0.408201932853753	2.36227544910180	2.24292845257903	3	4	negative regulation of protein complex assembly	negative regulation of protein complex assembly	TMSB15A,GSN,SPTBN1	0.85765261745257
GO:0032964	0.408201932853753	2.36227544910180	2.24292845257903	3	4	collagen biosynthetic process	collagen biosynthetic process	COL3A1,COL1A1,ADORA2B	0.85765261745257
GO:0034367	0.408201932853753	2.36227544910180	2.24292845257903	3	4	macromolecular complex remodeling	macromolecular complex remodeling	APOC1,LPL,APOE	0.85765261745257
GO:0034368	0.408201932853753	2.36227544910180	2.24292845257903	3	4	protein-lipid complex remodeling	protein-lipid complex remodeling	APOC1,LPL,APOE	0.85765261745257
GO:0034369	0.408201932853753	2.36227544910180	2.24292845257903	3	4	plasma lipoprotein particle remodeling	plasma lipoprotein particle remodeling	APOC1,LPL,APOE	0.85765261745257
GO:0034655	0.408201932853753	2.36227544910180	2.24292845257903	3	4	nucleobase, nucleoside, nucleotide and nucleic acid catabolic process	nucleobase, nucleoside, nucleotide and nucleic acid catabolic process	ARAP2,PXK,CNP	0.85765261745257
GO:0034656	0.408201932853753	2.36227544910180	2.24292845257903	3	4	nucleobase, nucleoside and nucleotide catabolic process	nucleobase, nucleoside and nucleotide catabolic process	ARAP2,PXK,CNP	0.85765261745257
GO:0035264	0.408201932853753	2.36227544910180	2.24292845257903	3	4	multicellular organism growth	multicellular organism growth	IGF1,GPAM,SLC1A2	0.85765261745257
GO:0040014	0.408201932853753	2.36227544910180	2.24292845257903	3	4	regulation of multicellular organism growth	regulation of multicellular organism growth	IGF1,GPAM,APOE	0.85765261745257
GO:0042311	0.408201932853753	2.36227544910180	2.24292845257903	3	4	vasodilation	vasodilation	SOD2,ADORA2B,APOE	0.85765261745257
GO:0042752	0.408201932853753	2.36227544910180	2.24292845257903	3	4	regulation of circadian rhythm	regulation of circadian rhythm	OPN3,PTGDS,BHLHE40	0.85765261745257
GO:0043409	0.408201932853753	2.36227544910180	2.24292845257903	3	4	negative regulation of MAPKKK cascade	negative regulation of MAPKKK cascade	IGF1,APC,P2RX7	0.85765261745257
GO:0043467	0.408201932853753	2.36227544910180	2.24292845257903	3	4	regulation of generation of precursor metabolites and energy	regulation of generation of precursor metabolites and energy	IGF1,PPP1R3E,DYRK2	0.85765261745257
GO:0044270	0.408201932853753	2.36227544910180	2.24292845257903	3	4	cellular nitrogen compound catabolic process	cellular nitrogen compound catabolic process	ARAP2,PXK,CNP	0.85765261745257
GO:0045017	0.408201932853753	2.36227544910180	2.24292845257903	3	4	glycerolipid biosynthetic process	glycerolipid biosynthetic process	GPAM,HTR2A,LPL	0.85765261745257
GO:0045055	0.408201932853753	2.36227544910180	2.24292845257903	3	4	regulated secretory pathway	regulated secretory pathway	STEAP2,ADORA2B,S100A13	0.85765261745257
GO:0045124	0.408201932853753	2.36227544910180	2.24292845257903	3	4	regulation of bone resorption	regulation of bone resorption	SPP1,P2RX7,CA2	0.85765261745257
GO:0045639	0.408201932853753	2.36227544910180	2.24292845257903	3	4	positive regulation of myeloid cell differentiation	positive regulation of myeloid cell differentiation	TESC,ACVR2A,CA2	0.85765261745257
GO:0045940	0.408201932853753	2.36227544910180	2.24292845257903	3	4	positive regulation of steroid metabolic process	positive regulation of steroid metabolic process	APOC1,ADORA2B,APOE	0.85765261745257
GO:0046456	0.408201932853753	2.36227544910180	2.24292845257903	3	4	icosanoid biosynthetic process	icosanoid biosynthetic process	ALOX5AP,PTGDS,CD74	0.85765261745257
GO:0046850	0.408201932853753	2.36227544910180	2.24292845257903	3	4	regulation of bone remodeling	regulation of bone remodeling	SPP1,P2RX7,CA2	0.85765261745257
GO:0048278	0.408201932853753	2.36227544910180	2.24292845257903	3	4	vesicle docking	vesicle docking	SYTL2,SNAP25,CAV2	0.85765261745257
GO:0048489	0.408201932853753	2.36227544910180	2.24292845257903	3	4	synaptic vesicle transport	synaptic vesicle transport	SNAP25,P2RX7,SYNJ1	0.85765261745257
GO:0048706	0.408201932853753	2.36227544910180	2.24292845257903	3	4	embryonic skeletal system development	embryonic skeletal system development	PCSK5,COL1A1,ACVR2A	0.85765261745257
GO:0048741	0.408201932853753	2.36227544910180	2.24292845257903	3	4	skeletal muscle fiber development	skeletal muscle fiber development	TNC,IGFBP3,CAV2	0.85765261745257
GO:0050731	0.408201932853753	2.36227544910180	2.24292845257903	3	4	positive regulation of peptidyl-tyrosine phosphorylation	positive regulation of peptidyl-tyrosine phosphorylation	IGF1,CD74,CD44	0.85765261745257
GO:0050808	0.408201932853753	2.36227544910180	2.24292845257903	3	4	synapse organization	synapse organization	TNC,SNAP25,ROBO2	0.85765261745257
GO:0050900	0.408201932853753	2.36227544910180	2.24292845257903	3	4	leukocyte migration	leukocyte migration	THBS1,CX3CR1,EDNRB	0.85765261745257
GO:0050920	0.408201932853753	2.36227544910180	2.24292845257903	3	4	regulation of chemotaxis	regulation of chemotaxis	THBS1,ROBO2,F3	0.85765261745257
GO:0051651	0.408201932853753	2.36227544910180	2.24292845257903	3	4	maintenance of location in cell	maintenance of location in cell	APC,EZR,APOE	0.85765261745257
GO:0051783	0.408201932853753	2.36227544910180	2.24292845257903	3	4	regulation of nuclear division	regulation of nuclear division	IGF1,APC,CAV2	0.85765261745257
GO:0060193	0.408201932853753	2.36227544910180	2.24292845257903	3	4	positive regulation of lipase activity	positive regulation of lipase activity	LPAR1,HTR2A,EDNRB	0.85765261745257
GO:0060326	0.408201932853753	2.36227544910180	2.24292845257903	3	4	cell chemotaxis	cell chemotaxis	THBS1,CX3CR1,EDNRB	0.85765261745257
GO:0060512	0.408201932853753	2.36227544910180	2.24292845257903	3	4	prostate gland morphogenesis	prostate gland morphogenesis	TNC,IGF1,CD44	0.85765261745257
GO:0060740	0.408201932853753	2.36227544910180	2.24292845257903	3	4	prostate gland epithelium morphogenesis	prostate gland epithelium morphogenesis	TNC,IGF1,CD44	0.85765261745257
GO:0070372	0.408201932853753	2.36227544910180	2.24292845257903	3	4	regulation of ERK1 and ERK2 cascade	regulation of ERK1 and ERK2 cascade	IGF1,CD74,CD44	0.85765261745257
GO:0070848	0.408201932853753	2.36227544910180	2.24292845257903	3	4	response to growth factor stimulus	response to growth factor stimulus	GDF10,SPARC,COL1A1	0.85765261745257
GO:0090100	0.408201932853753	2.36227544910180	2.24292845257903	3	4	positive regulation of transmembrane receptor protein serine/threonine kinase signaling pathway	positive regulation of transmembrane receptor protein serine/threonine kinase signaling pathway	THBS1,ACVR2A,HIPK2	0.85765261745257
GO:0051641	0.412351780509731	1.11437908496732	29.7188019966722	31	53	cellular localization	cellular localization	SYTL2,CD24,MRAP2,RAB3B,SNAP25,PCSK5,SYNJ2,APC,PKIA,LGI3,GPR34,STEAP2,CD74,NCKIPSD,MAL,AKAP12,CRYAB,P2RX7,GPAM,SRGN,ADORA2B,HTR2A,KIF1B,S100A13,GRM7,EIF5A,EZR,CSPG5,CNTN2,APOE,SPTBN1	0.865236173782542
GO:0050789	0.420199672163464	1.04804287045666	187.284525790349	189	334	regulation of biological process	regulation of biological process	PPP1R16B,SOX11,COL1A2,TMSB15A,COL3A1,TNC,MBP,SYTL2,BACH2,ELL2,CARD16,MYO16,GDF10,AKAP7,GNG4,THBS1,MAFK,PDK3,ARHGDIB,CD24,PLEKHA2,C5orf41,ITPR1,MRAP2,CBX7,DPYSL3,LRRC17,LCORL,ERMN,RAB3B,SNAP25,SPARC,GRP,KCTD1,OPN3,YBX1,IGF1,BHLHE41,SRGAP1,VSIG4,ADORA3,CXXC4,MX1,APC,PTGDS,ZNF300,PTPRC,DIO2,CD14,NDP,SEPT4,PKIA,ARAP2,SOX4,TF,CPEB1,C1QB,LGI3,PPP3R1,PPP1R3E,CXADR,FHL2,COL1A1,CD74,C1QC,ZWILCH,NRG1,GPNMB…	0.878066753861474
GO:0044255	0.421988409092993	1.15360425737784	17.9434276206323	19	32	cellular lipid metabolic process	cellular lipid metabolic process	NAPEPLD,PLP1,ALOX5AP,SYNJ2,PTGDS,ELOVL7,CD74,CYP26A1,APOC1,ELOVL2,P2RX7,GPAM,HTR2A,LPL,FA2H,ACSBG1,PIP4K2A,APOE,PPAP2B	0.878066753861474
GO:0045941	0.424589083973132	1.18322981366460	14.0183028286190	15	25	positive regulation of transcription	positive regulation of transcription	SOX11,IGF1,NDP,SOX4,FHL2,CEBPB,TESC,PLAGL1,MEF2C,HIVEP3,C11orf9,ETS2,EGR2,HIPK2,FGF1	0.878066753861474
GO:0006813	0.424680917462084	1.37878787878788	6.16805324459235	7	11	potassium ion transport	potassium ion transport	KCNK1,KCTD1,KCNAB2,KCNA1,SLC24A3,KCNJ10,HTR2A	0.878066753861474
GO:0010564	0.424680917462084	1.37878787878788	6.16805324459235	7	11	regulation of cell cycle process	regulation of cell cycle process	MYO16,IGF1,APC,PTPRC,PKIA,ANLN,CAV2	0.878066753861474
GO:0042552	0.424680917462084	1.37878787878788	6.16805324459235	7	11	myelination	myelination	MBP,PLP1,MAL,C11orf9,PLLP,ACSBG1,EGR2	0.878066753861474
GO:0048732	0.424680917462084	1.37878787878788	6.16805324459235	7	11	gland development	gland development	TNC,IGF1,APC,SEMA3C,NRG1,CD44,CEBPB	0.878066753861474
GO:0048771	0.424680917462084	1.37878787878788	6.16805324459235	7	11	tissue remodeling	tissue remodeling	IGF1,SEMA3C,SPP1,P2RX7,CST3,TPP1,CA2	0.878066753861474
GO:0051493	0.424680917462084	1.37878787878788	6.16805324459235	7	11	regulation of cytoskeleton organization	regulation of cytoskeleton organization	TMSB15A,APC,P2RX7,GSN,MID1IP1,CCDC88A,SPTBN1	0.878066753861474
GO:0070482	0.424680917462084	1.37878787878788	6.16805324459235	7	11	response to oxygen levels	response to oxygen levels	THBS1,CD24,ITPR1,CRYAB,SOD2,DDIT4,SLC8A1	0.878066753861474
GO:0019219	0.425675420259229	1.06843377511044	56.6339434276206	58	101	regulation of nucleobase, nucleoside, nucleotide and nucleic acid metabolic process	regulation of nucleobase, nucleoside, nucleotide and nucleic acid metabolic process	SOX11,BACH2,ELL2,MAFK,C5orf41,MRAP2,CBX7,LCORL,KCTD1,YBX1,IGF1,BHLHE41,ADORA3,ZNF300,PTPRC,NDP,PKIA,ARAP2,SOX4,FHL2,NRG1,BBX,ZNF883,AKAP12,GNAL,CEBPB,ASXL3,BHLHE40,NFAT5,SOD2,SALL3,RASD1,ZBTB8A,TESC,ZNF880,PLAGL1,S100A1,MEF2C,PXK,HIVEP3,ADORA2B,C11orf9,MBNL2,CIRBP,GRM7,ETS2,MAF,FRYL,ID4,CCDC88A,APOE,TCFL5,EDNRB,STAT4,EGR2,HIPK2,PPAP2B,FGF1	0.878066753861474
GO:0006163	0.426144826827211	1.23882559158633	10.0931780366057	11	18	purine nucleotide metabolic process	purine nucleotide metabolic process	MRAP2,ADORA3,ARAP2,AKAP12,GNAL,PXK,ADORA2B,GRM7,APOE,EDNRB,ATP2B2	0.878066753861474
GO:0035467	0.426144826827211	1.23882559158633	10.0931780366057	11	18	negative regulation of signaling pathway	negative regulation of signaling pathway	THBS1,IGF1,CXXC4,APC,PTPRC,CD74,CD44,CYP26A1,P2RX7,GRB14,HIPK2	0.878066753861474
GO:0042391	0.426144826827211	1.23882559158633	10.0931780366057	11	18	regulation of membrane potential	regulation of membrane potential	MBP,PLP1,CLDN11,MAL,SOD2,P2RX7,IFI6,C11orf9,PLLP,ACSBG1,EGR2	0.878066753861474
GO:0008283	0.434898656148215	1.06883887371692	48.783693843594	50	87	cell proliferation	cell proliferation	SOX11,MYO16,THBS1,CD24,LRRC17,SPARC,IGF1,BHLHE41,VSIG4,APC,PTPRC,NDP,SOX4,CXADR,CD74,NRG1,GPNMB,DAB2,EIF5A2,CSF1R,HSPD1,CKS2,CEBPB,SOD2,ODZ1,P2RX7,IFITM1,GLUL,TGFBI,IGFBP3,CAV2,TESC,GPAM,ADORA2B,ACVR2A,FABP7,HTR2A,MET,EIF5A,ID4,CCDC88A,APOE,F3,TCFL5,STAT4,FGFR2,LIFR,GAB1,HIPK2,FGF1	0.891569173866177
GO:0043066	0.441123901634365	1.12663361874718	19.0648918469218	20	34	negative regulation of apoptosis	negative regulation of apoptosis	THBS1,IGF1,APC,SOX4,CD74,NRG1,CD44,HSPD1,HSPB1,CRYAB,CEBPB,SOD2,GPAM,CX3CR1,MEF2C,IFI6,APOE,F3,LIFR,HIPK2	0.891569173866177
GO:0043069	0.441123901634365	1.12663361874718	19.0648918469218	20	34	negative regulation of programmed cell death	negative regulation of programmed cell death	THBS1,IGF1,APC,SOX4,CD74,NRG1,CD44,HSPD1,HSPB1,CRYAB,CEBPB,SOD2,GPAM,CX3CR1,MEF2C,IFI6,APOE,F3,LIFR,HIPK2	0.891569173866177
GO:0060548	0.441123901634365	1.12663361874718	19.0648918469218	20	34	negative regulation of cell death	negative regulation of cell death	THBS1,IGF1,APC,SOX4,CD74,NRG1,CD44,HSPD1,HSPB1,CRYAB,CEBPB,SOD2,GPAM,CX3CR1,MEF2C,IFI6,APOE,F3,LIFR,HIPK2	0.891569173866177
GO:0033554	0.446218324882529	1.14641744548287	15.1397670549085	16	27	cellular response to stress	cellular response to stress	THBS1,APC,RFC3,CD74,CD44,PAK1,SPP1,CRYAB,SOD2,DYRK2,ADORA2B,C5orf13,APOE,F3,HIPK2,FGF1	0.891569173866177
GO:0051171	0.447497062117537	1.05415162454874	58.8768718801997	60	105	regulation of nitrogen compound metabolic process	regulation of nitrogen compound metabolic process	SOX11,BACH2,ELL2,MAFK,C5orf41,MRAP2,CBX7,LCORL,KCTD1,YBX1,IGF1,BHLHE41,ADORA3,APC,ZNF300,PTPRC,NDP,PKIA,ARAP2,SOX4,FHL2,NRG1,BBX,ZNF883,AKAP12,GNAL,CEBPB,APOC1,ASXL3,BHLHE40,NFAT5,SOD2,SALL3,RASD1,ZBTB8A,TESC,ZNF880,PLAGL1,S100A1,MEF2C,PXK,HIVEP3,ADORA2B,C11orf9,MBNL2,CIRBP,GRM7,ETS2,MAF,FRYL,ID4,CCDC88A,APOE,TCFL5,EDNRB,STAT4,EGR2,HIPK2,PPAP2B,FGF1	0.891569173866177
GO:0050794	0.45093804623847	1.03439735828288	177.752079866889	179	317	regulation of cellular process	regulation of cellular process	PPP1R16B,SOX11,COL1A2,TMSB15A,TNC,MBP,BACH2,ELL2,CARD16,MYO16,GDF10,AKAP7,GNG4,THBS1,MAFK,PDK3,ARHGDIB,CD24,PLEKHA2,C5orf41,ITPR1,MRAP2,CBX7,DPYSL3,LRRC17,LCORL,ERMN,RAB3B,SNAP25,SPARC,GRP,KCTD1,OPN3,YBX1,IGF1,BHLHE41,SRGAP1,VSIG4,ADORA3,CXXC4,MX1,APC,ZNF300,PTPRC,DIO2,NDP,SEPT4,PKIA,ARAP2,SOX4,TF,CPEB1,LGI3,PPP3R1,PPP1R3E,CXADR,FHL2,COL1A1,CD74,C1QC,ZWILCH,NRG1,GPNMB,ITPKA,DAB2,BBX,EIF5A2,NCKIPS…	0.891569173866177
GO:0000278	0.451646490467488	1.18153846153846	11.2146422628952	12	20	mitotic cell cycle	mitotic cell cycle	MYO16,KLHL13,IGF1,LSM11,APC,PKIA,ZWILCH,RPRM,ANLN,CAV2,ID4,TUBB2B	0.891569173866177
GO:0006917	0.451646490467488	1.18153846153846	11.2146422628952	12	20	induction of apoptosis	induction of apoptosis	THBS1,CD24,MX1,PTPRC,MAL,CEBPB,P2RX7,DYRK2,PLAGL1,EIF5A,APOE,HIPK2	0.891569173866177
GO:0012502	0.451646490467488	1.18153846153846	11.2146422628952	12	20	induction of programmed cell death	induction of programmed cell death	THBS1,CD24,MX1,PTPRC,MAL,CEBPB,P2RX7,DYRK2,PLAGL1,EIF5A,APOE,HIPK2	0.891569173866177
GO:0015672	0.451646490467488	1.18153846153846	11.2146422628952	12	20	monovalent inorganic cation transport	monovalent inorganic cation transport	KCNK1,KCTD1,KCNAB2,KCNA1,SLC24A3,SCN1B,SLC4A4,P2RX7,SLC13A4,KCNJ10,HTR2A,SLC8A1	0.891569173866177
GO:0034613	0.451646490467488	1.18153846153846	11.2146422628952	12	20	cellular protein localization	cellular protein localization	SYTL2,CD24,MRAP2,PKIA,GPR34,CD74,NCKIPSD,AKAP12,SRGN,EIF5A,CNTN2,SPTBN1	0.891569173866177
GO:0045597	0.451646490467488	1.18153846153846	11.2146422628952	12	20	positive regulation of cell differentiation	positive regulation of cell differentiation	GDF10,APC,PTPRC,CD74,NRG1,IGFBP3,ROBO2,TESC,SYNJ1,ACVR2A,LPL,CA2	0.891569173866177
GO:0070727	0.451646490467488	1.18153846153846	11.2146422628952	12	20	cellular macromolecule localization	cellular macromolecule localization	SYTL2,CD24,MRAP2,PKIA,GPR34,CD74,NCKIPSD,AKAP12,SRGN,EIF5A,CNTN2,SPTBN1	0.891569173866177
GO:0016043	0.456867110754139	1.03914164119163	86.9134775374376	88	155	cellular component organization	cellular component organization	COL1A2,TMSB15A,KLHL1,COL3A1,TNC,ANXA11,MBP,PHF15,DCX,GNG4,THBS1,ARHGDIB,CD24,CBX7,FNBP1L,ALOX5AP,ERMN,KLHL13,DIAPH3,SNAP25,GJC1,IGF1,SYNJ2,COL12A1,APC,CD14,NDP,CPEB1,CXADR,COL1A1,STEAP2,CD74,ZWILCH,NRG1,DSP,GPRIN1,DAB2,EIF5A2,NCKIPSD,CD44,MAL,PAK1,C3,SPP1,HSPD1,DPYSL5,ANLN,CRYAB,CKS2,APOC1,SOD2,P2RX7,TGFBI,GSN,IGFBP3,CAV2,ROBO2,STOM,SYNJ1,SRGN,NEFH,CST3,IFI6,NAV1,PLSCR1,CIRBP,MID1IP1,TPP1,LPL,EIF…	0.891569173866177
GO:0006412	0.457418502921557	1.25957446808511	7.28951747088186	8	13	translation	translation	THBS1,DIO2,CPEB1,EIF5A2,HSPB1,PAIP2B,CIRBP,EIF5A	0.891569173866177
GO:0014706	0.457418502921557	1.25957446808511	7.28951747088186	8	13	striated muscle tissue development	striated muscle tissue development	TNC,GJC1,CXADR,FHL2,SEMA3C,NRG1,IGFBP3,CAV2	0.891569173866177
GO:0016055	0.457418502921557	1.25957446808511	7.28951747088186	8	13	Wnt receptor signaling pathway	Wnt receptor signaling pathway	CD24,DACT1,CXXC4,APC,NDP,SOX4,SOSTDC1,PPAP2B	0.891569173866177
GO:0051301	0.457418502921557	1.25957446808511	7.28951747088186	8	13	cell division	cell division	ANXA11,KLHL13,APC,SEPT4,ZWILCH,ANLN,CKS2,FGF1	0.891569173866177
GO:0060537	0.457418502921557	1.25957446808511	7.28951747088186	8	13	muscle tissue development	muscle tissue development	TNC,GJC1,CXADR,FHL2,SEMA3C,NRG1,IGFBP3,CAV2	0.891569173866177
GO:0001894	0.462986373686135	1.57357357357357	3.36439267886855	4	6	tissue homeostasis	tissue homeostasis	SPP1,P2RX7,TPP1,CA2	0.891569173866177
GO:0006518	0.462986373686135	1.57357357357357	3.36439267886855	4	6	peptide metabolic process	peptide metabolic process	PCSK5,SOD2,MGST1,TPP1	0.891569173866177
GO:0006800	0.462986373686135	1.57357357357357	3.36439267886855	4	6	oxygen and reactive oxygen species metabolic process	oxygen and reactive oxygen species metabolic process	THBS1,CRYAB,SOD2,P2RX7	0.891569173866177
GO:0006913	0.462986373686135	1.57357357357357	3.36439267886855	4	6	nucleocytoplasmic transport	nucleocytoplasmic transport	PKIA,NCKIPSD,EIF5A,SPTBN1	0.891569173866177
GO:0006986	0.462986373686135	1.57357357357357	3.36439267886855	4	6	response to unfolded protein	response to unfolded protein	DNAJB1,HSPD1,HSPB1,HSPA2	0.891569173866177
GO:0007050	0.462986373686135	1.57357357357357	3.36439267886855	4	6	cell cycle arrest	cell cycle arrest	THBS1,APC,RPRM,PLAGL1	0.891569173866177
GO:0010638	0.462986373686135	1.57357357357357	3.36439267886855	4	6	positive regulation of organelle organization	positive regulation of organelle organization	IGF1,APC,P2RX7,ANXA2	0.891569173866177
GO:0016050	0.462986373686135	1.57357357357357	3.36439267886855	4	6	vesicle organization	vesicle organization	P2RX7,CAV2,SRGN,ANXA2	0.891569173866177
GO:0019216	0.462986373686135	1.57357357357357	3.36439267886855	4	6	regulation of lipid metabolic process	regulation of lipid metabolic process	APOC1,GPAM,ADORA2B,APOE	0.891569173866177
GO:0021782	0.462986373686135	1.57357357357357	3.36439267886855	4	6	glial cell development	glial cell development	SOX11,PLP1,GSN,C11orf9	0.891569173866177
GO:0022612	0.462986373686135	1.57357357357357	3.36439267886855	4	6	gland morphogenesis	gland morphogenesis	TNC,IGF1,SEMA3C,CD44	0.891569173866177
GO:0030850	0.462986373686135	1.57357357357357	3.36439267886855	4	6	prostate gland development	prostate gland development	TNC,IGF1,APC,CD44	0.891569173866177
GO:0031400	0.462986373686135	1.57357357357357	3.36439267886855	4	6	negative regulation of protein modification process	negative regulation of protein modification process	PTPRC,IGFBP3,HHATL,PPAP2B	0.891569173866177
GO:0043193	0.462986373686135	1.57357357357357	3.36439267886855	4	6	positive regulation of gene-specific transcription	positive regulation of gene-specific transcription	IGF1,TESC,MEF2C,FGF1	0.891569173866177
GO:0045185	0.462986373686135	1.57357357357357	3.36439267886855	4	6	maintenance of protein location	maintenance of protein location	TMSB15A,APC,SRGN,EZR	0.891569173866177
GO:0045453	0.462986373686135	1.57357357357357	3.36439267886855	4	6	bone resorption	bone resorption	SPP1,P2RX7,TPP1,CA2	0.891569173866177
GO:0045834	0.462986373686135	1.57357357357357	3.36439267886855	4	6	positive regulation of lipid metabolic process	positive regulation of lipid metabolic process	APOC1,GPAM,ADORA2B,APOE	0.891569173866177
GO:0046849	0.462986373686135	1.57357357357357	3.36439267886855	4	6	bone remodeling	bone remodeling	SPP1,P2RX7,TPP1,CA2	0.891569173866177
GO:0046890	0.462986373686135	1.57357357357357	3.36439267886855	4	6	regulation of lipid biosynthetic process	regulation of lipid biosynthetic process	APOC1,GPAM,ADORA2B,APOE	0.891569173866177
GO:0048747	0.462986373686135	1.57357357357357	3.36439267886855	4	6	muscle fiber development	muscle fiber development	TNC,CXADR,IGFBP3,CAV2	0.891569173866177
GO:0050730	0.462986373686135	1.57357357357357	3.36439267886855	4	6	regulation of peptidyl-tyrosine phosphorylation	regulation of peptidyl-tyrosine phosphorylation	IGF1,PTPRC,CD74,CD44	0.891569173866177
GO:0050795	0.462986373686135	1.57357357357357	3.36439267886855	4	6	regulation of behavior	regulation of behavior	THBS1,PTGDS,ROBO2,F3	0.891569173866177
GO:0051048	0.462986373686135	1.57357357357357	3.36439267886855	4	6	negative regulation of secretion	negative regulation of secretion	CD74,NRG1,SRGN,GRM7	0.891569173866177
GO:0051169	0.462986373686135	1.57357357357357	3.36439267886855	4	6	nuclear transport	nuclear transport	PKIA,NCKIPSD,EIF5A,SPTBN1	0.891569173866177
GO:0055002	0.462986373686135	1.57357357357357	3.36439267886855	4	6	striated muscle cell development	striated muscle cell development	TNC,CXADR,IGFBP3,CAV2	0.891569173866177
GO:0055088	0.462986373686135	1.57357357357357	3.36439267886855	4	6	lipid homeostasis	lipid homeostasis	CD24,GPAM,LPL,APOE	0.891569173866177
GO:0060191	0.462986373686135	1.57357357357357	3.36439267886855	4	6	regulation of lipase activity	regulation of lipase activity	APOC1,LPAR1,HTR2A,EDNRB	0.891569173866177
GO:0010556	0.463682965710811	1.04626245847176	56.0732113144759	57	100	regulation of macromolecule biosynthetic process	regulation of macromolecule biosynthetic process	SOX11,BACH2,ELL2,THBS1,MAFK,C5orf41,CBX7,LCORL,KCTD1,YBX1,IGF1,BHLHE41,ZNF300,DIO2,NDP,PKIA,SOX4,CPEB1,PPP1R3E,FHL2,NRG1,BBX,EIF5A2,ZNF883,HSPB1,CEBPB,ASXL3,BHLHE40,NFAT5,SOD2,SALL3,RASD1,ZBTB8A,DYRK2,TESC,ZNF880,PLAGL1,S100A1,MEF2C,HIVEP3,ADORA2B,C11orf9,PAIP2B,CIRBP,ETS2,MAF,EIF5A,FRYL,ID4,HHATL,CCDC88A,TCFL5,STAT4,EGR2,HIPK2,PPAP2B,FGF1	0.891569173866177
GO:0051094	0.466428175854394	1.115625	16.261231281198	17	29	positive regulation of developmental process	positive regulation of developmental process	GDF10,THBS1,APC,PTPRC,CD74,NRG1,C3,P2RX7,IGFBP3,ROBO2,TESC,SYNJ1,ACVR2A,LPL,F3,CA2,FGF1	0.891569173866177
GO:0040008	0.474836476927144	1.13683127572016	12.3361064891847	13	22	regulation of growth	regulation of growth	GNG4,IGF1,CXADR,NRG1,DAB2,CD44,SPP1,CRYAB,IGFBP3,GPAM,CSPG5,NOV,APOE	0.891569173866177
GO:0051254	0.474836476927144	1.13683127572016	12.3361064891847	13	22	positive regulation of RNA metabolic process	positive regulation of RNA metabolic process	SOX11,IGF1,SOX4,FHL2,CEBPB,TESC,PLAGL1,MEF2C,C11orf9,ETS2,EGR2,HIPK2,FGF1	0.891569173866177
GO:0016477	0.476576354570237	1.08253968253968	21.3078202995008	22	38	cell migration	cell migration	DCX,THBS1,PRSS3,CD24,IGF1,SRGAP1,APC,SEMA3C,CD44,RRAS2,ENPP2,IGFBP3,CX3CR1,NAV1,CNTN2,TUBB2B,CCDC88A,APOE,F3,EDNRB,DAB1,PPAP2B	0.891569173866177
GO:0048870	0.476576354570237	1.08253968253968	21.3078202995008	22	38	cell motility	cell motility	DCX,THBS1,PRSS3,CD24,IGF1,SRGAP1,APC,SEMA3C,CD44,RRAS2,ENPP2,IGFBP3,CX3CR1,NAV1,CNTN2,TUBB2B,CCDC88A,APOE,F3,EDNRB,DAB1,PPAP2B	0.891569173866177
GO:0051674	0.476576354570237	1.08253968253968	21.3078202995008	22	38	localization of cell	localization of cell	DCX,THBS1,PRSS3,CD24,IGF1,SRGAP1,APC,SEMA3C,CD44,RRAS2,ENPP2,IGFBP3,CX3CR1,NAV1,CNTN2,TUBB2B,CCDC88A,APOE,F3,EDNRB,DAB1,PPAP2B	0.891569173866177
GO:0016044	0.485384966676558	1.08946226187605	17.3826955074875	18	31	cellular membrane organization	cellular membrane organization	ANXA11,THBS1,CD24,FNBP1L,CD14,STEAP2,DAB2,MAL,C3,APOC1,P2RX7,CAV2,SYNJ1,PLSCR1,CNTN2,CCDC88A,APOE,ANXA2	0.891569173866177
GO:0043065	0.485384966676558	1.08946226187605	17.3826955074875	18	31	positive regulation of apoptosis	positive regulation of apoptosis	THBS1,CD24,MX1,APC,PTPRC,SOX4,PPP3R1,CD44,MAL,HSPD1,CEBPB,P2RX7,IGFBP3,DYRK2,PLAGL1,EIF5A,APOE,HIPK2	0.891569173866177
GO:0043068	0.485384966676558	1.08946226187605	17.3826955074875	18	31	positive regulation of programmed cell death	positive regulation of programmed cell death	THBS1,CD24,MX1,APC,PTPRC,SOX4,PPP3R1,CD44,MAL,HSPD1,CEBPB,P2RX7,IGFBP3,DYRK2,PLAGL1,EIF5A,APOE,HIPK2	0.891569173866177
GO:0061024	0.485384966676558	1.08946226187605	17.3826955074875	18	31	membrane organization	membrane organization	ANXA11,THBS1,CD24,FNBP1L,CD14,STEAP2,DAB2,MAL,C3,APOC1,P2RX7,CAV2,SYNJ1,PLSCR1,CNTN2,CCDC88A,APOE,ANXA2	0.891569173866177
GO:0006164	0.485556392610121	1.17987804878049	8.41098169717138	9	15	purine nucleotide biosynthetic process	purine nucleotide biosynthetic process	MRAP2,ADORA3,AKAP12,GNAL,ADORA2B,GRM7,APOE,EDNRB,ATP2B2	0.891569173866177
GO:0006633	0.485556392610121	1.17987804878049	8.41098169717138	9	15	fatty acid biosynthetic process	fatty acid biosynthetic process	PLP1,ALOX5AP,PTGDS,ELOVL7,CD74,APOC1,ELOVL2,LPL,FA2H	0.891569173866177
GO:0006816	0.485556392610121	1.17987804878049	8.41098169717138	9	15	calcium ion transport	calcium ion transport	ITPR1,PTPRC,SLC24A3,P2RX7,HTR2A,SLC8A1,GRIN3A,ATP2B2,SLN	0.891569173866177
GO:0006886	0.485556392610121	1.17987804878049	8.41098169717138	9	15	intracellular protein transport	intracellular protein transport	SYTL2,CD24,PKIA,GPR34,CD74,NCKIPSD,AKAP12,EIF5A,SPTBN1	0.891569173866177
GO:0048585	0.485556392610121	1.17987804878049	8.41098169717138	9	15	negative regulation of response to stimulus	negative regulation of response to stimulus	COL3A1,PTPRC,CD74,CD44,SPP1,ROBO2,GRB14,GRIN3A,APOE	0.891569173866177
GO:0070838	0.485556392610121	1.17987804878049	8.41098169717138	9	15	divalent metal ion transport	divalent metal ion transport	ITPR1,PTPRC,SLC24A3,P2RX7,HTR2A,SLC8A1,GRIN3A,ATP2B2,SLN	0.891569173866177
GO:0006915	0.488724286276168	1.04108544027899	40.3727121464226	41	72	apoptosis	apoptosis	CARD16,THBS1,CD24,IGF1,MX1,APC,SULF1,PTPRC,CD14,SEPT4,SOX4,PPP3R1,CD74,NRG1,CD44,MAL,PAK1,HSPD1,HSPB1,CRYAB,CEBPB,SOD2,P2RX7,GSN,IGFBP3,DYRK2,PLAGL1,GPAM,CX3CR1,MEF2C,SRGN,IFI6,DDIT4,KIF1B,GADD45B,EIF5A,ACSBG1,APOE,F3,RNF130,HIPK2	0.891569173866177
GO:0012501	0.488724286276168	1.04108544027899	40.3727121464226	41	72	programmed cell death	programmed cell death	CARD16,THBS1,CD24,IGF1,MX1,APC,SULF1,PTPRC,CD14,SEPT4,SOX4,PPP3R1,CD74,NRG1,CD44,MAL,PAK1,HSPD1,HSPB1,CRYAB,CEBPB,SOD2,P2RX7,GSN,IGFBP3,DYRK2,PLAGL1,GPAM,CX3CR1,MEF2C,SRGN,IFI6,DDIT4,KIF1B,GADD45B,EIF5A,ACSBG1,APOE,F3,RNF130,HIPK2	0.891569173866177
GO:0010035	0.496097173722641	1.10092879256966	13.4575707154742	14	24	response to inorganic substance	response to inorganic substance	ANXA11,THBS1,ALOX5AP,COL1A1,CRYAB,SOD2,P2RX7,GSN,GPAM,SLC8A1,APOE,F3,CA2,MT1X	0.891569173866177
GO:0032535	0.496097173722641	1.10092879256966	13.4575707154742	14	24	regulation of cellular component size	regulation of cellular component size	TMSB15A,DCX,GNG4,NRG1,DAB2,CD44,SPP1,CRYAB,GSN,IGFBP3,NOV,APOE,FGFR2,SPTBN1	0.891569173866177
GO:0006006	0.501934452237636	1.31024096385542	4.48585690515807	5	8	glucose metabolic process	glucose metabolic process	PDK3,IGF1,PPP1R3E,CRYAB,DYRK2	0.891569173866177
GO:0006397	0.501934452237636	1.31024096385542	4.48585690515807	5	8	mRNA processing	mRNA processing	YBX1,LSM11,CPEB1,CELF2,MBNL2	0.891569173866177
GO:0006605	0.501934452237636	1.31024096385542	4.48585690515807	5	8	protein targeting	protein targeting	PKIA,NCKIPSD,AKAP12,EIF5A,SPTBN1	0.891569173866177
GO:0006909	0.501934452237636	1.31024096385542	4.48585690515807	5	8	phagocytosis	phagocytosis	ANXA11,THBS1,CD14,C3,P2RX7	0.891569173866177
GO:0007015	0.501934452237636	1.31024096385542	4.48585690515807	5	8	actin filament organization	actin filament organization	TMSB15A,ERMN,GSN,EZR,SPTBN1	0.891569173866177
GO:0009416	0.501934452237636	1.31024096385542	4.48585690515807	5	8	response to light stimulus	response to light stimulus	OPN3,BHLHE40,PLEKHB1,CIRBP,SLC1A2	0.891569173866177
GO:0043410	0.501934452237636	1.31024096385542	4.48585690515807	5	8	positive regulation of MAPKKK cascade	positive regulation of MAPKKK cascade	PTPRC,CD74,CD44,P2RX7,HIPK2	0.891569173866177
GO:0048168	0.501934452237636	1.31024096385542	4.48585690515807	5	8	regulation of neuronal synaptic plasticity	regulation of neuronal synaptic plasticity	CPEB1,BHLHE40,SHISA9,APOE,EGR2	0.891569173866177
GO:0051345	0.501934452237636	1.31024096385542	4.48585690515807	5	8	positive regulation of hydrolase activity	positive regulation of hydrolase activity	HSPD1,LPAR1,HTR2A,F3,EDNRB	0.891569173866177
GO:0080135	0.501934452237636	1.31024096385542	4.48585690515807	5	8	regulation of cellular response to stress	regulation of cellular response to stress	CD74,CD44,PAK1,SPP1,HIPK2	0.891569173866177
GO:2000026	0.504320310685347	1.03776315789474	32.522462562396	33	58	regulation of multicellular organismal development	regulation of multicellular organismal development	MBP,THBS1,CD24,LRRC17,SNAP25,IGF1,APC,PTPRC,CXADR,CD74,C1QC,NRG1,C3,SPP1,P2RX7,IGFBP3,ROBO2,TESC,CX3CR1,SYNJ1,SRGN,CST3,ADORA2B,C11orf9,ACVR2A,ID4,C5orf13,CCDC88A,APOE,F3,MAG,CA2,FGF1	0.891569173866177
GO:0003006	0.510258409531805	1.12276103101791	9.5324459234609	10	17	reproductive developmental process	reproductive developmental process	TNC,IGF1,APC,CD44,SPP1,ROBO2,MGST1,HSPA2,ACVR2A,ACSBG1	0.891569173866177
GO:0006519	0.510258409531805	1.12276103101791	9.5324459234609	10	17	cellular amino acid and derivative metabolic process	cellular amino acid and derivative metabolic process	EIF5A2,APOC1,SOD2,GLUL,MGST1,QDPR,EIF5A,CARNS1,ASPA,AGXT2L1	0.891569173866177
GO:0007626	0.510258409531805	1.12276103101791	9.5324459234609	10	17	locomotory behavior	locomotory behavior	KLHL1,THBS1,SOD2,ENPP2,ROBO2,CX3CR1,F3,EDNRB,CNP,HIPK2	0.891569173866177
GO:0043062	0.510258409531805	1.12276103101791	9.5324459234609	10	17	extracellular structure organization	extracellular structure organization	COL1A2,COL3A1,TNC,SNAP25,COL12A1,COL1A1,TGFBI,ROBO2,CST3,ANXA2	0.891569173866177
GO:0051050	0.510258409531805	1.12276103101791	9.5324459234609	10	17	positive regulation of transport	positive regulation of transport	SYTL2,SNAP25,C3,P2RX7,P2RY12,SYNJ1,ADORA2B,SLC1A2,APOE,ANXA2	0.891569173866177
GO:0046907	0.51572352600711	1.07142857142857	14.5790349417637	15	26	intracellular transport	intracellular transport	SYTL2,CD24,SNAP25,PKIA,GPR34,STEAP2,CD74,NCKIPSD,AKAP12,CRYAB,KIF1B,EIF5A,CSPG5,APOE,SPTBN1	0.891569173866177
GO:0070887	0.51572352600711	1.07142857142857	14.5790349417637	15	26	cellular response to chemical stimulus	cellular response to chemical stimulus	GNG4,THBS1,ALOX5AP,SPARC,COL1A1,SOD2,ROBO2,GRB14,GPAM,CX3CR1,AQP4,F3,EDNRB,GAB1,GNB4	0.891569173866177
GO:0006631	0.532296745309038	1.07975460122699	10.6539101497504	11	19	fatty acid metabolic process	fatty acid metabolic process	PLP1,ALOX5AP,PTGDS,ELOVL7,CD74,APOC1,ELOVL2,GPAM,LPL,FA2H,ACSBG1	0.891569173866177
GO:0019932	0.532296745309038	1.07975460122699	10.6539101497504	11	19	second-messenger-mediated signaling	second-messenger-mediated signaling	THBS1,IGF1,CKS2,GNAL,GSN,P2RY12,ADORA2B,HTR2A,APOE,EDNRB,NCAM1	0.891569173866177
GO:0002237	0.53242545830461	1.17824773413897	5.60732113144759	6	10	response to molecule of bacterial origin	response to molecule of bacterial origin	CD24,DIO2,CD14,P2RX7,MGST1,F3	0.891569173866177
GO:0007179	0.53242545830461	1.17824773413897	5.60732113144759	6	10	transforming growth factor beta receptor signaling pathway	transforming growth factor beta receptor signaling pathway	COL1A2,COL3A1,GDF10,THBS1,C5orf13,HIPK2	0.891569173866177
GO:0015837	0.53242545830461	1.17824773413897	5.60732113144759	6	10	amine transport	amine transport	P2RX7,SLC44A1,ADORA2B,HTR2A,SLC1A2,SLC7A11	0.891569173866177
GO:0030278	0.53242545830461	1.17824773413897	5.60732113144759	6	10	regulation of ossification	regulation of ossification	GDF10,APC,P2RX7,SRGN,ACVR2A,EGR2	0.891569173866177
GO:0031099	0.53242545830461	1.17824773413897	5.60732113144759	6	10	regeneration	regeneration	IGF1,SPP1,GSN,C5orf13,APOE,LIFR	0.891569173866177
GO:0032870	0.53242545830461	1.17824773413897	5.60732113144759	6	10	cellular response to hormone stimulus	cellular response to hormone stimulus	GNG4,ROBO2,GRB14,GPAM,GAB1,GNB4	0.891569173866177
GO:0043269	0.53242545830461	1.17824773413897	5.60732113144759	6	10	regulation of ion transport	regulation of ion transport	P2RX7,P2RY12,PXK,HTR2A,SLC8A1,SLN	0.891569173866177
GO:0045637	0.53242545830461	1.17824773413897	5.60732113144759	6	10	regulation of myeloid cell differentiation	regulation of myeloid cell differentiation	LRRC17,APC,C1QC,TESC,ACVR2A,CA2	0.891569173866177
GO:0071495	0.53242545830461	1.17824773413897	5.60732113144759	6	10	cellular response to endogenous stimulus	cellular response to endogenous stimulus	GNG4,ROBO2,GRB14,GPAM,GAB1,GNB4	0.891569173866177
GO:0009607	0.533947450692214	1.04672897196262	15.7004991680532	16	28	response to biotic stimulus	response to biotic stimulus	CD24,MX1,PTPRC,DIO2,CD14,DNAJB1,HSPD1,HSPB1,P2RX7,IFITM1,MGST1,HAMP,GPAM,PLSCR1,HSPA2,F3	0.891569173866177
GO:0010628	0.533947450692214	1.04672897196262	15.7004991680532	16	28	positive regulation of gene expression	positive regulation of gene expression	SOX11,IGF1,NDP,SOX4,FHL2,CD44,CEBPB,TESC,PLAGL1,MEF2C,HIVEP3,C11orf9,ETS2,EGR2,HIPK2,FGF1	0.891569173866177
GO:0010648	0.533947450692214	1.04672897196262	15.7004991680532	16	28	negative regulation of cell communication	negative regulation of cell communication	THBS1,IGF1,CXXC4,APC,PTPRC,CD74,CD44,CYP26A1,RGS4,RGS10,P2RX7,IGFBP3,GRB14,DDIT4,HTR2A,HIPK2	0.891569173866177
GO:0055085	0.533947450692214	1.04672897196262	15.7004991680532	16	28	transmembrane transport	transmembrane transport	ITPR1,KCNAB2,PKIA,KCNA1,SLC2A5,EIF5A2,NCKIPSD,SLC24A3,SLC13A4,SLC25A18,SLC8A1,EIF5A,AQP4,SLC26A2,SLC7A11,SPTBN1	0.891569173866177
GO:0051704	0.536021866301849	1.03006329113924	20.7470881863561	21	37	multi-organism process	multi-organism process	APOL2,CD24,PCSK5,MX1,PTPRC,DIO2,CD14,CXADR,SPP1,HSPD1,HSPB1,P2RX7,IFITM1,MGST1,HAMP,GPAM,CX3CR1,PLSCR1,ACVR2A,F3,HIPK2	0.891569173866177
GO:0006629	0.538221690979465	1.01993569131833	25.7936772046589	26	46	lipid metabolic process	lipid metabolic process	NAPEPLD,APOL2,PLP1,ALOX5AP,SYNJ2,PTGDS,ELOVL7,CD74,CYP26A1,APOC1,ENPP2,ELOVL2,P2RX7,APOD,GPAM,ADORA2B,HTR2A,PLA2G16,TPP1,LPL,FA2H,ACSBG1,PIP4K2A,APOE,HSD17B6,PPAP2B	0.891569173866177
GO:0019538	0.546171602438854	0.998053633217993	65.044925124792	65	116	protein metabolic process	protein metabolic process	ST8SIA2,COL3A1,PHF15,CARD16,SIAH3,THBS1,PDK3,PRSS3,TFR2,RAB3B,KLHL13,PCSK5,OPN3,IGF1,VSIG4,APC,PTPRC,DIO2,HERC6,CNDP1,CPEB1,C1QB,CD74,C1QC,ST6GAL2,DSP,DNAJB1,EIF5A2,CD44,PAK1,C3,CSF1R,HSPD1,HSPB1,CRYAB,SGK223,CAPN3,P2RX7,IGFBP3,DYRK2,SRGN,PXK,ADORA2B,PAIP2B,ACVR2A,CIRBP,PAK6,GADD45B,TPP1,MET,EIF5A,HHATL,CCDC88A,APOE,EPHB1,F3,PPEF1,STAT4,FGFR2,USP54,GMFB,HIPK2,SPTBN1,PPAP2B,FGF1	0.891569173866177
GO:0001944	0.550954390145043	1.02572115384615	16.8219633943428	17	30	vasculature development	vasculature development	COL1A2,COL3A1,THBS1,GJC1,IGF1,COL1A1,SEMA3C,CD44,C3,CX3CR1,ADORA2B,APOE,ANXA2,F3,COL4A1,PPAP2B,FGF1	0.891569173866177
GO:0009967	0.552208674741136	1.04615384615385	11.7753743760399	12	21	positive regulation of signal transduction	positive regulation of signal transduction	THBS1,IGF1,PTPRC,CD74,CD44,AKAP12,LPAR1,P2RX7,S100A13,F3,NCAM1,HIPK2	0.891569173866177
GO:0006811	0.55326931378182	1.00301639344262	31.9617304492512	32	57	ion transport	ion transport	KCNK1,AKAP7,ITPR1,TFR2,KCTD1,KCNAB2,PTPRC,TF,KCNA1,STEAP2,SLC24A3,SCN1B,SLC4A4,P2RX7,SLC44A1,SLC13A4,P2RY12,KCNJ10,PXK,SLCO1C1,HTR2A,SLC8A1,SLC1A2,PLLP,GABRA5,GRIN3A,SLC26A2,SLC31A2,ATP2B2,MLC1,SLN,HEPH	0.891569173866177
GO:0010941	0.55326931378182	1.00301639344262	31.9617304492512	32	57	regulation of cell death	regulation of cell death	CARD16,THBS1,CD24,IGF1,MX1,APC,PTPRC,SEPT4,SOX4,PPP3R1,CD74,NRG1,CD44,MAL,HSPD1,HSPB1,CRYAB,CEBPB,SOD2,P2RX7,IGFBP3,DYRK2,PLAGL1,GPAM,CX3CR1,MEF2C,IFI6,EIF5A,APOE,F3,LIFR,HIPK2	0.891569173866177
GO:0042981	0.55326931378182	1.00301639344262	31.9617304492512	32	57	regulation of apoptosis	regulation of apoptosis	CARD16,THBS1,CD24,IGF1,MX1,APC,PTPRC,SEPT4,SOX4,PPP3R1,CD74,NRG1,CD44,MAL,HSPD1,HSPB1,CRYAB,CEBPB,SOD2,P2RX7,IGFBP3,DYRK2,PLAGL1,GPAM,CX3CR1,MEF2C,IFI6,EIF5A,APOE,F3,LIFR,HIPK2	0.891569173866177
GO:0043067	0.55326931378182	1.00301639344262	31.9617304492512	32	57	regulation of programmed cell death	regulation of programmed cell death	CARD16,THBS1,CD24,IGF1,MX1,APC,PTPRC,SEPT4,SOX4,PPP3R1,CD74,NRG1,CD44,MAL,HSPD1,HSPB1,CRYAB,CEBPB,SOD2,P2RX7,IGFBP3,DYRK2,PLAGL1,GPAM,CX3CR1,MEF2C,IFI6,EIF5A,APOE,F3,LIFR,HIPK2	0.891569173866177
GO:0050793	0.554719703320635	0.999425287356322	37.0083194675541	37	66	regulation of developmental process	regulation of developmental process	MBP,GDF10,THBS1,CD24,LRRC17,SNAP25,IGF1,APC,PTPRC,CXADR,CD74,C1QC,NRG1,C3,SPP1,SOD2,P2RX7,IGFBP3,ROBO2,TESC,CX3CR1,SYNJ1,SRGN,CST3,ADORA2B,C11orf9,ACVR2A,LPL,ID4,C5orf13,CCDC88A,APOE,F3,TCFL5,MAG,CA2,FGF1	0.891569173866177
GO:0000226	0.557663247362978	1.09878787878788	6.7287853577371	7	12	microtubule cytoskeleton organization	microtubule cytoskeleton organization	APC,CRYAB,CKS2,NEFH,NAV1,MID1IP1,CNP	0.891569173866177
GO:0006979	0.557663247362978	1.09878787878788	6.7287853577371	7	12	response to oxidative stress	response to oxidative stress	COL1A1,CRYAB,SOD2,SEPP1,SLC8A1,APOE,F3	0.891569173866177
GO:0031329	0.557663247362978	1.09878787878788	6.7287853577371	7	12	regulation of cellular catabolic process	regulation of cellular catabolic process	IGF1,ARAP2,PPP1R3E,APOC1,PXK,CST3,APOE	0.891569173866177
GO:0006928	0.56529437223707	0.996763754045307	28.0366056572379	28	50	cellular component movement	cellular component movement	DCX,THBS1,ARHGDIB,PRSS3,CD24,IGF1,SRGAP1,APC,SEMA3C,CD44,HSPB1,DPYSL5,RRAS2,ENPP2,IGFBP3,ROBO2,CX3CR1,NAV1,CNTN2,TUBB2B,CCDC88A,APOE,EPHB1,F3,EDNRB,DAB1,EGR2,PPAP2B	0.891569173866177
GO:0010942	0.566894826426855	1.00761307657859	17.9434276206323	18	32	positive regulation of cell death	positive regulation of cell death	THBS1,CD24,MX1,APC,PTPRC,SOX4,PPP3R1,CD44,MAL,HSPD1,CEBPB,P2RX7,IGFBP3,DYRK2,PLAGL1,EIF5A,APOE,HIPK2	0.891569173866177
GO:0007600	0.570382455229397	1.01913580246914	12.8968386023295	13	23	sensory perception	sensory perception	COCH,GJC1,OPN3,NDP,COL1A1,CA4,P2RX7,TGFBI,HTR2A,GRM7,AQP4,PPEF1,ATP2B2	0.891569173866177
GO:0042493	0.570382455229397	1.01913580246914	12.8968386023295	13	23	response to drug	response to drug	THBS1,APC,SEMA3C,CA4,SOD2,P2RX7,PLIN2,MGST1,HTR2A,SLC8A1,LPL,SLC1A2,SLC15A2	0.891569173866177
GO:0051707	0.570382455229397	1.01913580246914	12.8968386023295	13	23	response to other organism	response to other organism	CD24,MX1,PTPRC,DIO2,CD14,HSPB1,P2RX7,IFITM1,MGST1,HAMP,GPAM,PLSCR1,F3	0.891569173866177
GO:0061061	0.570382455229397	1.01913580246914	12.8968386023295	13	23	muscle structure development	muscle structure development	TNC,GJC1,IGF1,CXADR,FHL2,SEMA3C,NRG1,CRYAB,CSRP2,CAPN3,IGFBP3,CAV2,MEF2C	0.891569173866177
GO:0010468	0.571432969078328	0.985195574255883	58.3161397670549	58	104	regulation of gene expression	regulation of gene expression	SOX11,BACH2,ELL2,THBS1,MAFK,C5orf41,CBX7,LCORL,KCTD1,YBX1,IGF1,BHLHE41,ZNF300,DIO2,NDP,PKIA,SOX4,CPEB1,FHL2,NRG1,BBX,EIF5A2,CD44,C3,ZNF883,HSPD1,HSPB1,CRYAB,CEBPB,ASXL3,BHLHE40,NFAT5,SOD2,SALL3,RASD1,ZBTB8A,TESC,ZNF880,PLAGL1,S100A1,MEF2C,HIVEP3,C11orf9,PAIP2B,MBNL2,CIRBP,ETS2,MAF,EIF5A,FRYL,ID4,APOE,TCFL5,STAT4,EGR2,HIPK2,PPAP2B,FGF1	0.891569173866177
GO:0007049	0.579278091809106	0.988733815369094	24.1114808652246	24	43	cell cycle	cell cycle	ANXA11,MYO16,THBS1,KLHL13,IGF1,LSM11,APC,PTPRC,SEPT4,PKIA,CPEB1,ZWILCH,RPRM,ANLN,CKS2,CAV2,PLAGL1,HSPA2,PLA2G16,GADD45B,ID4,TUBB2B,C13orf15,FAM5C	0.891569173866177
GO:0001655	0.579314748288251	1.04559270516717	7.85024958402662	8	14	urogenital system development	urogenital system development	SOX11,TNC,PCSK5,IGF1,APC,CD44,ROBO2,CA2	0.891569173866177
GO:0009894	0.579314748288251	1.04559270516717	7.85024958402662	8	14	regulation of catabolic process	regulation of catabolic process	IGF1,APC,ARAP2,PPP1R3E,APOC1,PXK,CST3,APOE	0.891569173866177
GO:0042692	0.579314748288251	1.04559270516717	7.85024958402662	8	14	muscle cell differentiation	muscle cell differentiation	TNC,IGF1,CXADR,FHL2,NRG1,CSRP2,IGFBP3,CAV2	0.891569173866177
GO:0045664	0.579314748288251	1.04559270516717	7.85024958402662	8	14	regulation of neuron differentiation	regulation of neuron differentiation	MBP,SPP1,ROBO2,ID4,C5orf13,CCDC88A,APOE,MAG	0.891569173866177
GO:0045944	0.579314748288251	1.04559270516717	7.85024958402662	8	14	positive regulation of transcription from RNA polymerase II promoter	positive regulation of transcription from RNA polymerase II promoter	SOX11,IGF1,CEBPB,PLAGL1,MEF2C,EGR2,HIPK2,FGF1	0.891569173866177
GO:0048608	0.579314748288251	1.04559270516717	7.85024958402662	8	14	reproductive structure development	reproductive structure development	TNC,IGF1,APC,CD44,ROBO2,MGST1,ACVR2A,ACSBG1	0.891569173866177
GO:0001501	0.587107469767471	0.996904024767802	14.0183028286190	14	25	skeletal system development	skeletal system development	COL1A2,COL3A1,GDF10,THBS1,LRRC17,PCSK5,IGF1,COL12A1,POSTN,COL1A1,P2RX7,ACVR2A,ETS2,ANXA2	0.891569173866177
GO:0001101	0.590800085555793	1.57014925373134	1.68219633943428	2	3	response to acid	response to acid	GSN,SLC1A2	0.891569173866177
GO:0001516	0.590800085555793	1.57014925373134	1.68219633943428	2	3	prostaglandin biosynthetic process	prostaglandin biosynthetic process	PTGDS,CD74	0.891569173866177
GO:0001662	0.590800085555793	1.57014925373134	1.68219633943428	2	3	behavioral fear response	behavioral fear response	GRM7,GABRA5	0.891569173866177
GO:0001702	0.590800085555793	1.57014925373134	1.68219633943428	2	3	gastrulation with mouth forming second	gastrulation with mouth forming second	ACVR2A,PPAP2B	0.891569173866177
GO:0001952	0.590800085555793	1.57014925373134	1.68219633943428	2	3	regulation of cell-matrix adhesion	regulation of cell-matrix adhesion	THBS1,PLEKHA2	0.891569173866177
GO:0002028	0.590800085555793	1.57014925373134	1.68219633943428	2	3	regulation of sodium ion transport	regulation of sodium ion transport	P2RX7,SLC8A1	0.891569173866177
GO:0002209	0.590800085555793	1.57014925373134	1.68219633943428	2	3	behavioral defense response	behavioral defense response	GRM7,GABRA5	0.891569173866177
GO:0002768	0.590800085555793	1.57014925373134	1.68219633943428	2	3	immune response-regulating cell surface receptor signaling pathway	immune response-regulating cell surface receptor signaling pathway	CD24,PTPRC	0.891569173866177
GO:0002790	0.590800085555793	1.57014925373134	1.68219633943428	2	3	peptide secretion	peptide secretion	SNAP25,CD74	0.891569173866177
GO:0002791	0.590800085555793	1.57014925373134	1.68219633943428	2	3	regulation of peptide secretion	regulation of peptide secretion	SNAP25,CD74	0.891569173866177
GO:0003014	0.590800085555793	1.57014925373134	1.68219633943428	2	3	renal system process	renal system process	PCSK5,AQP4	0.891569173866177
GO:0003044	0.590800085555793	1.57014925373134	1.68219633943428	2	3	regulation of systemic arterial blood pressure mediated by a chemical signal	regulation of systemic arterial blood pressure mediated by a chemical signal	PCSK5,SOD2	0.891569173866177
GO:0005977	0.590800085555793	1.57014925373134	1.68219633943428	2	3	glycogen metabolic process	glycogen metabolic process	PPP1R3E,DYRK2	0.891569173866177
GO:0005978	0.590800085555793	1.57014925373134	1.68219633943428	2	3	glycogen biosynthetic process	glycogen biosynthetic process	PPP1R3E,DYRK2	0.891569173866177
GO:0005979	0.590800085555793	1.57014925373134	1.68219633943428	2	3	regulation of glycogen biosynthetic process	regulation of glycogen biosynthetic process	PPP1R3E,DYRK2	0.891569173866177
GO:0006029	0.590800085555793	1.57014925373134	1.68219633943428	2	3	proteoglycan metabolic process	proteoglycan metabolic process	IGF1,SULF1	0.891569173866177
GO:0006073	0.590800085555793	1.57014925373134	1.68219633943428	2	3	cellular glucan metabolic process	cellular glucan metabolic process	PPP1R3E,DYRK2	0.891569173866177
GO:0006112	0.590800085555793	1.57014925373134	1.68219633943428	2	3	energy reserve metabolic process	energy reserve metabolic process	PPP1R3E,DYRK2	0.891569173866177
GO:0006195	0.590800085555793	1.57014925373134	1.68219633943428	2	3	purine nucleotide catabolic process	purine nucleotide catabolic process	ARAP2,PXK	0.891569173866177
GO:0006310	0.590800085555793	1.57014925373134	1.68219633943428	2	3	DNA recombination	DNA recombination	PTPRC,HSPD1	0.891569173866177
GO:0006333	0.590800085555793	1.57014925373134	1.68219633943428	2	3	chromatin assembly or disassembly	chromatin assembly or disassembly	CBX7,HIST1H2AC	0.891569173866177
GO:0006403	0.590800085555793	1.57014925373134	1.68219633943428	2	3	RNA localization	RNA localization	EIF5A2,EIF5A	0.891569173866177
GO:0006413	0.590800085555793	1.57014925373134	1.68219633943428	2	3	translational initiation	translational initiation	HSPB1,PAIP2B	0.891569173866177
GO:0006470	0.590800085555793	1.57014925373134	1.68219633943428	2	3	protein amino acid dephosphorylation	protein amino acid dephosphorylation	PTPRC,PPEF1	0.891569173866177
GO:0006692	0.590800085555793	1.57014925373134	1.68219633943428	2	3	prostanoid metabolic process	prostanoid metabolic process	PTGDS,CD74	0.891569173866177
GO:0006693	0.590800085555793	1.57014925373134	1.68219633943428	2	3	prostaglandin metabolic process	prostaglandin metabolic process	PTGDS,CD74	0.891569173866177
GO:0006725	0.590800085555793	1.57014925373134	1.68219633943428	2	3	cellular aromatic compound metabolic process	cellular aromatic compound metabolic process	QDPR,MTHFD2	0.891569173866177
GO:0006904	0.590800085555793	1.57014925373134	1.68219633943428	2	3	vesicle docking involved in exocytosis	vesicle docking involved in exocytosis	SYTL2,SNAP25	0.891569173866177
GO:0006919	0.590800085555793	1.57014925373134	1.68219633943428	2	3	activation of caspase activity	activation of caspase activity	HSPD1,F3	0.891569173866177
GO:0006968	0.590800085555793	1.57014925373134	1.68219633943428	2	3	cellular defense response	cellular defense response	CX3CR1,ADORA2B	0.891569173866177
GO:0007009	0.590800085555793	1.57014925373134	1.68219633943428	2	3	plasma membrane organization	plasma membrane organization	P2RX7,PLSCR1	0.891569173866177
GO:0007019	0.590800085555793	1.57014925373134	1.68219633943428	2	3	microtubule depolymerization	microtubule depolymerization	APC,MID1IP1	0.891569173866177
GO:0007026	0.590800085555793	1.57014925373134	1.68219633943428	2	3	negative regulation of microtubule depolymerization	negative regulation of microtubule depolymerization	APC,MID1IP1	0.891569173866177
GO:0007033	0.590800085555793	1.57014925373134	1.68219633943428	2	3	vacuole organization	vacuole organization	NDP,TPP1	0.891569173866177
GO:0007093	0.590800085555793	1.57014925373134	1.68219633943428	2	3	mitotic cell cycle checkpoint	mitotic cell cycle checkpoint	APC,ZWILCH	0.891569173866177
GO:0007159	0.590800085555793	1.57014925373134	1.68219633943428	2	3	leukocyte cell-cell adhesion	leukocyte cell-cell adhesion	PTPRC,EZR	0.891569173866177
GO:0007189	0.590800085555793	1.57014925373134	1.68219633943428	2	3	activation of adenylate cyclase activity by G-protein signaling pathway	activation of adenylate cyclase activity by G-protein signaling pathway	GNAL,ADORA2B	0.891569173866177
GO:0007200	0.590800085555793	1.57014925373134	1.68219633943428	2	3	activation of phospholipase C activity by G-protein coupled receptor protein signaling pathway coupled to IP3 second messenger	activation of phospholipase C activity by G-protein coupled receptor protein signaling pathway coupled to IP3 second messenger	HTR2A,EDNRB	0.891569173866177
GO:0007259	0.590800085555793	1.57014925373134	1.68219633943428	2	3	JAK-STAT cascade	JAK-STAT cascade	IGF1,STAT4	0.891569173866177
GO:0007270	0.590800085555793	1.57014925373134	1.68219633943428	2	3	nerve-nerve synaptic transmission	nerve-nerve synaptic transmission	HTR2A,KIF1B	0.891569173866177
GO:0007566	0.590800085555793	1.57014925373134	1.68219633943428	2	3	embryo implantation	embryo implantation	PCSK5,SPP1	0.891569173866177
GO:0007622	0.590800085555793	1.57014925373134	1.68219633943428	2	3	rhythmic behavior	rhythmic behavior	PTGDS,EGR2	0.891569173866177
GO:0007628	0.590800085555793	1.57014925373134	1.68219633943428	2	3	adult walking behavior	adult walking behavior	KLHL1,HIPK2	0.891569173866177
GO:0008286	0.590800085555793	1.57014925373134	1.68219633943428	2	3	insulin receptor signaling pathway	insulin receptor signaling pathway	GRB14,GAB1	0.891569173866177
GO:0009250	0.590800085555793	1.57014925373134	1.68219633943428	2	3	glucan biosynthetic process	glucan biosynthetic process	PPP1R3E,DYRK2	0.891569173866177
GO:0009310	0.590800085555793	1.57014925373134	1.68219633943428	2	3	amine catabolic process	amine catabolic process	DIO2,ASPA	0.891569173866177
GO:0009311	0.590800085555793	1.57014925373134	1.68219633943428	2	3	oligosaccharide metabolic process	oligosaccharide metabolic process	ST8SIA2,ST6GAL2	0.891569173866177
GO:0009581	0.590800085555793	1.57014925373134	1.68219633943428	2	3	detection of external stimulus	detection of external stimulus	OPN3,PLEKHB1	0.891569173866177
GO:0009582	0.590800085555793	1.57014925373134	1.68219633943428	2	3	detection of abiotic stimulus	detection of abiotic stimulus	OPN3,PLEKHB1	0.891569173866177
GO:0009755	0.590800085555793	1.57014925373134	1.68219633943428	2	3	hormone-mediated signaling pathway	hormone-mediated signaling pathway	GNG4,GNB4	0.891569173866177
GO:0009798	0.590800085555793	1.57014925373134	1.68219633943428	2	3	axis specification	axis specification	CXXC4,APC	0.891569173866177
GO:0009895	0.590800085555793	1.57014925373134	1.68219633943428	2	3	negative regulation of catabolic process	negative regulation of catabolic process	APOC1,CST3	0.891569173866177
GO:0010573	0.590800085555793	1.57014925373134	1.68219633943428	2	3	vascular endothelial growth factor production	vascular endothelial growth factor production	C3,ADORA2B	0.891569173866177
GO:0010574	0.590800085555793	1.57014925373134	1.68219633943428	2	3	regulation of vascular endothelial growth factor production	regulation of vascular endothelial growth factor production	C3,ADORA2B	0.891569173866177
GO:0010575	0.590800085555793	1.57014925373134	1.68219633943428	2	3	positive regulation vascular endothelial growth factor production	positive regulation vascular endothelial growth factor production	C3,ADORA2B	0.891569173866177
GO:0010578	0.590800085555793	1.57014925373134	1.68219633943428	2	3	regulation of adenylate cyclase activity involved in G-protein signaling pathway	regulation of adenylate cyclase activity involved in G-protein signaling pathway	GNAL,ADORA2B	0.891569173866177
GO:0010579	0.590800085555793	1.57014925373134	1.68219633943428	2	3	positive regulation of adenylate cyclase activity by G-protein signaling pathway	positive regulation of adenylate cyclase activity by G-protein signaling pathway	GNAL,ADORA2B	0.891569173866177
GO:0010712	0.590800085555793	1.57014925373134	1.68219633943428	2	3	regulation of collagen metabolic process	regulation of collagen metabolic process	CST3,ADORA2B	0.891569173866177
GO:0010872	0.590800085555793	1.57014925373134	1.68219633943428	2	3	regulation of cholesterol esterification	regulation of cholesterol esterification	APOC1,APOE	0.891569173866177
GO:0010873	0.590800085555793	1.57014925373134	1.68219633943428	2	3	positive regulation of cholesterol esterification	positive regulation of cholesterol esterification	APOC1,APOE	0.891569173866177
GO:0010962	0.590800085555793	1.57014925373134	1.68219633943428	2	3	regulation of glucan biosynthetic process	regulation of glucan biosynthetic process	PPP1R3E,DYRK2	0.891569173866177
GO:0014823	0.590800085555793	1.57014925373134	1.68219633943428	2	3	response to activity	response to activity	SOD2,GPAM	0.891569173866177
GO:0015698	0.590800085555793	1.57014925373134	1.68219633943428	2	3	inorganic anion transport	inorganic anion transport	SLC13A4,SLC26A2	0.891569173866177
GO:0015807	0.590800085555793	1.57014925373134	1.68219633943428	2	3	L-amino acid transport	L-amino acid transport	P2RX7,SLC1A2	0.891569173866177
GO:0015833	0.590800085555793	1.57014925373134	1.68219633943428	2	3	peptide transport	peptide transport	SNAP25,CD74	0.891569173866177
GO:0016052	0.590800085555793	1.57014925373134	1.68219633943428	2	3	carbohydrate catabolic process	carbohydrate catabolic process	IGF1,PPP1R3E	0.891569173866177
GO:0016525	0.590800085555793	1.57014925373134	1.68219633943428	2	3	negative regulation of angiogenesis	negative regulation of angiogenesis	THBS1,CX3CR1	0.891569173866177
GO:0019934	0.590800085555793	1.57014925373134	1.68219633943428	2	3	cGMP-mediated signaling	cGMP-mediated signaling	THBS1,APOE	0.891569173866177
GO:0021795	0.590800085555793	1.57014925373134	1.68219633943428	2	3	cerebral cortex cell migration	cerebral cortex cell migration	CX3CR1,DAB1	0.891569173866177
GO:0022029	0.590800085555793	1.57014925373134	1.68219633943428	2	3	telencephalon cell migration	telencephalon cell migration	CX3CR1,DAB1	0.891569173866177
GO:0030501	0.590800085555793	1.57014925373134	1.68219633943428	2	3	positive regulation of bone mineralization	positive regulation of bone mineralization	P2RX7,ACVR2A	0.891569173866177
GO:0030511	0.590800085555793	1.57014925373134	1.68219633943428	2	3	positive regulation of transforming growth factor beta receptor signaling pathway	positive regulation of transforming growth factor beta receptor signaling pathway	THBS1,HIPK2	0.891569173866177
GO:0030518	0.590800085555793	1.57014925373134	1.68219633943428	2	3	steroid hormone receptor signaling pathway	steroid hormone receptor signaling pathway	IGF1,FHL2	0.891569173866177
GO:0030521	0.590800085555793	1.57014925373134	1.68219633943428	2	3	androgen receptor signaling pathway	androgen receptor signaling pathway	IGF1,FHL2	0.891569173866177
GO:0030811	0.590800085555793	1.57014925373134	1.68219633943428	2	3	regulation of nucleotide catabolic process	regulation of nucleotide catabolic process	ARAP2,PXK	0.891569173866177
GO:0031110	0.590800085555793	1.57014925373134	1.68219633943428	2	3	regulation of microtubule polymerization or depolymerization	regulation of microtubule polymerization or depolymerization	APC,MID1IP1	0.891569173866177
GO:0031111	0.590800085555793	1.57014925373134	1.68219633943428	2	3	negative regulation of microtubule polymerization or depolymerization	negative regulation of microtubule polymerization or depolymerization	APC,MID1IP1	0.891569173866177
GO:0031114	0.590800085555793	1.57014925373134	1.68219633943428	2	3	regulation of microtubule depolymerization	regulation of microtubule depolymerization	APC,MID1IP1	0.891569173866177
GO:0031290	0.590800085555793	1.57014925373134	1.68219633943428	2	3	retinal ganglion cell axon guidance	retinal ganglion cell axon guidance	ROBO2,EPHB1	0.891569173866177
GO:0031330	0.590800085555793	1.57014925373134	1.68219633943428	2	3	negative regulation of cellular catabolic process	negative regulation of cellular catabolic process	APOC1,CST3	0.891569173866177
GO:0032371	0.590800085555793	1.57014925373134	1.68219633943428	2	3	regulation of sterol transport	regulation of sterol transport	APOC1,APOE	0.891569173866177
GO:0032374	0.590800085555793	1.57014925373134	1.68219633943428	2	3	regulation of cholesterol transport	regulation of cholesterol transport	APOC1,APOE	0.891569173866177
GO:0032507	0.590800085555793	1.57014925373134	1.68219633943428	2	3	maintenance of protein location in cell	maintenance of protein location in cell	APC,EZR	0.891569173866177
GO:0032845	0.590800085555793	1.57014925373134	1.68219633943428	2	3	negative regulation of homeostatic process	negative regulation of homeostatic process	P2RX7,IFI6	0.891569173866177
GO:0032881	0.590800085555793	1.57014925373134	1.68219633943428	2	3	regulation of polysaccharide metabolic process	regulation of polysaccharide metabolic process	PPP1R3E,DYRK2	0.891569173866177
GO:0032885	0.590800085555793	1.57014925373134	1.68219633943428	2	3	regulation of polysaccharide biosynthetic process	regulation of polysaccharide biosynthetic process	PPP1R3E,DYRK2	0.891569173866177
GO:0033121	0.590800085555793	1.57014925373134	1.68219633943428	2	3	regulation of purine nucleotide catabolic process	regulation of purine nucleotide catabolic process	ARAP2,PXK	0.891569173866177
GO:0033344	0.590800085555793	1.57014925373134	1.68219633943428	2	3	cholesterol efflux	cholesterol efflux	APOC1,APOE	0.891569173866177
GO:0034104	0.590800085555793	1.57014925373134	1.68219633943428	2	3	negative regulation of tissue remodeling	negative regulation of tissue remodeling	P2RX7,CST3	0.891569173866177
GO:0034433	0.590800085555793	1.57014925373134	1.68219633943428	2	3	steroid esterification	steroid esterification	APOC1,APOE	0.891569173866177
GO:0034434	0.590800085555793	1.57014925373134	1.68219633943428	2	3	sterol esterification	sterol esterification	APOC1,APOE	0.891569173866177
GO:0034435	0.590800085555793	1.57014925373134	1.68219633943428	2	3	cholesterol esterification	cholesterol esterification	APOC1,APOE	0.891569173866177
GO:0042596	0.590800085555793	1.57014925373134	1.68219633943428	2	3	fear response	fear response	GRM7,GABRA5	0.891569173866177
GO:0043255	0.590800085555793	1.57014925373134	1.68219633943428	2	3	regulation of carbohydrate biosynthetic process	regulation of carbohydrate biosynthetic process	PPP1R3E,DYRK2	0.891569173866177
GO:0043270	0.590800085555793	1.57014925373134	1.68219633943428	2	3	positive regulation of ion transport	positive regulation of ion transport	P2RX7,P2RY12	0.891569173866177
GO:0043271	0.590800085555793	1.57014925373134	1.68219633943428	2	3	negative regulation of ion transport	negative regulation of ion transport	PXK,HTR2A	0.891569173866177
GO:0043383	0.590800085555793	1.57014925373134	1.68219633943428	2	3	negative T cell selection	negative T cell selection	PTPRC,CD74	0.891569173866177
GO:0043407	0.590800085555793	1.57014925373134	1.68219633943428	2	3	negative regulation of MAP kinase activity	negative regulation of MAP kinase activity	RGS4,APOE	0.891569173866177
GO:0043470	0.590800085555793	1.57014925373134	1.68219633943428	2	3	regulation of carbohydrate catabolic process	regulation of carbohydrate catabolic process	IGF1,PPP1R3E	0.891569173866177
GO:0043471	0.590800085555793	1.57014925373134	1.68219633943428	2	3	regulation of cellular carbohydrate catabolic process	regulation of cellular carbohydrate catabolic process	IGF1,PPP1R3E	0.891569173866177
GO:0043473	0.590800085555793	1.57014925373134	1.68219633943428	2	3	pigmentation	pigmentation	SOD2,EDNRB	0.891569173866177
GO:0043487	0.590800085555793	1.57014925373134	1.68219633943428	2	3	regulation of RNA stability	regulation of RNA stability	YBX1,CIRBP	0.891569173866177
GO:0043488	0.590800085555793	1.57014925373134	1.68219633943428	2	3	regulation of mRNA stability	regulation of mRNA stability	YBX1,CIRBP	0.891569173866177
GO:0043534	0.590800085555793	1.57014925373134	1.68219633943428	2	3	blood vessel endothelial cell migration	blood vessel endothelial cell migration	THBS1,APOE	0.891569173866177
GO:0043535	0.590800085555793	1.57014925373134	1.68219633943428	2	3	regulation of blood vessel endothelial cell migration	regulation of blood vessel endothelial cell migration	THBS1,APOE	0.891569173866177
GO:0044042	0.590800085555793	1.57014925373134	1.68219633943428	2	3	glucan metabolic process	glucan metabolic process	PPP1R3E,DYRK2	0.891569173866177
GO:0044243	0.590800085555793	1.57014925373134	1.68219633943428	2	3	multicellular organismal catabolic process	multicellular organismal catabolic process	P2RX7,CST3	0.891569173866177
GO:0044246	0.590800085555793	1.57014925373134	1.68219633943428	2	3	regulation of multicellular organismal metabolic process	regulation of multicellular organismal metabolic process	CST3,ADORA2B	0.891569173866177
GO:0044275	0.590800085555793	1.57014925373134	1.68219633943428	2	3	cellular carbohydrate catabolic process	cellular carbohydrate catabolic process	IGF1,PPP1R3E	0.891569173866177
GO:0045059	0.590800085555793	1.57014925373134	1.68219633943428	2	3	positive thymic T cell selection	positive thymic T cell selection	PTPRC,CD74	0.891569173866177
GO:0045061	0.590800085555793	1.57014925373134	1.68219633943428	2	3	thymic T cell selection	thymic T cell selection	PTPRC,CD74	0.891569173866177
GO:0045580	0.590800085555793	1.57014925373134	1.68219633943428	2	3	regulation of T cell differentiation	regulation of T cell differentiation	PTPRC,CD74	0.891569173866177
GO:0045582	0.590800085555793	1.57014925373134	1.68219633943428	2	3	positive regulation of T cell differentiation	positive regulation of T cell differentiation	PTPRC,CD74	0.891569173866177
GO:0045619	0.590800085555793	1.57014925373134	1.68219633943428	2	3	regulation of lymphocyte differentiation	regulation of lymphocyte differentiation	PTPRC,CD74	0.891569173866177
GO:0045621	0.590800085555793	1.57014925373134	1.68219633943428	2	3	positive regulation of lymphocyte differentiation	positive regulation of lymphocyte differentiation	PTPRC,CD74	0.891569173866177
GO:0045778	0.590800085555793	1.57014925373134	1.68219633943428	2	3	positive regulation of ossification	positive regulation of ossification	P2RX7,ACVR2A	0.891569173866177
GO:0045807	0.590800085555793	1.57014925373134	1.68219633943428	2	3	positive regulation of endocytosis	positive regulation of endocytosis	C3,SYNJ1	0.891569173866177
GO:0046457	0.590800085555793	1.57014925373134	1.68219633943428	2	3	prostanoid biosynthetic process	prostanoid biosynthetic process	PTGDS,CD74	0.891569173866177
GO:0046503	0.590800085555793	1.57014925373134	1.68219633943428	2	3	glycerolipid catabolic process	glycerolipid catabolic process	APOC1,LPL	0.891569173866177
GO:0046700	0.590800085555793	1.57014925373134	1.68219633943428	2	3	heterocycle catabolic process	heterocycle catabolic process	ARAP2,PXK	0.891569173866177
GO:0046777	0.590800085555793	1.57014925373134	1.68219633943428	2	3	protein amino acid autophosphorylation	protein amino acid autophosphorylation	PTPRC,PAK1	0.891569173866177
GO:0048066	0.590800085555793	1.57014925373134	1.68219633943428	2	3	developmental pigmentation	developmental pigmentation	SOD2,EDNRB	0.891569173866177
GO:0048146	0.590800085555793	1.57014925373134	1.68219633943428	2	3	positive regulation of fibroblast proliferation	positive regulation of fibroblast proliferation	IGF1,CD74	0.891569173866177
GO:0048259	0.590800085555793	1.57014925373134	1.68219633943428	2	3	regulation of receptor-mediated endocytosis	regulation of receptor-mediated endocytosis	APOC1,SYNJ1	0.891569173866177
GO:0048520	0.590800085555793	1.57014925373134	1.68219633943428	2	3	positive regulation of behavior	positive regulation of behavior	THBS1,F3	0.891569173866177
GO:0048730	0.590800085555793	1.57014925373134	1.68219633943428	2	3	epidermis morphogenesis	epidermis morphogenesis	COL1A2,COL1A1	0.891569173866177
GO:0048863	0.590800085555793	1.57014925373134	1.68219633943428	2	3	stem cell differentiation	stem cell differentiation	IGF1,APC	0.891569173866177
GO:0050657	0.590800085555793	1.57014925373134	1.68219633943428	2	3	nucleic acid transport	nucleic acid transport	EIF5A2,EIF5A	0.891569173866177
GO:0050658	0.590800085555793	1.57014925373134	1.68219633943428	2	3	RNA transport	RNA transport	EIF5A2,EIF5A	0.891569173866177
GO:0050931	0.590800085555793	1.57014925373134	1.68219633943428	2	3	pigment cell differentiation	pigment cell differentiation	SOD2,EDNRB	0.891569173866177
GO:0051028	0.590800085555793	1.57014925373134	1.68219633943428	2	3	mRNA transport	mRNA transport	EIF5A2,EIF5A	0.891569173866177
GO:0051147	0.590800085555793	1.57014925373134	1.68219633943428	2	3	regulation of muscle cell differentiation	regulation of muscle cell differentiation	NRG1,IGFBP3	0.891569173866177
GO:0051153	0.590800085555793	1.57014925373134	1.68219633943428	2	3	regulation of striated muscle cell differentiation	regulation of striated muscle cell differentiation	NRG1,IGFBP3	0.891569173866177
GO:0051236	0.590800085555793	1.57014925373134	1.68219633943428	2	3	establishment of RNA localization	establishment of RNA localization	EIF5A2,EIF5A	0.891569173866177
GO:0051291	0.590800085555793	1.57014925373134	1.68219633943428	2	3	protein heterooligomerization	protein heterooligomerization	COL1A2,COL1A1	0.891569173866177
GO:0051341	0.590800085555793	1.57014925373134	1.68219633943428	2	3	regulation of oxidoreductase activity	regulation of oxidoreductase activity	ACVR2A,APOE	0.891569173866177
GO:0051495	0.590800085555793	1.57014925373134	1.68219633943428	2	3	positive regulation of cytoskeleton organization	positive regulation of cytoskeleton organization	APC,P2RX7	0.891569173866177
GO:0051781	0.590800085555793	1.57014925373134	1.68219633943428	2	3	positive regulation of cell division	positive regulation of cell division	APC,FGF1	0.891569173866177
GO:0051954	0.590800085555793	1.57014925373134	1.68219633943428	2	3	positive regulation of amine transport	positive regulation of amine transport	P2RX7,ADORA2B	0.891569173866177
GO:0055067	0.590800085555793	1.57014925373134	1.68219633943428	2	3	monovalent inorganic cation homeostasis	monovalent inorganic cation homeostasis	EDNRB,CA2	0.891569173866177
GO:0060343	0.590800085555793	1.57014925373134	1.68219633943428	2	3	trabecula formation	trabecula formation	FHL2,COL1A1	0.891569173866177
GO:0060350	0.590800085555793	1.57014925373134	1.68219633943428	2	3	endochondral bone morphogenesis	endochondral bone morphogenesis	THBS1,COL1A1	0.891569173866177
GO:0060395	0.590800085555793	1.57014925373134	1.68219633943428	2	3	SMAD protein signal transduction	SMAD protein signal transduction	TF,HIPK2	0.891569173866177
GO:0070169	0.590800085555793	1.57014925373134	1.68219633943428	2	3	positive regulation of biomineral tissue development	positive regulation of biomineral tissue development	P2RX7,ACVR2A	0.891569173866177
GO:0070873	0.590800085555793	1.57014925373134	1.68219633943428	2	3	regulation of glycogen metabolic process	regulation of glycogen metabolic process	PPP1R3E,DYRK2	0.891569173866177
GO:0071363	0.590800085555793	1.57014925373134	1.68219633943428	2	3	cellular response to growth factor stimulus	cellular response to growth factor stimulus	SPARC,COL1A1	0.891569173866177
GO:0071604	0.590800085555793	1.57014925373134	1.68219633943428	2	3	transforming growth factor-beta production	transforming growth factor-beta production	THBS1,CD24	0.891569173866177
GO:0071634	0.590800085555793	1.57014925373134	1.68219633943428	2	3	regulation of transforming growth factor-beta production	regulation of transforming growth factor-beta production	THBS1,CD24	0.891569173866177
GO:0090087	0.590800085555793	1.57014925373134	1.68219633943428	2	3	regulation of peptide transport	regulation of peptide transport	SNAP25,CD74	0.891569173866177
GO:0001558	0.598354414373059	1.00740418118467	8.97171381031614	9	16	regulation of cell growth	regulation of cell growth	GNG4,NRG1,DAB2,CD44,SPP1,CRYAB,IGFBP3,NOV,APOE	0.891569173866177
GO:0044262	0.598354414373059	1.00740418118467	8.97171381031614	9	16	cellular carbohydrate metabolic process	cellular carbohydrate metabolic process	ST8SIA2,PDK3,IGF1,SYNJ2,PPP1R3E,ST6GAL2,ITPKA,CRYAB,DYRK2	0.891569173866177
GO:0050767	0.598354414373059	1.00740418118467	8.97171381031614	9	16	regulation of neurogenesis	regulation of neurogenesis	MBP,SPP1,ROBO2,SYNJ1,ID4,C5orf13,CCDC88A,APOE,MAG	0.891569173866177
GO:0051130	0.598354414373059	1.00740418118467	8.97171381031614	9	16	positive regulation of cellular component organization	positive regulation of cellular component organization	IGF1,APC,EIF5A2,C3,P2RX7,ROBO2,SYNJ1,EIF5A,ANXA2	0.891569173866177
GO:0071310	0.598354414373059	1.00740418118467	8.97171381031614	9	16	cellular response to organic substance	cellular response to organic substance	GNG4,SPARC,COL1A1,ROBO2,GRB14,GPAM,AQP4,GAB1,GNB4	0.891569173866177
GO:0032787	0.602605027412836	0.978260869565217	15.1397670549085	15	27	monocarboxylic acid metabolic process	monocarboxylic acid metabolic process	PLP1,PDK3,ALOX5AP,IGF1,PTGDS,ELOVL7,CD74,CYP26A1,APOC1,ELOVL2,GPAM,LPL,FA2H,ACSBG1,MTHFD2	0.891569173866177
GO:0009056	0.60945455726443	0.965562174236783	21.3078202995008	21	38	catabolic process	catabolic process	NAPEPLD,SIAH3,IGF1,APC,DIO2,ARAP2,PPP1R3E,CYP26A1,APOC1,ENPP2,P2RX7,PXK,CST3,PLA2G16,TPP1,LPL,ASPA,APOE,CNP,USP54,HSD17B6	0.891569173866177
GO:0000079	0.613127832871118	1.17664670658683	2.80366056572379	3	5	regulation of cyclin-dependent protein kinase activity	regulation of cyclin-dependent protein kinase activity	APC,CKS2,C13orf15	0.891569173866177
GO:0001933	0.613127832871118	1.17664670658683	2.80366056572379	3	5	negative regulation of protein amino acid phosphorylation	negative regulation of protein amino acid phosphorylation	PTPRC,IGFBP3,PPAP2B	0.891569173866177
GO:0006606	0.613127832871118	1.17664670658683	2.80366056572379	3	5	protein import into nucleus	protein import into nucleus	PKIA,NCKIPSD,SPTBN1	0.891569173866177
GO:0006865	0.613127832871118	1.17664670658683	2.80366056572379	3	5	amino acid transport	amino acid transport	P2RX7,SLC1A2,SLC7A11	0.891569173866177
GO:0006898	0.613127832871118	1.17664670658683	2.80366056572379	3	5	receptor-mediated endocytosis	receptor-mediated endocytosis	APOC1,SYNJ1,APOE	0.891569173866177
GO:0006944	0.613127832871118	1.17664670658683	2.80366056572379	3	5	cellular membrane fusion	cellular membrane fusion	P2RX7,CAV2,ANXA2	0.891569173866177
GO:0007190	0.613127832871118	1.17664670658683	2.80366056572379	3	5	activation of adenylate cyclase activity	activation of adenylate cyclase activity	ADORA3,GNAL,ADORA2B	0.891569173866177
GO:0008203	0.613127832871118	1.17664670658683	2.80366056572379	3	5	cholesterol metabolic process	cholesterol metabolic process	APOL2,APOC1,APOE	0.891569173866177
GO:0008277	0.613127832871118	1.17664670658683	2.80366056572379	3	5	regulation of G-protein coupled receptor protein signaling pathway	regulation of G-protein coupled receptor protein signaling pathway	GNG4,RGS4,CAV2	0.891569173866177
GO:0015850	0.613127832871118	1.17664670658683	2.80366056572379	3	5	organic alcohol transport	organic alcohol transport	SLC44A1,ADORA2B,HTR2A	0.891569173866177
GO:0015914	0.613127832871118	1.17664670658683	2.80366056572379	3	5	phospholipid transport	phospholipid transport	APOC1,P2RX7,APOE	0.891569173866177
GO:0015980	0.613127832871118	1.17664670658683	2.80366056572379	3	5	energy derivation by oxidation of organic compounds	energy derivation by oxidation of organic compounds	PPP1R3E,SOD2,DYRK2	0.891569173866177
GO:0017038	0.613127832871118	1.17664670658683	2.80366056572379	3	5	protein import	protein import	PKIA,NCKIPSD,SPTBN1	0.891569173866177
GO:0021953	0.613127832871118	1.17664670658683	2.80366056572379	3	5	central nervous system neuron differentiation	central nervous system neuron differentiation	DCX,ID4,EPHB1	0.891569173866177
GO:0022900	0.613127832871118	1.17664670658683	2.80366056572379	3	5	electron transport chain	electron transport chain	STEAP2,SOD2,FA2H	0.891569173866177
GO:0030100	0.613127832871118	1.17664670658683	2.80366056572379	3	5	regulation of endocytosis	regulation of endocytosis	C3,APOC1,SYNJ1	0.891569173866177
GO:0030431	0.613127832871118	1.17664670658683	2.80366056572379	3	5	sleep	sleep	SNAP25,PTGDS,HTR2A	0.891569173866177
GO:0030522	0.613127832871118	1.17664670658683	2.80366056572379	3	5	intracellular receptor mediated signaling pathway	intracellular receptor mediated signaling pathway	IGF1,FHL2,CYP26A1	0.891569173866177
GO:0031281	0.613127832871118	1.17664670658683	2.80366056572379	3	5	positive regulation of cyclase activity	positive regulation of cyclase activity	ADORA3,GNAL,ADORA2B	0.891569173866177
GO:0032147	0.613127832871118	1.17664670658683	2.80366056572379	3	5	activation of protein kinase activity	activation of protein kinase activity	NRG1,GADD45B,CCDC88A	0.891569173866177
GO:0032846	0.613127832871118	1.17664670658683	2.80366056572379	3	5	positive regulation of homeostatic process	positive regulation of homeostatic process	SPP1,P2RX7,CA2	0.891569173866177
GO:0032869	0.613127832871118	1.17664670658683	2.80366056572379	3	5	cellular response to insulin stimulus	cellular response to insulin stimulus	GRB14,GPAM,GAB1	0.891569173866177
GO:0033077	0.613127832871118	1.17664670658683	2.80366056572379	3	5	T cell differentiation in the thymus	T cell differentiation in the thymus	APC,PTPRC,CD74	0.891569173866177
GO:0043542	0.613127832871118	1.17664670658683	2.80366056572379	3	5	endothelial cell migration	endothelial cell migration	THBS1,PRSS3,APOE	0.891569173866177
GO:0044242	0.613127832871118	1.17664670658683	2.80366056572379	3	5	cellular lipid catabolic process	cellular lipid catabolic process	NAPEPLD,APOC1,LPL	0.891569173866177
GO:0045445	0.613127832871118	1.17664670658683	2.80366056572379	3	5	myoblast differentiation	myoblast differentiation	IGF1,CSRP2,IGFBP3	0.891569173866177
GO:0045667	0.613127832871118	1.17664670658683	2.80366056572379	3	5	regulation of osteoblast differentiation	regulation of osteoblast differentiation	GDF10,APC,ACVR2A	0.891569173866177
GO:0045762	0.613127832871118	1.17664670658683	2.80366056572379	3	5	positive regulation of adenylate cyclase activity	positive regulation of adenylate cyclase activity	ADORA3,GNAL,ADORA2B	0.891569173866177
GO:0045766	0.613127832871118	1.17664670658683	2.80366056572379	3	5	positive regulation of angiogenesis	positive regulation of angiogenesis	THBS1,C3,F3	0.891569173866177
GO:0048144	0.613127832871118	1.17664670658683	2.80366056572379	3	5	fibroblast proliferation	fibroblast proliferation	IGF1,CD74,SOD2	0.891569173866177
GO:0048145	0.613127832871118	1.17664670658683	2.80366056572379	3	5	regulation of fibroblast proliferation	regulation of fibroblast proliferation	IGF1,CD74,SOD2	0.891569173866177
GO:0048565	0.613127832871118	1.17664670658683	2.80366056572379	3	5	digestive tract development	digestive tract development	COL3A1,PCSK5,EDNRB	0.891569173866177
GO:0051170	0.613127832871118	1.17664670658683	2.80366056572379	3	5	nuclear import	nuclear import	PKIA,NCKIPSD,SPTBN1	0.891569173866177
GO:0051349	0.613127832871118	1.17664670658683	2.80366056572379	3	5	positive regulation of lyase activity	positive regulation of lyase activity	ADORA3,GNAL,ADORA2B	0.891569173866177
GO:0051952	0.613127832871118	1.17664670658683	2.80366056572379	3	5	regulation of amine transport	regulation of amine transport	P2RX7,ADORA2B,HTR2A	0.891569173866177
GO:0060348	0.613127832871118	1.17664670658683	2.80366056572379	3	5	bone development	bone development	THBS1,LRRC17,COL1A1	0.891569173866177
GO:0061025	0.613127832871118	1.17664670658683	2.80366056572379	3	5	membrane fusion	membrane fusion	P2RX7,CAV2,ANXA2	0.891569173866177
GO:0071375	0.613127832871118	1.17664670658683	2.80366056572379	3	5	cellular response to peptide hormone stimulus	cellular response to peptide hormone stimulus	GRB14,GPAM,GAB1	0.891569173866177
GO:0071806	0.613127832871118	1.17664670658683	2.80366056572379	3	5	protein transmembrane transport	protein transmembrane transport	PKIA,NCKIPSD,SPTBN1	0.891569173866177
GO:0006066	0.615400387912548	0.978593272171254	10.0931780366057	10	18	alcohol metabolic process	alcohol metabolic process	APOL2,PDK3,IGF1,SYNJ2,PPP1R3E,ITPKA,CRYAB,APOC1,DYRK2,APOE	0.89320603188109
GO:0007178	0.615400387912548	0.978593272171254	10.0931780366057	10	18	transmembrane receptor protein serine/threonine kinase signaling pathway	transmembrane receptor protein serine/threonine kinase signaling pathway	COL1A2,COL3A1,GDF10,THBS1,TF,ACVR2A,C5orf13,CHRDL1,HIPK2,SPTBN1	0.89320603188109
GO:0001568	0.617048096646453	0.962377186676252	16.261231281198	16	29	blood vessel development	blood vessel development	COL1A2,COL3A1,THBS1,GJC1,COL1A1,SEMA3C,CD44,C3,CX3CR1,ADORA2B,APOE,ANXA2,F3,COL4A1,PPAP2B,FGF1	0.89320603188109
GO:0035468	0.617048096646453	0.962377186676252	16.261231281198	16	29	positive regulation of signaling pathway	positive regulation of signaling pathway	THBS1,IGF1,PTPRC,SOX4,CD74,CD44,AKAP12,LPAR1,P2RX7,MOG,CAV2,ACVR2A,S100A13,F3,NCAM1,HIPK2	0.89320603188109
GO:0009719	0.622178817773703	0.954497354497355	22.4292845257904	22	40	response to endogenous stimulus	response to endogenous stimulus	GDF10,GNG4,THBS1,CD24,C1QB,FHL2,COL1A1,STEAP2,SPP1,CRYAB,CA4,ROBO2,MGST1,GRB14,GPAM,SLC1A2,ACSBG1,F3,EGR2,CA2,GAB1,GNB4	0.89320603188109
GO:0006897	0.630869279004267	0.9560327198364	11.2146422628952	11	20	endocytosis	endocytosis	ANXA11,THBS1,FNBP1L,CD14,STEAP2,DAB2,C3,APOC1,P2RX7,SYNJ1,APOE	0.89320603188109
GO:0010324	0.630869279004267	0.9560327198364	11.2146422628952	11	20	membrane invagination	membrane invagination	ANXA11,THBS1,FNBP1L,CD14,STEAP2,DAB2,C3,APOC1,P2RX7,SYNJ1,APOE	0.89320603188109
GO:0002761	0.631548549712301	1.04504504504505	3.92512479201331	4	7	regulation of myeloid leukocyte differentiation	regulation of myeloid leukocyte differentiation	LRRC17,APC,C1QC,CA2	0.89320603188109
GO:0003001	0.631548549712301	1.04504504504505	3.92512479201331	4	7	generation of a signal involved in cell-cell signaling	generation of a signal involved in cell-cell signaling	SNAP25,P2RX7,HTR2A,GRM7	0.89320603188109
GO:0003015	0.631548549712301	1.04504504504505	3.92512479201331	4	7	heart process	heart process	ADORA3,CELF2,S100A1,SLC8A1	0.89320603188109
GO:0006457	0.631548549712301	1.04504504504505	3.92512479201331	4	7	protein folding	protein folding	CD74,DNAJB1,HSPD1,CRYAB	0.89320603188109
GO:0007411	0.631548549712301	1.04504504504505	3.92512479201331	4	7	axon guidance	axon guidance	DPYSL5,ROBO2,EPHB1,EGR2	0.89320603188109
GO:0008016	0.631548549712301	1.04504504504505	3.92512479201331	4	7	regulation of heart contraction	regulation of heart contraction	ADORA3,CELF2,S100A1,SLC8A1	0.89320603188109
GO:0009749	0.631548549712301	1.04504504504505	3.92512479201331	4	7	response to glucose stimulus	response to glucose stimulus	THBS1,GLUL,GPAM,SLC8A1	0.89320603188109
GO:0010721	0.631548549712301	1.04504504504505	3.92512479201331	4	7	negative regulation of cell development	negative regulation of cell development	MBP,SPP1,ID4,MAG	0.89320603188109
GO:0014031	0.631548549712301	1.04504504504505	3.92512479201331	4	7	mesenchymal cell development	mesenchymal cell development	SEMA3C,NRG1,CYP26A1,EDNRB	0.89320603188109
GO:0023061	0.631548549712301	1.04504504504505	3.92512479201331	4	7	signal release	signal release	SNAP25,P2RX7,HTR2A,GRM7	0.89320603188109
GO:0030111	0.631548549712301	1.04504504504505	3.92512479201331	4	7	regulation of Wnt receptor signaling pathway	regulation of Wnt receptor signaling pathway	CXXC4,APC,SOX4,PPAP2B	0.89320603188109
GO:0030534	0.631548549712301	1.04504504504505	3.92512479201331	4	7	adult behavior	adult behavior	KLHL1,SLC1A2,CNP,HIPK2	0.89320603188109
GO:0031098	0.631548549712301	1.04504504504505	3.92512479201331	4	7	stress-activated protein kinase signaling cascade	stress-activated protein kinase signaling cascade	PAK1,CRYAB,ADORA2B,HIPK2	0.89320603188109
GO:0031349	0.631548549712301	1.04504504504505	3.92512479201331	4	7	positive regulation of defense response	positive regulation of defense response	C3,HSPD1,MOG,ADORA2B	0.89320603188109
GO:0033365	0.631548549712301	1.04504504504505	3.92512479201331	4	7	protein localization in organelle	protein localization in organelle	PKIA,NCKIPSD,SRGN,SPTBN1	0.89320603188109
GO:0042476	0.631548549712301	1.04504504504505	3.92512479201331	4	7	odontogenesis	odontogenesis	COL1A2,APC,COL1A1,CA2	0.89320603188109
GO:0043010	0.631548549712301	1.04504504504505	3.92512479201331	4	7	camera-type eye development	camera-type eye development	APC,CRYAB,BHLHE22,EPHB1	0.89320603188109
GO:0045216	0.631548549712301	1.04504504504505	3.92512479201331	4	7	cell-cell junction organization	cell-cell junction organization	GJC1,APC,CXADR,DSP	0.89320603188109
GO:0048762	0.631548549712301	1.04504504504505	3.92512479201331	4	7	mesenchymal cell differentiation	mesenchymal cell differentiation	SEMA3C,NRG1,CYP26A1,EDNRB	0.89320603188109
GO:0051047	0.631548549712301	1.04504504504505	3.92512479201331	4	7	positive regulation of secretion	positive regulation of secretion	SYTL2,SNAP25,P2RX7,ADORA2B	0.89320603188109
GO:0051592	0.631548549712301	1.04504504504505	3.92512479201331	4	7	response to calcium ion	response to calcium ion	ANXA11,THBS1,ALOX5AP,P2RX7	0.89320603188109
GO:0060047	0.631548549712301	1.04504504504505	3.92512479201331	4	7	heart contraction	heart contraction	ADORA3,CELF2,S100A1,SLC8A1	0.89320603188109
GO:0060485	0.631548549712301	1.04504504504505	3.92512479201331	4	7	mesenchyme development	mesenchyme development	SEMA3C,NRG1,CYP26A1,EDNRB	0.89320603188109
GO:0090092	0.631548549712301	1.04504504504505	3.92512479201331	4	7	regulation of transmembrane receptor protein serine/threonine kinase signaling pathway	regulation of transmembrane receptor protein serine/threonine kinase signaling pathway	THBS1,ACVR2A,C5orf13,HIPK2	0.89320603188109
GO:0040011	0.634285760892444	0.944518940663761	23.5507487520799	23	42	locomotion	locomotion	DCX,THBS1,PRSS3,CD24,IGF1,SRGAP1,APC,SEMA3C,CD44,RRAS2,ENPP2,IGFBP3,ROBO2,CX3CR1,NAV1,CNTN2,TUBB2B,CCDC88A,APOE,F3,EDNRB,DAB1,PPAP2B	0.893667733719787
GO:0042127	0.635121712501846	0.945780292314946	34.7653910149750	34	62	regulation of cell proliferation	regulation of cell proliferation	MYO16,THBS1,CD24,SPARC,IGF1,VSIG4,APC,PTPRC,SOX4,CXADR,CD74,NRG1,GPNMB,EIF5A2,SOD2,ODZ1,IFITM1,IGFBP3,CAV2,TESC,GPAM,ADORA2B,FABP7,HTR2A,EIF5A,ID4,CCDC88A,APOE,F3,TCFL5,FGFR2,LIFR,HIPK2,FGF1	0.893667733719787
GO:0050877	0.641977795794	0.942760942760943	40.9334442595674	40	73	neurological system process	neurological system process	MBP,COCH,PLP1,SNAP25,GJC1,OPN3,CLDN11,NDP,CPEB1,KCNA1,COL1A1,MAL,SCN1B,CA4,BHLHE40,SOD2,P2RX7,TGFBI,CAV2,ROBO2,PXK,C11orf9,HTR2A,KIF1B,SHISA9,TPP1,SLC1A2,PLLP,GRM7,GABRA5,GRIN3A,AQP4,ACSBG1,CSPG5,NPTX2,APOE,PPEF1,ATP2B2,CNP,EGR2	0.893667733719787
GO:0090066	0.643295397956132	0.936677115987461	18.5041597337770	18	33	regulation of anatomical structure size	regulation of anatomical structure size	TMSB15A,DCX,GNG4,NRG1,DAB2,CD44,SPP1,CRYAB,SOD2,GSN,IGFBP3,ADORA2B,HTR2A,NOV,APOE,EDNRB,FGFR2,SPTBN1	0.893667733719787
GO:0002520	0.645055312117928	0.937846153846154	12.3361064891847	12	22	immune system development	immune system development	TPD52,LRRC17,APC,PTPRC,SOX4,CD74,C1QC,HSPD1,SOD2,TESC,ACVR2A,CA2	0.893667733719787
GO:0006753	0.645055312117928	0.937846153846154	12.3361064891847	12	22	nucleoside phosphate metabolic process	nucleoside phosphate metabolic process	MRAP2,ADORA3,ARAP2,AKAP12,GNAL,PXK,ADORA2B,GRM7,APOE,EDNRB,ATP2B2,CNP	0.893667733719787
GO:0009117	0.645055312117928	0.937846153846154	12.3361064891847	12	22	nucleotide metabolic process	nucleotide metabolic process	MRAP2,ADORA3,ARAP2,AKAP12,GNAL,PXK,ADORA2B,GRM7,APOE,EDNRB,ATP2B2,CNP	0.893667733719787
GO:0023056	0.645055312117928	0.937846153846154	12.3361064891847	12	22	positive regulation of signaling process	positive regulation of signaling process	THBS1,IGF1,PTPRC,CD74,CD44,AKAP12,LPAR1,P2RX7,S100A13,F3,NCAM1,HIPK2	0.893667733719787
GO:0055086	0.645055312117928	0.937846153846154	12.3361064891847	12	22	nucleobase, nucleoside and nucleotide metabolic process	nucleobase, nucleoside and nucleotide metabolic process	MRAP2,ADORA3,ARAP2,AKAP12,GNAL,PXK,ADORA2B,GRM7,APOE,EDNRB,ATP2B2,CNP	0.893667733719787
GO:0009966	0.645829484995775	0.935463258785942	24.6722129783694	24	44	regulation of signal transduction	regulation of signal transduction	AKAP7,THBS1,CD24,IGF1,APC,PTPRC,ARAP2,CD74,CD44,PAK1,AKAP12,RGS4,RGS10,LPAR1,P2RX7,IGFBP3,ADORA2B,DDIT4,HTR2A,S100A13,APOE,F3,NCAM1,HIPK2	0.893667733719787
GO:0005996	0.647504416686416	0.978915662650602	5.04658901830283	5	9	monosaccharide metabolic process	monosaccharide metabolic process	PDK3,IGF1,PPP1R3E,CRYAB,DYRK2	0.893667733719787
GO:0006732	0.647504416686416	0.978915662650602	5.04658901830283	5	9	coenzyme metabolic process	coenzyme metabolic process	PDK3,SOD2,MGST1,GPAM,MTHFD2	0.893667733719787
GO:0007283	0.647504416686416	0.978915662650602	5.04658901830283	5	9	spermatogenesis	spermatogenesis	CLDN11,EIF5A2,HSPA2,ACVR2A,TCFL5	0.893667733719787
GO:0015849	0.647504416686416	0.978915662650602	5.04658901830283	5	9	organic acid transport	organic acid transport	THBS1,P2RX7,PLIN2,SLC1A2,SLC7A11	0.893667733719787
GO:0019318	0.647504416686416	0.978915662650602	5.04658901830283	5	9	hexose metabolic process	hexose metabolic process	PDK3,IGF1,PPP1R3E,CRYAB,DYRK2	0.893667733719787
GO:0030098	0.647504416686416	0.978915662650602	5.04658901830283	5	9	lymphocyte differentiation	lymphocyte differentiation	TPD52,APC,PTPRC,SOX4,CD74	0.893667733719787
GO:0030335	0.647504416686416	0.978915662650602	5.04658901830283	5	9	positive regulation of cell migration	positive regulation of cell migration	THBS1,IGF1,APC,RRAS2,F3	0.893667733719787
GO:0031347	0.647504416686416	0.978915662650602	5.04658901830283	5	9	regulation of defense response	regulation of defense response	C3,HSPD1,MOG,ADORA2B,APOE	0.893667733719787
GO:0032496	0.647504416686416	0.978915662650602	5.04658901830283	5	9	response to lipopolysaccharide	response to lipopolysaccharide	DIO2,CD14,P2RX7,MGST1,F3	0.893667733719787
GO:0034330	0.647504416686416	0.978915662650602	5.04658901830283	5	9	cell junction organization	cell junction organization	THBS1,GJC1,APC,CXADR,DSP	0.893667733719787
GO:0040017	0.647504416686416	0.978915662650602	5.04658901830283	5	9	positive regulation of locomotion	positive regulation of locomotion	THBS1,IGF1,APC,RRAS2,F3	0.893667733719787
GO:0045765	0.647504416686416	0.978915662650602	5.04658901830283	5	9	regulation of angiogenesis	regulation of angiogenesis	THBS1,C3,CX3CR1,ADORA2B,F3	0.893667733719787
GO:0045785	0.647504416686416	0.978915662650602	5.04658901830283	5	9	positive regulation of cell adhesion	positive regulation of cell adhesion	THBS1,PLEKHA2,APC,NRG1,FGF1	0.893667733719787
GO:0046942	0.647504416686416	0.978915662650602	5.04658901830283	5	9	carboxylic acid transport	carboxylic acid transport	THBS1,P2RX7,PLIN2,SLC1A2,SLC7A11	0.893667733719787
GO:0048232	0.647504416686416	0.978915662650602	5.04658901830283	5	9	male gamete generation	male gamete generation	CLDN11,EIF5A2,HSPA2,ACVR2A,TCFL5	0.893667733719787
GO:0048871	0.647504416686416	0.978915662650602	5.04658901830283	5	9	multicellular organismal homeostasis	multicellular organismal homeostasis	SPP1,P2RX7,HTR2A,TPP1,CA2	0.893667733719787
GO:0051272	0.647504416686416	0.978915662650602	5.04658901830283	5	9	positive regulation of cellular component movement	positive regulation of cellular component movement	THBS1,IGF1,APC,RRAS2,F3	0.893667733719787
GO:0051276	0.647504416686416	0.978915662650602	5.04658901830283	5	9	chromosome organization	chromosome organization	PHF15,CBX7,APC,CPEB1,HIST1H2AC	0.893667733719787
GO:0044267	0.655825966681617	0.937739698082415	53.2695507487521	52	95	cellular protein metabolic process	cellular protein metabolic process	ST8SIA2,COL3A1,PHF15,SIAH3,THBS1,PDK3,RAB3B,KLHL13,PCSK5,OPN3,IGF1,PTPRC,DIO2,HERC6,CPEB1,CD74,ST6GAL2,DSP,DNAJB1,EIF5A2,CD44,PAK1,CSF1R,HSPD1,HSPB1,CRYAB,SGK223,P2RX7,IGFBP3,DYRK2,PXK,ADORA2B,PAIP2B,ACVR2A,CIRBP,PAK6,GADD45B,MET,EIF5A,HHATL,CCDC88A,APOE,EPHB1,PPEF1,STAT4,FGFR2,USP54,GMFB,HIPK2,SPTBN1,PPAP2B,FGF1	0.901892663408307
GO:0008152	0.656382312610364	0.948631338831374	174.948419301165	173	312	metabolic process	metabolic process	SOX11,ST8SIA2,COL3A1,NAPEPLD,PHF15,BACH2,ELL2,CARD16,AKAP7,APOL2,SIAH3,THBS1,MAFK,PLP1,PDK3,PRSS3,CD24,C5orf41,MRAP2,CBX7,DPYSL3,TFR2,TET3,ALOX5AP,LCORL,RAB3B,KLHL13,PCSK5,KCTD1,OPN3,YBX1,IGF1,BHLHE41,SYNJ2,VSIG4,KCNAB2,ADORA3,LSM11,APC,PTGDS,ZNF300,SULF1,ALDH1A1,PTPRC,DIO2,HERC6,CNDP1,NDP,PKIA,ARAP2,SOX4,CPEB1,C1QB,NAT8L,PPP1R3E,FHL2,COL1A1,STEAP2,RFC3,ELOVL7,CD74,C1QC,NRG1,ST6GAL2,DSP,COX7A1,SL…	0.901892663408307
GO:0051649	0.65685695616593	0.927197802197802	25.7936772046589	25	46	establishment of localization in cell	establishment of localization in cell	SYTL2,CD24,RAB3B,SNAP25,PCSK5,PKIA,LGI3,GPR34,STEAP2,CD74,NCKIPSD,AKAP12,CRYAB,P2RX7,GPAM,SRGN,ADORA2B,HTR2A,KIF1B,S100A13,GRM7,EIF5A,CSPG5,APOE,SPTBN1	0.901892663408307
GO:0035466	0.660371406027093	0.927350427350427	31.9617304492512	31	57	regulation of signaling pathway	regulation of signaling pathway	AKAP7,GNG4,THBS1,CD24,IGF1,CXXC4,APC,PTPRC,ARAP2,SOX4,CD74,CD44,PAK1,AKAP12,CYP26A1,RGS4,LPAR1,P2RX7,MOG,CAV2,GRB14,ADORA2B,ACVR2A,HTR2A,S100A13,C5orf13,APOE,F3,NCAM1,HIPK2,PPAP2B	0.901892663408307
GO:0010467	0.66068255495176	0.938927243759958	69.5307820299501	68	124	gene expression	gene expression	SOX11,BACH2,ELL2,THBS1,MAFK,PRSS3,C5orf41,CBX7,LCORL,PCSK5,KCTD1,YBX1,IGF1,BHLHE41,VSIG4,LSM11,ZNF300,DIO2,NDP,PKIA,SOX4,CPEB1,C1QB,FHL2,C1QC,NRG1,BBX,EIF5A2,CD44,C3,ZNF883,HSPD1,HSPB1,CRYAB,CEBPB,ASXL3,BHLHE40,NFAT5,SOD2,SALL3,P2RX7,CELF2,RASD1,ZBTB8A,TESC,ZNF880,PLAGL1,S100A1,MEF2C,SRGN,HIVEP3,C11orf9,PAIP2B,MBNL2,CIRBP,ETS2,MAF,EIF5A,FRYL,ID4,APOE,F3,TCFL5,STAT4,EGR2,HIPK2,PPAP2B,FGF1	0.901892663408307
GO:0006575	0.661718907315641	0.938972809667674	6.16805324459235	6	11	cellular amino acid derivative metabolic process	cellular amino acid derivative metabolic process	EIF5A2,APOC1,SOD2,MGST1,EIF5A,CARNS1	0.901892663408307
GO:0006814	0.661718907315641	0.938972809667674	6.16805324459235	6	11	sodium ion transport	sodium ion transport	SLC24A3,SCN1B,SLC4A4,P2RX7,SLC13A4,SLC8A1	0.901892663408307
GO:0006935	0.661718907315641	0.938972809667674	6.16805324459235	6	11	chemotaxis	chemotaxis	THBS1,ENPP2,ROBO2,CX3CR1,F3,EDNRB	0.901892663408307
GO:0007601	0.661718907315641	0.938972809667674	6.16805324459235	6	11	visual perception	visual perception	GJC1,OPN3,NDP,COL1A1,CA4,TGFBI	0.901892663408307
GO:0030099	0.661718907315641	0.938972809667674	6.16805324459235	6	11	myeloid cell differentiation	myeloid cell differentiation	LRRC17,APC,C1QC,TESC,ACVR2A,CA2	0.901892663408307
GO:0030900	0.661718907315641	0.938972809667674	6.16805324459235	6	11	forebrain development	forebrain development	SALL3,ROBO2,CX3CR1,SLC1A2,ID4,DAB1	0.901892663408307
GO:0031214	0.661718907315641	0.938972809667674	6.16805324459235	6	11	biomineral tissue development	biomineral tissue development	COL1A1,GPNMB,SPP1,P2RX7,SRGN,ACVR2A	0.901892663408307
GO:0042330	0.661718907315641	0.938972809667674	6.16805324459235	6	11	taxis	taxis	THBS1,ENPP2,ROBO2,CX3CR1,F3,EDNRB	0.901892663408307
GO:0050953	0.661718907315641	0.938972809667674	6.16805324459235	6	11	sensory perception of light stimulus	sensory perception of light stimulus	GJC1,OPN3,NDP,COL1A1,CA4,TGFBI	0.901892663408307
GO:0009617	0.674615449211303	0.912121212121212	7.28951747088186	7	13	response to bacterium	response to bacterium	CD24,DIO2,CD14,P2RX7,MGST1,HAMP,F3	0.901892663408307
GO:0030198	0.674615449211303	0.912121212121212	7.28951747088186	7	13	extracellular matrix organization	extracellular matrix organization	COL1A2,COL3A1,COL12A1,COL1A1,TGFBI,CST3,ANXA2	0.901892663408307
GO:0007010	0.67746711275829	0.908227848101266	21.8685524126456	21	39	cytoskeleton organization	cytoskeleton organization	TMSB15A,KLHL1,ARHGDIB,ERMN,DIAPH3,APC,NCKIPSD,PAK1,ANLN,CRYAB,CKS2,P2RX7,GSN,NEFH,NAV1,MID1IP1,EZR,CCDC88A,APOE,CNP,SPTBN1	0.901892663408307
GO:0009892	0.67746711275829	0.908227848101266	21.8685524126456	21	39	negative regulation of metabolic process	negative regulation of metabolic process	THBS1,KCTD1,PTPRC,PKIA,NRG1,CRYAB,APOC1,BHLHE40,RASD1,IGFBP3,S100A1,MEF2C,CST3,ADORA2B,PAIP2B,GRM7,ID4,HHATL,APOE,HIPK2,PPAP2B	0.901892663408307
GO:0006468	0.677522320125678	0.912622720897616	28.0366056572379	27	50	protein amino acid phosphorylation	protein amino acid phosphorylation	THBS1,PDK3,IGF1,PTPRC,CD74,CD44,PAK1,CSF1R,SGK223,P2RX7,IGFBP3,DYRK2,PXK,ADORA2B,ACVR2A,PAK6,GADD45B,MET,CCDC88A,EPHB1,STAT4,FGFR2,GMFB,HIPK2,SPTBN1,PPAP2B,FGF1	0.901892663408307
GO:0000904	0.681825308244324	0.899426660296226	15.7004991680532	15	28	cell morphogenesis involved in differentiation	cell morphogenesis involved in differentiation	MBP,DCX,SNAP25,APC,DAB2,SPP1,DPYSL5,ROBO2,CNTN2,C5orf13,APOE,EPHB1,CNP,MAG,EGR2	0.901892663408307
GO:0002521	0.686467154777542	0.892748588797221	8.41098169717138	8	15	leukocyte differentiation	leukocyte differentiation	TPD52,LRRC17,APC,PTPRC,SOX4,CD74,C1QC,CA2	0.901892663408307
GO:0030855	0.686467154777542	0.892748588797221	8.41098169717138	8	15	epithelial cell differentiation	epithelial cell differentiation	CD24,IGF1,APC,DSP,CEBPB,PPL,EZR,COL4A1	0.901892663408307
GO:0048511	0.686467154777542	0.892748588797221	8.41098169717138	8	15	rhythmic process	rhythmic process	GDF10,OPN3,BHLHE41,PTGDS,BHLHE40,ROBO2,GRIN3A,EGR2	0.901892663408307
GO:0048589	0.686467154777542	0.892748588797221	8.41098169717138	8	15	developmental growth	developmental growth	DCX,THBS1,IGF1,CXADR,NRG1,SPP1,GSN,APOE	0.901892663408307
GO:0019226	0.687228158202647	0.906148867313916	29.1580698835275	28	52	transmission of nerve impulse	transmission of nerve impulse	MBP,PLP1,SNAP25,GJC1,CLDN11,CPEB1,KCNA1,MAL,SCN1B,BHLHE40,P2RX7,CAV2,ROBO2,PXK,C11orf9,HTR2A,KIF1B,SHISA9,SLC1A2,PLLP,GRM7,GABRA5,ACSBG1,CSPG5,NPTX2,APOE,CNP,EGR2	0.901892663408307
GO:0044281	0.687424133150184	0.916546503244412	46.540765391015	45	83	small molecule metabolic process	small molecule metabolic process	APOL2,PLP1,PDK3,MRAP2,ALOX5AP,RAB3B,IGF1,SYNJ2,ADORA3,PTGDS,ARAP2,PPP1R3E,ELOVL7,CD74,ITPKA,EIF5A2,AKAP12,CRYAB,CA4,CYP26A1,GNAL,APOC1,SOD2,ELOVL2,GLUL,DYRK2,MGST1,GPAM,QDPR,PXK,ADORA2B,LPL,GRM7,FA2H,EIF5A,ACSBG1,MTHFD2,CARNS1,ASPA,AGXT2L1,APOE,EDNRB,ATP2B2,CNP,CA2	0.901892663408307
GO:0051093	0.692583761219494	0.890075656430797	16.8219633943428	16	30	negative regulation of developmental process	negative regulation of developmental process	MBP,THBS1,LRRC17,IGF1,APC,CXADR,CD74,C1QC,SPP1,SOD2,ROBO2,CX3CR1,SRGN,CST3,ID4,MAG	0.901892663408307
GO:0007507	0.697462419819469	0.878048780487805	9.5324459234609	9	17	heart development	heart development	COL3A1,PCSK5,GJC1,SOX4,CXADR,FHL2,SEMA3C,NRG1,SOD2	0.901892663408307
GO:0009165	0.697462419819469	0.878048780487805	9.5324459234609	9	17	nucleotide biosynthetic process	nucleotide biosynthetic process	MRAP2,ADORA3,AKAP12,GNAL,ADORA2B,GRM7,APOE,EDNRB,ATP2B2	0.901892663408307
GO:0018193	0.697462419819469	0.878048780487805	9.5324459234609	9	17	peptidyl-amino acid modification	peptidyl-amino acid modification	PDK3,RAB3B,IGF1,PTPRC,CD74,EIF5A2,CD44,EIF5A,HHATL	0.901892663408307
GO:0032101	0.697462419819469	0.878048780487805	9.5324459234609	9	17	regulation of response to external stimulus	regulation of response to external stimulus	THBS1,C3,SPP1,ROBO2,ADORA2B,GRIN3A,APOE,ANXA2,F3	0.901892663408307
GO:0034404	0.697462419819469	0.878048780487805	9.5324459234609	9	17	nucleobase, nucleoside and nucleotide biosynthetic process	nucleobase, nucleoside and nucleotide biosynthetic process	MRAP2,ADORA3,AKAP12,GNAL,ADORA2B,GRM7,APOE,EDNRB,ATP2B2	0.901892663408307
GO:0034654	0.697462419819469	0.878048780487805	9.5324459234609	9	17	nucleobase, nucleoside, nucleotide and nucleic acid biosynthetic process	nucleobase, nucleoside, nucleotide and nucleic acid biosynthetic process	MRAP2,ADORA3,AKAP12,GNAL,ADORA2B,GRM7,APOE,EDNRB,ATP2B2	0.901892663408307
GO:0007243	0.697544580338283	0.893630573248408	24.1114808652246	23	43	intracellular protein kinase cascade	intracellular protein kinase cascade	AKAP7,THBS1,CD24,IGF1,APC,PTPRC,CD74,CD44,PAK1,AKAP12,CRYAB,RGS4,LPAR1,P2RX7,P2RY12,ADORA2B,HTR2A,GADD45B,S100A13,F3,STAT4,HIPK2,FGF1	0.901892663408307
GO:0007268	0.697544580338283	0.893630573248408	24.1114808652246	23	43	synaptic transmission	synaptic transmission	MBP,PLP1,SNAP25,GJC1,CPEB1,KCNA1,SCN1B,BHLHE40,P2RX7,CAV2,ROBO2,PXK,HTR2A,KIF1B,SHISA9,SLC1A2,GRM7,GABRA5,CSPG5,NPTX2,APOE,CNP,EGR2	0.901892663408307
GO:0023014	0.697544580338283	0.893630573248408	24.1114808652246	23	43	signal transmission via phosphorylation event	signal transmission via phosphorylation event	AKAP7,THBS1,CD24,IGF1,APC,PTPRC,CD74,CD44,PAK1,AKAP12,CRYAB,RGS4,LPAR1,P2RX7,P2RY12,ADORA2B,HTR2A,GADD45B,S100A13,F3,STAT4,HIPK2,FGF1	0.901892663408307
GO:0000902	0.70274459267735	0.881875	17.9434276206323	17	32	cell morphogenesis	cell morphogenesis	MBP,DCX,SNAP25,APC,DAB2,SPP1,DPYSL5,P2RX7,ROBO2,CNTN2,C5orf13,APOE,EPHB1,CNP,MAG,EGR2,LIFR	0.901892663408307
GO:0008284	0.70274459267735	0.881875	17.9434276206323	17	32	positive regulation of cell proliferation	positive regulation of cell proliferation	CD24,IGF1,PTPRC,SOX4,CD74,NRG1,EIF5A2,GPAM,ADORA2B,HTR2A,EIF5A,ID4,F3,FGFR2,LIFR,HIPK2,FGF1	0.901892663408307
GO:0009605	0.70691316091713	0.887266088544044	25.2329450915141	24	45	response to external stimulus	response to external stimulus	THBS1,OPN3,COL1A1,CD44,C3,SPP1,BHLHE40,SOD2,ENPP2,P2RX7,GSN,ROBO2,GPAM,CX3CR1,SYNJ1,ADORA2B,PLEKHB1,SLC8A1,SLC1A2,GRIN3A,APOE,ANXA2,F3,EDNRB	0.901892663408307
GO:0023051	0.70691316091713	0.887266088544044	25.2329450915141	24	45	regulation of signaling process	regulation of signaling process	AKAP7,THBS1,CD24,IGF1,APC,PTPRC,ARAP2,CD74,CD44,PAK1,AKAP12,RGS4,RGS10,LPAR1,P2RX7,IGFBP3,ADORA2B,DDIT4,HTR2A,S100A13,APOE,F3,NCAM1,HIPK2	0.901892663408307
GO:0005975	0.707737768583115	0.866462793068298	10.6539101497504	10	19	carbohydrate metabolic process	carbohydrate metabolic process	ST8SIA2,PDK3,IGF1,SYNJ2,PPP1R3E,ST6GAL2,SLC2A5,ITPKA,CRYAB,DYRK2	0.901892663408307
GO:0016053	0.707737768583115	0.866462793068298	10.6539101497504	10	19	organic acid biosynthetic process	organic acid biosynthetic process	PLP1,ALOX5AP,PTGDS,ELOVL7,CD74,APOC1,ELOVL2,GLUL,LPL,FA2H	0.901892663408307
GO:0032504	0.707737768583115	0.866462793068298	10.6539101497504	10	19	multicellular organism reproduction	multicellular organism reproduction	GDF10,APOL2,CLDN11,EIF5A2,ROBO2,PAQR8,HSPA2,ACVR2A,TCFL5,PPAP2B	0.901892663408307
GO:0046394	0.707737768583115	0.866462793068298	10.6539101497504	10	19	carboxylic acid biosynthetic process	carboxylic acid biosynthetic process	PLP1,ALOX5AP,PTGDS,ELOVL7,CD74,APOC1,ELOVL2,GLUL,LPL,FA2H	0.901892663408307
GO:0048545	0.707737768583115	0.866462793068298	10.6539101497504	10	19	response to steroid hormone stimulus	response to steroid hormone stimulus	THBS1,CD24,C1QB,COL1A1,SPP1,CRYAB,CA4,ACSBG1,F3,CA2	0.901892663408307
GO:0048609	0.707737768583115	0.866462793068298	10.6539101497504	10	19	reproductive process in a multicellular organism	reproductive process in a multicellular organism	GDF10,APOL2,CLDN11,EIF5A2,ROBO2,PAQR8,HSPA2,ACVR2A,TCFL5,PPAP2B	0.901892663408307
GO:0008361	0.71739594369371	0.857055214723926	11.7753743760399	11	21	regulation of cell size	regulation of cell size	DCX,GNG4,NRG1,DAB2,CD44,SPP1,CRYAB,IGFBP3,NOV,APOE,FGFR2	0.901892663408307
GO:0009991	0.71739594369371	0.857055214723926	11.7753743760399	11	21	response to extracellular stimulus	response to extracellular stimulus	COL1A1,CD44,SPP1,SOD2,P2RX7,GSN,GPAM,SYNJ1,ADORA2B,SLC8A1,SLC1A2	0.901892663408307
GO:0016049	0.71739594369371	0.857055214723926	11.7753743760399	11	21	cell growth	cell growth	DCX,GNG4,NRG1,DAB2,CD44,SPP1,CRYAB,IGFBP3,NOV,APOE,FGFR2	0.901892663408307
GO:0030097	0.71739594369371	0.857055214723926	11.7753743760399	11	21	hemopoiesis	hemopoiesis	TPD52,LRRC17,APC,PTPRC,SOX4,CD74,C1QC,SOD2,TESC,ACVR2A,CA2	0.901892663408307
GO:0048534	0.71739594369371	0.857055214723926	11.7753743760399	11	21	hemopoietic or lymphoid organ development	hemopoietic or lymphoid organ development	TPD52,LRRC17,APC,PTPRC,SOX4,CD74,C1QC,SOD2,TESC,ACVR2A,CA2	0.901892663408307
GO:0009725	0.72152571229358	0.868109507954125	20.1863560732113	19	36	response to hormone stimulus	response to hormone stimulus	GNG4,THBS1,CD24,C1QB,FHL2,COL1A1,STEAP2,SPP1,CRYAB,CA4,ROBO2,GRB14,GPAM,ACSBG1,F3,EGR2,CA2,GAB1,GNB4	0.901892663408307
GO:0003013	0.726516610541779	0.849230769230769	12.8968386023295	12	23	circulatory system process	circulatory system process	COL1A2,PCSK5,ADORA3,SOD2,CELF2,S100A1,ADORA2B,HTR2A,SLC8A1,AQP4,APOE,EDNRB	0.901892663408307
GO:0008015	0.726516610541779	0.849230769230769	12.8968386023295	12	23	blood circulation	blood circulation	COL1A2,PCSK5,ADORA3,SOD2,CELF2,S100A1,ADORA2B,HTR2A,SLC8A1,AQP4,APOE,EDNRB	0.901892663408307
GO:0044237	0.729317073638028	0.916579951439473	154.201331114809	151	275	cellular metabolic process	cellular metabolic process	SOX11,ST8SIA2,COL3A1,NAPEPLD,PHF15,BACH2,ELL2,AKAP7,APOL2,SIAH3,THBS1,MAFK,PLP1,PDK3,CD24,C5orf41,MRAP2,CBX7,DPYSL3,ALOX5AP,LCORL,RAB3B,KLHL13,PCSK5,KCTD1,OPN3,YBX1,IGF1,BHLHE41,SYNJ2,ADORA3,LSM11,APC,PTGDS,ZNF300,SULF1,ALDH1A1,PTPRC,DIO2,HERC6,NDP,PKIA,ARAP2,SOX4,CPEB1,PPP1R3E,FHL2,STEAP2,RFC3,ELOVL7,CD74,NRG1,ST6GAL2,DSP,COX7A1,ITPKA,DNAJB1,BBX,EIF5A2,CD44,PAK1,ZNF883,AKAP12,CSF1R,HSPD1,HSPB1,C…	0.901892663408307
GO:0006464	0.738048070802751	0.881192881192881	42.0549084858569	40	75	protein modification process	protein modification process	ST8SIA2,COL3A1,PHF15,THBS1,PDK3,RAB3B,KLHL13,OPN3,IGF1,PTPRC,HERC6,CD74,ST6GAL2,DSP,EIF5A2,CD44,PAK1,CSF1R,SGK223,P2RX7,IGFBP3,DYRK2,PXK,ADORA2B,ACVR2A,PAK6,GADD45B,MET,EIF5A,HHATL,CCDC88A,EPHB1,PPEF1,STAT4,FGFR2,GMFB,HIPK2,SPTBN1,PPAP2B,FGF1	0.901892663408307
GO:0010646	0.738048070802751	0.881192881192881	42.0549084858569	40	75	regulation of cell communication	regulation of cell communication	AKAP7,THBS1,CD24,SNAP25,IGF1,CXXC4,APC,PTPRC,ARAP2,SOX4,CPEB1,CD74,CD44,PAK1,AKAP12,CYP26A1,RGS4,RGS10,BHLHE40,LPAR1,P2RX7,MOG,IGFBP3,CAV2,GRB14,PXK,ADORA2B,C11orf9,ACVR2A,DDIT4,HTR2A,SHISA9,S100A13,GRM7,CSPG5,APOE,F3,NCAM1,EGR2,HIPK2	0.901892663408307
GO:0043687	0.738304755009995	0.875247524752475	35.8868552412646	34	64	post-translational protein modification	post-translational protein modification	COL3A1,PHF15,THBS1,PDK3,RAB3B,KLHL13,OPN3,IGF1,PTPRC,CD74,DSP,CD44,PAK1,CSF1R,SGK223,P2RX7,IGFBP3,DYRK2,PXK,ADORA2B,ACVR2A,PAK6,GADD45B,MET,CCDC88A,EPHB1,PPEF1,STAT4,FGFR2,GMFB,HIPK2,SPTBN1,PPAP2B,FGF1	0.901892663408307
GO:0003008	0.741323565144389	0.887953216374269	54.3910149750416	52	97	system process	system process	COL1A2,MBP,COCH,PLP1,SNAP25,PCSK5,GJC1,OPN3,IGF1,ADORA3,CLDN11,NDP,CPEB1,KCNA1,COL1A1,DAB2,MAL,SCN1B,CRYAB,CA4,BHLHE40,NFAT5,SOD2,P2RX7,CELF2,TGFBI,CAV2,ROBO2,S100A1,PXK,ADORA2B,C11orf9,HTR2A,KIF1B,SLC8A1,SHISA9,TPP1,SLC1A2,PLLP,GRM7,GABRA5,GRIN3A,AQP4,ACSBG1,CSPG5,NPTX2,APOE,PPEF1,EDNRB,ATP2B2,CNP,EGR2	0.901892663408307
GO:0009890	0.751229463527756	0.831854480922804	16.261231281198	15	29	negative regulation of biosynthetic process	negative regulation of biosynthetic process	KCTD1,PKIA,NRG1,APOC1,BHLHE40,RASD1,S100A1,MEF2C,ADORA2B,PAIP2B,GRM7,ID4,HHATL,APOE,HIPK2	0.901892663408307
GO:0051240	0.751229463527756	0.831854480922804	16.261231281198	15	29	positive regulation of multicellular organismal process	positive regulation of multicellular organismal process	SYTL2,THBS1,CD14,NRG1,C3,SPP1,HSPD1,P2RX7,GPAM,ADORA2B,C11orf9,ACVR2A,HTR2A,F3,CA2	0.901892663408307
GO:0008285	0.758727075206395	0.827414330218069	17.3826955074875	16	31	negative regulation of cell proliferation	negative regulation of cell proliferation	MYO16,THBS1,IGF1,VSIG4,APC,CXADR,GPNMB,SOD2,ODZ1,IFITM1,IGFBP3,CAV2,TESC,ADORA2B,FABP7,APOE	0.901892663408307
GO:0001654	0.761162647186966	0.780780780780781	4.48585690515807	4	8	eye development	eye development	APC,CRYAB,BHLHE22,EPHB1	0.901892663408307
GO:0002573	0.761162647186966	0.780780780780781	4.48585690515807	4	8	myeloid leukocyte differentiation	myeloid leukocyte differentiation	LRRC17,APC,C1QC,CA2	0.901892663408307
GO:0006520	0.761162647186966	0.780780780780781	4.48585690515807	4	8	cellular amino acid metabolic process	cellular amino acid metabolic process	GLUL,QDPR,ASPA,AGXT2L1	0.901892663408307
GO:0006790	0.761162647186966	0.780780780780781	4.48585690515807	4	8	sulfur metabolic process	sulfur metabolic process	IGF1,SULF1,SOD2,MGST1	0.901892663408307
GO:0007623	0.761162647186966	0.780780780780781	4.48585690515807	4	8	circadian rhythm	circadian rhythm	OPN3,BHLHE41,PTGDS,BHLHE40	0.901892663408307
GO:0009743	0.761162647186966	0.780780780780781	4.48585690515807	4	8	response to carbohydrate stimulus	response to carbohydrate stimulus	THBS1,GLUL,GPAM,SLC8A1	0.901892663408307
GO:0009746	0.761162647186966	0.780780780780781	4.48585690515807	4	8	response to hexose stimulus	response to hexose stimulus	THBS1,GLUL,GPAM,SLC8A1	0.901892663408307
GO:0010959	0.761162647186966	0.780780780780781	4.48585690515807	4	8	regulation of metal ion transport	regulation of metal ion transport	P2RX7,HTR2A,SLC8A1,SLN	0.901892663408307
GO:0018108	0.761162647186966	0.780780780780781	4.48585690515807	4	8	peptidyl-tyrosine phosphorylation	peptidyl-tyrosine phosphorylation	IGF1,PTPRC,CD74,CD44	0.901892663408307
GO:0018212	0.761162647186966	0.780780780780781	4.48585690515807	4	8	peptidyl-tyrosine modification	peptidyl-tyrosine modification	IGF1,PTPRC,CD74,CD44	0.901892663408307
GO:0030217	0.761162647186966	0.780780780780781	4.48585690515807	4	8	T cell differentiation	T cell differentiation	APC,PTPRC,SOX4,CD74	0.901892663408307
GO:0030308	0.761162647186966	0.780780780780781	4.48585690515807	4	8	negative regulation of cell growth	negative regulation of cell growth	GNG4,DAB2,SPP1,CRYAB	0.901892663408307
GO:0031668	0.761162647186966	0.780780780780781	4.48585690515807	4	8	cellular response to extracellular stimulus	cellular response to extracellular stimulus	COL1A1,P2RX7,ADORA2B,SLC1A2	0.901892663408307
GO:0032102	0.761162647186966	0.780780780780781	4.48585690515807	4	8	negative regulation of response to external stimulus	negative regulation of response to external stimulus	SPP1,ROBO2,GRIN3A,APOE	0.901892663408307
GO:0032103	0.761162647186966	0.780780780780781	4.48585690515807	4	8	positive regulation of response to external stimulus	positive regulation of response to external stimulus	THBS1,C3,ADORA2B,F3	0.901892663408307
GO:0034097	0.761162647186966	0.780780780780781	4.48585690515807	4	8	response to cytokine stimulus	response to cytokine stimulus	COL3A1,SYNJ1,AQP4,LIFR	0.901892663408307
GO:0034284	0.761162647186966	0.780780780780781	4.48585690515807	4	8	response to monosaccharide stimulus	response to monosaccharide stimulus	THBS1,GLUL,GPAM,SLC8A1	0.901892663408307
GO:0043627	0.761162647186966	0.780780780780781	4.48585690515807	4	8	response to estrogen stimulus	response to estrogen stimulus	CD24,CRYAB,F3,CA2	0.901892663408307
GO:0045792	0.761162647186966	0.780780780780781	4.48585690515807	4	8	negative regulation of cell size	negative regulation of cell size	GNG4,DAB2,SPP1,CRYAB	0.901892663408307
GO:0045926	0.761162647186966	0.780780780780781	4.48585690515807	4	8	negative regulation of growth	negative regulation of growth	GNG4,DAB2,SPP1,CRYAB	0.901892663408307
GO:0048709	0.761162647186966	0.780780780780781	4.48585690515807	4	8	oligodendrocyte differentiation	oligodendrocyte differentiation	SOX11,PLP1,GSN,C11orf9	0.901892663408307
GO:0050673	0.761162647186966	0.780780780780781	4.48585690515807	4	8	epithelial cell proliferation	epithelial cell proliferation	IGF1,APC,CEBPB,FGF1	0.901892663408307
GO:0071496	0.761162647186966	0.780780780780781	4.48585690515807	4	8	cellular response to external stimulus	cellular response to external stimulus	COL1A1,P2RX7,ADORA2B,SLC1A2	0.901892663408307
GO:0001822	0.762583375068223	0.780120481927711	5.60732113144759	5	10	kidney development	kidney development	SOX11,PCSK5,APC,ROBO2,CA2	0.901892663408307
GO:0006396	0.762583375068223	0.780120481927711	5.60732113144759	5	10	RNA processing	RNA processing	YBX1,LSM11,CPEB1,CELF2,MBNL2	0.901892663408307
GO:0007160	0.762583375068223	0.780120481927711	5.60732113144759	5	10	cell-matrix adhesion	cell-matrix adhesion	COL3A1,THBS1,PLEKHA2,CD44,CNTN2	0.901892663408307
GO:0010769	0.762583375068223	0.780120481927711	5.60732113144759	5	10	regulation of cell morphogenesis involved in differentiation	regulation of cell morphogenesis involved in differentiation	MBP,SPP1,ROBO2,APOE,MAG	0.901892663408307
GO:0022604	0.762583375068223	0.780120481927711	5.60732113144759	5	10	regulation of cell morphogenesis	regulation of cell morphogenesis	MBP,SPP1,ROBO2,APOE,MAG	0.901892663408307
GO:0044106	0.762583375068223	0.780120481927711	5.60732113144759	5	10	cellular amine metabolic process	cellular amine metabolic process	APOC1,GLUL,QDPR,ASPA,AGXT2L1	0.901892663408307
GO:0051186	0.762583375068223	0.780120481927711	5.60732113144759	5	10	cofactor metabolic process	cofactor metabolic process	PDK3,SOD2,MGST1,GPAM,MTHFD2	0.901892663408307
GO:0072001	0.762583375068223	0.780120481927711	5.60732113144759	5	10	renal system development	renal system development	SOX11,PCSK5,APC,ROBO2,CA2	0.901892663408307
GO:0009888	0.762810245343051	0.853874883286648	33.0831946755408	31	59	tissue development	tissue development	COL1A2,COL3A1,TNC,THBS1,CD24,GJC1,IGF1,APC,CXADR,FHL2,COL1A1,SEMA3C,NRG1,DSP,GPNMB,CD44,SPP1,CYP26A1,CEBPB,P2RX7,GSN,IGFBP3,CAV2,PPL,SRGN,CST3,ACVR2A,EZR,EDNRB,COL4A1,CA2	0.901892663408307
GO:0000038	0.7632692920561	0.781437125748503	3.36439267886855	3	6	very long-chain fatty acid metabolic process	very long-chain fatty acid metabolic process	ALOX5AP,ELOVL2,ACSBG1	0.901892663408307
GO:0001890	0.7632692920561	0.781437125748503	3.36439267886855	3	6	placenta development	placenta development	NDP,SPP1,CEBPB	0.901892663408307
GO:0006325	0.7632692920561	0.781437125748503	3.36439267886855	3	6	chromatin organization	chromatin organization	PHF15,CBX7,HIST1H2AC	0.901892663408307
GO:0006414	0.7632692920561	0.781437125748503	3.36439267886855	3	6	translational elongation	translational elongation	DIO2,EIF5A2,EIF5A	0.901892663408307
GO:0006690	0.7632692920561	0.781437125748503	3.36439267886855	3	6	icosanoid metabolic process	icosanoid metabolic process	ALOX5AP,PTGDS,CD74	0.901892663408307
GO:0007254	0.7632692920561	0.781437125748503	3.36439267886855	3	6	JNK cascade	JNK cascade	PAK1,ADORA2B,HIPK2	0.901892663408307
GO:0007519	0.7632692920561	0.781437125748503	3.36439267886855	3	6	skeletal muscle tissue development	skeletal muscle tissue development	TNC,IGFBP3,CAV2	0.901892663408307
GO:0008543	0.7632692920561	0.781437125748503	3.36439267886855	3	6	fibroblast growth factor receptor signaling pathway	fibroblast growth factor receptor signaling pathway	THBS1,FGFR2,FGF1	0.901892663408307
GO:0009896	0.7632692920561	0.781437125748503	3.36439267886855	3	6	positive regulation of catabolic process	positive regulation of catabolic process	IGF1,APC,APOE	0.901892663408307
GO:0010551	0.7632692920561	0.781437125748503	3.36439267886855	3	6	regulation of gene-specific transcription from RNA polymerase II promoter	regulation of gene-specific transcription from RNA polymerase II promoter	IGF1,MEF2C,FGF1	0.901892663408307
GO:0010563	0.7632692920561	0.781437125748503	3.36439267886855	3	6	negative regulation of phosphorus metabolic process	negative regulation of phosphorus metabolic process	PTPRC,IGFBP3,PPAP2B	0.901892663408307
GO:0010810	0.7632692920561	0.781437125748503	3.36439267886855	3	6	regulation of cell-substrate adhesion	regulation of cell-substrate adhesion	THBS1,PLEKHA2,COL1A1	0.901892663408307
GO:0016125	0.7632692920561	0.781437125748503	3.36439267886855	3	6	sterol metabolic process	sterol metabolic process	APOL2,APOC1,APOE	0.901892663408307
GO:0016202	0.7632692920561	0.781437125748503	3.36439267886855	3	6	regulation of striated muscle tissue development	regulation of striated muscle tissue development	CXADR,NRG1,IGFBP3	0.901892663408307
GO:0019933	0.7632692920561	0.781437125748503	3.36439267886855	3	6	cAMP-mediated signaling	cAMP-mediated signaling	GNAL,P2RY12,ADORA2B	0.901892663408307
GO:0021543	0.7632692920561	0.781437125748503	3.36439267886855	3	6	pallium development	pallium development	CX3CR1,ID4,DAB1	0.901892663408307
GO:0030316	0.7632692920561	0.781437125748503	3.36439267886855	3	6	osteoclast differentiation	osteoclast differentiation	LRRC17,APC,CA2	0.901892663408307
GO:0030500	0.7632692920561	0.781437125748503	3.36439267886855	3	6	regulation of bone mineralization	regulation of bone mineralization	P2RX7,SRGN,ACVR2A	0.901892663408307
GO:0032569	0.7632692920561	0.781437125748503	3.36439267886855	3	6	gene-specific transcription from RNA polymerase II promoter	gene-specific transcription from RNA polymerase II promoter	IGF1,MEF2C,FGF1	0.901892663408307
GO:0033559	0.7632692920561	0.781437125748503	3.36439267886855	3	6	unsaturated fatty acid metabolic process	unsaturated fatty acid metabolic process	ALOX5AP,PTGDS,CD74	0.901892663408307
GO:0034504	0.7632692920561	0.781437125748503	3.36439267886855	3	6	protein localization in nucleus	protein localization in nucleus	PKIA,NCKIPSD,SPTBN1	0.901892663408307
GO:0042326	0.7632692920561	0.781437125748503	3.36439267886855	3	6	negative regulation of phosphorylation	negative regulation of phosphorylation	PTPRC,IGFBP3,PPAP2B	0.901892663408307
GO:0045670	0.7632692920561	0.781437125748503	3.36439267886855	3	6	regulation of osteoclast differentiation	regulation of osteoclast differentiation	LRRC17,APC,CA2	0.901892663408307
GO:0045936	0.7632692920561	0.781437125748503	3.36439267886855	3	6	negative regulation of phosphate metabolic process	negative regulation of phosphate metabolic process	PTPRC,IGFBP3,PPAP2B	0.901892663408307
GO:0048634	0.7632692920561	0.781437125748503	3.36439267886855	3	6	regulation of muscle organ development	regulation of muscle organ development	CXADR,NRG1,IGFBP3	0.901892663408307
GO:0050678	0.7632692920561	0.781437125748503	3.36439267886855	3	6	regulation of epithelial cell proliferation	regulation of epithelial cell proliferation	IGF1,APC,FGF1	0.901892663408307
GO:0051924	0.7632692920561	0.781437125748503	3.36439267886855	3	6	regulation of calcium ion transport	regulation of calcium ion transport	P2RX7,SLC8A1,SLN	0.901892663408307
GO:0060070	0.7632692920561	0.781437125748503	3.36439267886855	3	6	canonical Wnt receptor signaling pathway	canonical Wnt receptor signaling pathway	APC,SOX4,PPAP2B	0.901892663408307
GO:0060538	0.7632692920561	0.781437125748503	3.36439267886855	3	6	skeletal muscle organ development	skeletal muscle organ development	TNC,IGFBP3,CAV2	0.901892663408307
GO:0070167	0.7632692920561	0.781437125748503	3.36439267886855	3	6	regulation of biomineral tissue development	regulation of biomineral tissue development	P2RX7,SRGN,ACVR2A	0.901892663408307
GO:0009308	0.765774567268304	0.779456193353474	6.7287853577371	6	12	amine metabolic process	amine metabolic process	DIO2,APOC1,GLUL,QDPR,ASPA,AGXT2L1	0.901892663408307
GO:0009952	0.765774567268304	0.779456193353474	6.7287853577371	6	12	anterior/posterior pattern formation	anterior/posterior pattern formation	PCSK5,APC,SEMA3C,CYP26A1,ACVR2A,HIPK2	0.901892663408307
GO:0030163	0.765774567268304	0.779456193353474	6.7287853577371	6	12	protein catabolic process	protein catabolic process	SIAH3,APC,P2RX7,TPP1,APOE,USP54	0.901892663408307
GO:0045449	0.766020294074576	0.866369125754791	46.540765391015	44	83	regulation of transcription	regulation of transcription	SOX11,BACH2,ELL2,MAFK,C5orf41,CBX7,LCORL,KCTD1,YBX1,IGF1,BHLHE41,ZNF300,NDP,PKIA,SOX4,FHL2,NRG1,BBX,ZNF883,CEBPB,ASXL3,BHLHE40,NFAT5,SOD2,SALL3,RASD1,ZBTB8A,TESC,ZNF880,PLAGL1,S100A1,MEF2C,HIVEP3,C11orf9,ETS2,MAF,FRYL,ID4,TCFL5,STAT4,EGR2,HIPK2,PPAP2B,FGF1	0.901892663408307
GO:0045595	0.768572112640359	0.839604236343367	26.9151414309484	25	48	regulation of cell differentiation	regulation of cell differentiation	MBP,GDF10,CD24,LRRC17,IGF1,APC,PTPRC,CD74,C1QC,NRG1,SPP1,SOD2,IGFBP3,ROBO2,TESC,SYNJ1,ACVR2A,LPL,ID4,C5orf13,CCDC88A,APOE,TCFL5,MAG,CA2	0.901892663408307
GO:0010876	0.769916150134354	0.778787878787879	7.85024958402662	7	14	lipid localization	lipid localization	APOL2,THBS1,APOC1,P2RX7,PLIN2,LPL,APOE	0.901892663408307
GO:0010605	0.772801962132898	0.8198414161903	19.6256239600666	18	35	negative regulation of macromolecule metabolic process	negative regulation of macromolecule metabolic process	THBS1,KCTD1,PTPRC,PKIA,NRG1,CRYAB,BHLHE40,RASD1,IGFBP3,S100A1,MEF2C,CST3,ADORA2B,PAIP2B,ID4,HHATL,HIPK2,PPAP2B	0.901892663408307
GO:0000075	0.773398238257834	0.782089552238806	2.24292845257903	2	4	cell cycle checkpoint	cell cycle checkpoint	APC,ZWILCH	0.901892663408307
GO:0000271	0.773398238257834	0.782089552238806	2.24292845257903	2	4	polysaccharide biosynthetic process	polysaccharide biosynthetic process	PPP1R3E,DYRK2	0.901892663408307
GO:0001505	0.773398238257834	0.782089552238806	2.24292845257903	2	4	regulation of neurotransmitter levels	regulation of neurotransmitter levels	SNAP25,P2RX7	0.901892663408307
GO:0001676	0.773398238257834	0.782089552238806	2.24292845257903	2	4	long-chain fatty acid metabolic process	long-chain fatty acid metabolic process	PLP1,ACSBG1	0.901892663408307
GO:0002762	0.773398238257834	0.782089552238806	2.24292845257903	2	4	negative regulation of myeloid leukocyte differentiation	negative regulation of myeloid leukocyte differentiation	LRRC17,C1QC	0.901892663408307
GO:0003205	0.773398238257834	0.782089552238806	2.24292845257903	2	4	cardiac chamber development	cardiac chamber development	FHL2,SEMA3C	0.901892663408307
GO:0003206	0.773398238257834	0.782089552238806	2.24292845257903	2	4	cardiac chamber morphogenesis	cardiac chamber morphogenesis	FHL2,SEMA3C	0.901892663408307
GO:0005976	0.773398238257834	0.782089552238806	2.24292845257903	2	4	polysaccharide metabolic process	polysaccharide metabolic process	PPP1R3E,DYRK2	0.901892663408307
GO:0006643	0.773398238257834	0.782089552238806	2.24292845257903	2	4	membrane lipid metabolic process	membrane lipid metabolic process	P2RX7,FA2H	0.901892663408307
GO:0006665	0.773398238257834	0.782089552238806	2.24292845257903	2	4	sphingolipid metabolic process	sphingolipid metabolic process	P2RX7,FA2H	0.901892663408307
GO:0006749	0.773398238257834	0.782089552238806	2.24292845257903	2	4	glutathione metabolic process	glutathione metabolic process	SOD2,MGST1	0.901892663408307
GO:0006953	0.773398238257834	0.782089552238806	2.24292845257903	2	4	acute-phase response	acute-phase response	APOL2,CEBPB	0.901892663408307
GO:0007043	0.773398238257834	0.782089552238806	2.24292845257903	2	4	cell-cell junction assembly	cell-cell junction assembly	GJC1,APC	0.901892663408307
GO:0008380	0.773398238257834	0.782089552238806	2.24292845257903	2	4	RNA splicing	RNA splicing	YBX1,MBNL2	0.901892663408307
GO:0008584	0.773398238257834	0.782089552238806	2.24292845257903	2	4	male gonad development	male gonad development	MGST1,ACVR2A	0.901892663408307
GO:0008643	0.773398238257834	0.782089552238806	2.24292845257903	2	4	carbohydrate transport	carbohydrate transport	SLC2A5,SLC1A2	0.901892663408307
GO:0008645	0.773398238257834	0.782089552238806	2.24292845257903	2	4	hexose transport	hexose transport	SLC2A5,SLC1A2	0.901892663408307
GO:0008654	0.773398238257834	0.782089552238806	2.24292845257903	2	4	phospholipid biosynthetic process	phospholipid biosynthetic process	GPAM,HTR2A	0.901892663408307
GO:0009108	0.773398238257834	0.782089552238806	2.24292845257903	2	4	coenzyme biosynthetic process	coenzyme biosynthetic process	PDK3,MTHFD2	0.901892663408307
GO:0009395	0.773398238257834	0.782089552238806	2.24292845257903	2	4	phospholipid catabolic process	phospholipid catabolic process	NAPEPLD,APOC1	0.901892663408307
GO:0009636	0.773398238257834	0.782089552238806	2.24292845257903	2	4	response to toxin	response to toxin	RFC3,SLC7A11	0.901892663408307
GO:0010594	0.773398238257834	0.782089552238806	2.24292845257903	2	4	regulation of endothelial cell migration	regulation of endothelial cell migration	THBS1,APOE	0.901892663408307
GO:0010952	0.773398238257834	0.782089552238806	2.24292845257903	2	4	positive regulation of peptidase activity	positive regulation of peptidase activity	HSPD1,F3	0.901892663408307
GO:0014013	0.773398238257834	0.782089552238806	2.24292845257903	2	4	regulation of gliogenesis	regulation of gliogenesis	SYNJ1,ID4	0.901892663408307
GO:0014065	0.773398238257834	0.782089552238806	2.24292845257903	2	4	phosphoinositide 3-kinase cascade	phosphoinositide 3-kinase cascade	IGF1,HTR2A	0.901892663408307
GO:0015749	0.773398238257834	0.782089552238806	2.24292845257903	2	4	monosaccharide transport	monosaccharide transport	SLC2A5,SLC1A2	0.901892663408307
GO:0015758	0.773398238257834	0.782089552238806	2.24292845257903	2	4	glucose transport	glucose transport	SLC2A5,SLC1A2	0.901892663408307
GO:0015844	0.773398238257834	0.782089552238806	2.24292845257903	2	4	monoamine transport	monoamine transport	ADORA2B,HTR2A	0.901892663408307
GO:0015918	0.773398238257834	0.782089552238806	2.24292845257903	2	4	sterol transport	sterol transport	APOC1,APOE	0.901892663408307
GO:0016568	0.773398238257834	0.782089552238806	2.24292845257903	2	4	chromatin modification	chromatin modification	PHF15,CBX7	0.901892663408307
GO:0019233	0.773398238257834	0.782089552238806	2.24292845257903	2	4	sensory perception of pain	sensory perception of pain	P2RX7,HTR2A	0.901892663408307
GO:0021545	0.773398238257834	0.782089552238806	2.24292845257903	2	4	cranial nerve development	cranial nerve development	EPHB1,EGR2	0.901892663408307
GO:0021675	0.773398238257834	0.782089552238806	2.24292845257903	2	4	nerve development	nerve development	EPHB1,EGR2	0.901892663408307
GO:0021885	0.773398238257834	0.782089552238806	2.24292845257903	2	4	forebrain cell migration	forebrain cell migration	CX3CR1,DAB1	0.901892663408307
GO:0021987	0.773398238257834	0.782089552238806	2.24292845257903	2	4	cerebral cortex development	cerebral cortex development	CX3CR1,DAB1	0.901892663408307
GO:0030178	0.773398238257834	0.782089552238806	2.24292845257903	2	4	negative regulation of Wnt receptor signaling pathway	negative regulation of Wnt receptor signaling pathway	CXXC4,APC	0.901892663408307
GO:0030216	0.773398238257834	0.782089552238806	2.24292845257903	2	4	keratinocyte differentiation	keratinocyte differentiation	DSP,PPL	0.901892663408307
GO:0030301	0.773398238257834	0.782089552238806	2.24292845257903	2	4	cholesterol transport	cholesterol transport	APOC1,APOE	0.901892663408307
GO:0030510	0.773398238257834	0.782089552238806	2.24292845257903	2	4	regulation of BMP signaling pathway	regulation of BMP signaling pathway	ACVR2A,HIPK2	0.901892663408307
GO:0030856	0.773398238257834	0.782089552238806	2.24292845257903	2	4	regulation of epithelial cell differentiation	regulation of epithelial cell differentiation	CD24,APC	0.901892663408307
GO:0031016	0.773398238257834	0.782089552238806	2.24292845257903	2	4	pancreas development	pancreas development	IGF1,SOX4	0.901892663408307
GO:0031331	0.773398238257834	0.782089552238806	2.24292845257903	2	4	positive regulation of cellular catabolic process	positive regulation of cellular catabolic process	IGF1,APOE	0.901892663408307
GO:0032386	0.773398238257834	0.782089552238806	2.24292845257903	2	4	regulation of intracellular transport	regulation of intracellular transport	PKIA,CRYAB	0.901892663408307
GO:0032886	0.773398238257834	0.782089552238806	2.24292845257903	2	4	regulation of microtubule-based process	regulation of microtubule-based process	APC,MID1IP1	0.901892663408307
GO:0033555	0.773398238257834	0.782089552238806	2.24292845257903	2	4	multicellular organismal response to stress	multicellular organismal response to stress	GRM7,GABRA5	0.901892663408307
GO:0033692	0.773398238257834	0.782089552238806	2.24292845257903	2	4	cellular polysaccharide biosynthetic process	cellular polysaccharide biosynthetic process	PPP1R3E,DYRK2	0.901892663408307
GO:0034599	0.773398238257834	0.782089552238806	2.24292845257903	2	4	cellular response to oxidative stress	cellular response to oxidative stress	SOD2,F3	0.901892663408307
GO:0034614	0.773398238257834	0.782089552238806	2.24292845257903	2	4	cellular response to reactive oxygen species	cellular response to reactive oxygen species	SOD2,F3	0.901892663408307
GO:0034754	0.773398238257834	0.782089552238806	2.24292845257903	2	4	cellular hormone metabolic process	cellular hormone metabolic process	CYP26A1,HSD17B6	0.901892663408307
GO:0035265	0.773398238257834	0.782089552238806	2.24292845257903	2	4	organ growth	organ growth	CXADR,NRG1	0.901892663408307
GO:0042176	0.773398238257834	0.782089552238806	2.24292845257903	2	4	regulation of protein catabolic process	regulation of protein catabolic process	APC,APOE	0.901892663408307
GO:0042246	0.773398238257834	0.782089552238806	2.24292845257903	2	4	tissue regeneration	tissue regeneration	IGF1,GSN	0.901892663408307
GO:0042446	0.773398238257834	0.782089552238806	2.24292845257903	2	4	hormone biosynthetic process	hormone biosynthetic process	DIO2,HSD17B6	0.901892663408307
GO:0042632	0.773398238257834	0.782089552238806	2.24292845257903	2	4	cholesterol homeostasis	cholesterol homeostasis	CD24,APOE	0.901892663408307
GO:0042742	0.773398238257834	0.782089552238806	2.24292845257903	2	4	defense response to bacterium	defense response to bacterium	P2RX7,HAMP	0.901892663408307
GO:0043280	0.773398238257834	0.782089552238806	2.24292845257903	2	4	positive regulation of caspase activity	positive regulation of caspase activity	HSPD1,F3	0.901892663408307
GO:0043368	0.773398238257834	0.782089552238806	2.24292845257903	2	4	positive T cell selection	positive T cell selection	PTPRC,CD74	0.901892663408307
GO:0044264	0.773398238257834	0.782089552238806	2.24292845257903	2	4	cellular polysaccharide metabolic process	cellular polysaccharide metabolic process	PPP1R3E,DYRK2	0.901892663408307
GO:0045058	0.773398238257834	0.782089552238806	2.24292845257903	2	4	T cell selection	T cell selection	PTPRC,CD74	0.901892663408307
GO:0045669	0.773398238257834	0.782089552238806	2.24292845257903	2	4	positive regulation of osteoblast differentiation	positive regulation of osteoblast differentiation	GDF10,ACVR2A	0.901892663408307
GO:0045732	0.773398238257834	0.782089552238806	2.24292845257903	2	4	positive regulation of protein catabolic process	positive regulation of protein catabolic process	APC,APOE	0.901892663408307
GO:0046328	0.773398238257834	0.782089552238806	2.24292845257903	2	4	regulation of JNK cascade	regulation of JNK cascade	PAK1,HIPK2	0.901892663408307
GO:0046546	0.773398238257834	0.782089552238806	2.24292845257903	2	4	development of primary male sexual characteristics	development of primary male sexual characteristics	MGST1,ACVR2A	0.901892663408307
GO:0046620	0.773398238257834	0.782089552238806	2.24292845257903	2	4	regulation of organ growth	regulation of organ growth	CXADR,NRG1	0.901892663408307
GO:0046661	0.773398238257834	0.782089552238806	2.24292845257903	2	4	male sex differentiation	male sex differentiation	MGST1,ACVR2A	0.901892663408307
GO:0046686	0.773398238257834	0.782089552238806	2.24292845257903	2	4	response to cadmium ion	response to cadmium ion	GSN,GPAM	0.901892663408307
GO:0046889	0.773398238257834	0.782089552238806	2.24292845257903	2	4	positive regulation of lipid biosynthetic process	positive regulation of lipid biosynthetic process	GPAM,ADORA2B	0.901892663408307
GO:0048593	0.773398238257834	0.782089552238806	2.24292845257903	2	4	camera-type eye morphogenesis	camera-type eye morphogenesis	BHLHE22,EPHB1	0.901892663408307
GO:0050432	0.773398238257834	0.782089552238806	2.24292845257903	2	4	catecholamine secretion	catecholamine secretion	ADORA2B,HTR2A	0.901892663408307
GO:0050433	0.773398238257834	0.782089552238806	2.24292845257903	2	4	regulation of catecholamine secretion	regulation of catecholamine secretion	ADORA2B,HTR2A	0.901892663408307
GO:0050679	0.773398238257834	0.782089552238806	2.24292845257903	2	4	positive regulation of epithelial cell proliferation	positive regulation of epithelial cell proliferation	IGF1,FGF1	0.901892663408307
GO:0050905	0.773398238257834	0.782089552238806	2.24292845257903	2	4	neuromuscular process	neuromuscular process	TPP1,GRIN3A	0.901892663408307
GO:0051188	0.773398238257834	0.782089552238806	2.24292845257903	2	4	cofactor biosynthetic process	cofactor biosynthetic process	PDK3,MTHFD2	0.901892663408307
GO:0051302	0.773398238257834	0.782089552238806	2.24292845257903	2	4	regulation of cell division	regulation of cell division	APC,FGF1	0.901892663408307
GO:0051937	0.773398238257834	0.782089552238806	2.24292845257903	2	4	catecholamine transport	catecholamine transport	ADORA2B,HTR2A	0.901892663408307
GO:0055092	0.773398238257834	0.782089552238806	2.24292845257903	2	4	sterol homeostasis	sterol homeostasis	CD24,APOE	0.901892663408307
GO:0060041	0.773398238257834	0.782089552238806	2.24292845257903	2	4	retina development in camera-type eye	retina development in camera-type eye	APC,BHLHE22	0.901892663408307
GO:0060349	0.773398238257834	0.782089552238806	2.24292845257903	2	4	bone morphogenesis	bone morphogenesis	THBS1,COL1A1	0.901892663408307
GO:0070302	0.773398238257834	0.782089552238806	2.24292845257903	2	4	regulation of stress-activated protein kinase signaling cascade	regulation of stress-activated protein kinase signaling cascade	PAK1,HIPK2	0.901892663408307
GO:0070507	0.773398238257834	0.782089552238806	2.24292845257903	2	4	regulation of microtubule cytoskeleton organization	regulation of microtubule cytoskeleton organization	APC,MID1IP1	0.901892663408307
GO:0010001	0.774579895182026	0.778115501519757	8.97171381031614	8	16	glial cell differentiation	glial cell differentiation	SOX11,TSPAN2,PLP1,IGF1,GSN,C11orf9,ID4,EGR2	0.901892663408307
GO:0010038	0.774579895182026	0.778115501519757	8.97171381031614	8	16	response to metal ion	response to metal ion	ANXA11,THBS1,ALOX5AP,P2RX7,GSN,GPAM,CA2,MT1X	0.901892663408307
GO:0031667	0.774579895182026	0.778115501519757	8.97171381031614	8	16	response to nutrient levels	response to nutrient levels	COL1A1,CD44,SPP1,SOD2,GSN,GPAM,SYNJ1,SLC8A1	0.901892663408307
GO:0050804	0.774579895182026	0.778115501519757	8.97171381031614	8	16	regulation of synaptic transmission	regulation of synaptic transmission	CPEB1,BHLHE40,PXK,HTR2A,SHISA9,CSPG5,APOE,EGR2	0.901892663408307
GO:0006082	0.779427035120987	0.816561844863732	20.7470881863561	19	37	organic acid metabolic process	organic acid metabolic process	PLP1,PDK3,ALOX5AP,IGF1,PTGDS,ELOVL7,CD74,CYP26A1,APOC1,ELOVL2,GLUL,GPAM,QDPR,LPL,FA2H,ACSBG1,MTHFD2,ASPA,AGXT2L1	0.902794384711159
GO:0019752	0.779427035120987	0.816561844863732	20.7470881863561	19	37	carboxylic acid metabolic process	carboxylic acid metabolic process	PLP1,PDK3,ALOX5AP,IGF1,PTGDS,ELOVL7,CD74,CYP26A1,APOC1,ELOVL2,GLUL,GPAM,QDPR,LPL,FA2H,ACSBG1,MTHFD2,ASPA,AGXT2L1	0.902794384711159
GO:0043436	0.779427035120987	0.816561844863732	20.7470881863561	19	37	oxoacid metabolic process	oxoacid metabolic process	PLP1,PDK3,ALOX5AP,IGF1,PTGDS,ELOVL7,CD74,CYP26A1,APOC1,ELOVL2,GLUL,GPAM,QDPR,LPL,FA2H,ACSBG1,MTHFD2,ASPA,AGXT2L1	0.902794384711159
GO:0031644	0.77952445172639	0.777439024390244	10.0931780366057	9	18	regulation of neurological system process	regulation of neurological system process	CPEB1,BHLHE40,PXK,C11orf9,HTR2A,SHISA9,CSPG5,APOE,EGR2	0.902794384711159
GO:0040012	0.77952445172639	0.777439024390244	10.0931780366057	9	18	regulation of locomotion	regulation of locomotion	THBS1,IGF1,APC,RRAS2,ENPP2,IGFBP3,ROBO2,APOE,F3	0.902794384711159
GO:0042063	0.77952445172639	0.777439024390244	10.0931780366057	9	18	gliogenesis	gliogenesis	SOX11,TSPAN2,PLP1,IGF1,GSN,SYNJ1,C11orf9,ID4,EGR2	0.902794384711159
GO:0051969	0.77952445172639	0.777439024390244	10.0931780366057	9	18	regulation of transmission of nerve impulse	regulation of transmission of nerve impulse	CPEB1,BHLHE40,PXK,C11orf9,HTR2A,SHISA9,CSPG5,APOE,EGR2	0.902794384711159
GO:0043412	0.779865480359484	0.85297418630752	42.6156405990017	40	76	macromolecule modification	macromolecule modification	ST8SIA2,COL3A1,PHF15,THBS1,PDK3,RAB3B,KLHL13,OPN3,IGF1,PTPRC,HERC6,CD74,ST6GAL2,DSP,EIF5A2,CD44,PAK1,CSF1R,SGK223,P2RX7,IGFBP3,DYRK2,PXK,ADORA2B,ACVR2A,PAK6,GADD45B,MET,EIF5A,HHATL,CCDC88A,EPHB1,PPEF1,STAT4,FGFR2,GMFB,HIPK2,SPTBN1,PPAP2B,FGF1	0.902794384711159
GO:0009059	0.78220114109181	0.870748299319728	67.287853577371	64	120	macromolecule biosynthetic process	macromolecule biosynthetic process	SOX11,ST8SIA2,COL3A1,BACH2,ELL2,THBS1,MAFK,C5orf41,CBX7,LCORL,KCTD1,YBX1,IGF1,BHLHE41,ZNF300,PTPRC,DIO2,NDP,PKIA,SOX4,CPEB1,PPP1R3E,FHL2,COL1A1,RFC3,NRG1,ST6GAL2,BBX,EIF5A2,ZNF883,HSPB1,CEBPB,ASXL3,BHLHE40,NFAT5,SOD2,SALL3,RASD1,ZBTB8A,DYRK2,TESC,ZNF880,PLAGL1,S100A1,MEF2C,HIVEP3,ADORA2B,C11orf9,PAIP2B,CIRBP,ETS2,MAF,EIF5A,FRYL,ID4,HHATL,CCDC88A,APOE,TCFL5,STAT4,EGR2,HIPK2,PPAP2B,FGF1	0.904843950063574
GO:0040007	0.785803897982945	0.813548065747966	21.8685524126456	20	39	growth	growth	DCX,GDF10,GNG4,THBS1,IGF1,CXADR,NRG1,ST6GAL2,DAB2,CD44,SPP1,CRYAB,GSN,IGFBP3,GPAM,SLC1A2,CSPG5,NOV,APOE,FGFR2	0.908355264022162
GO:0044249	0.794866749887326	0.87423377721412	91.9600665557404	88	164	cellular biosynthetic process	cellular biosynthetic process	SOX11,ST8SIA2,BACH2,ELL2,THBS1,MAFK,PLP1,PDK3,C5orf41,MRAP2,CBX7,ALOX5AP,LCORL,PCSK5,KCTD1,YBX1,IGF1,BHLHE41,ADORA3,PTGDS,ZNF300,DIO2,NDP,PKIA,SOX4,CPEB1,PPP1R3E,FHL2,RFC3,ELOVL7,CD74,NRG1,ST6GAL2,BBX,EIF5A2,ZNF883,AKAP12,HSPB1,GNAL,CEBPB,APOC1,ASXL3,BHLHE40,NFAT5,SOD2,SALL3,ELOVL2,NECAB1,P2RX7,GLUL,RASD1,ZBTB8A,DYRK2,TESC,ZNF880,PLAGL1,GPAM,S100A1,MEF2C,QDPR,HIVEP3,ADORA2B,C11orf9,PAIP2B,CIRBP,H…	0.918168590598564
GO:0044238	0.801882708144748	0.88131914893617	153.640599001664	149	274	primary metabolic process	primary metabolic process	SOX11,ST8SIA2,COL3A1,NAPEPLD,PHF15,BACH2,ELL2,CARD16,AKAP7,APOL2,SIAH3,THBS1,MAFK,PLP1,PDK3,PRSS3,C5orf41,MRAP2,CBX7,DPYSL3,TFR2,ALOX5AP,LCORL,RAB3B,KLHL13,PCSK5,KCTD1,OPN3,YBX1,IGF1,BHLHE41,SYNJ2,VSIG4,ADORA3,LSM11,APC,PTGDS,ZNF300,PTPRC,DIO2,HERC6,CNDP1,NDP,PKIA,ARAP2,SOX4,CPEB1,C1QB,PPP1R3E,FHL2,RFC3,ELOVL7,CD74,C1QC,NRG1,ST6GAL2,DSP,SLC2A5,ITPKA,DNAJB1,BBX,EIF5A2,CD44,PAK1,C3,ZNF883,AKAP12,CS…	0.925605058211782
GO:0006139	0.804687079140161	0.859479553903346	71.7737104825291	68	128	nucleobase, nucleoside, nucleotide and nucleic acid metabolic process	nucleobase, nucleoside, nucleotide and nucleic acid metabolic process	SOX11,BACH2,ELL2,AKAP7,MAFK,C5orf41,MRAP2,CBX7,DPYSL3,LCORL,KCTD1,YBX1,IGF1,BHLHE41,ADORA3,LSM11,ZNF300,PTPRC,NDP,PKIA,ARAP2,SOX4,CPEB1,FHL2,RFC3,NRG1,BBX,ZNF883,AKAP12,HSPD1,GNAL,CEBPB,ASXL3,BHLHE40,NFAT5,SOD2,SALL3,CRMP1,CELF2,RASD1,ZBTB8A,TESC,ZNF880,PLAGL1,S100A1,MEF2C,PXK,HIVEP3,ADORA2B,C11orf9,MBNL2,CIRBP,GRM7,ETS2,MAF,FRYL,ID4,CCDC88A,APOE,TCFL5,EDNRB,ATP2B2,CNP,STAT4,EGR2,HIPK2,PPAP2B,FGF1	0.928172920535589
GO:0009653	0.8090779140209	0.838205813564985	48.2229617304492	45	86	anatomical structure morphogenesis	anatomical structure morphogenesis	COL1A2,TNC,MBP,DCX,THBS1,TPD52,ERMN,SNAP25,PCSK5,GJC1,IGF1,BHLHE41,APC,FHL2,COL1A1,SEMA3C,DAB2,CD44,C3,SPP1,DPYSL5,CRYAB,BHLHE22,P2RX7,GSN,ROBO2,CX3CR1,CST3,ADORA2B,ACVR2A,CNTN2,C5orf13,APOE,ANXA2,EPHB1,F3,DAB1,CNP,MAG,COL4A1,EGR2,CA2,LIFR,PPAP2B,FGF1	0.932142444646631
GO:0000165	0.809875165836018	0.773291925465838	16.8219633943428	15	30	MAPKKK cascade	MAPKKK cascade	THBS1,CD24,IGF1,APC,PTPRC,CD74,CD44,PAK1,CRYAB,RGS4,P2RX7,ADORA2B,HTR2A,GADD45B,HIPK2	0.932142444646631
GO:0008610	0.809875165836018	0.773291925465838	16.8219633943428	15	30	lipid biosynthetic process	lipid biosynthetic process	PLP1,ALOX5AP,PTGDS,ELOVL7,CD74,APOC1,ELOVL2,P2RX7,GPAM,ADORA2B,HTR2A,LPL,FA2H,APOE,HSD17B6	0.932142444646631
GO:0007155	0.811860008476715	0.828859060402685	42.0549084858569	39	75	cell adhesion	cell adhesion	COL3A1,TNC,NPNT,THBS1,FAT4,ARHGDIB,HAPLN1,CD24,PLEKHA2,DCHS1,COL12A1,APC,CLDN11,PTPRC,CXADR,POSTN,COL1A1,NRG1,DSP,GPNMB,CD44,SPP1,TGFBI,MOG,GSN,ROBO2,TESC,CX3CR1,MYBPC1,NCAN,EZR,CNTN2,SPON1,FREM3,DAB1,MAG,NCAM1,PPAP2B,FGF1	0.933085336375607
GO:0022610	0.811860008476715	0.828859060402685	42.0549084858569	39	75	biological adhesion	biological adhesion	COL3A1,TNC,NPNT,THBS1,FAT4,ARHGDIB,HAPLN1,CD24,PLEKHA2,DCHS1,COL12A1,APC,CLDN11,PTPRC,CXADR,POSTN,COL1A1,NRG1,DSP,GPNMB,CD44,SPP1,TGFBI,MOG,GSN,ROBO2,TESC,CX3CR1,MYBPC1,NCAN,EZR,CNTN2,SPON1,FREM3,DAB1,MAG,NCAM1,PPAP2B,FGF1	0.933085336375607
GO:0044248	0.81470955773544	0.772585669781931	17.9434276206323	16	32	cellular catabolic process	cellular catabolic process	NAPEPLD,SIAH3,IGF1,ARAP2,PPP1R3E,CYP26A1,APOC1,P2RX7,PXK,CST3,TPP1,LPL,ASPA,APOE,CNP,USP54	0.935688667097877
GO:0031324	0.819445036540307	0.771875	19.0648918469218	17	34	negative regulation of cellular metabolic process	negative regulation of cellular metabolic process	KCTD1,PTPRC,PKIA,NRG1,APOC1,BHLHE40,RASD1,IGFBP3,S100A1,MEF2C,CST3,PAIP2B,GRM7,ID4,HHATL,HIPK2,PPAP2B	0.940452690681743
GO:0007166	0.823207204721147	0.842358604091456	63.9234608985025	60	114	cell surface receptor linked signaling pathway	cell surface receptor linked signaling pathway	COL1A2,COL3A1,GDF10,GNG4,FCER1G,THBS1,PLP1,CD24,GRP,OPN3,IGF1,DACT1,CXXC4,APC,PTPRC,CD14,NDP,SOX4,TF,GPR34,CD74,NRG1,C3,AKAP12,CSF1R,GNAL,RGS4,SOSTDC1,ENPP2,LPAR1,P2RX7,IFITM1,RASD1,CAV2,P2RY12,GRB14,CX3CR1,ADORA2B,GPR17,ACVR2A,GPR88,HTR2A,GABRA5,MET,GRIN3A,C5orf13,APOE,CHRDL1,EPHB1,F3,EDNRB,STAT4,FGFR2,NCAM1,LIFR,GAB1,HIPK2,SPTBN1,PPAP2B,FGF1	0.944093649540513
GO:0042180	0.828607498015263	0.770440251572327	21.3078202995008	19	38	cellular ketone metabolic process	cellular ketone metabolic process	PLP1,PDK3,ALOX5AP,IGF1,PTGDS,ELOVL7,CD74,CYP26A1,APOC1,ELOVL2,GLUL,GPAM,QDPR,LPL,FA2H,ACSBG1,MTHFD2,ASPA,AGXT2L1	0.945186133780604
GO:0023060	0.830479064690616	0.85606890371403	99.810316139767	95	178	signal transmission	signal transmission	PPP1R16B,COL1A2,TNC,MBP,AKAP7,THBS1,PLP1,PDK3,ARHGDIB,CD24,ITPR1,DPYSL3,RAB3B,SNAP25,GRP,GJC1,OPN3,IGF1,SRGAP1,ADORA3,MX1,APC,CLDN11,PTPRC,NDP,ARAP2,TF,CPEB1,KCNA1,CD74,ZWILCH,ITPKA,NCKIPSD,CD44,MAL,PAK1,C3,AKAP12,CSF1R,DPYSL5,SCN1B,CRYAB,CRABP1,CKS2,GNAL,RRAS2,RGS4,FGL2,RGS10,BHLHE40,NFAT5,LPAR1,ODZ1,P2RX7,NDRG2,RASD1,GSN,IGFBP3,CAV2,ROBO2,P2RY12,GRB14,PXK,PPP1R1B,ADORA2B,PLEKHB1,C11orf9,DDIT4,H…	0.945186133780604
GO:0009058	0.836713976405187	0.850813008130081	95.8851913477537	91	171	biosynthetic process	biosynthetic process	SOX11,ST8SIA2,COL3A1,BACH2,ELL2,THBS1,MAFK,PLP1,PDK3,C5orf41,MRAP2,CBX7,ALOX5AP,LCORL,PCSK5,KCTD1,YBX1,IGF1,BHLHE41,ADORA3,PTGDS,ZNF300,PTPRC,DIO2,NDP,PKIA,SOX4,CPEB1,PPP1R3E,FHL2,COL1A1,RFC3,ELOVL7,CD74,NRG1,ST6GAL2,BBX,EIF5A2,ZNF883,AKAP12,HSPB1,GNAL,CEBPB,APOC1,ASXL3,BHLHE40,NFAT5,SOD2,SALL3,ELOVL2,NECAB1,P2RX7,GLUL,RASD1,ZBTB8A,DYRK2,TESC,ZNF880,PLAGL1,GPAM,S100A1,MEF2C,QDPR,HIVEP3,ADORA2B,C1…	0.945186133780604
GO:0006350	0.836908419342837	0.81678181969533	47.6622296173045	44	85	transcription	transcription	SOX11,BACH2,ELL2,MAFK,C5orf41,CBX7,LCORL,KCTD1,YBX1,IGF1,BHLHE41,ZNF300,NDP,PKIA,SOX4,FHL2,NRG1,BBX,ZNF883,CEBPB,ASXL3,BHLHE40,NFAT5,SOD2,SALL3,RASD1,ZBTB8A,TESC,ZNF880,PLAGL1,S100A1,MEF2C,HIVEP3,C11orf9,ETS2,MAF,FRYL,ID4,TCFL5,STAT4,EGR2,HIPK2,PPAP2B,FGF1	0.945186133780604
GO:0007186	0.837353973509993	0.768987341772152	23.5507487520799	21	42	G-protein coupled receptor protein signaling pathway	G-protein coupled receptor protein signaling pathway	GNG4,GRP,OPN3,GPR34,C3,AKAP12,GNAL,RGS4,ENPP2,LPAR1,RASD1,CAV2,P2RY12,CX3CR1,ADORA2B,GPR17,GPR88,HTR2A,GABRA5,APOE,EDNRB	0.945186133780604
GO:0001525	0.843128762170964	0.688956433637285	9.5324459234609	8	17	angiogenesis	angiogenesis	THBS1,C3,CX3CR1,ADORA2B,ANXA2,F3,COL4A1,FGF1	0.945186133780604
GO:0009057	0.843128762170964	0.688956433637285	9.5324459234609	8	17	macromolecule catabolic process	macromolecule catabolic process	SIAH3,APC,PPP1R3E,P2RX7,CST3,TPP1,APOE,USP54	0.945186133780604
GO:0030334	0.843128762170964	0.688956433637285	9.5324459234609	8	17	regulation of cell migration	regulation of cell migration	THBS1,IGF1,APC,RRAS2,ENPP2,IGFBP3,APOE,F3	0.945186133780604
GO:0051270	0.843128762170964	0.688956433637285	9.5324459234609	8	17	regulation of cellular component movement	regulation of cellular component movement	THBS1,IGF1,APC,RRAS2,ENPP2,IGFBP3,APOE,F3	0.945186133780604
GO:0006807	0.843754122832779	0.83930583727744	80.7454242928453	76	144	nitrogen compound metabolic process	nitrogen compound metabolic process	SOX11,BACH2,ELL2,AKAP7,MAFK,C5orf41,MRAP2,CBX7,DPYSL3,LCORL,KCTD1,YBX1,IGF1,BHLHE41,ADORA3,LSM11,APC,ZNF300,PTPRC,DIO2,NDP,PKIA,ARAP2,SOX4,CPEB1,FHL2,RFC3,NRG1,BBX,ZNF883,AKAP12,HSPD1,GNAL,CEBPB,APOC1,ASXL3,BHLHE40,NFAT5,SOD2,SALL3,CRMP1,GLUL,CELF2,RASD1,ZBTB8A,TESC,ZNF880,PLAGL1,S100A1,MEF2C,QDPR,PXK,HIVEP3,ADORA2B,C11orf9,MBNL2,CIRBP,GRM7,ETS2,MAF,FRYL,ID4,MTHFD2,ASPA,AGXT2L1,CCDC88A,APOE,TCFL5…	0.945186133780604
GO:0006869	0.843910954174306	0.665515753129046	7.28951747088186	6	13	lipid transport	lipid transport	APOL2,THBS1,APOC1,P2RX7,PLIN2,APOE	0.945186133780604
GO:0030029	0.844132466555338	0.696951219512195	10.6539101497504	9	19	actin filament-based process	actin filament-based process	TMSB15A,KLHL1,ARHGDIB,ERMN,DIAPH3,GSN,EZR,CCDC88A,SPTBN1	0.945186133780604
GO:0030036	0.844132466555338	0.696951219512195	10.6539101497504	9	19	actin cytoskeleton organization	actin cytoskeleton organization	TMSB15A,KLHL1,ARHGDIB,ERMN,DIAPH3,GSN,EZR,CCDC88A,SPTBN1	0.945186133780604
GO:0016070	0.84558397054623	0.802920370034464	42.6156405990017	39	76	RNA metabolic process	RNA metabolic process	SOX11,BACH2,ELL2,AKAP7,MAFK,C5orf41,LCORL,YBX1,IGF1,BHLHE41,LSM11,ZNF300,PKIA,SOX4,CPEB1,FHL2,CEBPB,BHLHE40,NFAT5,SOD2,CELF2,RASD1,TESC,ZNF880,PLAGL1,S100A1,MEF2C,C11orf9,MBNL2,CIRBP,ETS2,MAF,ID4,TCFL5,CNP,STAT4,EGR2,HIPK2,FGF1	0.945186133780604
GO:0048514	0.845706544042192	0.703363914373089	11.7753743760399	10	21	blood vessel morphogenesis	blood vessel morphogenesis	THBS1,GJC1,C3,CX3CR1,ADORA2B,APOE,ANXA2,F3,COL4A1,FGF1	0.945186133780604
GO:0060284	0.845706544042192	0.703363914373089	11.7753743760399	10	21	regulation of cell development	regulation of cell development	MBP,SPP1,IGFBP3,ROBO2,SYNJ1,ID4,C5orf13,CCDC88A,APOE,MAG	0.945186133780604
GO:0003018	0.846637098195374	0.647590361445783	6.16805324459235	5	11	vascular process in circulatory system	vascular process in circulatory system	SOD2,ADORA2B,HTR2A,APOE,EDNRB	0.945186133780604
GO:0008217	0.846637098195374	0.647590361445783	6.16805324459235	5	11	regulation of blood pressure	regulation of blood pressure	COL1A2,PCSK5,SOD2,AQP4,EDNRB	0.945186133780604
GO:0009100	0.846637098195374	0.647590361445783	6.16805324459235	5	11	glycoprotein metabolic process	glycoprotein metabolic process	ST8SIA2,IGF1,SULF1,ST6GAL2,CST3	0.945186133780604
GO:0019935	0.846637098195374	0.647590361445783	6.16805324459235	5	11	cyclic-nucleotide-mediated signaling	cyclic-nucleotide-mediated signaling	THBS1,GNAL,P2RY12,ADORA2B,APOE	0.945186133780604
GO:0035150	0.846637098195374	0.647590361445783	6.16805324459235	5	11	regulation of tube size	regulation of tube size	SOD2,ADORA2B,HTR2A,APOE,EDNRB	0.945186133780604
GO:0048167	0.846637098195374	0.647590361445783	6.16805324459235	5	11	regulation of synaptic plasticity	regulation of synaptic plasticity	CPEB1,BHLHE40,SHISA9,APOE,EGR2	0.945186133780604
GO:0050880	0.846637098195374	0.647590361445783	6.16805324459235	5	11	regulation of blood vessel size	regulation of blood vessel size	SOD2,ADORA2B,HTR2A,APOE,EDNRB	0.945186133780604
GO:0051325	0.846637098195374	0.647590361445783	6.16805324459235	5	11	interphase	interphase	MYO16,LSM11,PTPRC,PKIA,ID4	0.945186133780604
GO:0051252	0.847654953455316	0.788577472236912	35.3261231281198	32	63	regulation of RNA metabolic process	regulation of RNA metabolic process	SOX11,BACH2,MAFK,C5orf41,YBX1,IGF1,BHLHE41,ZNF300,PKIA,SOX4,FHL2,CEBPB,BHLHE40,NFAT5,SOD2,RASD1,TESC,ZNF880,PLAGL1,S100A1,MEF2C,C11orf9,MBNL2,CIRBP,ETS2,MAF,ID4,TCFL5,STAT4,EGR2,HIPK2,FGF1	0.945186133780604
GO:0006508	0.847688209603229	0.708588957055215	12.8968386023295	11	23	proteolysis	proteolysis	CARD16,SIAH3,PRSS3,TFR2,PCSK5,CNDP1,CAPN3,P2RX7,TPP1,APOE,USP54	0.945186133780604
GO:0055114	0.849963081252916	0.712899408284024	14.0183028286190	12	25	oxidation reduction	oxidation reduction	TET3,KCNAB2,ALDH1A1,DIO2,STEAP2,CYP26A1,SOD2,QDPR,FA2H,MTHFD2,HEPH,HSD17B6	0.945186133780604
GO:0060429	0.849963081252916	0.712899408284024	14.0183028286190	12	25	epithelium development	epithelium development	TNC,CD24,IGF1,APC,SEMA3C,DSP,CD44,CEBPB,PPL,EZR,COL4A1,CA2	0.945186133780604
GO:0034645	0.851119141619438	0.823104693140794	64.4841930116472	60	115	cellular macromolecule biosynthetic process	cellular macromolecule biosynthetic process	SOX11,ST8SIA2,BACH2,ELL2,THBS1,MAFK,C5orf41,CBX7,LCORL,KCTD1,YBX1,IGF1,BHLHE41,ZNF300,DIO2,NDP,PKIA,SOX4,CPEB1,PPP1R3E,FHL2,RFC3,NRG1,ST6GAL2,BBX,EIF5A2,ZNF883,HSPB1,CEBPB,ASXL3,BHLHE40,NFAT5,SOD2,SALL3,RASD1,ZBTB8A,DYRK2,TESC,ZNF880,PLAGL1,S100A1,MEF2C,HIVEP3,C11orf9,PAIP2B,CIRBP,ETS2,MAF,EIF5A,FRYL,ID4,HHATL,CCDC88A,APOE,TCFL5,STAT4,EGR2,HIPK2,PPAP2B,FGF1	0.945186133780604
GO:0007266	0.852089231587406	0.622222222222222	5.04658901830283	4	9	Rho protein signal transduction	Rho protein signal transduction	COL1A2,ARHGDIB,SRGAP1,APOE	0.945186133780604
GO:0008406	0.852089231587406	0.622222222222222	5.04658901830283	4	9	gonad development	gonad development	ROBO2,MGST1,ACVR2A,ACSBG1	0.945186133780604
GO:0014070	0.852089231587406	0.622222222222222	5.04658901830283	4	9	response to organic cyclic substance	response to organic cyclic substance	KCNK1,CD44,P2RX7,PLIN2	0.945186133780604
GO:0030282	0.852089231587406	0.622222222222222	5.04658901830283	4	9	bone mineralization	bone mineralization	GPNMB,P2RX7,SRGN,ACVR2A	0.945186133780604
GO:0032583	0.852089231587406	0.622222222222222	5.04658901830283	4	9	regulation of gene-specific transcription	regulation of gene-specific transcription	IGF1,TESC,MEF2C,FGF1	0.945186133780604
GO:0032868	0.852089231587406	0.622222222222222	5.04658901830283	4	9	response to insulin stimulus	response to insulin stimulus	GRB14,GPAM,EGR2,GAB1	0.945186133780604
GO:0033002	0.852089231587406	0.622222222222222	5.04658901830283	4	9	muscle cell proliferation	muscle cell proliferation	IGF1,CXADR,NRG1,IGFBP3	0.945186133780604
GO:0040013	0.852089231587406	0.622222222222222	5.04658901830283	4	9	negative regulation of locomotion	negative regulation of locomotion	THBS1,IGFBP3,ROBO2,APOE	0.945186133780604
GO:0044257	0.852089231587406	0.622222222222222	5.04658901830283	4	9	cellular protein catabolic process	cellular protein catabolic process	SIAH3,P2RX7,APOE,USP54	0.945186133780604
GO:0045137	0.852089231587406	0.622222222222222	5.04658901830283	4	9	development of primary sexual characteristics	development of primary sexual characteristics	ROBO2,MGST1,ACVR2A,ACSBG1	0.945186133780604
GO:0051329	0.852089231587406	0.622222222222222	5.04658901830283	4	9	interphase of mitotic cell cycle	interphase of mitotic cell cycle	MYO16,LSM11,PKIA,ID4	0.945186133780604
GO:0051603	0.852089231587406	0.622222222222222	5.04658901830283	4	9	proteolysis involved in cellular protein catabolic process	proteolysis involved in cellular protein catabolic process	SIAH3,P2RX7,APOE,USP54	0.945186133780604
GO:0023046	0.854298854047782	0.84120425029516	100.371048252912	95	179	signaling process	signaling process	PPP1R16B,COL1A2,TNC,MBP,AKAP7,THBS1,PLP1,PDK3,ARHGDIB,CD24,ITPR1,DPYSL3,RAB3B,SNAP25,GRP,GJC1,OPN3,IGF1,SRGAP1,ADORA3,MX1,APC,CLDN11,PTPRC,NDP,ARAP2,TF,CPEB1,KCNA1,CD74,ZWILCH,ITPKA,NCKIPSD,CD44,MAL,PAK1,C3,AKAP12,CSF1R,DPYSL5,SCN1B,CRYAB,CRABP1,CKS2,GNAL,RRAS2,RGS4,FGL2,RGS10,BHLHE40,NFAT5,LPAR1,ODZ1,P2RX7,NDRG2,RASD1,GSN,IGFBP3,CAV2,ROBO2,P2RY12,GRB14,PXK,PPP1R1B,ADORA2B,PLEKHB1,C11orf9,DDIT4,H…	0.945186133780604
GO:0043170	0.854798124382788	0.847094664217553	121.678868552413	116	217	macromolecule metabolic process	macromolecule metabolic process	SOX11,ST8SIA2,COL3A1,PHF15,BACH2,ELL2,CARD16,AKAP7,APOL2,SIAH3,THBS1,MAFK,PDK3,PRSS3,C5orf41,CBX7,TFR2,LCORL,RAB3B,KLHL13,PCSK5,KCTD1,OPN3,YBX1,IGF1,BHLHE41,VSIG4,LSM11,APC,ZNF300,SULF1,PTPRC,DIO2,HERC6,CNDP1,NDP,PKIA,SOX4,CPEB1,C1QB,PPP1R3E,FHL2,COL1A1,RFC3,CD74,C1QC,NRG1,ST6GAL2,DSP,DNAJB1,BBX,EIF5A2,CD44,PAK1,C3,ZNF883,CSF1R,HSPD1,HSPB1,CRYAB,CEBPB,APOC1,SGK223,ASXL3,BHLHE40,NFAT5,SOD2,SALL3,C…	0.945186133780604
GO:0090304	0.85644481123629	0.814559866499791	59.4376039933444	55	106	nucleic acid metabolic process	nucleic acid metabolic process	SOX11,BACH2,ELL2,AKAP7,MAFK,C5orf41,CBX7,LCORL,KCTD1,YBX1,IGF1,BHLHE41,LSM11,ZNF300,PTPRC,NDP,PKIA,SOX4,CPEB1,FHL2,RFC3,NRG1,BBX,ZNF883,HSPD1,CEBPB,ASXL3,BHLHE40,NFAT5,SOD2,SALL3,CELF2,RASD1,ZBTB8A,TESC,ZNF880,PLAGL1,S100A1,MEF2C,HIVEP3,C11orf9,MBNL2,CIRBP,ETS2,MAF,FRYL,ID4,CCDC88A,TCFL5,CNP,STAT4,EGR2,HIPK2,PPAP2B,FGF1	0.945186133780604
GO:0048518	0.859197143923978	0.823599952032618	72.8951747088186	68	130	positive regulation of biological process	positive regulation of biological process	SOX11,SYTL2,GDF10,THBS1,CD24,PLEKHA2,MRAP2,SNAP25,IGF1,VSIG4,MX1,APC,PTPRC,CD14,NDP,SOX4,C1QB,PPP3R1,FHL2,CD74,C1QC,NRG1,EIF5A2,CD44,MAL,C3,SPP1,AKAP12,HSPD1,CEBPB,RRAS2,APOC1,SOD2,LPAR1,P2RX7,MOG,IGFBP3,DYRK2,CAV2,ROBO2,TESC,P2RY12,PLAGL1,GPAM,MEF2C,SYNJ1,HIVEP3,ADORA2B,C11orf9,ACVR2A,CIRBP,HTR2A,LPL,SLC1A2,S100A13,ETS2,EIF5A,ID4,APOE,ANXA2,F3,FGFR2,NCAM1,EGR2,CA2,LIFR,HIPK2,FGF1	0.945186133780604
GO:0006260	0.86205984881395	0.583832335329341	3.92512479201331	3	7	DNA replication	DNA replication	IGF1,RFC3,CCDC88A	0.945186133780604
GO:0007187	0.86205984881395	0.583832335329341	3.92512479201331	3	7	G-protein signaling, coupled to cyclic nucleotide second messenger	G-protein signaling, coupled to cyclic nucleotide second messenger	GNAL,P2RY12,ADORA2B	0.945186133780604
GO:0007422	0.86205984881395	0.583832335329341	3.92512479201331	3	7	peripheral nervous system development	peripheral nervous system development	UGT8,EDNRB,EGR2	0.945186133780604
GO:0009101	0.86205984881395	0.583832335329341	3.92512479201331	3	7	glycoprotein biosynthetic process	glycoprotein biosynthetic process	ST8SIA2,IGF1,ST6GAL2	0.945186133780604
GO:0034329	0.86205984881395	0.583832335329341	3.92512479201331	3	7	cell junction assembly	cell junction assembly	THBS1,GJC1,APC	0.945186133780604
GO:0050727	0.86205984881395	0.583832335329341	3.92512479201331	3	7	regulation of inflammatory response	regulation of inflammatory response	C3,ADORA2B,APOE	0.945186133780604
GO:0051098	0.86205984881395	0.583832335329341	3.92512479201331	3	7	regulation of binding	regulation of binding	NRG1,HIPK2,PPAP2B	0.945186133780604
GO:0032989	0.863496829036192	0.726041666666667	19.6256239600666	17	35	cellular component morphogenesis	cellular component morphogenesis	MBP,DCX,SNAP25,APC,DAB2,SPP1,DPYSL5,P2RX7,ROBO2,CNTN2,C5orf13,APOE,EPHB1,CNP,MAG,EGR2,LIFR	0.945186133780604
GO:0007154	0.867335961680663	0.814552678959459	68.9700499168053	64	123	cell communication	cell communication	TNC,MBP,AKAP7,THBS1,PLP1,CD24,SNAP25,PCSK5,GJC1,IGF1,CXXC4,APC,CLDN11,PTPRC,NDP,SOX4,CPEB1,KCNA1,ENPP5,COL1A1,CD74,NRG1,CD44,MAL,PAK1,AKAP12,SCN1B,CYP26A1,RGS4,RGS10,BHLHE40,LPAR1,P2RX7,MOG,IGFBP3,CAV2,ROBO2,GRB14,PXK,ADORA2B,C11orf9,ACVR2A,DDIT4,HTR2A,KIF1B,SLC8A1,SHISA9,SLC1A2,PLLP,S100A13,GRM7,GABRA5,ACSBG1,CSPG5,NPTX2,APOE,EPHB1,F3,FREM3,CNP,NCAM1,EGR2,HIPK2,FGF1	0.945186133780604
GO:0000003	0.869270918045965	0.728930817610063	21.8685524126456	19	39	reproduction	reproduction	TNC,GDF10,APOL2,PCSK5,IGF1,APC,CLDN11,EIF5A2,CD44,SPP1,ROBO2,MGST1,PAQR8,HSPA2,ACVR2A,ACSBG1,TCFL5,HIPK2,PPAP2B	0.945186133780604
GO:0006366	0.869270918045965	0.728930817610063	21.8685524126456	19	39	transcription from RNA polymerase II promoter	transcription from RNA polymerase II promoter	SOX11,ELL2,LCORL,YBX1,IGF1,PKIA,FHL2,CEBPB,NFAT5,SOD2,PLAGL1,S100A1,MEF2C,MAF,ID4,TCFL5,EGR2,HIPK2,FGF1	0.945186133780604
GO:0022414	0.869270918045965	0.728930817610063	21.8685524126456	19	39	reproductive process	reproductive process	TNC,GDF10,APOL2,PCSK5,IGF1,APC,CLDN11,EIF5A2,CD44,SPP1,ROBO2,MGST1,PAQR8,HSPA2,ACVR2A,ACSBG1,TCFL5,HIPK2,PPAP2B	0.945186133780604
GO:0007165	0.87094081767978	0.817177559282822	76.2595673876872	71	136	signal transduction	signal transduction	PPP1R16B,COL1A2,TNC,AKAP7,THBS1,PDK3,ARHGDIB,CD24,ITPR1,DPYSL3,RAB3B,GRP,OPN3,IGF1,SRGAP1,ADORA3,MX1,APC,PTPRC,NDP,ARAP2,TF,CD74,ZWILCH,ITPKA,NCKIPSD,CD44,PAK1,C3,AKAP12,CSF1R,DPYSL5,CRYAB,CRABP1,CKS2,GNAL,RRAS2,RGS4,FGL2,RGS10,NFAT5,LPAR1,ODZ1,P2RX7,NDRG2,RASD1,GSN,IGFBP3,P2RY12,GRB14,PPP1R1B,ADORA2B,PLEKHB1,DDIT4,HTR2A,GADD45B,S100A13,GABRA5,MET,CCDC88A,APOE,EPHB1,F3,EDNRB,DAB1,STAT4,NCAM1,LIFR…	0.945186133780604
GO:0006355	0.871864294140068	0.762214983713355	33.6439267886855	30	60	regulation of transcription, DNA-dependent	regulation of transcription, DNA-dependent	SOX11,BACH2,MAFK,C5orf41,YBX1,IGF1,BHLHE41,ZNF300,PKIA,SOX4,FHL2,CEBPB,BHLHE40,NFAT5,SOD2,RASD1,TESC,ZNF880,PLAGL1,S100A1,MEF2C,C11orf9,ETS2,MAF,ID4,TCFL5,STAT4,EGR2,HIPK2,FGF1	0.945186133780604
GO:0044283	0.872159281595446	0.730058584948175	22.9900166389351	20	41	small molecule biosynthetic process	small molecule biosynthetic process	PLP1,MRAP2,ALOX5AP,ADORA3,PTGDS,ELOVL7,CD74,AKAP12,GNAL,APOC1,ELOVL2,GLUL,ADORA2B,LPL,GRM7,FA2H,CARNS1,APOE,EDNRB,ATP2B2	0.945186133780604
GO:0048522	0.875768737568527	0.804538421866942	65.044925124792	60	116	positive regulation of cellular process	positive regulation of cellular process	SOX11,GDF10,THBS1,CD24,PLEKHA2,MRAP2,SNAP25,IGF1,MX1,APC,PTPRC,NDP,SOX4,PPP3R1,FHL2,CD74,NRG1,EIF5A2,CD44,MAL,C3,AKAP12,HSPD1,CEBPB,RRAS2,APOC1,SOD2,LPAR1,P2RX7,MOG,IGFBP3,DYRK2,CAV2,ROBO2,TESC,PLAGL1,GPAM,MEF2C,SYNJ1,HIVEP3,ADORA2B,C11orf9,ACVR2A,CIRBP,HTR2A,LPL,S100A13,ETS2,EIF5A,ID4,APOE,ANXA2,F3,FGFR2,NCAM1,EGR2,CA2,LIFR,HIPK2,FGF1	0.945186133780604
GO:0006351	0.878556260958204	0.760655737704918	35.8868552412646	32	64	transcription, DNA-dependent	transcription, DNA-dependent	SOX11,BACH2,ELL2,MAFK,C5orf41,LCORL,YBX1,IGF1,BHLHE41,ZNF300,PKIA,SOX4,FHL2,CEBPB,BHLHE40,NFAT5,SOD2,RASD1,TESC,ZNF880,PLAGL1,S100A1,MEF2C,C11orf9,ETS2,MAF,ID4,TCFL5,STAT4,EGR2,HIPK2,FGF1	0.945186133780604
GO:0032774	0.878556260958204	0.760655737704918	35.8868552412646	32	64	RNA biosynthetic process	RNA biosynthetic process	SOX11,BACH2,ELL2,MAFK,C5orf41,LCORL,YBX1,IGF1,BHLHE41,ZNF300,PKIA,SOX4,FHL2,CEBPB,BHLHE40,NFAT5,SOD2,RASD1,TESC,ZNF880,PLAGL1,S100A1,MEF2C,C11orf9,ETS2,MAF,ID4,TCFL5,STAT4,EGR2,HIPK2,FGF1	0.945186133780604
GO:0001657	0.880245175182311	0.519402985074627	2.80366056572379	2	5	ureteric bud development	ureteric bud development	CD44,ROBO2	0.945186133780604
GO:0003007	0.880245175182311	0.519402985074627	2.80366056572379	2	5	heart morphogenesis	heart morphogenesis	FHL2,SEMA3C	0.945186133780604
GO:0006486	0.880245175182311	0.519402985074627	2.80366056572379	2	5	protein amino acid glycosylation	protein amino acid glycosylation	ST8SIA2,ST6GAL2	0.945186133780604
GO:0007229	0.880245175182311	0.519402985074627	2.80366056572379	2	5	integrin-mediated signaling pathway	integrin-mediated signaling pathway	COL3A1,PLP1	0.945186133780604
GO:0007249	0.880245175182311	0.519402985074627	2.80366056572379	2	5	I-kappaB kinase/NF-kappaB cascade	I-kappaB kinase/NF-kappaB cascade	LPAR1,S100A13	0.945186133780604
GO:0007369	0.880245175182311	0.519402985074627	2.80366056572379	2	5	gastrulation	gastrulation	ACVR2A,PPAP2B	0.945186133780604
GO:0007613	0.880245175182311	0.519402985074627	2.80366056572379	2	5	memory	memory	SNAP25,HTR2A	0.945186133780604
GO:0008585	0.880245175182311	0.519402985074627	2.80366056572379	2	5	female gonad development	female gonad development	ROBO2,ACSBG1	0.945186133780604
GO:0009913	0.880245175182311	0.519402985074627	2.80366056572379	2	5	epidermal cell differentiation	epidermal cell differentiation	DSP,PPL	0.945186133780604
GO:0009953	0.880245175182311	0.519402985074627	2.80366056572379	2	5	dorsal/ventral pattern formation	dorsal/ventral pattern formation	CXXC4,APC	0.945186133780604
GO:0010243	0.880245175182311	0.519402985074627	2.80366056572379	2	5	response to organic nitrogen	response to organic nitrogen	MGST1,SLC1A2	0.945186133780604
GO:0010565	0.880245175182311	0.519402985074627	2.80366056572379	2	5	regulation of cellular ketone metabolic process	regulation of cellular ketone metabolic process	PDK3,APOC1	0.945186133780604
GO:0010811	0.880245175182311	0.519402985074627	2.80366056572379	2	5	positive regulation of cell-substrate adhesion	positive regulation of cell-substrate adhesion	THBS1,PLEKHA2	0.945186133780604
GO:0015931	0.880245175182311	0.519402985074627	2.80366056572379	2	5	nucleobase, nucleoside, nucleotide and nucleic acid transport	nucleobase, nucleoside, nucleotide and nucleic acid transport	EIF5A2,EIF5A	0.945186133780604
GO:0031346	0.880245175182311	0.519402985074627	2.80366056572379	2	5	positive regulation of cell projection organization	positive regulation of cell projection organization	APC,ROBO2	0.945186133780604
GO:0034637	0.880245175182311	0.519402985074627	2.80366056572379	2	5	cellular carbohydrate biosynthetic process	cellular carbohydrate biosynthetic process	PPP1R3E,DYRK2	0.945186133780604
GO:0035282	0.880245175182311	0.519402985074627	2.80366056572379	2	5	segmentation	segmentation	SEMA3C,EGR2	0.945186133780604
GO:0042698	0.880245175182311	0.519402985074627	2.80366056572379	2	5	ovulation cycle	ovulation cycle	GDF10,ROBO2	0.945186133780604
GO:0043122	0.880245175182311	0.519402985074627	2.80366056572379	2	5	regulation of I-kappaB kinase/NF-kappaB cascade	regulation of I-kappaB kinase/NF-kappaB cascade	LPAR1,S100A13	0.945186133780604
GO:0043123	0.880245175182311	0.519402985074627	2.80366056572379	2	5	positive regulation of I-kappaB kinase/NF-kappaB cascade	positive regulation of I-kappaB kinase/NF-kappaB cascade	LPAR1,S100A13	0.945186133780604
GO:0043388	0.880245175182311	0.519402985074627	2.80366056572379	2	5	positive regulation of DNA binding	positive regulation of DNA binding	HIPK2,PPAP2B	0.945186133780604
GO:0043413	0.880245175182311	0.519402985074627	2.80366056572379	2	5	macromolecule glycosylation	macromolecule glycosylation	ST8SIA2,ST6GAL2	0.945186133780604
GO:0045638	0.880245175182311	0.519402985074627	2.80366056572379	2	5	negative regulation of myeloid cell differentiation	negative regulation of myeloid cell differentiation	LRRC17,C1QC	0.945186133780604
GO:0045927	0.880245175182311	0.519402985074627	2.80366056572379	2	5	positive regulation of growth	positive regulation of growth	NRG1,GPAM	0.945186133780604
GO:0046545	0.880245175182311	0.519402985074627	2.80366056572379	2	5	development of primary female sexual characteristics	development of primary female sexual characteristics	ROBO2,ACSBG1	0.945186133780604
GO:0046660	0.880245175182311	0.519402985074627	2.80366056572379	2	5	female sex differentiation	female sex differentiation	ROBO2,ACSBG1	0.945186133780604
GO:0048592	0.880245175182311	0.519402985074627	2.80366056572379	2	5	eye morphogenesis	eye morphogenesis	BHLHE22,EPHB1	0.945186133780604
GO:0050729	0.880245175182311	0.519402985074627	2.80366056572379	2	5	positive regulation of inflammatory response	positive regulation of inflammatory response	C3,ADORA2B	0.945186133780604
GO:0050769	0.880245175182311	0.519402985074627	2.80366056572379	2	5	positive regulation of neurogenesis	positive regulation of neurogenesis	ROBO2,SYNJ1	0.945186133780604
GO:0051099	0.880245175182311	0.519402985074627	2.80366056572379	2	5	positive regulation of binding	positive regulation of binding	HIPK2,PPAP2B	0.945186133780604
GO:0070085	0.880245175182311	0.519402985074627	2.80366056572379	2	5	glycosylation	glycosylation	ST8SIA2,ST6GAL2	0.945186133780604
GO:2000027	0.880245175182311	0.519402985074627	2.80366056572379	2	5	regulation of organ morphogenesis	regulation of organ morphogenesis	APC,FGF1	0.945186133780604
GO:0045596	0.892348184686109	0.642201834862385	12.3361064891847	10	22	negative regulation of cell differentiation	negative regulation of cell differentiation	MBP,LRRC17,IGF1,APC,CD74,C1QC,SPP1,SOD2,ID4,MAG	0.956147460552754
GO:0003002	0.8928357279681	0.63109756097561	11.2146422628952	9	20	regionalization	regionalization	PCSK5,CXXC4,APC,SEMA3C,CYP26A1,ACVR2A,EGR2,HIPK2,FGF1	0.956147460552754
GO:0010558	0.892842257043327	0.659340659340659	14.5790349417637	12	26	negative regulation of macromolecule biosynthetic process	negative regulation of macromolecule biosynthetic process	KCTD1,PKIA,NRG1,BHLHE40,RASD1,S100A1,MEF2C,ADORA2B,PAIP2B,ID4,HHATL,HIPK2	0.956147460552754
GO:0031327	0.892842257043327	0.659340659340659	14.5790349417637	12	26	negative regulation of cellular biosynthetic process	negative regulation of cellular biosynthetic process	KCTD1,PKIA,NRG1,APOC1,BHLHE40,RASD1,S100A1,MEF2C,PAIP2B,GRM7,ID4,HIPK2	0.956147460552754
GO:0016337	0.893616347097616	0.666049382716049	15.7004991680532	13	28	cell-cell adhesion	cell-cell adhesion	FAT4,CD24,DCHS1,CLDN11,PTPRC,DSP,CD44,ROBO2,NCAN,EZR,DAB1,NCAM1,PPAP2B	0.956336745790964
GO:0007276	0.896098341207872	0.601010101010101	8.97171381031614	7	16	gamete generation	gamete generation	CLDN11,EIF5A2,PAQR8,HSPA2,ACVR2A,TCFL5,PPAP2B	0.958352334184237
GO:0010647	0.897256146649861	0.681204569055036	19.0648918469218	16	34	positive regulation of cell communication	positive regulation of cell communication	THBS1,IGF1,PTPRC,SOX4,CD74,CD44,AKAP12,LPAR1,P2RX7,MOG,CAV2,ACVR2A,S100A13,F3,NCAM1,HIPK2	0.958949993849418
GO:0034641	0.898311713317015	0.797014260249554	79.063227953411	73	141	cellular nitrogen compound metabolic process	cellular nitrogen compound metabolic process	SOX11,BACH2,ELL2,AKAP7,MAFK,C5orf41,MRAP2,CBX7,DPYSL3,LCORL,KCTD1,YBX1,IGF1,BHLHE41,ADORA3,LSM11,ZNF300,PTPRC,NDP,PKIA,ARAP2,SOX4,CPEB1,FHL2,RFC3,NRG1,BBX,ZNF883,AKAP12,HSPD1,GNAL,CEBPB,APOC1,ASXL3,BHLHE40,NFAT5,SOD2,SALL3,CRMP1,GLUL,CELF2,RASD1,ZBTB8A,TESC,ZNF880,PLAGL1,S100A1,MEF2C,QDPR,PXK,HIVEP3,ADORA2B,C11orf9,MBNL2,CIRBP,GRM7,ETS2,MAF,FRYL,ID4,ASPA,AGXT2L1,CCDC88A,APOE,TCFL5,EDNRB,ATP2B2,CN…	0.959437660453997
GO:0031589	0.89940705720427	0.580060422960725	7.85024958402662	6	14	cell-substrate adhesion	cell-substrate adhesion	COL3A1,THBS1,PLEKHA2,COL1A1,CD44,CNTN2	0.959967132389358
GO:0007167	0.90380047076404	0.694006309148265	23.5507487520799	20	42	enzyme linked receptor protein signaling pathway	enzyme linked receptor protein signaling pathway	COL1A2,COL3A1,GDF10,THBS1,IGF1,TF,NRG1,CSF1R,GRB14,ACVR2A,C5orf13,CHRDL1,EPHB1,F3,FGFR2,LIFR,GAB1,HIPK2,SPTBN1,FGF1	0.963365318842957
GO:0006259	0.904396048857567	0.552925989672978	6.7287853577371	5	12	DNA metabolic process	DNA metabolic process	IGF1,PTPRC,RFC3,HSPD1,CCDC88A	0.963365318842957
GO:0051789	0.904396048857567	0.552925989672978	6.7287853577371	5	12	response to protein stimulus	response to protein stimulus	DNAJB1,HSPD1,HSPB1,P2RX7,HSPA2	0.963365318842957
GO:0023034	0.907560591015514	0.752542372881356	47.1014975041597	42	84	intracellular signaling pathway	intracellular signaling pathway	COL1A2,AKAP7,THBS1,ARHGDIB,CD24,RAB3B,IGF1,SRGAP1,APC,PTPRC,FHL2,CD74,CD44,PAK1,AKAP12,CRYAB,CYP26A1,CKS2,GNAL,RRAS2,RGS4,LPAR1,P2RX7,RASD1,GSN,DYRK2,P2RY12,S100A1,ADORA2B,HTR2A,GADD45B,S100A13,CCDC88A,APOE,F3,SHANK2,EDNRB,DAB1,STAT4,NCAM1,HIPK2,FGF1	0.966093421686063
GO:0007548	0.911759802600194	0.516516516516517	5.60732113144759	4	10	sex differentiation	sex differentiation	ROBO2,MGST1,ACVR2A,ACSBG1	0.969274531183871
GO:0042445	0.911759802600194	0.516516516516517	5.60732113144759	4	10	hormone metabolic process	hormone metabolic process	PCSK5,DIO2,CYP26A1,HSD17B6	0.969274531183871
GO:0023052	0.915179239958499	0.805842357088895	135.697171381032	128	242	signaling	signaling	PPP1R16B,COL1A2,COL3A1,TNC,MBP,GDF10,AKAP7,GNG4,FCER1G,THBS1,PLP1,PDK3,ARHGDIB,CD24,ITPR1,DPYSL3,RAB3B,SNAP25,PCSK5,GRP,GJC1,OPN3,IGF1,DACT1,SRGAP1,ADORA3,CXXC4,MX1,APC,CLDN11,PTPRC,CD14,NDP,ARAP2,SOX4,TF,CPEB1,KCNA1,GPR34,FHL2,CD74,ZWILCH,NRG1,ITPKA,NCKIPSD,CD44,MAL,PAK1,C3,AKAP12,CSF1R,HSPD1,DPYSL5,SCN1B,CRYAB,CRABP1,CYP26A1,CKS2,GNAL,RRAS2,RGS4,FGL2,RGS10,BHLHE40,NFAT5,SOSTDC1,ENPP2,LPAR1,ODZ1…	0.970246429896328
GO:0044260	0.915589511754426	0.798078242964997	109.342762063228	102	195	cellular macromolecule metabolic process	cellular macromolecule metabolic process	SOX11,ST8SIA2,COL3A1,PHF15,BACH2,ELL2,AKAP7,APOL2,SIAH3,THBS1,MAFK,PDK3,C5orf41,CBX7,LCORL,RAB3B,KLHL13,PCSK5,KCTD1,OPN3,YBX1,IGF1,BHLHE41,LSM11,ZNF300,SULF1,PTPRC,DIO2,HERC6,NDP,PKIA,SOX4,CPEB1,PPP1R3E,FHL2,RFC3,CD74,NRG1,ST6GAL2,DSP,DNAJB1,BBX,EIF5A2,CD44,PAK1,ZNF883,CSF1R,HSPD1,HSPB1,CRYAB,CEBPB,APOC1,SGK223,ASXL3,BHLHE40,NFAT5,SOD2,SALL3,P2RX7,CELF2,RASD1,ZBTB8A,IGFBP3,DYRK2,TESC,ZNF880,PLAGL…	0.970246429896328
GO:0035556	0.916077954224693	0.733508771929825	42.0549084858569	37	75	intracellular signal transduction	intracellular signal transduction	COL1A2,AKAP7,THBS1,ARHGDIB,CD24,RAB3B,IGF1,SRGAP1,APC,PTPRC,CD74,CD44,PAK1,AKAP12,CRYAB,CKS2,GNAL,RRAS2,RGS4,LPAR1,P2RX7,RASD1,GSN,P2RY12,ADORA2B,HTR2A,GADD45B,S100A13,CCDC88A,APOE,F3,EDNRB,DAB1,STAT4,NCAM1,HIPK2,FGF1	0.970246429896328
GO:0007267	0.918527038112906	0.706796116504854	32.522462562396	28	58	cell-cell signaling	cell-cell signaling	TNC,MBP,PLP1,SNAP25,PCSK5,GJC1,NDP,CPEB1,KCNA1,SCN1B,BHLHE40,P2RX7,CAV2,ROBO2,PXK,HTR2A,KIF1B,SHISA9,SLC1A2,GRM7,GABRA5,CSPG5,NPTX2,APOE,EPHB1,CNP,EGR2,FGF1	0.970246429896328
GO:0006820	0.922598169790142	0.465269461077844	4.48585690515807	3	8	anion transport	anion transport	SLC13A4,SLC1A2,SLC26A2	0.970246429896328
GO:0007156	0.922598169790142	0.465269461077844	4.48585690515807	3	8	homophilic cell adhesion	homophilic cell adhesion	FAT4,DCHS1,ROBO2	0.970246429896328
GO:0007163	0.922598169790142	0.465269461077844	4.48585690515807	3	8	establishment or maintenance of cell polarity	establishment or maintenance of cell polarity	IGF1,APC,EZR	0.970246429896328
GO:0016051	0.922598169790142	0.465269461077844	4.48585690515807	3	8	carbohydrate biosynthetic process	carbohydrate biosynthetic process	ST8SIA2,PPP1R3E,DYRK2	0.970246429896328
GO:0021700	0.922598169790142	0.465269461077844	4.48585690515807	3	8	developmental maturation	developmental maturation	PLP1,CD44,CNTN2	0.970246429896328
GO:0030336	0.922598169790142	0.465269461077844	4.48585690515807	3	8	negative regulation of cell migration	negative regulation of cell migration	THBS1,IGFBP3,APOE	0.970246429896328
GO:0030509	0.922598169790142	0.465269461077844	4.48585690515807	3	8	BMP signaling pathway	BMP signaling pathway	ACVR2A,CHRDL1,HIPK2	0.970246429896328
GO:0031960	0.922598169790142	0.465269461077844	4.48585690515807	3	8	response to corticosteroid stimulus	response to corticosteroid stimulus	C1QB,COL1A1,ACSBG1	0.970246429896328
GO:0048705	0.922598169790142	0.465269461077844	4.48585690515807	3	8	skeletal system morphogenesis	skeletal system morphogenesis	THBS1,COL1A1,P2RX7	0.970246429896328
GO:0051271	0.922598169790142	0.465269461077844	4.48585690515807	3	8	negative regulation of cellular component movement	negative regulation of cellular component movement	THBS1,IGFBP3,APOE	0.970246429896328
GO:0006357	0.924923057961703	0.621913580246914	16.261231281198	13	29	regulation of transcription from RNA polymerase II promoter	regulation of transcription from RNA polymerase II promoter	SOX11,IGF1,PKIA,FHL2,CEBPB,SOD2,PLAGL1,S100A1,MEF2C,ID4,EGR2,HIPK2,FGF1	0.970246429896328
GO:0044057	0.92496360938133	0.629757785467128	17.3826955074875	14	31	regulation of system process	regulation of system process	ADORA3,CPEB1,BHLHE40,CELF2,S100A1,PXK,ADORA2B,C11orf9,HTR2A,SLC8A1,SHISA9,CSPG5,APOE,EGR2	0.970246429896328
GO:0044271	0.92515699821871	0.612923076923077	15.1397670549085	12	27	cellular nitrogen compound biosynthetic process	cellular nitrogen compound biosynthetic process	MRAP2,ADORA3,AKAP12,GNAL,SOD2,GLUL,QDPR,ADORA2B,GRM7,APOE,EDNRB,ATP2B2	0.970246429896328
GO:0051172	0.925725060563581	0.602541630148992	14.0183028286190	11	25	negative regulation of nitrogen compound metabolic process	negative regulation of nitrogen compound metabolic process	KCTD1,PKIA,NRG1,APOC1,BHLHE40,RASD1,S100A1,MEF2C,GRM7,ID4,HIPK2	0.970246429896328
GO:0007610	0.926294890426794	0.648125	20.7470881863561	17	37	behavior	behavior	KLHL1,THBS1,SNAP25,PTGDS,SOD2,ENPP2,ROBO2,CX3CR1,HTR2A,SLC1A2,GRM7,GABRA5,F3,EDNRB,CNP,EGR2,HIPK2	0.970246429896328
GO:0007389	0.928182615912532	0.576219512195122	11.7753743760399	9	21	pattern specification process	pattern specification process	PCSK5,CXXC4,APC,SEMA3C,CYP26A1,ACVR2A,EGR2,HIPK2,FGF1	0.970246429896328
GO:0007265	0.937055747959408	0.513595166163142	8.41098169717138	6	15	Ras protein signal transduction	Ras protein signal transduction	COL1A2,ARHGDIB,IGF1,SRGAP1,RRAS2,APOE	0.970246429896328
GO:0007398	0.937055747959408	0.513595166163142	8.41098169717138	6	15	ectoderm development	ectoderm development	COL1A2,COL3A1,APC,COL1A1,DSP,PPL	0.970246429896328
GO:0008544	0.937055747959408	0.513595166163142	8.41098169717138	6	15	epidermis development	epidermis development	COL1A2,COL3A1,APC,COL1A1,DSP,PPL	0.970246429896328
GO:0007586	0.938733116745416	0.388059701492537	3.36439267886855	2	6	digestion	digestion	PRSS3,P2RX7	0.970246429896328
GO:0008360	0.938733116745416	0.388059701492537	3.36439267886855	2	6	regulation of cell shape	regulation of cell shape	ERMN,EZR	0.970246429896328
GO:0009141	0.938733116745416	0.388059701492537	3.36439267886855	2	6	nucleoside triphosphate metabolic process	nucleoside triphosphate metabolic process	ARAP2,ATP2B2	0.970246429896328
GO:0009144	0.938733116745416	0.388059701492537	3.36439267886855	2	6	purine nucleoside triphosphate metabolic process	purine nucleoside triphosphate metabolic process	ARAP2,ATP2B2	0.970246429896328
GO:0009150	0.938733116745416	0.388059701492537	3.36439267886855	2	6	purine ribonucleotide metabolic process	purine ribonucleotide metabolic process	ARAP2,ATP2B2	0.970246429896328
GO:0009199	0.938733116745416	0.388059701492537	3.36439267886855	2	6	ribonucleoside triphosphate metabolic process	ribonucleoside triphosphate metabolic process	ARAP2,ATP2B2	0.970246429896328
GO:0009205	0.938733116745416	0.388059701492537	3.36439267886855	2	6	purine ribonucleoside triphosphate metabolic process	purine ribonucleoside triphosphate metabolic process	ARAP2,ATP2B2	0.970246429896328
GO:0009259	0.938733116745416	0.388059701492537	3.36439267886855	2	6	ribonucleotide metabolic process	ribonucleotide metabolic process	ARAP2,ATP2B2	0.970246429896328
GO:0009409	0.938733116745416	0.388059701492537	3.36439267886855	2	6	response to cold	response to cold	DIO2,CIRBP	0.970246429896328
GO:0010720	0.938733116745416	0.388059701492537	3.36439267886855	2	6	positive regulation of cell development	positive regulation of cell development	ROBO2,SYNJ1	0.970246429896328
GO:0032355	0.938733116745416	0.388059701492537	3.36439267886855	2	6	response to estradiol stimulus	response to estradiol stimulus	CRYAB,F3	0.970246429896328
GO:0043524	0.938733116745416	0.388059701492537	3.36439267886855	2	6	negative regulation of neuron apoptosis	negative regulation of neuron apoptosis	SOD2,HIPK2	0.970246429896328
GO:0046578	0.938733116745416	0.388059701492537	3.36439267886855	2	6	regulation of Ras protein signal transduction	regulation of Ras protein signal transduction	IGF1,ARAP2	0.970246429896328
GO:0048469	0.938733116745416	0.388059701492537	3.36439267886855	2	6	cell maturation	cell maturation	PLP1,CNTN2	0.970246429896328
GO:0048568	0.938733116745416	0.388059701492537	3.36439267886855	2	6	embryonic organ development	embryonic organ development	PCSK5,CEBPB	0.970246429896328
GO:0048660	0.938733116745416	0.388059701492537	3.36439267886855	2	6	regulation of smooth muscle cell proliferation	regulation of smooth muscle cell proliferation	IGF1,IGFBP3	0.970246429896328
GO:0051101	0.938733116745416	0.388059701492537	3.36439267886855	2	6	regulation of DNA binding	regulation of DNA binding	HIPK2,PPAP2B	0.970246429896328
GO:0051384	0.938733116745416	0.388059701492537	3.36439267886855	2	6	response to glucocorticoid stimulus	response to glucocorticoid stimulus	C1QB,ACSBG1	0.970246429896328
GO:0051402	0.938733116745416	0.388059701492537	3.36439267886855	2	6	neuron apoptosis	neuron apoptosis	SOD2,HIPK2	0.970246429896328
GO:0070997	0.938733116745416	0.388059701492537	3.36439267886855	2	6	neuron death	neuron death	SOD2,HIPK2	0.970246429896328
GO:0008202	0.942199233034604	0.481927710843373	7.28951747088186	5	13	steroid metabolic process	steroid metabolic process	APOL2,APOC1,ADORA2B,APOE,HSD17B6	0.97194650263428
GO:0010817	0.942199233034604	0.481927710843373	7.28951747088186	5	13	regulation of hormone levels	regulation of hormone levels	SNAP25,PCSK5,DIO2,CYP26A1,HSD17B6	0.97194650263428
GO:0043434	0.942199233034604	0.481927710843373	7.28951747088186	5	13	response to peptide hormone stimulus	response to peptide hormone stimulus	COL1A1,GRB14,GPAM,EGR2,GAB1	0.97194650263428
GO:0044265	0.948972776545805	0.441012441012441	6.16805324459235	4	11	cellular macromolecule catabolic process	cellular macromolecule catabolic process	SIAH3,P2RX7,APOE,USP54	0.978303551352115
GO:0007169	0.951210741677261	0.54608999563128	13.4575707154742	10	24	transmembrane receptor protein tyrosine kinase signaling pathway	transmembrane receptor protein tyrosine kinase signaling pathway	THBS1,IGF1,NRG1,CSF1R,GRB14,EPHB1,F3,FGFR2,GAB1,FGF1	0.979349451720447
GO:0045934	0.951210741677261	0.54608999563128	13.4575707154742	10	24	negative regulation of nucleobase, nucleoside, nucleotide and nucleic acid metabolic process	negative regulation of nucleobase, nucleoside, nucleotide and nucleic acid metabolic process	KCTD1,PKIA,NRG1,BHLHE40,RASD1,S100A1,MEF2C,GRM7,ID4,HIPK2	0.979349451720447
GO:0007264	0.952991068300057	0.529784240150094	12.3361064891847	9	22	small GTPase mediated signal transduction	small GTPase mediated signal transduction	COL1A2,ARHGDIB,RAB3B,IGF1,SRGAP1,RRAS2,RASD1,APOE,DAB1	0.980551863977115
GO:0006694	0.95785263889151	0.386227544910180	5.04658901830283	3	9	steroid biosynthetic process	steroid biosynthetic process	ADORA2B,APOE,HSD17B6	0.98265105606176
GO:0009612	0.95785263889151	0.386227544910180	5.04658901830283	3	9	response to mechanical stimulus	response to mechanical stimulus	COL1A1,P2RX7,F3	0.98265105606176
GO:0030323	0.95785263889151	0.386227544910180	5.04658901830283	3	9	respiratory tube development	respiratory tube development	PCSK5,IGF1,FGF1	0.98265105606176
GO:0019953	0.95810012399276	0.487878787878788	10.0931780366057	7	18	sexual reproduction	sexual reproduction	CLDN11,EIF5A2,PAQR8,HSPA2,ACVR2A,TCFL5,PPAP2B	0.98265105606176
GO:0048729	0.95810012399276	0.487878787878788	10.0931780366057	7	18	tissue morphogenesis	tissue morphogenesis	COL1A2,TNC,IGF1,COL1A1,SEMA3C,CD44,CA2	0.98265105606176
GO:0048646	0.964771586313733	0.548353909465021	17.3826955074875	13	31	anatomical structure formation involved in morphogenesis	anatomical structure formation involved in morphogenesis	THBS1,FHL2,COL1A1,SEMA3C,CD44,C3,CX3CR1,ADORA2B,ANXA2,F3,COL4A1,EGR2,FGF1	0.986042540116848
GO:0023033	0.966174368913749	0.726506899055919	91.3993344425957	82	163	signaling pathway	signaling pathway	COL1A2,COL3A1,GDF10,AKAP7,GNG4,FCER1G,THBS1,PLP1,ARHGDIB,CD24,RAB3B,GRP,OPN3,IGF1,DACT1,SRGAP1,CXXC4,APC,PTPRC,CD14,NDP,SOX4,TF,GPR34,FHL2,CD74,NRG1,CD44,PAK1,C3,AKAP12,CSF1R,HSPD1,CRYAB,CYP26A1,CKS2,GNAL,RRAS2,RGS4,SOSTDC1,ENPP2,LPAR1,P2RX7,IFITM1,RASD1,MOG,GSN,DYRK2,CAV2,P2RY12,GRB14,S100A1,CX3CR1,ADORA2B,GPR17,ACVR2A,GPR88,HTR2A,GADD45B,S100A13,GABRA5,MET,GRIN3A,C5orf13,CCDC88A,APOE,CHRDL1,EPH…	0.986042540116848
GO:0006511	0.969402423918002	0.309253731343284	3.92512479201331	2	7	ubiquitin-dependent protein catabolic process	ubiquitin-dependent protein catabolic process	SIAH3,USP54	0.986042540116848
GO:0019941	0.969402423918002	0.309253731343284	3.92512479201331	2	7	modification-dependent protein catabolic process	modification-dependent protein catabolic process	SIAH3,USP54	0.986042540116848
GO:0035107	0.969402423918002	0.309253731343284	3.92512479201331	2	7	appendage morphogenesis	appendage morphogenesis	PCSK5,SEMA3C	0.986042540116848
GO:0035108	0.969402423918002	0.309253731343284	3.92512479201331	2	7	limb morphogenesis	limb morphogenesis	PCSK5,SEMA3C	0.986042540116848
GO:0042310	0.969402423918002	0.309253731343284	3.92512479201331	2	7	vasoconstriction	vasoconstriction	HTR2A,EDNRB	0.986042540116848
GO:0043523	0.969402423918002	0.309253731343284	3.92512479201331	2	7	regulation of neuron apoptosis	regulation of neuron apoptosis	SOD2,HIPK2	0.986042540116848
GO:0043632	0.969402423918002	0.309253731343284	3.92512479201331	2	7	modification-dependent macromolecule catabolic process	modification-dependent macromolecule catabolic process	SIAH3,USP54	0.986042540116848
GO:0048659	0.969402423918002	0.309253731343284	3.92512479201331	2	7	smooth muscle cell proliferation	smooth muscle cell proliferation	IGF1,IGFBP3	0.986042540116848
GO:0048736	0.969402423918002	0.309253731343284	3.92512479201331	2	7	appendage development	appendage development	PCSK5,SEMA3C	0.986042540116848
GO:0060173	0.969402423918002	0.309253731343284	3.92512479201331	2	7	limb development	limb development	PCSK5,SEMA3C	0.986042540116848
GO:0016481	0.969891176131775	0.489982578397213	12.8968386023295	9	23	negative regulation of transcription	negative regulation of transcription	KCTD1,PKIA,NRG1,BHLHE40,RASD1,S100A1,MEF2C,ID4,HIPK2	0.986042540116848
GO:0001763	0.971261140389925	0.384384384384384	6.7287853577371	4	12	morphogenesis of a branching structure	morphogenesis of a branching structure	ERMN,IGF1,SEMA3C,CD44	0.986042540116848
GO:0007611	0.971261140389925	0.384384384384384	6.7287853577371	4	12	learning or memory	learning or memory	SNAP25,HTR2A,GABRA5,EGR2	0.986042540116848
GO:0050890	0.971261140389925	0.384384384384384	6.7287853577371	4	12	cognition	cognition	SNAP25,HTR2A,GABRA5,EGR2	0.986042540116848
GO:0009887	0.974715839798944	0.548286604361371	21.3078202995008	16	38	organ morphogenesis	organ morphogenesis	COL1A2,TNC,THBS1,IGF1,BHLHE41,APC,FHL2,COL1A1,SEMA3C,CD44,BHLHE22,P2RX7,EPHB1,CA2,LIFR,FGF1	0.988922724662934
GO:0007565	0.977606711587788	0.329769033361848	5.60732113144759	3	10	female pregnancy	female pregnancy	APOL2,PCSK5,SPP1	0.990600218513954
GO:0061138	0.977606711587788	0.329769033361848	5.60732113144759	3	10	morphogenesis of a branching epithelium	morphogenesis of a branching epithelium	IGF1,SEMA3C,CD44	0.990600218513954
GO:0010629	0.97967749529968	0.474006116207951	14.5790349417637	10	26	negative regulation of gene expression	negative regulation of gene expression	KCTD1,PKIA,NRG1,CRYAB,BHLHE40,RASD1,S100A1,MEF2C,ID4,HIPK2	0.992070632495123
GO:0002009	0.98043112209748	0.382530120481928	8.41098169717138	5	15	morphogenesis of an epithelium	morphogenesis of an epithelium	TNC,IGF1,SEMA3C,CD44,CA2	0.99220621142735
GO:0007423	0.984177543658956	0.34034034034034	7.28951747088186	4	13	sensory organ development	sensory organ development	APC,CRYAB,BHLHE22,EPHB1	0.99369322682984
GO:0030324	0.985003841960623	0.256716417910448	4.48585690515807	2	8	lung development	lung development	IGF1,FGF1	0.99369322682984
GO:0048754	0.985003841960623	0.256716417910448	4.48585690515807	2	8	branching morphogenesis of a tube	branching morphogenesis of a tube	IGF1,CD44	0.99369322682984
GO:0051056	0.985003841960623	0.256716417910448	4.48585690515807	2	8	regulation of small GTPase mediated signal transduction	regulation of small GTPase mediated signal transduction	IGF1,ARAP2	0.99369322682984
GO:0060541	0.985003841960623	0.256716417910448	4.48585690515807	2	8	respiratory system development	respiratory system development	IGF1,FGF1	0.99369322682984
GO:0000122	0.991459495501956	0.305105105105105	7.85024958402662	4	14	negative regulation of transcription from RNA polymerase II promoter	negative regulation of transcription from RNA polymerase II promoter	PKIA,S100A1,MEF2C,HIPK2	0.997932209328464
GO:0003012	0.992375734921154	0.349988380199861	10.6539101497504	6	19	muscle system process	muscle system process	GJC1,IGF1,CRYAB,ADORA2B,SLC8A1,EDNRB	0.997932209328464
GO:0009792	0.992375734921154	0.349988380199861	10.6539101497504	6	19	embryo development ending in birth or egg hatching	embryo development ending in birth or egg hatching	PCSK5,COL1A1,SEMA3C,DAB2,CEBPB,ACVR2A	0.997932209328464
GO:0043009	0.992375734921154	0.349988380199861	10.6539101497504	6	19	chordate embryonic development	chordate embryonic development	PCSK5,COL1A1,SEMA3C,DAB2,CEBPB,ACVR2A	0.997932209328464
GO:0051216	0.992761328551798	0.219189765458422	5.04658901830283	2	9	cartilage development	cartilage development	THBS1,COL1A1	0.997932209328464
GO:0009790	0.992948510270393	0.398672883787661	14.5790349417637	9	26	embryo development	embryo development	PCSK5,CXXC4,COL1A1,SEMA3C,NRG1,DAB2,CEBPB,ACVR2A,PPAP2B	0.997932209328464
GO:0045892	0.995712315671477	0.323694432455762	11.2146422628952	6	20	negative regulation of transcription, DNA-dependent	negative regulation of transcription, DNA-dependent	PKIA,BHLHE40,RASD1,S100A1,MEF2C,HIPK2	0.997932209328464
GO:0051253	0.995712315671477	0.323694432455762	11.2146422628952	6	20	negative regulation of RNA metabolic process	negative regulation of RNA metabolic process	PKIA,BHLHE40,RASD1,S100A1,MEF2C,HIPK2	0.997932209328464
GO:0006939	0.9965499827928	0.191044776119403	5.60732113144759	2	10	smooth muscle contraction	smooth muscle contraction	ADORA2B,EDNRB	0.997932209328464
GO:0035239	0.9965499827928	0.191044776119403	5.60732113144759	2	10	tube morphogenesis	tube morphogenesis	IGF1,CD44	0.997932209328464
GO:0006936	0.996685573214374	0.290778498609824	10.0931780366057	5	18	muscle contraction	muscle contraction	GJC1,CRYAB,ADORA2B,SLC8A1,EDNRB	0.997932209328464
GO:0035295	0.996685573214374	0.290778498609824	10.0931780366057	5	18	tube development	tube development	PCSK5,IGF1,CD44,ROBO2,FGF1	0.997932209328464
GO:0001701	0.998373437362638	0.169154228855721	6.16805324459235	2	11	in utero embryonic development	in utero embryonic development	DAB2,CEBPB	0.99899742076099
GO:0048598	0.999240350933553	0.151641791044776	6.7287853577371	2	12	embryonic morphogenesis	embryonic morphogenesis	ACVR2A,PPAP2B	0.999240350933553
