# Supplementary material for: Dynamic Gene Expression in the Human Cerebral Cortex Distinguishes Children from Adults
Source: PLoS One. 2012 May 30;7(5):e37714. doi: 10.1371/journal.pone.0037714 (PMC3364291; doi:10.1371/journal.pone.0037714)
Supplement: Dataset S6 — Intersection of 302 genes with greater variance in children with Mammalian Genome Informatics dataset of Mammalian Phenotype ID: MP:0003631 and MP:0005386). (XLS) [file pone.0037714.s009.xls]

## Sheet: MP0000001
Chr	cM	start	end	strand NCBI Build 37	MGI ID	Feature Type	Symbol	Name
7	86.03	148020917	148023865	+	MGI:1916142	protein coding gene	1190003J15Rik	RIKEN cDNA 1190003J15 gene
1	64.12	153275778	153305312	+	MGI:1916185	protein coding gene	1190005F20Rik	RIKEN cDNA 1190005F20 gene
15	44.87	89220605	89240934	-	MGI:1922709	protein coding gene	1700007E06Rik	RIKEN cDNA 1700007E06 gene
3	46.47	105799875	105817523	-	MGI:1923670	protein coding gene	1700027A23Rik	RIKEN cDNA 1700027A23 gene
18	34.36	60633847	60661637	-	MGI:1917088	protein coding gene	2010002N04Rik	RIKEN cDNA 2010002N04 gene
13	32.8	63383450	63427404	+	MGI:1919311	protein coding gene	2010111I01Rik	RIKEN cDNA 2010111I01 gene
2	17.2	25227850	25232323	+	MGI:1919330	protein coding gene	2010317E24Rik	RIKEN cDNA 2010317E24 gene
7	54.68	109054351	109060415	+	MGI:1913758	protein coding gene	2400001E08Rik	RIKEN cDNA 2400001E08 gene
9	40.08	72950205	72952250	+	MGI:1914241	protein coding gene	2410004A20Rik	RIKEN cDNA 2410004A20 gene
4	78.67	147472546	147504807	-	MGI:1917683	protein coding gene	2610109H07Rik	RIKEN cDNA 2610109H07 gene
14	36.24	70537975	70553598	-	MGI:2444228	protein coding gene	2610301G19Rik	RIKEN cDNA 2610301G19 gene
9	59.07	107886557	107888247	-	MGI:1915426	protein coding gene	6230427J02Rik	RIKEN cDNA 6230427J02 gene
6	52.81	113554766	113566942	+	MGI:1915406	protein coding gene	6720456B07Rik	RIKEN cDNA 6720456B07 gene
6	53.83	116600702	116602865	+	MGI:1918730	protein coding gene	8430408G22Rik	RIKEN cDNA 8430408G22 gene
2	76.83	154617138	154876748	+	MGI:87853	protein coding gene	a	nonagouti
19	26.58	31943251	32023896	+	MGI:1917115	protein coding gene	A1cf	APOBEC1 complementation factor
4	62.23	128432608	128446542	+	MGI:2685279	protein coding gene	A3galt2	alpha 1,3-galactosyltransferase 2 (isoglobotriaosylceramide synthase)
15	39.4	83057156	83082204	-	MGI:3512453	protein coding gene	A4galt	alpha 1,4-galactosyltransferase
X	73.55	155964620	156031013	+	MGI:2685992	protein coding gene	A830080D01Rik	RIKEN cDNA A830080D01 gene
15	57.49	102168678	102181190	-	MGI:2443767	protein coding gene	Aaas	achalasia, adrenocortical insufficiency, alacrimia
8	30.85	62984921	63024474	+	MGI:1345167	protein coding gene	Aadat	aminoadipate aminotransferase
8	57.9	113557044	113581564	+	MGI:2384560	protein coding gene	Aars	alanyl-tRNA synthetase
11	51.3	84236357	84327024	-	MGI:1929608	protein coding gene	Aatf	apoptosis antagonizing transcription factor
4	28.57	53043659	53172767	-	MGI:99607	protein coding gene	Abca1	ATP-binding cassette, sub-family A (ABC1), member 1
1	35.81	71289664	71461484	-	MGI:2676312	protein coding gene	Abca12	ATP-binding cassette, sub-family A (ABC1), member 12
2	17.25	25284223	25304060	+	MGI:99606	protein coding gene	Abca2	ATP-binding cassette, sub-family A (ABC1), member 2
17	12.38	24488895	24547146	+	MGI:1351617	protein coding gene	Abca3	ATP-binding cassette, sub-family A (ABC1), member 3
3	52.94	121747361	121882979	+	MGI:109424	protein coding gene	Abca4	ATP-binding cassette, sub-family A (ABC1), member 4
11	73.53	110130683	110199030	-	MGI:2386607	protein coding gene	Abca5	ATP-binding cassette, sub-family A (ABC1), member 5
10	39.72	79459239	79478317	+	MGI:1351646	protein coding gene	Abca7	ATP-binding cassette, sub-family A (ABC1), member 7
2	39.69	69076339	69180671	-	MGI:1351619	protein coding gene	Abcb11	ATP-binding cassette, sub-family B (MDR/TAP), member 11
5	3.43	8660077	8748575	+	MGI:97570	protein coding gene	Abcb1a	ATP-binding cassette, sub-family B (MDR/TAP), member 1A
5	3.43	8798147	8866314	+	MGI:97568	protein coding gene	Abcb1b	ATP-binding cassette, sub-family B (MDR/TAP), member 1B
5	3.43	8893721	8959226	+	MGI:97569	protein coding gene	Abcb4	ATP-binding cassette, sub-family B (MDR/TAP), member 4
X	46.58	101475996	101609195	-	MGI:109533	protein coding gene	Abcb7	ATP-binding cassette, sub-family B (MDR/TAP), member 7
16	9.75	14361651	14475830	+	MGI:102676	protein coding gene	Abcc1	ATP-binding cassette, sub-family C (CFTR/MRP), member 1
17	22.9	46440170	46465301	-	MGI:2386976	protein coding gene	Abcc10	ATP-binding cassette, sub-family C (CFTR/MRP), member 10
19	36.67	43856682	43912441	+	MGI:1352447	protein coding gene	Abcc2	ATP-binding cassette, sub-family C (CFTR/MRP), member 2
11	58.9	94204612	94254311	-	MGI:1923658	protein coding gene	Abcc3	ATP-binding cassette, sub-family C (CFTR/MRP), member 3
14	62.24	118881914	119105441	-	MGI:2443111	protein coding gene	Abcc4	ATP-binding cassette, sub-family C (CFTR/MRP), member 4
7	29.64	53231750	53285672	-	MGI:1351634	protein coding gene	Abcc6	ATP-binding cassette, sub-family C (CFTR/MRP), member 6
7	29.66	53359893	53435403	-	MGI:1352629	protein coding gene	Abcc8	ATP-binding cassette, sub-family C (CFTR/MRP), member 8
6	74.35	142536382	142650794	-	MGI:1352630	protein coding gene	Abcc9	ATP-binding cassette, sub-family C (CFTR/MRP), member 9
X	37.39	70961936	70983873	+	MGI:1349215	protein coding gene	Abcd1	ATP-binding cassette, sub-family D (ALD), member 1
15	46	90976315	91022238	-	MGI:1349467	protein coding gene	Abcd2	ATP-binding cassette, sub-family D (ALD), member 2
17	15.8	31194643	31252722	+	MGI:107704	protein coding gene	Abcg1	ATP-binding cassette, sub-family G (WHITE), member 1
6	27.82	58534517	58642863	+	MGI:1347061	protein coding gene	Abcg2	ATP-binding cassette, sub-family G (WHITE), member 2
9	24.84	44081271	44096698	-	MGI:1890594	protein coding gene	Abcg4	ATP-binding cassette, sub-family G (WHITE), member 4
17	55.02	85057574	85082351	-	MGI:1351659	protein coding gene	Abcg5	ATP-binding cassette, sub-family G (WHITE), member 5
17	55.02	85075642	85099673	+	MGI:1914720	protein coding gene	Abcg8	ATP-binding cassette, sub-family G (WHITE), member 8
7	44.96	86418087	86510394	+	MGI:1914344	protein coding gene	Abhd2	abhydrolase domain containing 2
9	73.03	122260726	122290642	+	MGI:1914719	protein coding gene	Abhd5	abhydrolase domain containing 5
2	15.18	22795593	22895761	-	MGI:104913	protein coding gene	Abi1	abl-interactor 1
1	30.47	60466642	60538002	+	MGI:106913	protein coding gene	Abi2	abl-interactor 2
2	21.86	31543896	31659747	+	MGI:87859	protein coding gene	Abl1	c-abl oncogene 1, non-receptor tyrosine kinase
1	67.71	158489180	158572847	+	MGI:87860	protein coding gene	Abl2	v-abl Abelson murine leukemia viral oncogene homolog 2 (arg, Abelson-related gene)
19	52.09	57107223	57389409	-	MGI:1194500	protein coding gene	Ablim1	actin-binding LIM protein 1
11	45.92	76230236	76435816	-	MGI:107771	protein coding gene	Abr	active BCR-related gene
15	16.42	41696839	41701266	-	MGI:2444891	protein coding gene	Abra	actin-binding Rho activating protein
9	71.33	119057141	119066211	-	MGI:3605455	protein coding gene	Acaa1b	acetyl-Coenzyme A acyltransferase 1B
11	51.29	83943174	84215153	+	MGI:108451	protein coding gene	Acaca	acetyl-Coenzyme A carboxylase alpha
5	55.97	114596544	114700770	+	MGI:2140940	protein coding gene	Acacb	acetyl-Coenzyme A carboxylase beta
1	33.64	66877413	66909851	-	MGI:87866	protein coding gene	Acadl	acyl-Coenzyme A dehydrogenase, long-chain
3	78.77	153585321	153607596	-	MGI:87867	protein coding gene	Acadm	acyl-Coenzyme A dehydrogenase, medium chain
5	55.99	115560308	115569355	-	MGI:87868	protein coding gene	Acads	acyl-Coenzyme A dehydrogenase, short chain
11	42.96	69823685	69828913	-	MGI:895149	protein coding gene	Acadvl	acyl-Coenzyme A dehydrogenase, very long chain
7	44.88	86198369	86259985	+	MGI:99602	protein coding gene	Acan	aggrecan
11	48.43	80693671	81781959	-	MGI:1100867	protein coding gene	Accn1	amiloride-sensitive cation channel 1, neuronal (degenerin)
15	56.13	99501149	99531559	+	MGI:1194915	protein coding gene	Accn2	amiloride-sensitive cation channel 2, neuronal
5	11.72	23919269	23923652	+	MGI:2159339	protein coding gene	Accn3	amiloride-sensitive cation channel 3
8	53.04	108222059	108224995	-	MGI:87873	protein coding gene	Acd	adrenocortical dysplasia
11	68.84	105829259	105851278	+	MGI:87874	protein coding gene	Ace	angiotensin I converting enzyme (peptidyl-dipeptidase A) 1
X	76.12	160577264	160626352	+	MGI:1917258	protein coding gene	Ace2	angiotensin I converting enzyme (peptidyl-dipeptidase A) 2
5	76.32	137728747	137735694	+	MGI:87876	protein coding gene	Ache	acetylcholinesterase
11	63.47	100337667	100389314	-	MGI:103251	protein coding gene	Acly	ATP citrate lyase
4	20.24	40090114	40145371	+	MGI:87879	protein coding gene	Aco1	aconitase 1
11	80.96	116033202	116060359	-	MGI:1330812	protein coding gene	Acox1	acyl-Coenzyme A oxidase 1, palmitoyl
2	50.54	91043042	91054255	+	MGI:87882	protein coding gene	Acp2	acid phosphatase 2, lysosomal
9	8.38	21931175	21940190	-	MGI:87883	protein coding gene	Acp5	acid phosphatase 5, tartrate resistant
9	56.61	104190581	104240058	-	MGI:1928480	protein coding gene	Acpp	acid phosphatase, prostate
15	44.96	89398757	89405015	+	MGI:87884	protein coding gene	Acr	acrosin prepropeptide
6	59.17	124999707	125013285	+	MGI:1859515	protein coding gene	Acrbp	proacrosin binding protein
9	29.7	54452684	54509677	-	MGI:2385656	protein coding gene	Acsbg1	acyl-CoA synthetase bubblegum family member 1
8	26.36	47556395	47621405	+	MGI:102797	protein coding gene	Acsl1	acyl-CoA synthetase long-chain family member 1
X	63.12	138752536	138825078	-	MGI:1354713	protein coding gene	Acsl4	acyl-CoA synthetase long-chain family member 4
7	64.17	126904437	126931027	+	MGI:99538	protein coding gene	Acsm3	acyl-CoA synthetase medium-chain family member 3
7	64.1	126833540	126858081	+	MGI:2681844	protein coding gene	Acsm4	acyl-CoA synthetase medium-chain family member 4
2	74.74	150443841	150494236	-	MGI:1915988	protein coding gene	Acss1	acyl-CoA synthetase short-chain family member 1
8	72.26	126415667	126418636	-	MGI:87902	protein coding gene	Acta1	actin, alpha 1, skeletal muscle
19	29.41	34315581	34329826	-	MGI:87909	protein coding gene	Acta2	actin, alpha 2, smooth muscle, aorta
5	81.8	143664794	143668433	-	MGI:87904	protein coding gene	Actb	actin, beta
2	57.55	113873018	113879284	-	MGI:87905	protein coding gene	Actc1	actin, alpha, cardiac muscle 1
11	84.07	120207004	120209856	-	MGI:87906	protein coding gene	Actg1	actin, gamma, cytoplasmic 1
5	76.56	137994745	138010810	+	MGI:1933548	protein coding gene	Actl6b	actin-like 6B
19	4.12	4861223	4877909	-	MGI:99678	protein coding gene	Actn3	actinin alpha 3
7	16.94	29678267	29747359	-	MGI:1890773	protein coding gene	Actn4	actinin alpha 4
1	54.7	127289483	127332067	-	MGI:1921367	protein coding gene	Actr3	ARP3 actin-related protein 3 homolog (yeast)
2	33.05	58241055	58419568	-	MGI:87911	protein coding gene	Acvr1	activin A receptor, type 1
15	56.48	101004556	101043032	+	MGI:1338944	protein coding gene	Acvr1b	activin A receptor, type 1B
2	33.05	58119864	58210306	-	MGI:2661081	protein coding gene	Acvr1c	activin A receptor, type IC
2	28.38	48669629	48758789	+	MGI:102806	protein coding gene	Acvr2a	activin receptor IIA
9	71.33	119311619	119342633	+	MGI:87912	protein coding gene	Acvr2b	activin receptor IIB
15	56.41	100958953	100975767	+	MGI:1338946	protein coding gene	Acvrl1	activin A receptor, type II-like 1
2	84.44	163552320	163575975	-	MGI:87916	protein coding gene	Ada	adenosine deaminase
3	18.3	36962449	37020846	+	MGI:103258	protein coding gene	Adad1	adenosine deaminase domain containing 1 (testis specific)
9	39.53	70526804	70628036	+	MGI:109548	protein coding gene	Adam10	a disintegrin and metallopeptidase domain 10
11	66.48	102622753	102641576	+	MGI:1098667	protein coding gene	Adam11	a disintegrin and metallopeptidase domain 11
7	77.61	141074882	141423829	-	MGI:105378	protein coding gene	Adam12	a disintegrin and metallopeptidase domain 12 (meltrin alpha)
3	39.07	89142464	89153918	-	MGI:1333882	protein coding gene	Adam15	a disintegrin and metallopeptidase domain 15 (metargidin)
12	8.3	21329370	21379493	-	MGI:1096335	protein coding gene	Adam17	a disintegrin and metallopeptidase domain 17
11	27.54	45869494	45960845	+	MGI:105377	protein coding gene	Adam19	a disintegrin and metallopeptidase domain 19 (meltrin beta)
5	61.84	121968585	121971704	-	MGI:2429504	protein coding gene	Adam1a	a disintegrin and metallopeptidase domain 1a
5	61.83	121950107	121953444	-	MGI:2429506	protein coding gene	Adam1b	a disintegrin and metallopeptidase domain 1b
14	34.36	66646166	66696570	-	MGI:1340894	protein coding gene	Adam2	a disintegrin and metallopeptidase domain 2
12	37.79	82659571	82669461	-	MGI:1861229	protein coding gene	Adam21	a disintegrin and metallopeptidase domain 21
5	3.39	8072352	8368160	-	MGI:1340046	protein coding gene	Adam22	a disintegrin and metallopeptidase domain 22
1	32.31	63492465	63642850	+	MGI:1345162	protein coding gene	Adam23	a disintegrin and metallopeptidase domain 23
8	23.89	41760448	41767553	+	MGI:105984	protein coding gene	Adam24	a disintegrin and metallopeptidase domain 24 (testase 1)
8	13.09	25787697	25836324	-	MGI:102518	protein coding gene	Adam3	a disintegrin and metallopeptidase domain 3 (cyritestin)
2	63.26	130876327	130889550	-	MGI:1341813	protein coding gene	Adam33	a disintegrin and metallopeptidase domain 33
7	84.96	147164831	147178461	-	MGI:107825	protein coding gene	Adam8	a disintegrin and metallopeptidase domain 8
8	13.7	26060083	26127394	-	MGI:105376	protein coding gene	Adam9	a disintegrin and metallopeptidase domain 9 (meltrin gamma)
16	48.2	85794072	85803358	-	MGI:109249	protein coding gene	Adamts1	a disintegrin-like and metallopeptidase (reprolysin type) with thrombospondin type 1 motif, 1
15	5.43	10994545	11276622	+	MGI:2146046	protein coding gene	Adamts12	a disintegrin-like and metallopeptidase (reprolysin type) with thrombospondin type 1 motif, 12
2	19.14	26828936	26865148	+	MGI:2685556	protein coding gene	Adamts13	a disintegrin-like and metallopeptidase (reprolysin type) with thrombospondin type 1 motif, 13
11	30.78	50415586	50621075	+	MGI:1347356	protein coding gene	Adamts2	a disintegrin-like and metallopeptidase (reprolysin type) with thrombospondin type 1 motif, 2
15	48.2	94100594	94295849	-	MGI:2660628	protein coding gene	Adamts20	a disintegrin-like and metallopeptidase (reprolysin type) with thrombospondin type 1 motif, 20
1	79.28	173180552	173190768	+	MGI:1339949	protein coding gene	Adamts4	a disintegrin-like and metallopeptidase (reprolysin type) with thrombospondin type 1 motif, 4
16	48.34	85858415	85901370	-	MGI:1346321	protein coding gene	Adamts5	a disintegrin-like and metallopeptidase (reprolysin type) with thrombospondin type 1 motif, 5 (aggrecanase-2)
6	41.41	92722693	92893486	-	MGI:1916320	protein coding gene	Adamts9	a disintegrin-like and metallopeptidase (reprolysin type) with thrombospondin type 1 motif, 9
3	39.19	89518944	89557368	+	MGI:1889575	protein coding gene	Adar	adenosine deaminase, RNA-specific
10	39.72	76753471	76881015	-	MGI:891999	protein coding gene	Adarb1	adenosine deaminase, RNA-specific, B1
11	4.72	6963492	7078509	+	MGI:99677	protein coding gene	Adcy1	adenylate cyclase 1
1	72.83	167415314	167506905	+	MGI:2660854	protein coding gene	Adcy10	adenylate cyclase 10
12	1.99	4133103	4213525	+	MGI:99675	protein coding gene	Adcy3	adenylate cyclase 3
14	28.19	56387929	56402856	-	MGI:99674	protein coding gene	Adcy4	adenylate cyclase 4
16	24.71	35155722	35304635	+	MGI:99673	protein coding gene	Adcy5	adenylate cyclase 5
15	54.59	98420425	98438064	-	MGI:87917	protein coding gene	Adcy6	adenylate cyclase 6
8	43.06	90796302	90853861	+	MGI:102891	protein coding gene	Adcy7	adenylate cyclase 7
15	29.03	64530604	64753858	-	MGI:1341110	protein coding gene	Adcy8	adenylate cyclase 8
16	2.42	4287529	4420498	-	MGI:108450	protein coding gene	Adcy9	adenylate cyclase 9
17	60.67	93598762	93604825	+	MGI:105094	protein coding gene	Adcyap1	adenylate cyclase activating polypeptide 1
6	27.38	55401972	55451445	+	MGI:108449	protein coding gene	Adcyap1r1	adenylate cyclase activating polypeptide 1 receptor 1
5	17.9	34916313	34974957	+	MGI:87918	protein coding gene	Add1	adducin 1 (alpha)
6	37.55	86028078	86069549	+	MGI:87919	protein coding gene	Add2	adducin 2 (beta)
19	47.18	53214935	53321889	+	MGI:1351615	protein coding gene	Add3	adducin 3 (gamma)
3	64.16	137923955	137953662	+	MGI:87921	protein coding gene	Adh1	alcohol dehydrogenase 1 (class I)
3	64.26	138106057	138118463	+	MGI:87929	protein coding gene	Adh5	alcohol dehydrogenase 5 (class III), chi polypeptide
3	64.13	137880737	137895006	+	MGI:87926	protein coding gene	Adh7	alcohol dehydrogenase 7 (class IV), mu or sigma polypeptide
16	13.96	23146609	23158101	+	MGI:106675	protein coding gene	Adipoq	adiponectin, C1Q and collagen domain containing
1	58.22	136311955	136329928	+	MGI:1919924	protein coding gene	Adipor1	adiponectin receptor 1
6	56.78	119303168	119367501	-	MGI:93830	protein coding gene	Adipor2	adiponectin receptor 2
14	11.58	21871855	22267769	+	MGI:87930	protein coding gene	Adk	adenosine kinase
7	57.7	117771183	117773333	+	MGI:108058	protein coding gene	Adm	adrenomedullin
2	88.41	168006486	168032612	-	MGI:1338758	protein coding gene	Adnp	activity-dependent neuroprotective protein
1	58.15	136095800	136132008	-	MGI:99401	protein coding gene	Adora1	adenosine A1 receptor
10	38.52	74779688	74797533	+	MGI:99402	protein coding gene	Adora2a	adenosine A2a receptor
11	37.96	62062486	62079955	+	MGI:99403	protein coding gene	Adora2b	adenosine A2b receptor
3	46.45	105673776	105726960	+	MGI:104847	protein coding gene	Adora3	adenosine A3 receptor
16	26.86	38445479	38452769	-	MGI:1098234	protein coding gene	Adprh	ADP-ribosylarginine hydrolase
14	34.6	67254088	67352299	+	MGI:104773	protein coding gene	Adra1a	adrenergic receptor, alpha 1a
11	25.81	43588108	43714712	-	MGI:104774	protein coding gene	Adra1b	adrenergic receptor, alpha 1b
2	63.5	131371586	131388019	-	MGI:106673	protein coding gene	Adra1d	adrenergic receptor, alpha 1d
19	49.04	54119672	54123472	+	MGI:87934	protein coding gene	Adra2a	adrenergic receptor, alpha 2a
2	61.95	127188944	127192957	+	MGI:87935	protein coding gene	Adra2b	adrenergic receptor, alpha 2b
5	18.09	35621215	35624410	+	MGI:87936	protein coding gene	Adra2c	adrenergic receptor, alpha 2c
19	51.96	56796862	56799352	+	MGI:87937	protein coding gene	Adrb1	adrenergic receptor, beta 1
18	35.1	62337471	62339613	-	MGI:87938	protein coding gene	Adrb2	adrenergic receptor, beta 2
8	15.94	28336248	28340060	-	MGI:87939	protein coding gene	Adrb3	adrenergic receptor, beta 3
19	3.98	4286001	4306222	-	MGI:87940	protein coding gene	Adrbk1	adrenergic receptor kinase, beta 1
5	55.29	113339498	113444534	-	MGI:87941	protein coding gene	Adrbk2	adrenergic receptor kinase, beta 2
2	102.69	179906190	179910991	+	MGI:1929289	protein coding gene	Adrm1	adhesion regulating molecule 1
11	3.88	5761950	5772091	+	MGI:1197012	protein coding gene	Aebp1	AE binding protein 1
10	39.72	81022305	81029109	+	MGI:95806	protein coding gene	Aes	amino-terminal enhancer of split
5	50.45	104121393	104284341	+	MGI:1100819	protein coding gene	Aff1	AF4/FMR2 family, member 1
X	35.53	66613469	67121212	+	MGI:1202294	protein coding gene	Aff2	AF4/FMR2 family, member 2
11	31.93	53164335	53235332	+	MGI:2136171	protein coding gene	Aff4	AF4/FMR2 family, member 4
18	39.96	67564418	67608790	-	MGI:1916847	protein coding gene	Afg3l2	AFG3(ATPase family gene 3)-like 2 (yeast)
11	82.96	117670982	117701222	+	MGI:2448704	protein coding gene	Afmid	arylformamidase
5	44.77	90919740	90937933	+	MGI:87951	protein coding gene	Afp	alpha fetoprotein
8	29.13	54597080	54608776	+	MGI:104873	protein coding gene	Aga	aspartylglucosaminidase
10	74.5	126515963	126530225	+	MGI:3580016	protein coding gene	Agap2	ArfGAP with GTPase domain, ankyrin repeat and PH domain 2
17	18.18	34734807	34737877	+	MGI:893592	protein coding gene	Ager	advanced glycosylation end product-specific receptor
1	42.55	82836058	82892850	+	MGI:1333754	protein coding gene	Agfg1	ArfGAP with FG repeats 1
2	18.96	26448577	26459937	-	MGI:1914762	protein coding gene	Agpat2	1-acylglycerol-3-phosphate O-acyltransferase 2 (lysophosphatidic acid acyltransferase, beta)
8	10.3	18846277	18891361	+	MGI:1196345	protein coding gene	Agpat5	1-acylglycerol-3-phosphate O-acyltransferase 5 (lysophosphatidic acid acyltransferase, epsilon)
8	11.42	24283418	24318925	-	MGI:2142716	protein coding gene	Agpat6	1-acylglycerol-3-phosphate O-acyltransferase 6 (lysophosphatidic acid acyltransferase, zeta)
2	44.77	75670234	75769407	+	MGI:2443065	protein coding gene	Agps	alkylglycerone phosphate synthase
12	16.18	36719494	36730674	+	MGI:1344405	protein coding gene	Agr2	anterior gradient 2 (Xenopus laevis)
4	88.55	155539399	155560010	-	MGI:87961	protein coding gene	Agrn	agrin
8	53.04	108090600	108092198	-	MGI:892013	protein coding gene	Agrp	agouti related protein
8	72.81	127080487	127093607	-	MGI:87963	protein coding gene	Agt	angiotensinogen (serpin peptidase inhibitor, clade A, member 8)
13	31.87	59550898	59686588	-	MGI:2159437	protein coding gene	Agtpbp1	ATP/GTP binding protein 1
13	13.19	30428310	30474736	+	MGI:87964	protein coding gene	Agtr1a	angiotensin II receptor, type 1a
3	6.37	20213395	20266099	-	MGI:87965	protein coding gene	Agtr1b	angiotensin II receptor, type 1b
X	16.71	21061670	21066290	+	MGI:87966	protein coding gene	Agtr2	angiotensin II receptor, type 2
1	47	95031853	95041998	+	MGI:1329033	protein coding gene	Agxt	alanine-glyoxylate aminotransferase
1	83.62	181675025	181733811	-	MGI:1915033	protein coding gene	Ahctf1	AT hook containing transcription factor 1
10	9.75	20672391	20800234	+	MGI:87971	protein coding gene	Ahi1	Abelson helper integration site 1
19	6.04	9063774	9151409	+	MGI:1316648	protein coding gene	Ahnak	AHNAK nucleoprotein (desmoyokin)
12	15.78	36182651	36219661	-	MGI:105043	protein coding gene	Ahr	aryl-hydrocarbon receptor
13	40.15	74348566	74429779	-	MGI:1333776	protein coding gene	Ahrr	aryl-hydrocarbon receptor repressor
16	13.74	22892115	22899511	+	MGI:107189	protein coding gene	Ahsg	alpha-2-HS-glycoprotein
Unknown					MGI:2158492	protein coding gene	Ahsp	alpha hemoglobin stabilizing protein
1	69.95	163746243	163806792	-	MGI:2138346	protein coding gene	AI848100	expressed sequence AI848100
6	57.65	122503819	122514198	+	MGI:1342279	protein coding gene	Aicda	activation-induced cytidine deaminase
X	25.68	45828121	45866740	-	MGI:1349419	protein coding gene	Aifm1	apoptosis-inducing factor, mitochondrion-associated 1
10	32.27	61178011	61202008	+	MGI:1918611	protein coding gene	Aifm2	apoptosis-inducing factor, mitochondrion-associated 2
1	80.33	175281010	175396171	+	MGI:2686159	protein coding gene	Aim2	absent in melanoma 2
3	61.48	132323462	132346843	-	MGI:102774	protein coding gene	Aimp1	aminoacyl tRNA synthetase complex-interacting multifunctional protein 1
5	82.8	144663573	144670716	-	MGI:2385237	protein coding gene	Aimp2	aminoacyl tRNA synthetase complex-interacting multifunctional protein 2
19	3.82	4114446	4125858	-	MGI:109622	protein coding gene	Aip	aryl-hydrocarbon receptor-interacting protein
11	43.81	71841465	71851011	-	MGI:2148800	protein coding gene	Aipl1	aryl hydrocarbon receptor-interacting protein-like 1
10	39.72	77492767	77506355	-	MGI:1338803	protein coding gene	Aire	autoimmune regulator (autoimmune polyendocrinopathy candidiasis ectodermal dystrophy)
2	22.09	32477278	32502325	+	MGI:87977	protein coding gene	Ak1	adenylate kinase 1
11	54.34	88692106	88725900	-	MGI:104729	protein coding gene	Akap1	A kinase (PRKA) anchor protein 1
11	37.96	61684809	61743754	-	MGI:1890218	protein coding gene	Akap10	A kinase (PRKA) anchor protein 10
10	2.06	5987073	6080212	-	MGI:1932576	protein coding gene	Akap12	A kinase (PRKA) anchor protein (gravin) 12
X	21.01	34148309	34185390	-	MGI:2443758	protein coding gene	Akap17b	A kinase (PRKA) anchor protein 17B
X	3.17	6644645	6655735	+	MGI:102794	protein coding gene	Akap4	A kinase (PRKA) anchor protein 4
12	33.73	77425878	77435140	+	MGI:2685104	protein coding gene	Akap5	A kinase (PRKA) anchor protein 5
12	22.18	53800370	54252002	+	MGI:3050566	protein coding gene	Akap6	A kinase (PRKA) anchor protein 6
17	17.48	32440621	32458098	-	MGI:1928488	protein coding gene	Akap8	A kinase (PRKA) anchor protein 8
4	57.42	123411802	123427588	-	MGI:1915300	protein coding gene	Akirin1	akirin 1
4	16.8	34498186	34514157	+	MGI:1889364	protein coding gene	Akirin2	akirin 2
1	44.06	89021583	89024487	+	MGI:87984	protein coding gene	Akp3	alkaline phosphatase 3, intestine, not Mn requiring
4	53.26	116309115	116324285	-	MGI:1929955	protein coding gene	Akr1a4	aldo-keto reductase family 1, member A4 (aldehyde reductase)
6	14.87	34253934	34267497	-	MGI:1353494	protein coding gene	Akr1b3	aldo-keto reductase family 1, member B3 (aldose reductase)
6	14.95	34362334	34373142	+	MGI:101918	protein coding gene	Akr1b7	aldo-keto reductase family 1, member B7
13	2.31	4131861	4149900	-	MGI:2145420	protein coding gene	Akr1c18	aldo-keto reductase family 1, member C18
12	61.2	113892032	113913095	-	MGI:87986	protein coding gene	Akt1	thymoma viral proto-oncogene 1
7	15.94	28376571	28425845	+	MGI:104874	protein coding gene	Akt2	thymoma viral proto-oncogene 2
1	82.66	178950204	179188334	-	MGI:1345147	protein coding gene	Akt3	thymoma viral proto-oncogene 3
9	57.46	106135786	106150457	-	MGI:87989	protein coding gene	Alas1	aminolevulinic acid synthase 1
X	68.46	146981918	147005181	+	MGI:87990	protein coding gene	Alas2	aminolevulinic acid synthase 2, erythroid
5	44.7	90889915	90905629	+	MGI:87991	protein coding gene	Alb	albumin
16	32.88	52249109	52454187	-	MGI:1313266	protein coding gene	Alcam	activated leukocyte cell adhesion molecule
19	13.91	20676451	20717952	+	MGI:1353450	protein coding gene	Aldh1a1	aldehyde dehydrogenase family 1, subfamily A1
9	39.85	71063596	71144050	+	MGI:107928	protein coding gene	Aldh1a2	aldehyde dehydrogenase family 1, subfamily A2
7	35.73	73535781	73572363	-	MGI:1861722	protein coding gene	Aldh1a3	aldehyde dehydrogenase family 1, subfamily A3
5	61.86	122016036	122043833	-	MGI:99600	protein coding gene	Aldh2	aldehyde dehydrogenase 2, mitochondrial
11	37.96	61021039	61031923	+	MGI:1353451	protein coding gene	Aldh3a1	aldehyde dehydrogenase family 3, subfamily A1
13	10.77	24999448	25029530	-	MGI:2441982	protein coding gene	Aldh5a1	aldhehyde dehydrogenase family 5, subfamily A1
18	30.57	56685390	56732605	-	MGI:108186	protein coding gene	Aldh7a1	aldehyde dehydrogenase family 7, member A1
X	65.42	140752355	140808993	+	MGI:1914824	protein coding gene	Alg13	asparagine-linked glycosylation 13 homolog (S. cerevisiae)
3	25.6	54539461	54555049	+	MGI:1913498	protein coding gene	Alg5	asparagine-linked glycosylation 5 homolog (yeast, dolichyl-phosphate beta-glucosyltransferase)
12	41.65	88767119	88784789	-	MGI:2384034	protein coding gene	Alkbh1	alkB, alkylation repair homolog 1 (E. coli)
5	55.97	114573935	114578227	-	MGI:2141032	protein coding gene	Alkbh2	alkB, alkylation repair homolog 2 (E. coli)
2	51.62	93820707	93850964	-	MGI:1916363	protein coding gene	Alkbh3	alkB, alkylation repair homolog 3 (E. coli)
9	2.02	3335231	3385847	+	MGI:1914917	protein coding gene	Alkbh8	alkB, alkylation repair homolog 8 (E. coli)
6	37.48	85537525	85652747	+	MGI:1934606	protein coding gene	Alms1	Alstrom syndrome 1 homolog (human)
11	42.99	70054959	70068855	-	MGI:87998	protein coding gene	Alox12	arachidonate 12-lipoxygenase
11	42.38	68970491	68983294	+	MGI:1274782	protein coding gene	Alox12b	arachidonate 12-lipoxygenase, 12R type
11	42.99	70157654	70165533	-	MGI:87997	protein coding gene	Alox15	arachidonate 15-lipoxygenase
6	53.79	116360095	116411196	-	MGI:87999	protein coding gene	Alox5	arachidonate 5-lipoxygenase
5	89.18	150076634	150076758	+	MGI:107505	protein coding gene	Alox5ap	arachidonate 5-lipoxygenase activating protein
4	70.02	137297648	137352299	-	MGI:87983	protein coding gene	Alpl	alkaline phosphatase, liver/bone/kidney
1	44.05	88983265	88986503	-	MGI:108009	protein coding gene	Alppl2	alkaline phosphatase, placental-like 2
1	29.33	59219770	59294075	-	MGI:1921268	protein coding gene	Als2	amyotrophic lateral sclerosis 2 (juvenile) homolog (human)
10	53.56	102470481	102491685	-	MGI:104621	protein coding gene	Alx1	ALX homeobox 1
3	46.83	107397949	107408687	+	MGI:1277097	protein coding gene	Alx3	aristaless-like homeobox 3
2	51.62	93482541	93521496	+	MGI:108359	protein coding gene	Alx4	aristaless-like homeobox 4
15	5.39	10911511	10926379	+	MGI:1098273	protein coding gene	Amacr	alpha-methylacyl-CoA racemase
5	43.63	88885036	88897552	+	MGI:104655	protein coding gene	Ambn	ameloblastin
4	33.96	62804309	62815833	-	MGI:88002	protein coding gene	Ambp	alpha 1 microglobulin/bikunin
2	50.63	91570291	91759006	+	MGI:2443564	protein coding gene	Ambra1	autophagy/beclin 1 regulator 1
10	21.85	40007265	40021992	-	MGI:88004	protein coding gene	Amd1	S-adenosylmethionine decarboxylase 1
X	78.95	165614046	165625132	-	MGI:88005	protein coding gene	Amelx	amelogenin X chromosome
10	39.72	80267993	80270393	+	MGI:88006	protein coding gene	Amh	anti-Mullerian hormone
15	57.58	102275798	102285061	+	MGI:105062	protein coding gene	Amhr2	anti-Mullerian hormone type 2 receptor
12	60.94	112509322	112514637	+	MGI:1934943	protein coding gene	Amn	amnionless
X	66.72	141880968	141939724	-	MGI:108440	protein coding gene	Amot	angiomotin
13	6.89	19040240	19242782	+	MGI:103574	protein coding gene	Amph	amphiphysin
2	17.12	25127998	25141435	+	MGI:2139135	protein coding gene	Anapc2	anaphase promoting complex subunit 2
15	16.69	42256269	42508341	-	MGI:108448	protein coding gene	Angpt1	angiopoietin 1
8	10.3	18690263	18741562	-	MGI:1202890	protein coding gene	Angpt2	angiopoietin 2
1	67.75	158768693	158791209	+	MGI:1919963	protein coding gene	Angptl1	angiopoietin-like 1
2	22.36	33071589	33103237	+	MGI:1347002	protein coding gene	Angptl2	angiopoietin-like 2
4	45.6	98697645	98712802	+	MGI:1353627	protein coding gene	Angptl3	angiopoietin-like 3
17	17.98	33911845	33918520	-	MGI:1888999	protein coding gene	Angptl4	angiopoietin-like 4
9	7.66	20678253	20684154	-	MGI:1917976	protein coding gene	Angptl6	angiopoietin-like 6
15	10.23	27396432	27524664	+	MGI:3045421	protein coding gene	Ank	progressive ankylosis
8	11.42	24085294	24260969	+	MGI:88024	protein coding gene	Ank1	ankyrin 1, erythroid
3	56.07	126624525	126701370	-	MGI:88025	protein coding gene	Ank2	ankyrin 2, brain
10	36.1	68996970	69490184	+	MGI:88026	protein coding gene	Ank3	ankyrin 3, epithelial
19	30.52	36186455	36194334	-	MGI:1097717	protein coding gene	Ankrd1	ankyrin repeat domain 1 (cardiac muscle)
8	72	125407221	125498693	-	MGI:1924337	protein coding gene	Ankrd11	ankyrin repeat domain 11
5	44.32	90656215	90795211	-	MGI:1932101	protein coding gene	Ankrd17	ankyrin repeat domain 17
19	35.65	42110528	42119600	+	MGI:1861447	protein coding gene	Ankrd2	ankyrin repeat domain 2 (stretch responsive muscle)
1	15.31	36587379	36592574	-	MGI:1925571	protein coding gene	Ankrd23	ankyrin repeat domain 23
6	55.86	118452582	118512274	-	MGI:1917887	protein coding gene	Ankrd26	ankyrin repeat domain 26
13	40.98	77182349	77274734	-	MGI:2145448	protein coding gene	Ankrd32	ankyrin repeat domain 32
17	14.6	28046285	28199545	+	MGI:2446180	protein coding gene	Anks1	ankyrin repeat and SAM domain containing 1
7	88.85	151774454	151937879	-	MGI:2142149	protein coding gene	Ano1	anoctamin 1, calcium activated chloride channel
9	33.68	62189100	62226619	+	MGI:108447	protein coding gene	Anp32a	acidic (leucine-rich) nuclear phosphoprotein 32 family, member A
4	24.79	46463774	46485529	+	MGI:1914878	protein coding gene	Anp32b	acidic (leucine-rich) nuclear phosphoprotein 32 family, member B
3	41.59	95733169	95751313	+	MGI:1913721	protein coding gene	Anp32e	acidic (leucine-rich) nuclear phosphoprotein 32 family, member E
7	45.19	86966689	86993096	-	MGI:5000466	protein coding gene	Anpep	alanyl (membrane) aminopeptidase
6	37.94	87083848	87285769	-	MGI:1916788	protein coding gene	Antxr1	anthrax toxin receptor 1
5	47.77	98313707	98459981	-	MGI:1919164	protein coding gene	Antxr2	anthrax toxin receptor 2
19	13.83	20447918	20465434	-	MGI:96819	protein coding gene	Anxa1	annexin A1
9	38.58	69301427	69339602	+	MGI:88246	protein coding gene	Anxa2	annexin A2
6	37.75	86686834	86715904	-	MGI:88030	protein coding gene	Anxa4	annexin A4
3	17.46	36347847	36374765	-	MGI:106008	protein coding gene	Anxa5	annexin A5
11	32.13	54792610	54846947	-	MGI:88255	protein coding gene	Anxa6	annexin A6
14	11.53	21274483	21299355	-	MGI:88031	protein coding gene	Anxa7	annexin A7
13	7.49	20885988	21116121	+	MGI:1350928	protein coding gene	Aoah	acyloxyacyl hydrolase
11	64.72	101191919	101203252	+	MGI:1306797	protein coding gene	Aoc3	amine oxidase, copper containing 3
1	28.97	58267241	58325441	+	MGI:1919122	protein coding gene	Aox4	aldehyde oxidase 4
8	57.26	112302540	112384835	+	MGI:101919	protein coding gene	Ap1g1	adaptor protein complex AP-1, gamma 1 subunit
8	34.92	74763917	74781284	+	MGI:102776	protein coding gene	Ap1m1	adaptor-related protein complex AP-1, mu subunit 1
16	12.46	20535551	20544982	+	MGI:1298405	protein coding gene	Ap2m1	adaptor protein complex AP-2, mu1
13	49.22	95128915	95336271	+	MGI:1333879	protein coding gene	Ap3b1	adaptor-related protein complex 3, beta 1 subunit
7	45.71	88605285	88638811	-	MGI:1100869	protein coding gene	Ap3b2	adaptor-related protein complex 3, beta 2 subunit
10	39.72	80169723	80204956	-	MGI:107734	protein coding gene	Ap3d1	adaptor-related protein complex 3, delta 1 subunit
8	11.42	23897826	23916126	-	MGI:1929214	protein coding gene	Ap3m2	adaptor-related protein complex 3, mu 2 subunit
3	45.52	103613443	103625948	+	MGI:1337130	protein coding gene	Ap4b1	adaptor-related protein complex AP-4, beta 1
10	45.47	90452056	90545515	-	MGI:1306796	protein coding gene	Apaf1	apoptotic peptidase activating factor 1
19	18.45	23833366	24024087	+	MGI:1860297	protein coding gene	Apba1	amyloid beta (A4) precursor protein binding, family A, member 1
7	34.65	71646592	71898756	+	MGI:1261791	protein coding gene	Apba2	amyloid beta (A4) precursor protein-binding, family A, member 2
10	39.72	80730917	80735991	+	MGI:1888527	protein coding gene	Apba3	amyloid beta (A4) precursor protein-binding, family A, member 3
7	55.9	112707000	112722916	-	MGI:107765	protein coding gene	Apbb1	amyloid beta (A4) precursor protein-binding, family B, member 1
5	34.43	66690100	67010067	-	MGI:108405	protein coding gene	Apbb2	amyloid beta (A4) precursor protein-binding, family B, member 2
18	18.53	34380578	34478262	+	MGI:88039	protein coding gene	Apc	adenomatosis polyposis coli
1	80.33	174824093	174825185	-	MGI:98229	protein coding gene	Apcs	serum amyloid P-component
14	26.3	51544643	51546814	+	MGI:88042	protein coding gene	Apex1	apurinic/apyrimidinic endonuclease 1
X	68.46	146954062	147024411	-	MGI:1924872	protein coding gene	Apex2	apurinic/apyrimidinic endonuclease 2
3	41.47	95697919	95702226	+	MGI:2385110	protein coding gene	Aph1a	anterior pharynx defective 1a homolog (C. elegans)
9	36.12	66623009	66643297	-	MGI:3522097	protein coding gene	Aph1b	anterior pharynx defective 1b homolog (C. elegans)
9	36.15	66662801	66682533	-	MGI:1915568	protein coding gene	Aph1c	anterior pharynx defective 1c homolog (C. elegans)
6	38.52	87578423	87622162	-	MGI:1919353	protein coding gene	Aplf	aprataxin and PNKP like factor
X	25.48	45378323	45388030	-	MGI:1353624	protein coding gene	Apln	apelin
2	49.45	84976557	84980080	+	MGI:1346086	protein coding gene	Aplnr	apelin receptor
7	18.32	31220001	31230580	-	MGI:88046	protein coding gene	Aplp1	amyloid beta (A4) precursor-like protein 1
9	16.66	30957142	31019400	-	MGI:88047	protein coding gene	Aplp2	amyloid beta (A4) precursor-like protein 2
9	25.36	46036663	46038549	+	MGI:88049	protein coding gene	Apoa1	apolipoprotein A-I
1	79.22	173155185	173156510	+	MGI:88050	protein coding gene	Apoa2	apolipoprotein A-II
9	25.36	46048779	46051542	+	MGI:88051	protein coding gene	Apoa4	apolipoprotein A-IV
9	25.37	46076716	46080002	+	MGI:1913363	protein coding gene	Apoa5	apolipoprotein A-V
12	3.53	7984454	8023641	+	MGI:88052	protein coding gene	Apob	apolipoprotein B
6	57.68	122527810	122552462	-	MGI:103298	protein coding gene	Apobec1	apolipoprotein B mRNA editing enzyme, catalytic polypeptide 1
17	24.02	48558556	48572053	-	MGI:1343178	protein coding gene	Apobec2	apolipoprotein B mRNA editing enzyme, catalytic polypeptide 2
15	37.85	79722838	79738859	+	MGI:1933111	protein coding gene	Apobec3	apolipoprotein B mRNA editing enzyme, catalytic polypeptide 3
7	9.94	20274833	20278007	-	MGI:88053	protein coding gene	Apoc1	apolipoprotein C-I
9	25.36	46041016	46043719	-	MGI:88055	protein coding gene	Apoc3	apolipoprotein C-III
16	21.41	31296278	31314894	-	MGI:88056	protein coding gene	Apod	apolipoprotein D
7	9.94	20281595	20284515	-	MGI:88057	protein coding gene	Apoe	apolipoprotein E
11	71.8	108204668	108275710	+	MGI:88058	protein coding gene	Apoh	apolipoprotein H
17	18.59	35265942	35268697	-	MGI:1930124	protein coding gene	Apom	apolipoprotein M
X	48.76	109424943	109486364	+	MGI:1915367	protein coding gene	Apool	apolipoprotein O-like
16	46.92	84954688	85173948	-	MGI:88059	protein coding gene	App	amyloid beta (A4) precursor protein
14	16.09	27732174	27784418	-	MGI:1920243	protein coding gene	Appl1	adaptor protein, phosphotyrosine interaction, PH domain and leucine zipper containing 1
8	71.91	125098537	125100807	-	MGI:88061	protein coding gene	Aprt	adenine phosphoribosyl transferase
4	20.46	40629415	40650227	-	MGI:1913658	protein coding gene	Aptx	aprataxin
6	27.38	55286426	55298549	+	MGI:103201	protein coding gene	Aqp1	aquaporin 1
7	53.57	104874889	104886757	-	MGI:1913583	protein coding gene	Aqp11	aquaporin 11
1	46.72	94902911	94908846	+	MGI:2664636	protein coding gene	Aqp12	aquaporin 12
15	56.13	99409487	99414976	+	MGI:1096865	protein coding gene	Aqp2	aquaporin 2
4	20.94	41039755	41045216	-	MGI:1333777	protein coding gene	Aqp3	aquaporin 3
18	8.74	15547903	15562193	-	MGI:107387	protein coding gene	Aqp4	aquaporin 4
15	56.13	99421459	99425260	+	MGI:106215	protein coding gene	Aqp5	aquaporin 5
4	20.83	40980107	40995172	-	MGI:1314647	protein coding gene	Aqp7	aquaporin 7
7	67.42	130605808	130611517	+	MGI:1195271	protein coding gene	Aqp8	aquaporin 8
9	39.85	70958466	71016489	-	MGI:1891066	protein coding gene	Aqp9	aquaporin 9
2	57.57	113926906	114012760	-	MGI:1276102	protein coding gene	Aqr	aquarius
X	42.82	95345060	95518554	+	MGI:88064	protein coding gene	Ar	androgen receptor
X	16.3	20374940	20437645	+	MGI:88065	protein coding gene	Araf	v-raf murine sarcoma 3611 viral oncogene homolog
15	34.25	74499513	74503000	-	MGI:88067	protein coding gene	Arc	activity regulated cytoskeletal-associated protein
9	24.84	44549647	44575928	-	MGI:2387591	protein coding gene	Arcn1	archain 1
5	44.78	91568641	91577458	+	MGI:88068	protein coding gene	Areg	amphiregulin
12	28.81	70473137	70476966	+	MGI:99435	protein coding gene	Arf6	ADP-ribosylation factor 6
2	87.22	166631088	166723552	+	MGI:2139354	protein coding gene	Arfgef2	ADP-ribosylation factor guanine nucleotide-exchange factor 2 (brefeldin A-inhibited)
2	103.63	181092534	181100109	-	MGI:1923938	protein coding gene	Arfrp1	ADP-ribosylation factor related protein 1
10	12.26	24635014	24647276	-	MGI:88070	protein coding gene	Arg1	arginase, liver
12	35.51	80231764	80257288	+	MGI:1330806	protein coding gene	Arg2	arginase type II
2	50.63	91490017	91512483	+	MGI:2445003	protein coding gene	Arhgap1	Rho GTPase activating protein 1
9	17.48	31923721	32072084	+	MGI:2450166	protein coding gene	Arhgap32	Rho GTPase activating protein 32
12	22.16	53617064	53668839	+	MGI:1332637	protein coding gene	Arhgap5	Rho GTPase activating protein 5
X	78.77	165233031	165742367	+	MGI:1196332	protein coding gene	Arhgap6	Rho GTPase activating protein 6
11	84.29	120439418	120442938	-	MGI:2178103	protein coding gene	Arhgdia	Rho GDP dissociation inhibitor (GDI) alpha
6	66.72	136872044	136890420	-	MGI:101940	protein coding gene	Arhgdib	Rho, GDP dissociation inhibitor (GDI) beta
17	13.07	26336128	26338314	-	MGI:108430	protein coding gene	Arhgdig	Rho GDP dissociation inhibitor (GDI) gamma
7	13.52	25687931	25711611	+	MGI:1353510	protein coding gene	Arhgef1	Rho guanine nucleotide exchange factor (GEF) 1
9	24.14	42771925	42913801	-	MGI:1916882	protein coding gene	Arhgef12	Rho guanine nucleotide exchange factor (GEF) 12
11	42.21	68756659	68770982	-	MGI:3045246	protein coding gene	Arhgef15	Rho guanine nucleotide exchange factor (GEF) 15
1	13.34	34778769	34870154	+	MGI:2442507	protein coding gene	Arhgef4	Rho guanine nucleotide exchange factor (GEF) 4
6	21.15	43215643	43239319	+	MGI:1858952	protein coding gene	Arhgef5	Rho guanine nucleotide exchange factor (GEF) 5
X	31.26	54484662	54591906	-	MGI:1920591	protein coding gene	Arhgef6	Rac/Cdc42 guanine nucleotide exchange factor (GEF) 6
X	41.85	92244276	92392160	-	MGI:2442233	protein coding gene	Arhgef9	CDC42 guanine nucleotide exchange factor (GEF) 9
4	66.25	133234923	133312684	-	MGI:1935147	protein coding gene	Arid1a	AT rich interactive domain 1A (SWI-like)
10	39.72	79389788	79417763	+	MGI:1328360	protein coding gene	Arid3a	AT rich interactive domain 3A (BRIGHT-like)
9	31.56	57638160	57684600	-	MGI:1930768	protein coding gene	Arid3b	AT rich interactive domain 3B (BRIGHT-like)
12	29.39	72116977	72199579	+	MGI:2444354	protein coding gene	Arid4a	AT rich interactive domain 4A (RBP1-like)
13	5.29	14155499	14291634	+	MGI:2137512	protein coding gene	Arid4b	AT rich interactive domain 4B (RBP1-like)
10	35.14	67558341	67741474	-	MGI:2175912	protein coding gene	Arid5b	AT rich interactive domain 5B (MRF1-like)
16	36.43	62793511	62846866	-	MGI:1915396	protein coding gene	Arl13b	ADP-ribosylation factor-like 13B
19	38.94	46605599	46647575	-	MGI:1929699	protein coding gene	Arl3	ADP-ribosylation factor-like 3
12	18.06	40732034	40764612	-	MGI:99437	protein coding gene	Arl4a	ADP-ribosylation factor-like 4A
16	34.83	59612775	59639217	-	MGI:1927136	protein coding gene	Arl6	ADP-ribosylation factor-like 6
3	40.74	95238310	95301159	+	MGI:88071	protein coding gene	Arnt	aryl hydrocarbon receptor nuclear translocator
7	48.35	91394788	91510183	-	MGI:107188	protein coding gene	Arnt2	aryl hydrocarbon receptor nuclear translocator 2
7	59.17	120350979	120457636	+	MGI:1096381	protein coding gene	Arntl	aryl hydrocarbon receptor nuclear translocator-like
5	62.34	122841887	122856188	+	MGI:1928375	protein coding gene	Arpc3	actin related protein 2/3 complex, subunit 3
9	62.46	111967595	112138442	-	MGI:107562	protein coding gene	Arpp21	cyclic AMP-regulated phosphoprotein, 21
X	43.72	97800836	97813832	+	MGI:2159617	protein coding gene	Arr3	arrestin 3, retinal
7	54.09	106683976	106755281	+	MGI:99473	protein coding gene	Arrb1	arrestin, beta 1
11	42.99	70246137	70254330	+	MGI:99474	protein coding gene	Arrb2	arrestin, beta 2
15	44.94	89302907	89307856	-	MGI:88077	protein coding gene	Arsa	arylsulfatase A
13	47.88	94541634	94712971	+	MGI:88075	protein coding gene	Arsb	arylsulfatase B
7	54.61	108727374	108729675	-	MGI:107545	protein coding gene	Art2b	ADP-ribosyltransferase 2b
4	53.83	117598767	117602368	-	MGI:1333791	protein coding gene	Artn	artemin
X	41.05	90531846	90543696	+	MGI:1097716	protein coding gene	Arx	aristaless related homeobox
19	38.97	46781933	46815585	+	MGI:1929882	protein coding gene	As3mt	arsenic (+3 oxidation state) methyltransferase
8	23.89	42425551	42460127	-	MGI:1277124	protein coding gene	Asah1	N-acylsphingosine amidohydrolase 1
19	26.58	32059144	32135959	-	MGI:1859310	protein coding gene	Asah2	N-acylsphingosine amidohydrolase 2
1	46.19	93437142	93456167	+	MGI:1929735	protein coding gene	Asb1	ankyrin repeat and SOCS box-containing 1
10	43.64	86953564	86956405	-	MGI:96919	protein coding gene	Ascl1	achaete-scute complex homolog 1 (Drosophila)
7	88.08	150152734	150155169	-	MGI:96920	protein coding gene	Ascl2	achaete-scute complex homolog 2 (Drosophila)
7	57.46	116870979	116875246	-	MGI:1928820	protein coding gene	Ascl3	achaete-scute complex homolog 3 (Drosophila)
11	42.98	69867587	69871396	+	MGI:88081	protein coding gene	Asgr1	asialoglycoprotein receptor 1
11	42.99	69906146	69919689	+	MGI:88082	protein coding gene	Asgr2	asialoglycoprotein receptor 2
8	14.17	26926663	26958166	-	MGI:1344416	protein coding gene	Ash2l	ash2 (absent, small, or homeotic)-like (Drosophila)
5	68.37	130487128	130501002	-	MGI:88084	protein coding gene	Asl	argininosuccinate lyase
8	41.48	87541833	87549177	-	MGI:1928379	protein coding gene	Asna1	arsA arsenite transporter, ATP-binding, homolog 1 (bacterial)
11	45.28	73118494	73140309	-	MGI:87914	protein coding gene	Aspa	aspartoacylase
4	4.17	9375216	9596491	-	MGI:1914186	protein coding gene	Asph	aspartate-beta-hydroxylase
1	61.45	141351350	141390667	+	MGI:1334448	protein coding gene	Aspm	asp (abnormal spindle)-like, microcephaly associated (Drosophila)
6	37.75	86578168	86579696	+	MGI:1915105	protein coding gene	Asprv1	aspartic peptidase, retroviral-like 1
2	21.81	31325727	31376192	+	MGI:88090	protein coding gene	Ass1	argininosuccinate synthetase 1
1	68.35	160292471	160621917	+	MGI:1098567	protein coding gene	Astn1	astrotactin 1
2	75.41	153171581	153229743	+	MGI:2684063	protein coding gene	Asxl1	additional sex combs like 1 (Drosophila)
12	1.81	3426855	3506852	+	MGI:1922552	protein coding gene	Asxl2	additional sex combs like 2 (Drosophila)
6	8.09	18000964	18059061	-	MGI:1921318	protein coding gene	Asz1	ankyrin repeat, SAM and basic leucine zipper domain containing 1
10	39.72	80667253	80693578	-	MGI:2448730	protein coding gene	Atcay	ataxia, cerebellar, Cayman type homolog (human)
7	73.19	137535040	137663475	-	MGI:1333870	protein coding gene	Ate1	arginyltransferase 1
15	56.22	100058250	100091675	+	MGI:1298366	protein coding gene	Atf1	activating transcription factor 1
2	43.86	73654566	73730696	-	MGI:109349	protein coding gene	Atf2	activating transcription factor 2
1	96.28	192994175	193007219	-	MGI:109384	protein coding gene	Atf3	activating transcription factor 3
15	37.85	80085614	80087970	+	MGI:88096	protein coding gene	Atf4	activating transcription factor 4
1	76.96	172634588	172797902	-	MGI:1926157	protein coding gene	Atf6	activating transcription factor 6
17	18.22	34784125	34792017	+	MGI:105121	protein coding gene	Atf6b	activating transcription factor 6 beta
15	57.66	102367074	102455852	-	MGI:2443472	protein coding gene	Atf7	activating transcription factor 7
1	44.44	89652445	89689003	+	MGI:1924290	protein coding gene	Atg16l1	autophagy-related 16-like 1 (yeast)
16	29.45	45158898	45188651	+	MGI:1915091	protein coding gene	Atg3	autophagy-related 3 (yeast)
1	47.32	95648077	95686011	+	MGI:1913865	protein coding gene	Atg4b	autophagy-related 4B (yeast)
4	45.61	98860625	98926478	+	MGI:2651854	protein coding gene	Atg4c	autophagy-related 4C (yeast)
10	23.24	43988164	44084097	+	MGI:1277186	protein coding gene	Atg5	autophagy-related 5 (yeast)
6	53.05	114593143	114809954	+	MGI:1921494	protein coding gene	Atg7	autophagy-related 7 (yeast)
1	38.62	75177440	75188497	-	MGI:2138446	protein coding gene	Atg9a	autophagy-related 9A (yeast)
9	29.12	53247254	53344845	-	MGI:107202	protein coding gene	Atm	ataxia telangiectasia mutated homolog (human)
8	63.37	119467293	119484344	+	MGI:2682328	protein coding gene	Atmin	ATM interactor
6	59.17	124689207	124706542	-	MGI:104725	protein coding gene	Atn1	atrophin 1
6	30.03	64679140	64681227	+	MGI:104654	protein coding gene	Atoh1	atonal homolog 1 (Drosophila)
10	32.54	62562904	62563353	+	MGI:1355553	protein coding gene	Atoh7	atonal homolog 7 (Drosophila)
6	32.27	72156171	72185571	-	MGI:1918343	protein coding gene	Atoh8	atonal homolog 8 (Drosophila)
11	33.07	55260143	55274741	-	MGI:1333855	protein coding gene	Atox1	ATX1 (antioxidant protein 1) homolog 1 (yeast)
X	33.5	57476467	57845873	-	MGI:1859661	protein coding gene	Atp11c	ATPase, class VI, type 11C
14	28.19	56983905	57007388	+	MGI:1926943	protein coding gene	Atp12a	ATPase, H+/K+ transporting, nongastric, alpha polypeptide
3	44.3	101380142	101408526	-	MGI:88105	protein coding gene	Atp1a1	ATPase, Na+/K+ transporting, alpha 1 polypeptide
1	79.6	174201840	174228195	-	MGI:88106	protein coding gene	Atp1a2	ATPase, Na+/K+ transporting, alpha 2 polypeptide
7	13.73	25763186	25790976	-	MGI:88107	protein coding gene	Atp1a3	ATPase, Na+/K+ transporting, alpha 3 polypeptide
1	79.54	174153644	174188545	-	MGI:1351335	protein coding gene	Atp1a4	ATPase, Na+/K+ transporting, alpha 4 polypeptide
1	71.75	166367398	166388486	-	MGI:88108	protein coding gene	Atp1b1	ATPase, Na+/K+ transporting, beta 1 polypeptide
11	42.86	69413238	69419444	-	MGI:88109	protein coding gene	Atp1b2	ATPase, Na+/K+ transporting, beta 2 polypeptide
7	69.04	133589372	133606622	-	MGI:105058	protein coding gene	Atp2a1	ATPase, Ca++ transporting, cardiac muscle, fast twitch 1
5	62.38	122903531	122952183	-	MGI:88110	protein coding gene	Atp2a2	ATPase, Ca++ transporting, cardiac muscle, slow twitch 2
11	45	72774671	72806546	+	MGI:1194503	protein coding gene	Atp2a3	ATPase, Ca++ transporting, ubiquitous
10	50.97	98377786	98488777	+	MGI:104653	protein coding gene	Atp2b1	ATPase, Ca++ transporting, plasma membrane 1
6	52.85	113695663	113992607	-	MGI:105368	protein coding gene	Atp2b2	ATPase, Ca++ transporting, plasma membrane 2
1	57.95	135599255	135697618	-	MGI:88111	protein coding gene	Atp2b4	ATPase, Ca++ transporting, plasma membrane 4
9	56.61	105313692	105397447	-	MGI:1889008	protein coding gene	Atp2c1	ATPase, Ca++-sequestering
7	19.2	31497228	31510554	+	MGI:88113	protein coding gene	Atp4a	ATPase, H+/K+ exchanging, gastric, alpha polypeptide
8	5.89	13386209	13396778	-	MGI:88114	protein coding gene	Atp4b	ATPase, H+/K+ exchanging, beta polypeptide
18	52.38	78012468	78021608	+	MGI:88115	protein coding gene	Atp5a1	ATP synthase, H+ transporting, mitochondrial F1 complex, alpha subunit 1
X	37.96	71542436	71550060	+	MGI:109629	protein coding gene	Atp6ap1	ATPase, H+ transporting, lysosomal accessory protein 1
X	7.42	12164927	12194175	+	MGI:1917745	protein coding gene	Atp6ap2	ATPase, H+ transporting, lysosomal accessory protein 2
17	12.29	24300833	24306647	-	MGI:88116	protein coding gene	Atp6v0c	ATPase, H+ transporting, lysosomal V0 subunit C
8	53.04	108048365	108089947	-	MGI:1201778	protein coding gene	Atp6v0d1	ATPase, H+ transporting, lysosomal V0 subunit D1
4	7.67	19803988	19849752	-	MGI:1924415	protein coding gene	Atp6v0d2	ATPase, H+ transporting, lysosomal V0 subunit D2
X	47.36	103222615	103320265	+	MGI:99400	protein coding gene	Atp7a	ATPase, Cu++ transporting, alpha polypeptide
8	10.78	23103257	23170777	-	MGI:103297	protein coding gene	Atp7b	ATPase, Cu++ transporting, beta polypeptide
5	36.15	68009379	68238671	-	MGI:1330848	protein coding gene	Atp8a1	ATPase, aminophospholipid transporter (APLT), class I, type 8A, member 1
18	37.49	64688633	64820654	-	MGI:1859665	protein coding gene	Atp8b1	ATPase, class I, type 8B, member 1
10	39.72	79982330	80001869	-	MGI:1914581	protein coding gene	Atp8b3	ATPase, class I, type 8B, member 3
9	50.27	95758016	95852063	+	MGI:108028	protein coding gene	Atr	ataxia telangiectasia and Rad3 related
2	63.26	130732231	130856069	+	MGI:1341628	protein coding gene	Atrn	attractin
19	53.31	57685524	58207828	+	MGI:2147749	protein coding gene	Atrnl1	attractin like 1
X	47.26	102992954	103124736	-	MGI:103067	protein coding gene	Atrx	alpha thalassemia/mental retardation syndrome X-linked homolog (human)
13	21.98	45650262	46060345	-	MGI:104783	protein coding gene	Atxn1	ataxin 1
8	57.22	112250351	112261639	-	MGI:3694797	protein coding gene	Atxn1l	ataxin 1-like
5	61.93	122161346	122266502	+	MGI:1277223	protein coding gene	Atxn2	ataxin 2
12	51.32	103157111	103196456	-	MGI:1099442	protein coding gene	Atxn3	ataxin 3
14	7.08	14845005	14939810	+	MGI:2179277	protein coding gene	Atxn7	ataxin 7
2	94.84	172181690	172196035	-	MGI:894678	protein coding gene	Aurka	aurora kinase A
7	4.06	6948154	6955656	+	MGI:1321119	protein coding gene	Aurkc	aurora kinase C
10	74.48	126437765	126458050	+	MGI:1333798	protein coding gene	Avil	advillin
2	63.24	130406356	130408290	-	MGI:88121	protein coding gene	Avp	arginine vasopressin
10	70.36	121885555	121890509	+	MGI:1859216	protein coding gene	Avpr1a	arginine vasopressin receptor 1A
1	57.09	133495816	133508577	+	MGI:1347010	protein coding gene	Avpr1b	arginine vasopressin receptor 1B
X	37.46	71137441	71140841	+	MGI:88123	protein coding gene	Avpr2	arginine vasopressin receptor 2
17	13.07	26275633	26332756	+	MGI:1096327	protein coding gene	Axin1	axin 1
11	71.83	108781663	108812097	+	MGI:1270862	protein coding gene	Axin2	axin2
7	14.02	26542292	26573724	-	MGI:1347244	protein coding gene	Axl	AXL receptor tyrosine kinase
15	15.17	38417185	38449021	-	MGI:1859169	protein coding gene	Azin1	antizyme inhibitor 1
2	60.55	121973422	121978819	+	MGI:88127	protein coding gene	B2m	beta-2 microglobulin
3	32.24	69378108	69402783	-	MGI:1349405	protein coding gene	B3galnt1	UDP-GalNAc:betaGlcNAc beta 1,3-galactosaminyltransferase, polypeptide 1
1	62.52	145487794	145497536	+	MGI:1349461	protein coding gene	B3galt2	UDP-Gal:betaGlcNAc beta 1,3-galactosyltransferase, polypeptide 2
16	56.88	96457408	96541466	+	MGI:2136878	protein coding gene	B3galt5	UDP-Gal:betaGlcNAc beta 1,3-galactosyltransferase, polypeptide 5
9	11.49	26541313	26570686	+	MGI:1924148	protein coding gene	B3gat1	beta-1,3-glucuronyltransferase 1 (glucuronosyltransferase P)
19	4.23	5038826	5041134	+	MGI:1919680	protein coding gene	B3gnt1	UDP-GlcNAc:betaGal beta-1,3-N-acetylglucosaminyltransferase 1
11	14.21	22679269	22760488	-	MGI:1889505	protein coding gene	B3gnt2	UDP-GlcNAc:betaGal beta-1,3-N-acetylglucosaminyltransferase 2
8	34.43	74215618	74225699	-	MGI:2152535	protein coding gene	B3gnt3	UDP-GlcNAc:betaGal beta-1,3-N-acetylglucosaminyltransferase 3
16	12.23	19760301	19772556	+	MGI:2137302	protein coding gene	B3gnt5	UDP-GlcNAc:betaGal beta-1,3-N-acetylglucosaminyltransferase 5
10	74.5	126602281	126609386	+	MGI:1342057	protein coding gene	B4galnt1	beta-1,4-N-acetyl-galactosaminyl transferase 1
11	59.02	95727257	95776205	-	MGI:1342058	protein coding gene	B4galnt2	beta-1,4-N-acetyl-galactosaminyl transferase 2
4	20.46	40751635	40801038	-	MGI:95705	protein coding gene	B4galt1	UDP-Gal:betaGlcNAc beta 1,4- galactosyltransferase, polypeptide 1
4	53.7	117541865	117556092	-	MGI:1858493	protein coding gene	B4galt2	UDP-Gal:betaGlcNAc beta 1,4- galactosyltransferase, polypeptide 2
2	87.22	167123944	167174683	-	MGI:1927169	protein coding gene	B4galt5	UDP-Gal:betaGlcNAc beta 1,4-galactosyltransferase, polypeptide 5
18	11.48	20843100	20904905	-	MGI:1928380	protein coding gene	B4galt6	UDP-Gal:betaGlcNAc beta 1,4-galactosyltransferase, polypeptide 6
7	13.97	26466177	26471577	+	MGI:2387643	protein coding gene	B9d2	B9 protein domain 2
9	25.22	45646663	45672482	+	MGI:1346542	protein coding gene	Bace1	beta-site APP cleaving enzyme 1
16	57.4	97578335	97660619	+	MGI:1860440	protein coding gene	Bace2	beta-site APP-cleaving enzyme 2
16	49.84	87699190	87733591	+	MGI:894680	protein coding gene	Bach1	BTB and CNC homology 1
4	14.02	32325779	32673079	+	MGI:894679	protein coding gene	Bach2	BTB and CNC homology 2
19	5.1	7016351	7026388	+	MGI:1096330	protein coding gene	Bad	BCL2-associated agonist of cell death
4	20.67	40883431	40895314	-	MGI:108047	protein coding gene	Bag1	BCL2-associated athanogene 1
7	70.26	135667097	135690491	+	MGI:1352493	protein coding gene	Bag3	BCL2-associated athanogene 3
8	14.17	26875010	26895681	-	MGI:1914634	protein coding gene	Bag4	BCL2-associated athanogene 4
17	18.59	35272187	35284181	+	MGI:1919439	protein coding gene	Bag6	BCL2-associated athanogene 6
11	83.96	120094261	120153596	+	MGI:2679272	protein coding gene	Bahcc1	BAH domain and coiled-coil containing 1
2	59.72	118726113	118750264	+	MGI:2139371	protein coding gene	Bahd1	bromo adjacent homology domain containing 1
4	63.43	129662114	129699877	+	MGI:2451244	protein coding gene	Bai2	brain-specific angiogenesis inhibitor 2
11	83.96	119804077	119868096	+	MGI:2137336	protein coding gene	Baiap2	brain-specific angiogenesis inhibitor 1-associated protein 2
17	13.65	27156755	27165954	-	MGI:1097161	protein coding gene	Bak1	BCL2-antagonist/killer 1
18	2.3	3507955	3516402	+	MGI:1915260	protein coding gene	Bambi	BMP and activin membrane-bound inhibitor, homolog (Xenopus laevis)
3	63.04	135716327	135989010	-	MGI:2442120	protein coding gene	Bank1	B-cell scaffold protein with ankyrin repeats 1
1	35.67	71074072	71149720	-	MGI:1328361	protein coding gene	Bard1	BRCA1 associated RING domain 1
2	19.38	28763199	28772188	-	MGI:1859288	protein coding gene	Barhl1	BarH-like 1 (Drosophila)
5	51.43	106881542	106887185	-	MGI:1859314	protein coding gene	Barhl2	BarH-like 2 (Drosophila)
13	24.9	48758405	48761873	+	MGI:103124	protein coding gene	Barx1	BarH-like homeobox 1
9	17.25	31653629	31720870	-	MGI:109617	protein coding gene	Barx2	BarH-like homeobox 2
15	9.16	25293040	25343519	-	MGI:1917600	protein coding gene	Basp1	brain abundant, membrane attached signal protein 1
12	39.78	87027619	87050037	+	MGI:1859147	protein coding gene	Batf	basic leucine zipper transcription factor, ATF-like
1	96.28	192922293	192932822	+	MGI:1925491	protein coding gene	Batf3	basic leucine zipper transcription factor, ATF-like 3
7	29.32	52717065	52722268	-	MGI:99702	protein coding gene	Bax	BCL2-associated X protein
5	75.05	135663134	135721999	+	MGI:1353499	protein coding gene	Baz1b	bromodomain adjacent to zinc finger domain, 1B
7	8.85	16894965	16903554	+	MGI:2181667	protein coding gene	Bbc3	BCL2 binding component 3
19	4.14	4886898	4906627	-	MGI:1277215	protein coding gene	Bbs1	Bardet-Biedl syndrome 1 (human)
8	46.14	96591854	96622711	-	MGI:2135267	protein coding gene	Bbs2	Bardet-Biedl syndrome 2 (human)
9	32.01	59169773	59201315	-	MGI:2143311	protein coding gene	Bbs4	Bardet-Biedl syndrome 4 (human)
7	9.94	20341480	20356365	-	MGI:1929940	protein coding gene	Bcam	basal cell adhesion molecule
3	38.78	87791453	87804278	-	MGI:1096385	protein coding gene	Bcan	brevican
8	57.98	114234374	114267709	-	MGI:108091	protein coding gene	Bcar1	breast cancer anti-estrogen resistance 1
3	53.41	122122698	122233098	+	MGI:1352501	protein coding gene	Bcar3	breast cancer anti-estrogen resistance 3
7	29.36	52825523	52845080	+	MGI:1276534	protein coding gene	Bcat2	branched chain aminotransferase 2, mitochondrial
3	33.61	73439730	73512337	-	MGI:894278	protein coding gene	Bche	butyrylcholinesterase
7	69.82	135047596	135053178	+	MGI:1276121	protein coding gene	Bckdk	branched chain ketoacid dehydrogenase kinase
3	71.03	145587342	145597247	+	MGI:1337994	protein coding gene	Bcl10	B-cell leukemia/lymphoma 10
11	14.41	23978056	24074123	+	MGI:106190	protein coding gene	Bcl11a	B-cell CLL/lymphoma 11A (zinc finger protein)
12	59.1	109148613	109241812	-	MGI:1929913	protein coding gene	Bcl11b	B-cell leukemia/lymphoma 11B
1	49.76	108434755	108610851	-	MGI:88138	protein coding gene	Bcl2	B-cell leukemia/lymphoma 2
9	47.24	88851758	88857254	+	MGI:102687	protein coding gene	Bcl2a1a	B-cell leukemia/lymphoma 2 related protein A1a
2	75.41	152606404	152657464	-	MGI:88139	protein coding gene	Bcl2l1	BCL2-like 1
9	42.3	75195565	75199439	+	MGI:1330841	protein coding gene	Bcl2l10	Bcl2-like 10
2	62.23	127951774	127988283	+	MGI:1197519	protein coding gene	Bcl2l11	BCL2-like 11 (apoptosis facilitator)
7	29.07	52246592	52254082	-	MGI:1922986	protein coding gene	Bcl2l12	BCL2-like 12 (proline rich)
14	27.98	55502214	55507067	+	MGI:108052	protein coding gene	Bcl2l2	BCL2-like 2
7	9.95	20393811	20408119	-	MGI:88140	protein coding gene	Bcl3	B-cell leukemia/lymphoma 3
16	15.26	23965138	23988938	-	MGI:107187	protein coding gene	Bcl6	B-cell leukemia/lymphoma 6
11	42.99	70037630	70043300	-	MGI:1278332	protein coding gene	Bcl6b	B-cell CLL/lymphoma 6, member B
3	42.04	97007585	97032769	-	MGI:1924828	protein coding gene	Bcl9	B-cell CLL/lymphoma 9
9	24.84	44307219	44318471	+	MGI:1933114	protein coding gene	Bcl9l	B-cell CLL/lymphoma 9-like
10	9.75	20032275	20062307	+	MGI:1917580	protein coding gene	Bclaf1	BCL2-associated transcription factor 1
8	63.61	119619754	119657397	+	MGI:1926923	protein coding gene	Bcmo1	beta-carotene 15,15'-monooxygenase
9	27.74	50341192	50363286	-	MGI:2177469	protein coding gene	Bco2	beta-carotene oxygenase 2
X	6.83	11613866	11737481	-	MGI:1918708	protein coding gene	Bcor	BCL6 interacting corepressor
10	38.49	74523641	74647668	+	MGI:88141	protein coding gene	Bcr	breakpoint cluster region
12	55.81	106842301	106843638	+	MGI:88144	protein coding gene	Bdkrb1	bradykinin receptor, beta 1
12	55.76	106801382	106831281	+	MGI:102845	protein coding gene	Bdkrb2	bradykinin receptor, beta 2
2	56.63	109514857	109567204	+	MGI:88145	protein coding gene	Bdnf	brain derived neurotrophic factor
11	64.58	101147266	101163600	-	MGI:1891828	protein coding gene	Becn1	beclin 1, autophagy related
19	6.24	10059664	10076123	-	MGI:1346332	protein coding gene	Best1	bestrophin 1
8	41.46	87531101	87538307	-	MGI:2387588	protein coding gene	Best2	bestrophin 2
X	57.4	132748511	132750052	-	MGI:1328321	protein coding gene	Bex1	brain expressed gene 1
2	70.89	143652264	143688909	-	MGI:101770	protein coding gene	Bfsp1	beaded filament structural protein 1, in lens-CP94
9	55.37	103327250	103382658	-	MGI:1333828	protein coding gene	Bfsp2	beaded filament structural protein 2, phakinin
3	38.82	88187423	88188386	-	MGI:88156	protein coding gene	Bglap	bone gamma carboxyglutamate protein
3	38.81	88181658	88182621	-	MGI:88157	protein coding gene	Bglap2	bone gamma-carboxyglutamate protein 2
X	37.33	70728941	70741272	+	MGI:88158	protein coding gene	Bgn	biglycan
5	83.05	144951155	144955310	+	MGI:891976	protein coding gene	Bhlha15	basic helix-loop-helix family, member a15
3	4.98	17954174	17957517	+	MGI:1930001	protein coding gene	Bhlhe22	basic helix-loop-helix family, member e22
2	103.34	180509086	180511605	-	MGI:2153710	protein coding gene	Bhlhe23	basic helix-loop-helix family, member e23
6	49.85	108610623	108616919	+	MGI:1097714	protein coding gene	Bhlhe40	basic helix-loop-helix family, member e40
6	77.7	145806763	145814078	-	MGI:1930704	protein coding gene	Bhlhe41	basic helix-loop-helix family, member e41
10	36.75	70385580	70622448	-	MGI:1933388	protein coding gene	Bicc1	bicaudal C homolog 1 (Drosophila)
6	57.02	120841948	120866871	-	MGI:108093	protein coding gene	Bid	BH3 interacting domain death agonist
15	39.4	83357292	83375065	+	MGI:1206591	protein coding gene	Bik	BCL2-interacting killer
18	18.01	32536871	32595390	+	MGI:108092	protein coding gene	Bin1	bridging integrator 1
14	36.21	70499952	70537998	+	MGI:1929883	protein coding gene	Bin3	bridging integrator 3
9	2.46	7818236	7835255	-	MGI:1197009	protein coding gene	Birc2	baculoviral IAP repeat-containing 2
9	2.46	7848699	7873186	-	MGI:1197007	protein coding gene	Birc3	baculoviral IAP repeat-containing 3
11	82.96	117710565	117717057	+	MGI:1203517	protein coding gene	Birc5	baculoviral IAP repeat-containing 5
17	45.64	74927635	75103113	+	MGI:1276108	protein coding gene	Birc6	baculoviral IAP repeat-containing 6
14	33.25	63991674	64036024	-	MGI:88169	protein coding gene	Blk	B lymphoid kinase
7	45.65	87599879	87680005	-	MGI:1328362	protein coding gene	Blm	Bloom syndrome, RecQ helicase-like
11	46.16	76738311	76800881	+	MGI:1345186	protein coding gene	Blmh	bleomycin hydrolase
19	34.26	41003417	41069025	-	MGI:96878	protein coding gene	Blnk	B-cell linker
7	9.92	20091163	20093680	-	MGI:2678952	protein coding gene	Bloc1s3	biogenesis of lysosome-related organelles complex-1, subunit 3
2	59.4	118354493	118375423	-	MGI:2176433	protein coding gene	Bmf	BCL2 modifying factor
2	12.9	18598645	18608256	+	MGI:88174	protein coding gene	Bmi1	Bmi1 polycomb ring finger oncogene
14	36.32	70874364	70920067	-	MGI:88176	protein coding gene	Bmp1	bone morphogenetic protein 1
6	37.96	87378996	87384506	+	MGI:1338820	protein coding gene	Bmp10	bone morphogenetic protein 10
X	2.81	5891225	5897839	-	MGI:1316745	protein coding gene	Bmp15	bone morphogenetic protein 15
2	65.21	133377895	133388621	+	MGI:88177	protein coding gene	Bmp2	bone morphogenetic protein 2
5	48.24	99283458	99309979	+	MGI:88179	protein coding gene	Bmp3	bone morphogenetic protein 3
14	23.95	47003195	47010344	-	MGI:88180	protein coding gene	Bmp4	bone morphogenetic protein 4
9	42.34	75623171	75748117	+	MGI:88181	protein coding gene	Bmp5	bone morphogenetic protein 5
13	18.15	38437585	38591597	+	MGI:88182	protein coding gene	Bmp6	bone morphogenetic protein 6
2	95.54	172693513	172765822	-	MGI:103302	protein coding gene	Bmp7	bone morphogenetic protein 7
4	57.42	122989888	123020495	-	MGI:104515	protein coding gene	Bmp8a	bone morphogenetic protein 8a
4	57.38	122782408	122809342	+	MGI:107335	protein coding gene	Bmp8b	bone morphogenetic protein 8b
9	9.55	23027520	23289646	+	MGI:1920480	protein coding gene	Bmper	BMP-binding endothelial regulator
14	20.81	35223920	35316527	-	MGI:1338938	protein coding gene	Bmpr1a	bone morphogenetic protein receptor, type 1A
3	66.11	141500100	141832389	-	MGI:107191	protein coding gene	Bmpr1b	bone morphogenetic protein receptor, type 1B
1	30.44	59821481	59927703	+	MGI:1095407	protein coding gene	Bmpr2	bone morphogenic protein receptor, type II (serine/threonine kinase)
X	76.12	160630774	160696125	-	MGI:1101778	protein coding gene	Bmx	BMX non-receptor tyrosine kinase
7	45.71	89111558	89137185	-	MGI:1097164	protein coding gene	Bnc1	basonuclin 1
4	39.76	83920748	84320990	-	MGI:2443805	protein coding gene	Bnc2	basonuclin 2
7	82.95	146082519	146101202	-	MGI:109326	protein coding gene	Bnip3	BCL2/adenovirus E1B interacting protein 3
14	34.6	67604076	67627714	-	MGI:1332659	protein coding gene	Bnip3l	BCL2/adenovirus E1B interacting protein 3-like
16	28.81	44485162	44559010	-	MGI:2151153	protein coding gene	Boc	biregional cell adhesion molecule-related/down-regulated by oncogenes (Cdon) binding protein
1	28.08	55305502	55420313	-	MGI:1922638	protein coding gene	Boll	bol, boule-like (Drosophila)
2	76.15	153968616	153974955	+	MGI:1338036	protein coding gene	Bpifa1	BPI fold containing family A, member 1
2	75.99	153743966	153758732	+	MGI:2675077	protein coding gene	Bpifb3	BPI fold containing family B, member 3
11	70.11	106894397	106993441	-	MGI:2444008	protein coding gene	Bptf	bromodomain PHD finger transcription factor
6	18.43	39553236	39675462	-	MGI:88190	protein coding gene	Braf	Braf transforming gene
11	65.18	101350078	101413269	-	MGI:104537	protein coding gene	Brca1	breast cancer 1
5	89.52	151325205	151372321	+	MGI:109337	protein coding gene	Brca2	breast cancer 2
17	17.98	34248968	34259262	-	MGI:99495	protein coding gene	Brd2	bromodomain containing 2
17	17.39	32333219	32421667	-	MGI:1888520	protein coding gene	Brd4	bromodomain containing 4
5	52.23	107760178	107816077	+	MGI:1891374	protein coding gene	Brdt	bromodomain, testis-specific
X	30.78	54296251	54301935	+	MGI:1100501	protein coding gene	Brs3	bombesin-like receptor 3
7	2.71	4642206	4667599	+	MGI:2685946	protein coding gene	Brsk1	BR serine/threonine kinase 1
7	87.43	149135656	149190149	+	MGI:1923020	protein coding gene	Brsk2	BR serine/threonine kinase 2
16	56.77	96214056	96304133	-	MGI:1890651	protein coding gene	Brwd1	bromodomain and WD repeat domain containing 1
X	47.88	105932355	106029711	-	MGI:3029414	protein coding gene	Brwd3	bromodomain and WD repeat domain containing 3
19	5.76	8912177	8923157	+	MGI:1298392	protein coding gene	Bscl2	Bernardinelli-Seip congenital lipodystrophy 2 homolog (human)
10	39.72	79167103	79174724	+	MGI:88208	protein coding gene	Bsg	basigin
9	59.07	107998354	108092715	-	MGI:1277955	protein coding gene	Bsn	bassoon
4	49.67	106156061	106164888	-	MGI:2153465	protein coding gene	Bsnd	Bartter syndrome, infantile, with sensorineural deafness (Barttin)
5	23.84	44210125	44234486	+	MGI:105370	protein coding gene	Bst1	bone marrow stromal cell antigen 1
9	21.65	40682210	40686055	+	MGI:2669849	protein coding gene	Bsx	brain specific homeobox
19	32.02	37000569	37088547	+	MGI:2147538	protein coding gene	Btaf1	BTAF1 RNA polymerase II, B-TFIID transcription factor-associated, (Mot1 homolog, S. cerevisiae)
5	44.78	91786287	91831939	-	MGI:99439	protein coding gene	Btc	betacellulin, epidermal growth factor family member
14	19.36	32454214	32481765	+	MGI:1347001	protein coding gene	Btd	biotinidase
13	51.92	99079851	99086961	-	MGI:1202875	protein coding gene	Btf3	basic transcription factor 3
1	58.1	135971747	135975697	-	MGI:108384	protein coding gene	Btg2	B-cell translocation gene 2, anti-proliferative
16	45.36	78360105	78377437	-	MGI:109532	protein coding gene	Btg3	B-cell translocation gene 3
X	56.18	131076875	131118109	-	MGI:88216	protein coding gene	Btk	Bruton agammaglobulinemia tyrosine kinase
16	29.52	45224428	45253005	+	MGI:2658978	protein coding gene	Btla	B and T lymphocyte associated
13	9.72	23548861	23557770	-	MGI:103118	protein coding gene	Btn1a1	butyrophilin, subfamily 1, member A1
19	38.75	45438224	45607831	+	MGI:1338871	protein coding gene	Btrc	beta-transducin repeat containing protein
2	62.1	127626858	127657601	-	MGI:1100510	protein coding gene	Bub1	budding uninhibited by benzimidazoles 1 homolog (S. cerevisiae)
2	59.4	118423947	118467327	+	MGI:1333889	protein coding gene	Bub1b	budding uninhibited by benzimidazoles 1 homolog, beta (S. cerevisiae)
7	74.36	138703905	138715412	+	MGI:1343463	protein coding gene	Bub3	budding uninhibited by benzimidazoles 3 homolog (S. cerevisiae)
10	23.47	45055568	45089514	+	MGI:1346013	protein coding gene	Bves	blood vessel epicardial substance
17	23.63	47736280	47748441	-	MGI:1858419	protein coding gene	Bysl	bystin-like
6	3.37	7794842	7822047	+	MGI:2151071	protein coding gene	C1galt1	core 1 synthase, glycoprotein-N-acetylgalactosamine 3-beta-galactosyltransferase, 1
X	22.91	35983962	35988264	-	MGI:1913493	protein coding gene	C1galt1c1	C1GALT1-specific chaperone 1
4	69.05	136451832	136454718	-	MGI:88223	protein coding gene	C1qa	complement component 1, q subcomponent, alpha polypeptide
9	24.62	43915328	43917270	+	MGI:2385958	protein coding gene	C1qtnf5	C1q and tumor necrosis factor related protein 5
7	54.35	107520756	107618659	+	MGI:2142166	protein coding gene	C2cd3	C2 calcium-dependent domain containing 3
17	29.72	57343397	57367559	-	MGI:88227	protein coding gene	C3	complement component 3
X	21.23	34363732	34414106	-	MGI:1924894	protein coding gene	C330007P06Rik	RIKEN cDNA C330007P06 gene
6	57.93	122797156	122806179	-	MGI:1097680	protein coding gene	C3ar1	complement component 3a receptor 1
17	18.29	34865328	34880842	-	MGI:88228	protein coding gene	C4b	complement component 4B (Childo blood group)
7	8.77	16832092	16844889	-	MGI:88232	protein coding gene	C5ar1	complement component 5a receptor 1
15	1.97	4677175	4765456	+	MGI:88233	protein coding gene	C6	complement component 6
4	48.61	104438922	104477153	+	MGI:88236	protein coding gene	C8b	complement component 8, beta polypeptide
10	38.56	75108855	75227102	-	MGI:1298375	protein coding gene	Cabin1	calcineurin binding protein 1
18	5.88	11997783	12104136	+	MGI:1927065	protein coding gene	Cables1	CDK5 and Abl enzyme substrate 1
19	3.84	4135425	4139609	-	MGI:1920910	protein coding gene	Cabp4	calcium binding protein 4
8	40.95	86912339	87164145	+	MGI:109482	protein coding gene	Cacna1a	calcium channel, voltage-dependent, P/Q type, alpha 1A subunit
2	16.58	24459407	24618672	-	MGI:88296	protein coding gene	Cacna1b	calcium channel, voltage-dependent, N type, alpha 1B subunit
6	55.86	118542314	119146249	-	MGI:103013	protein coding gene	Cacna1c	calcium channel, voltage-dependent, L type, alpha 1C subunit
14	18.43	30853135	31304342	-	MGI:88293	protein coding gene	Cacna1d	calcium channel, voltage-dependent, L type, alpha 1D subunit
1	66.14	156239649	156573049	-	MGI:106217	protein coding gene	Cacna1e	calcium channel, voltage-dependent, R type, alpha 1E subunit
X	3.42	7184209	7212322	+	MGI:1859639	protein coding gene	Cacna1f	calcium channel, voltage-dependent, alpha 1F subunit
11	58.9	94269705	94335414	-	MGI:1201678	protein coding gene	Cacna1g	calcium channel, voltage-dependent, T type, alpha 1G subunit
17	12.53	25511230	25570728	-	MGI:1928842	protein coding gene	Cacna1h	calcium channel, voltage-dependent, T type, alpha 1H subunit
1	59.55	137949327	138016112	+	MGI:88294	protein coding gene	Cacna1s	calcium channel, voltage-dependent, L type, alpha 1S subunit
5	6.56	15440509	15880329	+	MGI:88295	protein coding gene	Cacna2d1	calcium channel, voltage-dependent, alpha2/delta subunit 1
9	58.02	107301943	107431677	+	MGI:1929813	protein coding gene	Cacna2d2	calcium channel, voltage-dependent, alpha 2/delta subunit 2
14	16.8	29718133	30535050	-	MGI:1338890	protein coding gene	Cacna2d3	calcium channel, voltage-dependent, alpha2/delta subunit 3
6	56.62	119186544	119302425	+	MGI:2442632	protein coding gene	Cacna2d4	calcium channel, voltage-dependent, alpha 2/delta subunit 4
11	61.5	97862822	97884348	-	MGI:102522	protein coding gene	Cacnb1	calcium channel, voltage-dependent, beta 1 subunit
2	10.7	14525933	14909535	+	MGI:894644	protein coding gene	Cacnb2	calcium channel, voltage-dependent, beta 2 subunit
15	54.64	98462651	98474961	+	MGI:103307	protein coding gene	Cacnb3	calcium channel, voltage-dependent, beta 3 subunit
2	29.98	52283845	52532350	-	MGI:103301	protein coding gene	Cacnb4	calcium channel, voltage-dependent, beta 4 subunit
11	70.29	107564532	107577836	-	MGI:1206582	protein coding gene	Cacng1	calcium channel, voltage-dependent, gamma subunit 1
15	36.92	77822178	77950458	-	MGI:1316660	protein coding gene	Cacng2	calcium channel, voltage-dependent, gamma subunit 2
7	66.81	129815258	129912905	+	MGI:1859165	protein coding gene	Cacng3	calcium channel, voltage-dependent, gamma subunit 3
11	70.29	107593671	107655871	-	MGI:1859167	protein coding gene	Cacng4	calcium channel, voltage-dependent, gamma subunit 4
7	2	3425423	3435658	+	MGI:1859168	protein coding gene	Cacng6	calcium channel, voltage-dependent, gamma subunit 6
7	1.95	3336685	3366537	+	MGI:1932374	protein coding gene	Cacng7	calcium channel, voltage-dependent, gamma subunit 7
7	1.98	3394567	3415366	+	MGI:1932376	protein coding gene	Cacng8	calcium channel, voltage-dependent, gamma subunit 8
1	69.61	162133056	162142908	-	MGI:1270839	protein coding gene	Cacybp	calcyclin binding protein
9	25.83	47338256	47665720	+	MGI:1889272	protein coding gene	Cadm1	cell adhesion molecule 1
1	80.33	175264385	175297826	-	MGI:2137858	protein coding gene	Cadm3	cell adhesion molecule 3
14	6.37	13205077	13655593	-	MGI:1350922	protein coding gene	Cadps	Ca2+-dependent secretion activator
6	10.57	23212773	23789420	-	MGI:2443963	protein coding gene	Cadps2	Ca2+-dependent activator protein for secretion 2
4	6.66	15808411	15835211	+	MGI:88248	protein coding gene	Calb1	calbindin 1
8	57.44	112666438	112692106	-	MGI:101914	protein coding gene	Calb2	calbindin 2
7	59.99	121774994	121779871	-	MGI:2151253	protein coding gene	Calca	calcitonin/calcitonin-related polypeptide, alpha
6	1.81	3635677	3714713	-	MGI:101950	protein coding gene	Calcr	calcitonin receptor
2	49.38	84170783	84265568	-	MGI:1926944	protein coding gene	Calcrl	calcitonin receptor-like
6	15.07	34548500	34725473	+	MGI:88250	protein coding gene	Cald1	caldesmon 1
8	41.21	87365749	87370833	-	MGI:88252	protein coding gene	Calr	calreticulin
8	35.08	74948075	74967769	-	MGI:1920566	protein coding gene	Calr3	calreticulin 3
7	85.07	147255786	147268447	-	MGI:1915816	protein coding gene	Caly	calcyon neuron-specific vesicular protein
1	97.74	195172540	195196491	-	MGI:2388073	protein coding gene	Camk1g	calcium/calmodulin-dependent protein kinase I gamma
18	34.41	61085272	61147806	+	MGI:88256	protein coding gene	Camk2a	calcium/calmodulin-dependent protein kinase II alpha
11	3.89	5869647	5966365	-	MGI:88257	protein coding gene	Camk2b	calcium/calmodulin-dependent protein kinase II, beta
3	55.97	126299220	126547831	+	MGI:1341265	protein coding gene	Camk2d	calcium/calmodulin-dependent protein kinase II, delta
14	11.53	21554097	21613310	-	MGI:88259	protein coding gene	Camk2g	calcium/calmodulin-dependent protein kinase II gamma
18	18.15	33098695	33355421	+	MGI:88258	protein coding gene	Camk4	calcium/calmodulin-dependent protein kinase IV
11	45.12	72832510	72855575	+	MGI:1891766	protein coding gene	Camkk1	calcium/calmodulin-dependent protein kinase kinase 1, alpha
5	62.55	123183197	123214303	-	MGI:2444812	protein coding gene	Camkk2	calcium/calmodulin-dependent protein kinase kinase 2, beta
13	30.06	55724366	55733772	+	MGI:104728	protein coding gene	Caml	calcium modulating ligand
9	59.8	109749889	109751970	-	MGI:108443	protein coding gene	Camp	cathelicidin antimicrobial peptide
11	43.21	70482965	70501607	-	MGI:2135957	protein coding gene	Camta2	calmodulin binding transcription activator 2
11	30.46	50107969	50139175	-	MGI:88261	protein coding gene	Canx	calnexin
6	32.27	72494385	72512977	+	MGI:1098259	protein coding gene	Capg	capping protein (actin filament), gelsolin-like
19	4.34	5988546	6015825	-	MGI:88263	protein coding gene	Capn1	calpain 1
1	46.6	94830953	94844518	+	MGI:1344392	protein coding gene	Capn10	calpain 10
1	84.93	184397390	184447614	-	MGI:88264	protein coding gene	Capn2	calpain 2
2	60.31	120281755	120330649	+	MGI:107437	protein coding gene	Capn3	calpain 3
7	53.57	105270069	105326784	-	MGI:1100859	protein coding gene	Capn5	calpain 5
14	19.1	32149824	32185172	+	MGI:1338030	protein coding gene	Capn7	calpain 7
1	85.37	184495138	184562483	+	MGI:2181366	protein coding gene	Capn8	calpain 8
8	72.81	127100011	127142631	+	MGI:1920897	protein coding gene	Capn9	calpain 9
7	17.31	30971961	30980183	-	MGI:88266	protein coding gene	Capns1	calpain, small subunit 1
2	54.43	103603098	103637806	-	MGI:1858234	protein coding gene	Caprin1	cell cycle associated protein 1
6	69.77	139990078	139991299	+	MGI:106221	protein coding gene	Capza3	capping protein (actin filament) muscle Z-line, alpha 3
9	36.09	66561493	66614652	+	MGI:1923709	protein coding gene	Car12	carbonic anyhydrase 12
3	41.48	95701691	95708614	-	MGI:1344341	protein coding gene	Car14	carbonic anhydrase 14
3	3.23	14886426	14900769	+	MGI:88269	protein coding gene	Car2	carbonic anhydrase 2
3	3.22	14863538	14872351	+	MGI:88270	protein coding gene	Car3	carbonic anhydrase 3
11	51.34	84771288	84779546	+	MGI:1096574	protein coding gene	Car4	carbonic anhydrase 4
4	81.12	149561124	149575441	-	MGI:1333786	protein coding gene	Car6	carbonic anhydrase 6
4	3.53	8070514	8166188	-	MGI:88253	protein coding gene	Car8	carbonic anhydrase 8
4	23.05	43519838	43526601	+	MGI:2447188	protein coding gene	Car9	carbonic anhydrase 9
15	37.7	78605568	78633472	-	MGI:2146012	protein coding gene	Card10	caspase recruitment domain family, member 10
5	79.42	141348953	141476550	-	MGI:1916978	protein coding gene	Card11	caspase recruitment domain family, member 11
2	18.87	26207707	26216438	-	MGI:2685628	protein coding gene	Card9	caspase recruitment domain family, member 9
1	30.45	60155091	60207876	+	MGI:2182269	protein coding gene	Carf	calcium response factor
9	7.82	21351338	21393931	+	MGI:1913208	protein coding gene	Carm1	coactivator-associated arginine methyltransferase 1
8	5.73	11514021	11550771	-	MGI:1919191	protein coding gene	Cars2	cysteinyl-tRNA synthetase 2 (mitochondrial)(putative)
13	52.9	100668439	100670638	-	MGI:1351330	protein coding gene	Cartpt	CART prepropeptide
6	77.37	145123354	145159490	-	MGI:2444480	protein coding gene	Casc1	cancer susceptibility candidate 1
X	8.43	13094206	13428493	-	MGI:1309489	protein coding gene	Cask	calcium/calmodulin-dependent serine protein kinase (MAGUK family)
9	2.46	5298517	5307265	+	MGI:96544	protein coding gene	Casp1	caspase 1
9	2.46	5345476	5373032	+	MGI:1312922	protein coding gene	Casp12	caspase 12
10	39.72	78174742	78181038	-	MGI:1335092	protein coding gene	Casp14	caspase 14
6	20.54	42214984	42232507	+	MGI:97295	protein coding gene	Casp2	caspase 2
8	26.39	47702803	47724060	+	MGI:107739	protein coding gene	Casp3	caspase 3
9	2.46	5308828	5336783	+	MGI:107700	protein coding gene	Casp4	caspase 4, apoptosis-related cysteine peptidase
3	59.5	129604343	129617021	+	MGI:1312921	protein coding gene	Casp6	caspase 6
19	51.84	56471619	56516834	+	MGI:109383	protein coding gene	Casp7	caspase 7
1	29.19	58852218	58904347	+	MGI:1261423	protein coding gene	Casp8	caspase 8
4	74.75	141349527	141371891	+	MGI:1277950	protein coding gene	Casp9	caspase 9
1	79.54	174140025	174149999	-	MGI:1309468	protein coding gene	Casq1	calsequestrin 1
3	44.3	101890338	101950437	+	MGI:1309469	protein coding gene	Casq2	calsequestrin 2
16	25.57	36493783	36562220	-	MGI:1351351	protein coding gene	Casr	calcium-sensing receptor
13	40.52	74831734	74945369	-	MGI:1098236	protein coding gene	Cast	calpastatin
2	54.43	103294006	103325317	-	MGI:88271	protein coding gene	Cat	catalase
19	4.3	5335741	5344153	+	MGI:2179947	protein coding gene	Catsper1	cation channel, sperm associated 1
2	60.38	121218367	121239528	-	MGI:2387404	protein coding gene	Catsper2	cation channel, sperm associated 2
13	30.06	55885929	55910359	+	MGI:1924106	protein coding gene	Catsper3	cation channel, sperm associated 3
4	66.5	133767885	133783298	-	MGI:3043288	protein coding gene	Catsper4	cation channel, sperm associated 4
6	7.73	17256335	17291452	+	MGI:102709	protein coding gene	Cav1	caveolin 1, caveolae protein
6	7.72	17231185	17239115	+	MGI:107571	protein coding gene	Cav2	caveolin 2
6	52.26	112409499	112422866	+	MGI:107570	protein coding gene	Cav3	caveolin 3
2	76.62	154262217	154365092	+	MGI:1333833	protein coding gene	Cbfa2t2	core-binding factor, runt domain, alpha subunit 2, translocated to, 2 (human)
8	71.93	125152639	125223009	-	MGI:1338013	protein coding gene	Cbfa2t3	core-binding factor, runt domain, alpha subunit 2, translocated to, 3 (human)
8	53.04	107694574	107741886	+	MGI:99851	protein coding gene	Cbfb	core binding factor beta
9	24.72	43957345	44042129	-	MGI:88279	protein coding gene	Cbl	Casitas B-lineage lymphoma
16	32.88	52031662	52208160	+	MGI:2146430	protein coding gene	Cblb	Casitas B-lineage lymphoma b
7	9.94	20364230	20382158	-	MGI:1931457	protein coding gene	Cblc	Casitas B-lineage lymphoma c
8	42.16	89992752	89996491	-	MGI:88281	protein coding gene	Cbln1	cerebellin 1 precursor protein
14	28.19	56497757	56503093	-	MGI:1889286	protein coding gene	Cbln3	cerebellin 3 precursor protein
17	16.93	31749568	31774144	-	MGI:88285	protein coding gene	Cbs	cystathionine beta-synthase
11	60.11	96650441	96669954	+	MGI:105369	protein coding gene	Cbx1	chromobox homolog 1 (Drosophila HP1 beta)
11	83.33	118884276	118892584	+	MGI:88289	protein coding gene	Cbx2	chromobox homolog 2 (Drosophila Pc class)
6	24.89	51420359	51433703	+	MGI:108515	protein coding gene	Cbx3	chromobox homolog 3 (Drosophila HP1 gamma)
15	37.84	79489657	79498090	+	MGI:1920989	protein coding gene	Cby1	chibby homolog 1 (Drosophila)
9	72.71	121807582	121820182	+	MGI:1891697	protein coding gene	Ccbp2	chemokine binding protein 2
X	29.19	50144377	50152645	+	MGI:3588225	protein coding gene	Ccdc160	coiled-coil domain containing 160
11	83.35	119089886	119126550	+	MGI:2443893	protein coding gene	Ccdc40	coiled-coil domain containing 40
11	68.89	106058722	106077658	-	MGI:1914413	protein coding gene	Ccdc47	coiled-coil domain containing 47
19	7.41	11015971	11023756	-	MGI:1277220	protein coding gene	Ccdc86	coiled-coil domain containing 86
11	16.61	29273658	29410808	+	MGI:1925177	protein coding gene	Ccdc88a	coiled coil domain containing 88A
9	72.43	121398943	121404807	-	MGI:88297	protein coding gene	Cck	cholecystokinin
5	29.52	54089724	54098943	-	MGI:99478	protein coding gene	Cckar	cholecystokinin A receptor
7	55.86	112574334	112584852	+	MGI:99479	protein coding gene	Cckbr	cholecystokinin B receptor
11	49.99	81990159	82119192	-	MGI:98258	protein coding gene	Ccl1	chemokine (C-C motif) ligand 1
11	49.84	81871325	81876457	+	MGI:103576	protein coding gene	Ccl11	chemokine (C-C motif) ligand 11
8	46.85	97334353	97335935	+	MGI:1329039	protein coding gene	Ccl17	chemokine (C-C motif) ligand 17
4	22.8	42768057	42770109	-	MGI:1346316	protein coding gene	Ccl19	chemokine (C-C motif) ligand 19
11	49.82	81849073	81850955	+	MGI:98259	protein coding gene	Ccl2	chemokine (C-C motif) ligand 2
5	75.28	136045807	136048913	-	MGI:1928953	protein coding gene	Ccl24	chemokine (C-C motif) ligand 24
8	2.01	4325210	4360020	+	MGI:1099448	protein coding gene	Ccl25	chemokine (C-C motif) ligand 25
11	51.04	83461346	83462857	-	MGI:98260	protein coding gene	Ccl3	chemokine (C-C motif) ligand 3
11	50.66	83339280	83344020	-	MGI:98262	protein coding gene	Ccl5	chemokine (C-C motif) ligand 5
11	49.83	81859214	81861027	+	MGI:99512	protein coding gene	Ccl7	chemokine (C-C motif) ligand 7
11	4.45	6446890	6496747	+	MGI:2384924	protein coding gene	Ccm2	cerebral cavernous malformation 2 homolog (human)
3	26.52	54849391	54858977	-	MGI:108042	protein coding gene	Ccna1	cyclin A1
3	17.67	36463788	36471072	-	MGI:108069	protein coding gene	Ccna2	cyclin A2
13	53.23	101548687	101556525	-	MGI:88302	protein coding gene	Ccnb1	cyclin B1
14	26.25	51408924	51415403	-	MGI:2685134	protein coding gene	Ccnb1ip1	cyclin B1 interacting protein 1
9	39.53	70255496	70269361	-	MGI:88311	protein coding gene	Ccnb2	cyclin B2
7	88.92	152115836	152125774	-	MGI:88313	protein coding gene	Ccnd1	cyclin D1
6	61.92	127075797	127101066	-	MGI:88314	protein coding gene	Ccnd2	cyclin D2
17	23.37	47642000	47736632	+	MGI:88315	protein coding gene	Ccnd3	cyclin D3
2	60.37	120834139	120842640	+	MGI:109595	protein coding gene	Ccndbp1	cyclin D-type binding-protein 1
7	25.35	38883003	38892553	-	MGI:88316	protein coding gene	Ccne1	cyclin E1
4	5.07	11118498	11131926	+	MGI:1329034	protein coding gene	Ccne2	cyclin E2
17	12.32	24360177	24388354	-	MGI:102551	protein coding gene	Ccnf	cyclin F
11	24.42	40562054	40568813	-	MGI:102890	protein coding gene	Ccng1	cyclin G1
5	47.29	93610959	93635521	-	MGI:1341077	protein coding gene	Ccni	cyclin I
1	55.8	129670741	129704638	+	MGI:1920199	protein coding gene	Ccnt2	cyclin T2
9	75.05	123876959	123883525	-	MGI:104618	protein coding gene	Ccr1	chemokine (C-C motif) receptor 1
11	64.34	101034311	101036757	-	MGI:1096320	protein coding gene	Ccr10	chemokine (C-C motif) receptor 10
9	75.05	123891782	123893241	-	MGI:104617	protein coding gene	Ccr1l1	chemokine (C-C motif) receptor 1-like 1
9	75.05	124016689	124028296	+	MGI:106185	protein coding gene	Ccr2	chemokine (C-C motif) receptor 2
9	75.05	123936703	123946421	+	MGI:104616	protein coding gene	Ccr3	chemokine (C-C motif) receptor 3
9	64.49	114399434	114405662	-	MGI:107824	protein coding gene	Ccr4	chemokine (C-C motif) receptor 4
9	75.05	124036282	124062438	+	MGI:107182	protein coding gene	Ccr5	chemokine (C-C motif) receptor 5
17	4.9	8429077	8449992	+	MGI:1333797	protein coding gene	Ccr6	chemokine (C-C motif) receptor 6
11	62.92	99005510	99016391	-	MGI:103011	protein coding gene	Ccr7	chemokine (C-C motif) receptor 7
9	71.39	120001251	120004024	+	MGI:1201402	protein coding gene	Ccr8	chemokine (C-C motif) receptor 8
9	74.33	123587557	123691089	+	MGI:1341902	protein coding gene	Ccr9	chemokine (C-C motif) receptor 9
9	56.47	104000468	104028973	-	MGI:2181676	protein coding gene	Ccrl1	chemokine (C-C motif) receptor-like 1
9	60.92	110957339	110959774	-	MGI:1920904	protein coding gene	Ccrl2	chemokine (C-C motif) receptor-like 2
3	22.12	51028369	51055566	+	MGI:109382	protein coding gene	Ccrn4l	CCR4 carbon catabolite repression 4-like (S. cerevisiae)
19	4.11	4825366	4839322	-	MGI:1333783	protein coding gene	Ccs	copper chaperone for superoxide dismutase
18	19.46	36884721	36886308	-	MGI:88318	protein coding gene	Cd14	CD14 antigen
7	86.82	148653261	148657378	+	MGI:1096360	protein coding gene	Cd151	CD151 antigen
13	54.92	103483638	103529709	+	MGI:1194924	protein coding gene	Cd180	CD180 antigen
7	69.01	133551964	133558384	-	MGI:88319	protein coding gene	Cd19	CD19 antigen
3	37.91	86799756	86803363	-	MGI:107674	protein coding gene	Cd1d1	CD1d1 antigen
3	37.88	86790508	86793455	+	MGI:107675	protein coding gene	Cd1d2	CD1d2 antigen
3	44.17	101079822	101091862	-	MGI:88320	protein coding gene	Cd2	CD2 antigen
16	29.53	45382248	45409166	-	MGI:1196990	protein coding gene	Cd200	CD200 antigen
16	29.08	44765849	44795091	+	MGI:1889024	protein coding gene	Cd200r1	CD200 receptor 1
6	35.94	83621201	83627851	-	MGI:2180021	protein coding gene	Cd207	CD207 antigen
8	1.92	3917657	3926814	-	MGI:1916415	protein coding gene	Cd209b	CD209b antigen
8	1.92	3871824	3878499	-	MGI:2157947	protein coding gene	Cd209d	CD209d antigen
7	19.26	31650423	31665361	-	MGI:88322	protein coding gene	Cd22	CD22 antigen
18	59.05	89366823	89439593	+	MGI:3039602	protein coding gene	Cd226	CD226 antigen
1	79.52	173489324	173515449	+	MGI:109294	protein coding gene	Cd244	CD244 natural killer cell receptor 2B4
1	73.14	167718812	167807407	+	MGI:88334	protein coding gene	Cd247	CD247 antigen
19	4.24	5068078	5070637	+	MGI:1917695	protein coding gene	Cd248	CD248 antigen, endosialin
10	23.01	43298975	43304068	+	MGI:88323	protein coding gene	Cd24a	CD24a antigen
6	59.32	125182640	125187028	-	MGI:88326	protein coding gene	Cd27	CD27 antigen
19	23.88	29441945	29462585	+	MGI:1926446	protein coding gene	Cd274	CD274 antigen
9	31.79	58372107	58402840	-	MGI:2183926	protein coding gene	Cd276	CD276 antigen
1	30.52	60773644	60830203	+	MGI:88327	protein coding gene	Cd28	CD28 antigen
17	19.67	42929900	43013373	-	MGI:1330281	protein coding gene	Cd2ap	CD2-associated protein
11	80.55	114784095	114795700	-	MGI:2685099	protein coding gene	Cd300lb	CD300 antigen like family member B
11	80.59	114977528	114995306	-	MGI:2442359	protein coding gene	Cd300lf	CD300 antigen like family member F
7	28.25	50782826	50788541	-	MGI:99440	protein coding gene	Cd33	CD33 antigen
1	98.38	196765015	196787486	+	MGI:88329	protein coding gene	Cd34	CD34 antigen
5	8.11	17287508	17394777	-	MGI:107899	protein coding gene	Cd36	CD36 antigen
7	29.2	52489002	52494485	-	MGI:88330	protein coding gene	Cd37	CD37 antigen
5	23.85	44260048	44303614	+	MGI:107474	protein coding gene	Cd38	CD38 antigen
9	24.84	44789876	44795135	+	MGI:88331	protein coding gene	Cd3d	CD3 antigen, delta polypeptide
9	24.84	44806826	44817673	-	MGI:88332	protein coding gene	Cd3e	CD3 antigen, epsilon polypeptide
9	24.84	44777655	44788514	-	MGI:88333	protein coding gene	Cd3g	CD3 antigen, gamma polypeptide
6	59.17	124814710	124838239	-	MGI:88335	protein coding gene	Cd4	CD4 antigen
2	85.38	164881127	164898448	+	MGI:88336	protein coding gene	Cd40	CD40 antigen
X	31.21	54465320	54477219	+	MGI:88337	protein coding gene	Cd40lg	CD40 ligand
2	54.13	102651298	102741767	-	MGI:88338	protein coding gene	Cd44	CD44 antigen
1	98.41	196867479	196918442	-	MGI:1203290	protein coding gene	Cd46	CD46 antigen, complement regulatory protein
16	31.23	49855731	49915123	+	MGI:96617	protein coding gene	Cd47	CD47 antigen (Rh-related antigen, integrin-associated signal transducer)
1	79.54	173612140	173635389	+	MGI:88339	protein coding gene	Cd48	CD48 antigen
19	7.16	10792633	10813464	-	MGI:88340	protein coding gene	Cd5	CD5 antigen
4	66.5	133638363	133650997	-	MGI:1346088	protein coding gene	Cd52	CD52 antigen
1	56.89	132335604	132359321	-	MGI:104850	protein coding gene	Cd55	CD55 antigen
2	54.53	103935958	103955511	+	MGI:109177	protein coding gene	Cd59a	CD59a antigen
2	54.51	103910006	103931344	+	MGI:1888996	protein coding gene	Cd59b	CD59b antigen
3	38.19	87161803	87174996	+	MGI:1334419	protein coding gene	Cd5l	CD5 antigen-like
10	77.19	128345975	128349872	+	MGI:99529	protein coding gene	Cd63	CD63 antigen
6	63.21	129217343	129225387	-	MGI:88343	protein coding gene	Cd69	CD69 antigen
11	84.85	120898061	120900732	-	MGI:88344	protein coding gene	Cd7	CD7 antigen
4	23.04	43459334	43467500	-	MGI:88345	protein coding gene	Cd72	CD72 antigen
18	34.41	60963502	60972300	+	MGI:96534	protein coding gene	Cd74	CD74 antigen (invariant polypeptide of major histocompatibility complex, class II antigen-associated)
7	13.49	25682400	25687216	+	MGI:101774	protein coding gene	Cd79a	CD79A antigen (immunoglobulin-associated alpha)
11	68.89	106172655	106176076	-	MGI:96431	protein coding gene	Cd79b	CD79B antigen
16	26.86	38459013	38487015	+	MGI:101775	protein coding gene	Cd80	CD80 antigen
7	88.1	150238644	150253839	+	MGI:1096398	protein coding gene	Cd81	CD81 antigen
13	21.6	43880476	43898499	+	MGI:1328316	protein coding gene	Cd83	CD83 antigen
1	79.54	173769828	173820849	+	MGI:1336885	protein coding gene	Cd84	CD84 antigen
16	25.72	36603955	36666167	-	MGI:101773	protein coding gene	Cd86	CD86 antigen
6	32.14	71323421	71329165	+	MGI:88346	protein coding gene	Cd8a	CD8 antigen, alpha chain
6	32.14	71272806	71287445	+	MGI:88347	protein coding gene	Cd8b1	CD8 antigen, beta chain 1
6	59.32	125410284	125444809	-	MGI:88348	protein coding gene	Cd9	CD9 antigen
2	73.48	148262376	148269299	-	MGI:106664	protein coding gene	Cd93	CD93 antigen
8	40.22	86247150	86265225	-	MGI:1347095	protein coding gene	Cd97	CD97 antigen
13	33.26	64293853	64376281	-	MGI:2441808	protein coding gene	Cdc14b	CDC14 cell division cycle 14 homolog B (S. cerevisiae)
4	54.61	118105506	118109957	-	MGI:1859866	protein coding gene	Cdc20	cell division cycle 20 homolog (S. cerevisiae)
9	59.81	109778083	109796392	+	MGI:103198	protein coding gene	Cdc25a	cell division cycle 25 homolog A (S. pombe)
2	63.29	131012685	131024233	+	MGI:99701	protein coding gene	Cdc25b	cell division cycle 25 homolog B (S. pombe)
18	18.71	34892651	34911187	-	MGI:88350	protein coding gene	Cdc25c	cell division cycle 25 homolog C (S. pombe)
4	69.83	136875611	136913635	-	MGI:106211	protein coding gene	Cdc42	cell division cycle 42 homolog (S. cerevisiae)
16	11.63	18780540	18812080	-	MGI:1338073	protein coding gene	Cdc45	cell division cycle 45 homolog (S. cerevisiae)
5	51.43	107393341	107413451	+	MGI:1309511	protein coding gene	Cdc7	cell division cycle 7 (S. cerevisiae)
1	62.52	145445927	145550023	-	MGI:2384876	protein coding gene	Cdc73	cell division cycle 73, Paf1/RNA polymerase II complex component, homolog (S. cerevisiae)
4	57.93	124595709	124616555	-	MGI:1196274	protein coding gene	Cdca8	cell division cycle associated 8
8	53.18	109127251	109194146	+	MGI:88354	protein coding gene	Cdh1	cadherin 1
8	50.44	105156895	105309011	-	MGI:99217	protein coding gene	Cdh11	cadherin 11
8	65.97	120807633	121848821	+	MGI:99551	protein coding gene	Cdh13	cadherin 13
8	71.99	125372274	125391297	+	MGI:106672	protein coding gene	Cdh15	cadherin 15
4	5.35	11685294	11745042	+	MGI:1095414	protein coding gene	Cdh17	cadherin 17
18	10.1	16747386	16967755	-	MGI:88355	protein coding gene	Cdh2	cadherin 2
10	30.11	59765496	60159238	-	MGI:1890219	protein coding gene	Cdh23	cadherin 23 (otocadherin)
8	53.16	109034791	109080808	+	MGI:88356	protein coding gene	Cdh3	cadherin 3
2	101.86	179177136	179634078	+	MGI:99218	protein coding gene	Cdh4	cadherin 4
8	53.04	106625525	106668402	+	MGI:105057	protein coding gene	Cdh5	cadherin 5
15	6.11	12963955	13103394	-	MGI:107435	protein coding gene	Cdh6	cadherin 6
8	49.4	101548371	101940371	-	MGI:107434	protein coding gene	Cdh8	cadherin 8
14	21.29	37891036	37911497	-	MGI:2157782	protein coding gene	Cdhr1	cadherin-related family member 1
10	36.07	68799383	68815686	-	MGI:88351	protein coding gene	Cdk1	cyclin-dependent kinase 1
4	86.73	154998963	155024047	+	MGI:88353	protein coding gene	Cdk11b	cyclin-dependent kinase 11B
10	77.13	128134995	128142107	-	MGI:104772	protein coding gene	Cdk2	cyclin-dependent kinase 2
5	63.53	124795426	124804680	-	MGI:1202069	protein coding gene	Cdk2ap1	CDK2 (cyclin-dependent kinase 2)-associated protein 1
10	74.5	126500590	126504976	+	MGI:88357	protein coding gene	Cdk4	cyclin-dependent kinase 4
5	11.73	23924068	23929348	-	MGI:101765	protein coding gene	Cdk5	cyclin-dependent kinase 5
11	47.94	80290525	80294686	+	MGI:101764	protein coding gene	Cdk5r1	cyclin-dependent kinase 5, regulatory subunit 1 (p35)
1	38.54	74901508	74904005	+	MGI:1330828	protein coding gene	Cdk5r2	cyclin-dependent kinase 5, regulatory subunit 2 (p39)
4	35.92	69877890	70071477	-	MGI:2384875	protein coding gene	Cdk5rap2	CDK5 regulatory subunit associated protein 2
5	2.04	3344312	3522225	+	MGI:1277162	protein coding gene	Cdk6	cyclin-dependent kinase 6
5	85.19	147042806	147114450	+	MGI:1196224	protein coding gene	Cdk8	cyclin-dependent kinase 8
17	15.12	29227924	29237667	+	MGI:104556	protein coding gene	Cdkn1a	cyclin-dependent kinase inhibitor 1A (P21)
6	65.77	134870419	134875531	+	MGI:104565	protein coding gene	Cdkn1b	cyclin-dependent kinase inhibitor 1B
7	88.22	150644255	150646955	-	MGI:104564	protein coding gene	Cdkn1c	cyclin-dependent kinase inhibitor 1C (P57)
4	42.15	88920377	88940557	-	MGI:104738	protein coding gene	Cdkn2a	cyclin-dependent kinase inhibitor 2A
4	42.15	88952198	88956941	-	MGI:104737	protein coding gene	Cdkn2b	cyclin-dependent kinase inhibitor 2B (p15, inhibits CDK4)
4	51.32	109333481	109339794	-	MGI:105388	protein coding gene	Cdkn2c	cyclin-dependent kinase inhibitor 2C (p18, inhibits CDK4)
9	7.76	21092907	21095653	-	MGI:105387	protein coding gene	Cdkn2d	cyclin-dependent kinase inhibitor 2D (p19, inhibits CDK4)
9	20.24	35228713	35313704	+	MGI:1926387	protein coding gene	Cdon	cell adhesion molecule-related/down-regulated by oncogenes
2	64.15	132088884	132137786	+	MGI:1332236	protein coding gene	Cds2	CDP-diacylglycerol synthase (phosphatidate cytidylyltransferase) 2
17	18.7	35689073	35694125	+	MGI:3505689	protein coding gene	Cdsn	corneodesmosin
18	34.41	61178527	61195853	-	MGI:88360	protein coding gene	Cdx1	caudal type homeobox 1
5	86.86	148112476	148118825	-	MGI:88361	protein coding gene	Cdx2	caudal type homeobox 2
X	46.06	100516737	100525931	+	MGI:88362	protein coding gene	Cdx4	caudal type homeobox 4
7	13.84	26246721	26262644	-	MGI:1347245	protein coding gene	Ceacam1	carcinoembryonic antigen-related cell adhesion molecule 1
7	12.78	25562223	25569668	+	MGI:1347248	protein coding gene	Ceacam10	carcinoembryonic antigen-related cell adhesion molecule 10
7	9.15	17307278	17311459	+	MGI:1347247	protein coding gene	Ceacam9	carcinoembryonic antigen-related cell adhesion molecule 9
7	21.02	35904312	35906945	+	MGI:99480	protein coding gene	Cebpa	CCAAT/enhancer binding protein (C/EBP), alpha
2	87.58	167514415	167515918	+	MGI:88373	protein coding gene	Cebpb	CCAAT/enhancer binding protein (C/EBP), beta
16	10.09	15887379	15888559	+	MGI:103573	protein coding gene	Cebpd	CCAAT/enhancer binding protein (C/EBP), delta
14	27.9	55329200	55331011	-	MGI:103572	protein coding gene	Cebpe	CCAAT/enhancer binding protein (C/EBP), epsilon
7	20.91	35831441	35841522	-	MGI:104982	protein coding gene	Cebpg	CCAAT/enhancer binding protein (C/EBP), gamma
6	56.97	120616387	120721208	+	MGI:1923799	protein coding gene	Cecr2	cat eye syndrome chromosome region, candidate 2 homolog (human)
2	19.38	28411315	28418923	-	MGI:88374	protein coding gene	Cel	carboxyl ester lipase
2	50.44	90780539	90859654	+	MGI:1342295	protein coding gene	Celf1	CUGBP, Elav-like family member 1
3	40.73	94282753	94296115	+	MGI:1926034	protein coding gene	Celf3	CUGBP, Elav-like family member 3
18	13.92	25636133	25912484	-	MGI:1932407	protein coding gene	Celf4	CUGBP, Elav-like family member 4
15	40.42	85729188	85864207	-	MGI:1100883	protein coding gene	Celsr1	cadherin, EGF LAG seven-pass G-type receptor 1 (flamingo homolog, Drosophila)
3	47.02	108193769	108218470	-	MGI:1858235	protein coding gene	Celsr2	cadherin, EGF LAG seven-pass G-type receptor 2 (flamingo homolog, Drosophila)
9	59.63	108728651	108755294	+	MGI:1858236	protein coding gene	Celsr3	cadherin, EGF LAG seven-pass G-type receptor 3 (flamingo homolog, Drosophila)
7	86.77	148612345	148615390	-	MGI:1929898	protein coding gene	Cend1	cell cycle exit and neuronal differentiation 1
5	16.76	30969150	30977200	+	MGI:88375	protein coding gene	Cenpa	centromere protein A
2	63.29	131000918	131005803	-	MGI:88376	protein coding gene	Cenpb	centromere protein B
5	43.56	86441068	86494608	-	MGI:99700	protein coding gene	Cenpc1	centromere protein C1
3	62.55	134875527	134936504	+	MGI:1098230	protein coding gene	Cenpe	centromere protein E
10	51.48	99950923	100036289	+	MGI:2384917	protein coding gene	Cep290	centrosomal protein 290
4	39.4	82527655	82531052	-	MGI:1201414	protein coding gene	Cer1	cerberus 1 homolog (Xenopus laevis)
15	40.52	85969558	86016571	-	MGI:2386052	protein coding gene	Cerk	ceramide kinase
8	44.99	95622914	95655182	-	MGI:95420	protein coding gene	Ces1c	carboxylesterase 1C
8	45.05	95689967	95721737	-	MGI:2148202	protein coding gene	Ces1d	carboxylesterase 1D
8	45.11	95725117	95753518	-	MGI:95432	protein coding gene	Ces1e	carboxylesterase 1E
17	18.41	34993319	34999463	-	MGI:105975	protein coding gene	Cfb	complement factor B
1	13.34	34592493	34601156	+	MGI:109448	protein coding gene	Cfc1	cripto, FRL-1, cryptic family 1
10	39.72	79353598	79355401	+	MGI:87931	protein coding gene	Cfd	complement factor D (adipsin)
1	61.62	141982432	142079988	-	MGI:88385	protein coding gene	Cfh	complement component factor h
3	59.21	129539657	129578246	+	MGI:105937	protein coding gene	Cfi	complement component factor i
19	4.34	5490485	5494029	+	MGI:101757	protein coding gene	Cfl1	cofilin 1, non-muscle
1	29.16	58768352	58815728	+	MGI:1336166	protein coding gene	Cflar	CASP8 and FADD-like apoptosis regulator
X	16.44	20502580	20508681	-	MGI:97545	protein coding gene	Cfp	complement factor properdin
6	8.1	18120687	18272768	+	MGI:88388	protein coding gene	Cftr	cystic fibrosis transmembrane conductance regulator homolog
4	16.86	34841028	34854619	+	MGI:88390	protein coding gene	Cga	glycoprotein hormones, alpha subunit
19	29.69	34548276	34549625	-	MGI:1333869	protein coding gene	Ch25h	cholesterol 25-hydroxylase
17	29.13	56179827	56206973	+	MGI:1351331	protein coding gene	Chaf1a	chromatin assembly factor 1, subunit A (p150)
14	19.4	33221389	33279095	-	MGI:88392	protein coding gene	Chat	choline acetyltransferase
7	41.85	80571538	80686632	-	MGI:2448567	protein coding gene	Chd2	chromodomain helicase DNA binding protein 2
6	59.28	125045999	125080609	+	MGI:1344380	protein coding gene	Chd4	chromodomain helicase DNA binding protein 4
2	80.98	160772714	160934811	-	MGI:1918639	protein coding gene	Chd6	chromodomain helicase DNA binding protein 6
4	3.68	8617553	8794806	+	MGI:2444748	protein coding gene	Chd7	chromodomain helicase DNA binding protein 7
14	26.84	52817826	52857466	-	MGI:1915022	protein coding gene	Chd8	chromodomain helicase DNA binding protein 8
14	18.4	30822209	30853652	+	MGI:1860776	protein coding gene	Chdh	choline dehydrogenase
9	20.67	36516067	36534243	-	MGI:1202065	protein coding gene	Chek1	checkpoint kinase 1 homolog (S. pombe)
5	53.73	111269036	111303152	+	MGI:1355321	protein coding gene	Chek2	CHK2 checkpoint homolog (S. pombe)
5	53.32	110564859	110600991	+	MGI:2444898	protein coding gene	Chfr	checkpoint with forkhead and ring finger domains
12	51.66	103793179	103803237	+	MGI:88394	protein coding gene	Chga	chromogranin A
2	64.74	132607014	132620815	+	MGI:88395	protein coding gene	Chgb	chromogranin B
1	58.15	136078753	136086758	+	MGI:1340899	protein coding gene	Chi3l1	chitinase 3-like 1
X	46.08	100551815	100591431	+	MGI:1344694	protein coding gene	Chic1	cysteine-rich hydrophobic domain 1
19	3.57	3851773	3894369	+	MGI:107760	protein coding gene	Chka	choline kinase alpha
15	44.89	89246836	89260339	-	MGI:1328313	protein coding gene	Chkb	choline kinase beta
6	47.97	103460870	103683029	+	MGI:1098266	protein coding gene	Chl1	cell adhesion molecule with homology to L1CAM
X	48.94	110154204	110299126	-	MGI:892979	protein coding gene	Chm	choroidermia
2	76.79	154477441	154520521	+	MGI:1922858	protein coding gene	Chmp4b	chromatin modifying protein 4B
4	20.69	40895440	40912336	+	MGI:1924209	protein coding gene	Chmp5	chromatin modifying protein 5
2	43.78	73448717	73613403	-	MGI:1915674	protein coding gene	Chn1	chimerin (chimaerin) 1
6	26.54	53989548	54251804	+	MGI:1917243	protein coding gene	Chn2	chimerin (chimaerin) 2
9	7.01	18096711	18118444	+	MGI:1914167	protein coding gene	Chordc1	cysteine and histidine-rich domain (CHORD)-containing, zinc-binding protein 1
16	12.51	20733200	20742457	+	MGI:1313268	protein coding gene	Chrd	chordin
19	5.44	8738495	8758077	+	MGI:88396	protein coding gene	Chrm1	cholinergic receptor, muscarinic 1, CNS
6	15.48	36338084	36478414	+	MGI:88397	protein coding gene	Chrm2	cholinergic receptor, muscarinic 2, cardiac
13	3.72	9876381	9878329	-	MGI:88398	protein coding gene	Chrm3	cholinergic receptor, muscarinic 3, cardiac
2	50.63	91767406	91768845	+	MGI:88399	protein coding gene	Chrm4	cholinergic receptor, muscarinic 4
2	57.02	112319328	112320926	-	MGI:109248	protein coding gene	Chrm5	cholinergic receptor, muscarinic 5
2	43.76	73401272	73418395	-	MGI:87885	protein coding gene	Chrna1	cholinergic receptor, nicotinic, alpha polypeptide 1 (muscle)
7	54.71	109259780	109265227	-	MGI:3609260	protein coding gene	Chrna10	cholinergic receptor, nicotinic, alpha polypeptide 10
14	34.36	66759797	66771785	+	MGI:87886	protein coding gene	Chrna2	cholinergic receptor, nicotinic, alpha polypeptide 2 (neuronal)
9	29.84	54859150	54874366	-	MGI:87887	protein coding gene	Chrna3	cholinergic receptor, nicotinic, alpha polypeptide 3
2	103.54	180753085	180778251	-	MGI:87888	protein coding gene	Chrna4	cholinergic receptor, nicotinic, alpha polypeptide 4
9	29.84	54828687	54855586	+	MGI:87889	protein coding gene	Chrna5	cholinergic receptor, nicotinic, alpha polypeptide 5
8	16.02	28513686	28524416	-	MGI:106213	protein coding gene	Chrna6	cholinergic receptor, nicotinic, alpha polypeptide 6
7	34.47	70243578	70357412	-	MGI:99779	protein coding gene	Chrna7	cholinergic receptor, nicotinic, alpha polypeptide 7
5	33.84	66326160	66368565	+	MGI:1202403	protein coding gene	Chrna9	cholinergic receptor, nicotinic, alpha polypeptide 9
11	42.87	69597538	69609445	-	MGI:87890	protein coding gene	Chrnb1	cholinergic receptor, nicotinic, beta polypeptide 1 (muscle)
3	39.19	89557370	89568554	-	MGI:87891	protein coding gene	Chrnb2	cholinergic receptor, nicotinic, beta polypeptide 2 (neuronal)
8	16	28479183	28510201	+	MGI:106212	protein coding gene	Chrnb3	cholinergic receptor, nicotinic, beta polypeptide 3
9	29.84	54875963	54896351	-	MGI:87892	protein coding gene	Chrnb4	cholinergic receptor, nicotinic, beta polypeptide 4
11	43.14	70428385	70432718	-	MGI:87894	protein coding gene	Chrne	cholinergic receptor, nicotinic, epsilon polypeptide
1	44.07	89102386	89108410	+	MGI:87895	protein coding gene	Chrng	cholinergic receptor, nicotinic, gamma polypeptide
1	17.24	38920722	38955005	-	MGI:2138283	protein coding gene	Chst10	carbohydrate sulfotransferase 10
10	40.66	82448243	82658645	+	MGI:1927166	protein coding gene	Chst11	carbohydrate sulfotransferase 11
7	76.29	139427463	139508911	-	MGI:1924840	protein coding gene	Chst15	carbohydrate (N-acetylgalactosamine 4-sulfate 6-O) sulfotransferase 15
9	50.11	95301348	95307689	-	MGI:1891160	protein coding gene	Chst2	carbohydrate sulfotransferase 2
10	29.7	59644282	59656987	-	MGI:1858224	protein coding gene	Chst3	carbohydrate (chondroitin 6/keratan) sulfotransferase 3
8	57.38	112552975	112563234	-	MGI:1349479	protein coding gene	Chst4	carbohydrate (chondroitin 6/keratan) sulfotransferase 4
8	58.11	114413035	114434099	-	MGI:1931825	protein coding gene	Chst5	carbohydrate (N-acetylglucosamine 6-O) sulfotransferase 5
7	20.53	35459487	35597730	-	MGI:1916197	protein coding gene	Chst8	carbohydrate (N-acetylgalactosamine 4-0) sulfotransferase 8
19	36.71	44147825	44181970	-	MGI:99484	protein coding gene	Chuk	conserved helix-loop-helix ubiquitous kinase
8	46.86	97343718	97362258	-	MGI:1922083	protein coding gene	Ciapin1	cytokine induced apoptosis inhibitor 1
7	45.55	87372042	87377699	-	MGI:1344418	protein coding gene	Cib1	calcium and integrin binding 1 (calmyrin)
18	39.94	67503218	67527448	+	MGI:1270845	protein coding gene	Cidea	cell death-inducing DNA fragmentation factor, alpha subunit-like effector A
14	28.19	56372882	56377295	-	MGI:1270844	protein coding gene	Cideb	cell death-inducing DNA fragmentation factor, alpha subunit-like effector B
6	52.76	113374628	113385754	-	MGI:95585	protein coding gene	Cidec	cell death-inducing DFFA-like effector c
16	5.65	10489876	10492330	+	MGI:108445	protein coding gene	Ciita	class II transactivator
10	36.88	70793228	70807702	-	MGI:1261855	protein coding gene	Cisd1	CDGSH iron sulfur domain 1
3	62.55	135069376	135086889	-	MGI:1914256	protein coding gene	Cisd2	CDGSH iron sulfur domain 2
5	56.1	116295287	116458956	+	MGI:105313	protein coding gene	Cit	citron
X	45.25	99442720	99447520	-	MGI:108023	protein coding gene	Cited1	Cbp/p300-interacting transactivator with Glu/Asp-rich carboxy-terminal domain 1
10	7.18	17443034	17445479	+	MGI:1306784	protein coding gene	Cited2	Cbp/p300-interacting transactivator, with Glu/Asp-rich carboxy-terminal domain, 2
12	61.09	112907566	112910549	-	MGI:88407	protein coding gene	Ckb	creatine kinase, brain
7	9.67	19996443	20006932	+	MGI:88413	protein coding gene	Ckm	creatine kinase, muscle
2	60.37	121183450	121189473	+	MGI:99441	protein coding gene	Ckmt1	creatine kinase, mitochondrial 1, ubiquitous
13	47.43	91992992	92016490	-	MGI:1923972	protein coding gene	Ckmt2	creatine kinase, mitochondrial 2
3	39.11	89219394	89222305	-	MGI:1889208	protein coding gene	Cks1b	CDC28 protein kinase 1b
13	26.12	51740601	51746029	+	MGI:1913447	protein coding gene	Cks2	CDC28 protein kinase regulatory subunit 2
9	64.06	113650591	113828815	+	MGI:1923749	protein coding gene	Clasp2	CLIP associating protein 2
3	69.26	144667501	144695740	-	MGI:1346342	protein coding gene	Clca3	chloride channel calcium activated 3
3	69.31	144733229	144762005	-	MGI:2139758	protein coding gene	Clca5	chloride channel calcium activated 5
6	20.57	42236684	42265755	+	MGI:88417	protein coding gene	Clcn1	chloride channel 1
16	12.5	20703037	20717819	-	MGI:105061	protein coding gene	Clcn2	chloride channel 2
8	30.9	63389186	63462097	-	MGI:103555	protein coding gene	Clcn3	chloride channel 3
7	4.23	7235027	7252222	-	MGI:104571	protein coding gene	Clcn4-2	chloride channel 4-2
X	3.21	6730936	6896484	-	MGI:99486	protein coding gene	Clcn5	chloride channel 5
4	78.67	147378368	147412930	-	MGI:1347049	protein coding gene	Clcn6	chloride channel 6
17	12.53	25270336	25299049	+	MGI:1347048	protein coding gene	Clcn7	chloride channel 7
4	73.94	140940525	140954639	-	MGI:1329026	protein coding gene	Clcnka	chloride channel Ka
16	18	26356728	26371927	-	MGI:1276109	protein coding gene	Cldn1	claudin 1
3	15.14	31048868	31063246	+	MGI:106925	protein coding gene	Cldn11	claudin 11
16	54.99	93919277	94009082	-	MGI:1860425	protein coding gene	Cldn14	claudin 14
5	76.07	137442486	137451728	+	MGI:1913103	protein coding gene	Cldn15	claudin 15
16	18.1	26463221	26482851	+	MGI:2148742	protein coding gene	Cldn16	claudin 16
4	55.34	118928019	118935043	+	MGI:3033992	protein coding gene	Cldn19	claudin 19
X	61.35	136335367	136345925	+	MGI:1276110	protein coding gene	Cldn2	claudin 2
16	11.63	18776940	18778353	+	MGI:1276112	protein coding gene	Cldn5	claudin 5
17	11.99	23816332	23819413	+	MGI:1859284	protein coding gene	Cldn6	claudin 6
11	42.94	69778281	69781387	+	MGI:1859285	protein coding gene	Cldn7	claudin 7
17	11.99	23819551	23820985	-	MGI:1913100	protein coding gene	Cldn9	claudin 9
11	42.99	69980125	69984336	+	MGI:96975	protein coding gene	Clec10a	C-type lectin domain family 10, member A
6	63.3	129347315	129359353	+	MGI:1913287	protein coding gene	Clec1b	C-type lectin domain family 1, member b
6	63.16	129130633	129136552	+	MGI:2135589	protein coding gene	Clec2d	C-type lectin domain family 2, member d
9	73.91	123060064	123066548	+	MGI:104540	protein coding gene	Clec3b	C-type lectin domain family 3, member b
6	58.35	123231807	123239889	-	MGI:1861232	protein coding gene	Clec4e	C-type lectin domain family 4, member e
6	58.3	123179861	123197039	+	MGI:1861231	protein coding gene	Clec4n	C-type lectin domain family 4, member n
6	18.82	40524897	40535802	-	MGI:1345151	protein coding gene	Clec5a	C-type lectin domain family 5, member a
6	63.34	129411611	129422790	-	MGI:1861431	protein coding gene	Clec7a	C-type lectin domain family 7, member a
6	63.3	129358880	129374780	+	MGI:2444608	protein coding gene	Clec9a	C-type lectin domain family 9, member a
8	39.97	85913766	85952451	+	MGI:107472	protein coding gene	Clgn	calmegin
17	18.58	35187188	35195664	+	MGI:2148924	protein coding gene	Clic1	chloride intracellular channel 1
4	67.19	134769884	134828729	-	MGI:1352754	protein coding gene	Clic4	chloride intracellular channel 4 (mitochondrial)
17	20.53	44325521	44417117	+	MGI:1917912	protein coding gene	Clic5	chloride intracellular channel 5
5	63.06	124027804	124134627	-	MGI:1928401	protein coding gene	Clip1	CAP-GLY domain containing linker protein 1
5	74.63	134965256	135028304	-	MGI:1313136	protein coding gene	Clip2	CAP-GLY domain containing linker protein 2
7	69.16	133714721	133729331	-	MGI:107537	protein coding gene	Cln3	ceroid lipofuscinosis, neuronal 3, juvenile (Batten, Spielmeyer-Vogt disease)
14	51.71	103469433	103476796	+	MGI:2442253	protein coding gene	Cln5	ceroid-lipofuscinosis, neuronal 5
9	33.89	62686592	62699813	+	MGI:2159324	protein coding gene	Cln6	ceroid-lipofuscinosis, neuronal 6
8	7.59	14881335	14901720	+	MGI:1349447	protein coding gene	Cln8	ceroid-lipofuscinosis, neuronal 8
5	20.81	39097696	39267932	-	MGI:1351468	protein coding gene	Clnk	cytokine-dependent hematopoietic cell linker
7	53.57	104845144	104867389	+	MGI:109638	protein coding gene	Clns1a	chloride channel, nucleotide-sensitive, 1A
5	40.63	76641202	76733573	-	MGI:99698	protein coding gene	Clock	circadian locomotor output cycles kaput
17	14.76	28695155	28697711	-	MGI:88421	protein coding gene	Clps	colipase, pancreatic
3	28.78	58647950	58689262	-	MGI:2388124	protein coding gene	Clrn1	clarin 1
14	34.36	66587320	66600385	+	MGI:88423	protein coding gene	Clu	clusterin
14	28.19	56560290	56563498	-	MGI:96941	protein coding gene	Cma1	chymase 1, mast cell
13	10.34	24467952	24562204	+	MGI:103227	protein coding gene	Cmah	cytidine monophospho-N-acetylneuraminic acid hydroxylase
5	55.55	114062363	114100435	-	MGI:109603	protein coding gene	Cmklr1	chemokine-like receptor 1
6	39.13	87793076	87801100	-	MGI:88431	protein coding gene	Cnbp	cellular nucleic acid binding protein
X	37.15	69237188	69255557	+	MGI:108040	protein coding gene	Cnga2	cyclic nucleotide gated channel alpha 2
1	15.46	37275181	37320229	+	MGI:1341818	protein coding gene	Cnga3	cyclic nucleotide gated channel alpha 3
7	55.85	112553082	112557252	+	MGI:2664099	protein coding gene	Cnga4	cyclic nucleotide gated channel alpha 4
8	47.12	97762945	97808081	-	MGI:2664102	protein coding gene	Cngb1	cyclic nucleotide gated channel beta 1
4	7.42	19207997	19437770	+	MGI:1353562	protein coding gene	Cngb3	cyclic nucleotide gated channel beta 3
9	8.3	21903697	21913665	+	MGI:104979	protein coding gene	Cnn1	calponin 1
10	39.72	79451329	79458807	+	MGI:105093	protein coding gene	Cnn2	calponin 2
5	19.24	37138613	37139918	-	MGI:1929230	protein coding gene	Cno	cappuccino
7	2.1	3596892	3612710	+	MGI:2385261	protein coding gene	Cnot3	CCR4-NOT transcription complex, subunit 3
8	23.89	41577894	41601201	-	MGI:1298230	protein coding gene	Cnot7	CCR4-NOT transcription complex, subunit 7
11	63.47	100436218	100453043	+	MGI:88437	protein coding gene	Cnp	2',3'-cyclic nucleotide 3' phosphodiesterase
17	22.9	46872654	46889163	-	MGI:1919279	protein coding gene	Cnpy3	canopy 3 homolog (zebrafish)
4	16.28	34011568	34035806	+	MGI:104615	protein coding gene	Cnr1	cannabinoid receptor 1 (brain)
4	68.01	135451309	135476122	+	MGI:104650	protein coding gene	Cnr2	cannabinoid receptor 2 (macrophage)
19	8.73	12838150	12840122	-	MGI:88439	protein coding gene	Cntf	ciliary neurotrophic factor
4	21.81	41604529	41644121	-	MGI:99605	protein coding gene	Cntfr	ciliary neurotrophic factor receptor
15	46.39	91881596	92172384	+	MGI:105980	protein coding gene	Cntn1	contactin 1
1	57.42	134406002	134439517	-	MGI:104518	protein coding gene	Cntn2	contactin 2
6	48.93	105627654	106649304	+	MGI:1095737	protein coding gene	Cntn4	contactin 4
9	2.46	9660891	10904775	-	MGI:3042287	protein coding gene	Cntn5	contactin 5
6	48.93	104442784	104813400	+	MGI:1858223	protein coding gene	Cntn6	contactin 6
11	64.33	101031837	101052038	+	MGI:1858201	protein coding gene	Cntnap1	contactin associated protein-like 1
6	21.81	45010060	47251368	+	MGI:1914047	protein coding gene	Cntnap2	contactin associated protein-like 2
11	7.3	12136679	12364862	-	MGI:105056	protein coding gene	Cobl	cordon-bleu
2	17.06	25055232	25067009	-	MGI:1931035	protein coding gene	Cobra1	cofactor of BRCA1
12	22.11	52694442	52706760	+	MGI:1278313	protein coding gene	Coch	coagulation factor C homolog (Limulus polyphemus)
11	54.34	88831566	88852927	+	MGI:104842	protein coding gene	Coil	coilin
10	18.85	34109787	34116891	+	MGI:88445	protein coding gene	Col10a1	collagen, type X, alpha 1
3	49.35	113733458	113923636	+	MGI:88446	protein coding gene	Col11a1	collagen, type XI, alpha 1
17	17.98	34176382	34203630	+	MGI:88447	protein coding gene	Col11a2	collagen, type XI, alpha 2
10	32.29	61300984	61441856	-	MGI:1277201	protein coding gene	Col13a1	collagen, type XIII, alpha 1
15	21.96	55139305	55352358	+	MGI:1341272	protein coding gene	Col14a1	collagen, type XIV, alpha 1
4	26.01	47221033	47326039	+	MGI:88449	protein coding gene	Col15a1	collagen, type XV, alpha 1
19	40.07	47720834	47766584	-	MGI:88450	protein coding gene	Col17a1	collagen, type XVII, alpha 1
10	39.72	76514923	76629293	-	MGI:88451	protein coding gene	Col18a1	collagen, type XVIII, alpha 1
1	9.99	24268729	24594311	-	MGI:1095415	protein coding gene	Col19a1	collagen, type XIX, alpha 1
11	59.01	94797538	94814356	+	MGI:88467	protein coding gene	Col1a1	collagen, type I, alpha 1
6	1.81	4454814	4491543	+	MGI:88468	protein coding gene	Col1a2	collagen, type I, alpha 2
15	53.97	97806033	97835126	-	MGI:88452	protein coding gene	Col2a1	collagen, type II, alpha 1
1	23.67	45368383	45406551	+	MGI:88453	protein coding gene	Col3a1	collagen, type III, alpha 1
8	5.53	11198423	11312826	-	MGI:88454	protein coding gene	Col4a1	collagen, type IV, alpha 1
8	5.62	11312805	11449287	+	MGI:88455	protein coding gene	Col4a2	collagen, type IV, alpha 2
1	42.32	82583496	82718634	+	MGI:104688	protein coding gene	Col4a3	collagen, type IV, alpha 3
13	50.58	97312690	97410122	+	MGI:1915268	protein coding gene	Col4a3bp	collagen, type IV, alpha 3 (Goodpasture antigen) binding protein
1	42.2	82449133	82583424	-	MGI:104687	protein coding gene	Col4a4	collagen, type IV, alpha 4
X	62.16	137909928	138123777	+	MGI:88456	protein coding gene	Col4a5	collagen, type IV, alpha 5
X	61.8	137599946	137908619	-	MGI:2152695	protein coding gene	Col4a6	collagen, type IV, alpha 6
2	19.38	27741945	27895034	+	MGI:88457	protein coding gene	Col5a1	collagen, type V, alpha 1
1	23.69	45431166	45560127	-	MGI:88458	protein coding gene	Col5a2	collagen, type V, alpha 2
9	7.63	20574494	20619511	-	MGI:1858212	protein coding gene	Col5a3	collagen, type V, alpha 3
10	39.71	76171537	76188913	-	MGI:88459	protein coding gene	Col6a1	collagen, type VI, alpha 1
9	59.63	108855631	108886920	+	MGI:88462	protein coding gene	Col7a1	collagen, type VII, alpha 1
16	34.22	57624371	57754850	-	MGI:88463	protein coding gene	Col8a1	collagen, type VIII, alpha 1
4	60.29	125964037	125991574	+	MGI:88464	protein coding gene	Col8a2	collagen, type VIII, alpha 2
1	9.95	24184449	24259523	+	MGI:88465	protein coding gene	Col9a1	collagen, type IX, alpha 1
14	19.18	32336268	32404529	-	MGI:1338761	protein coding gene	Colq	collagen-like tail subunit (single strand of homotrimer) of asymmetric acetylcholinesterase
11	14.22	22734744	22882382	-	MGI:109474	protein coding gene	Commd1	COMM domain containing 1
8	34.15	72897447	72905964	+	MGI:88469	protein coding gene	Comp	cartilage oligomeric matrix protein
16	11.4	18407439	18426945	-	MGI:88470	protein coding gene	Comt	catechol-O-methyltransferase
2	61.76	125656040	125684875	-	MGI:1330276	protein coding gene	Cops2	COP9 (constitutive photomorphogenic) homolog, subunit 2 (Arabidopsis thaliana)
11	37.8	59631297	59653340	-	MGI:1349409	protein coding gene	Cops3	COP9 (constitutive photomorphogenic) homolog, subunit 3 (Arabidopsis thaliana)
1	2.29	10014683	10028208	-	MGI:1349415	protein coding gene	Cops5	COP9 (constitutive photomorphogenic) homolog, subunit 5 (Arabidopsis thaliana)
5	76.97	138602299	138605874	+	MGI:1349439	protein coding gene	Cops6	COP9 (constitutive photomorphogenic) homolog, subunit 6 (Arabidopsis thaliana)
1	45.53	92500000	92509916	+	MGI:1915363	protein coding gene	Cops8	COP9 (constitutive photomorphogenic) homolog, subunit 8 (Arabidopsis thaliana)
7	63.44	125653173	125676870	-	MGI:107207	protein coding gene	Coq7	demethyl-Q 7
5	38.44	72691264	72895779	-	MGI:1349451	protein coding gene	Corin	corin
7	69.25	133843287	133848330	-	MGI:1345961	protein coding gene	Coro1a	coronin, actin binding protein 1A
4	78.89	148499143	148500872	-	MGI:109538	protein coding gene	Cort	cortistatin
11	39.47	63776129	63892970	-	MGI:1917633	protein coding gene	Cox10	COX10 homolog, cytochrome c oxidase assembly protein, heme A: farnesyltransferase (yeast)
16	26.77	38347077	38362383	+	MGI:1333806	protein coding gene	Cox17	cytochrome c oxidase, subunit XVII assembly protein homolog (yeast)
7	70.04	135348950	135349880	-	MGI:104649	protein coding gene	Cox6a2	cytochrome c oxidase, subunit VI a, polypeptide 2
X	47.36	103211039	103217789	+	MGI:1913392	protein coding gene	Cox7b	cytochrome c oxidase subunit VIIb
3	6.1	19857054	19909145	+	MGI:88476	protein coding gene	Cp	ceruloplasmin
6	12.52	30589218	30595363	+	MGI:88478	protein coding gene	Cpa1	carboxypeptidase A1
3	6.25	20115516	20142080	-	MGI:88479	protein coding gene	Cpa3	carboxypeptidase A3, mast cell
14	39.73	75642094	75683358	+	MGI:1891837	protein coding gene	Cpb2	carboxypeptidase B2 (plasma)
8	32.3	67071355	67171837	-	MGI:101932	protein coding gene	Cpe	carboxypeptidase E
7	45.71	88491912	88600351	-	MGI:108442	protein coding gene	Cpeb1	cytoplasmic polyadenylation element binding protein 1
5	53.17	108947573	108979043	-	MGI:104727	protein coding gene	Cplx1	complexin 1
13	28.59	54472713	54485278	+	MGI:104726	protein coding gene	Cplx2	complexin 2
9	31.11	57447826	57454088	-	MGI:2384571	protein coding gene	Cplx3	complexin 3
18	39.05	66115381	66129832	-	MGI:2685803	protein coding gene	Cplx4	complexin 4
19	36.68	44030797	44061046	-	MGI:2135874	protein coding gene	Cpn1	carboxypeptidase N, polypeptide 1
1	33.75	67169600	67277833	+	MGI:891996	protein coding gene	Cps1	carbamoyl-phosphate synthetase 1
19	3.08	3323301	3385732	+	MGI:1098296	protein coding gene	Cpt1a	carnitine palmitoyltransferase 1a, liver
15	44.89	89246836	89256294	-	MGI:1098297	protein coding gene	Cpt1b	carnitine palmitoyltransferase 1b, muscle
7	29.07	52214743	52230144	-	MGI:2446526	protein coding gene	Cpt1c	carnitine palmitoyltransferase 1c
6	26.19	53823373	53928656	-	MGI:1918537	protein coding gene	Cpvl	carboxypeptidase, vitellogenic-like
1	98.43	196929983	196957764	-	MGI:88513	protein coding gene	Cr1l	complement component (3b/4b) receptor 1-like
1	98.44	196963005	197002909	-	MGI:88489	protein coding gene	Cr2	complement receptor 2
9	29.76	54612555	54620917	+	MGI:88490	protein coding gene	Crabp1	cellular retinoic acid binding protein I
3	38.78	87752588	87757298	+	MGI:88491	protein coding gene	Crabp2	cellular retinoic acid binding protein II
10	49.26	94637380	94786731	-	MGI:1336168	protein coding gene	Cradd	CASP2 and RIPK1 domain containing adaptor with death domain
1	60.87	141093633	141273677	-	MGI:2136343	protein coding gene	Crb1	crumbs homolog 1 (Drosophila)
1	32.74	64579378	64651121	+	MGI:88494	protein coding gene	Creb1	cAMP responsive element binding protein 1
2	50.63	91822485	91864659	-	MGI:1347062	protein coding gene	Creb3l1	cAMP responsive element binding protein 3-like 1
6	16.18	37277255	37392146	-	MGI:2442695	protein coding gene	Creb3l2	cAMP responsive element binding protein 3-like 2
10	39.72	80547069	80561619	-	MGI:2384786	protein coding gene	Creb3l3	cAMP responsive element binding protein 3-like 3
3	39.21	90041422	90047434	-	MGI:1916603	protein coding gene	Creb3l4	cAMP responsive element binding protein 3-like 4
6	25.9	53523368	53645826	+	MGI:2443973	protein coding gene	Creb5	cAMP responsive element binding protein 5
16	2.4	4084048	4213404	-	MGI:1098280	protein coding gene	Crebbp	CREB binding protein
18	2.14	3266046	3337746	-	MGI:88495	protein coding gene	Crem	cAMP responsive element modulator
3	5.75	19593401	19595396	-	MGI:88496	protein coding gene	Crh	corticotropin releasing hormone
13	49.5	96201331	96214786	-	MGI:88497	protein coding gene	Crhbp	corticotropin releasing hormone binding protein
11	67.77	103994169	104036837	+	MGI:88498	protein coding gene	Crhr1	corticotropin releasing hormone receptor 1
6	27.33	55040043	55083010	-	MGI:894312	protein coding gene	Crhr2	corticotropin releasing hormone receptor 2
17	48.09	78599588	78775932	+	MGI:1354756	protein coding gene	Crim1	cysteine rich transmembrane BMP regulator 1 (chordin like)
17	22.9	46565875	46568725	+	MGI:2152434	protein coding gene	Crip3	cysteine-rich protein 3
17	19.47	40430707	40456156	-	MGI:102553	protein coding gene	Crisp1	cysteine-rich secretory protein 1
1	5.65	18105272	18135983	-	MGI:1925331	protein coding gene	Crisp4	cysteine-rich secretory protein 4
11	45.92	75492761	75520410	+	MGI:88508	protein coding gene	Crk	v-crk sarcoma virus CT10 oncogene homolog (avian)
16	10.82	17452080	17486348	+	MGI:104686	protein coding gene	Crkl	v-crk sarcoma virus CT10 oncogene homolog (avian)-like
8	34.15	73017057	73027980	+	MGI:1340030	protein coding gene	Crlf1	cytokine receptor-like factor 1
5	53.24	109983730	109988012	-	MGI:1889506	protein coding gene	Crlf2	cytokine receptor-like factor 2
5	19.96	37633319	37683371	+	MGI:107793	protein coding gene	Crmp1	collapsin response mediator protein 1
4	73.31	140572552	140616465	-	MGI:3529431	protein coding gene	Crocc	ciliary rootlet coiled-coil, rootletin
1	80.13	174628187	174630097	+	MGI:88512	protein coding gene	Crp	C-reactive protein, pentraxin-related
9	21.79	40780881	40812669	-	MGI:1859822	protein coding gene	Crtam	cytotoxic and regulatory T cell molecule
9	64.39	114284252	114299793	-	MGI:1891221	protein coding gene	Crtap	cartilage associated protein
8	34.15	72906254	72963478	-	MGI:2142523	protein coding gene	Crtc1	CREB regulated transcription coactivator 1
3	39.21	90058085	90068047	+	MGI:1921593	protein coding gene	Crtc2	CREB regulated transcription coactivator 2
7	45.65	87731513	87833763	-	MGI:1917711	protein coding gene	Crtc3	CREB regulated transcription coactivator 3
7	8.6	16451296	16465317	-	MGI:1194883	protein coding gene	Crx	cone-rod homeobox containing gene
10	41.63	84594447	84647799	-	MGI:1270841	protein coding gene	Cry1	cryptochrome 1 (photolyase-like)
2	51.01	92243803	92274200	-	MGI:1270859	protein coding gene	Cry2	cryptochrome 2 (photolyase-like)
17	17.09	31814890	31818669	+	MGI:88515	protein coding gene	Cryaa	crystallin, alpha A
9	27.75	50560863	50564738	+	MGI:88516	protein coding gene	Cryab	crystallin, alpha B
11	46.74	77532117	77538785	-	MGI:88518	protein coding gene	Cryba1	crystallin, beta A1
1	38.54	74936508	74939717	-	MGI:104336	protein coding gene	Cryba2	crystallin, beta A2
5	55.38	113487278	113499137	-	MGI:88519	protein coding gene	Crybb2	crystallin, beta B2
1	32.84	65146963	65149947	-	MGI:88521	protein coding gene	Cryga	crystallin, gamma A
1	32.82	65126801	65128841	-	MGI:88522	protein coding gene	Crygb	crystallin, gamma B
1	32.81	65118099	65120263	-	MGI:88523	protein coding gene	Crygc	crystallin, gamma C
1	32.8	65108446	65110026	-	MGI:88524	protein coding gene	Crygd	crystallin, gamma D
1	32.8	65095128	65097723	-	MGI:88525	protein coding gene	Cryge	crystallin, gamma E
1	33.31	65973096	65974881	+	MGI:88526	protein coding gene	Crygf	crystallin, gamma F
16	13.66	22805276	22811483	-	MGI:1298216	protein coding gene	Crygs	crystallin, gamma S
7	64.47	127329894	127345625	-	MGI:102675	protein coding gene	Crym	crystallin, mu
6	63.44	131314876	131338468	-	MGI:2137670	protein coding gene	Csda	cold shock domain protein A
2	87.22	166731540	166771889	+	MGI:1339951	protein coding gene	Cse1l	chromosome segregation 1-like (S. cerevisiae)
3	46.83	107543966	107563387	-	MGI:1339753	protein coding gene	Csf1	colony stimulating factor 1 (macrophage)
18	34.41	61265226	61290788	+	MGI:1339758	protein coding gene	Csf1r	colony stimulating factor 1 receptor
11	32.13	54060773	54063169	-	MGI:1339752	protein coding gene	Csf2	colony stimulating factor 2 (granulocyte-macrophage)
15	37.36	78156420	78181431	+	MGI:1339759	protein coding gene	Csf2rb	colony stimulating factor 2 receptor, beta, low-affinity (granulocyte-macrophage)
15	37.22	78112940	78136033	-	MGI:1339760	protein coding gene	Csf2rb2	colony stimulating factor 2 receptor, beta 2, low-affinity (granulocyte-macrophage)
11	62.45	98562577	98564943	+	MGI:1339751	protein coding gene	Csf3	colony stimulating factor 3 (granulocyte)
4	59.77	125701794	125721684	+	MGI:1339755	protein coding gene	Csf3r	colony stimulating factor 3 receptor (granulocyte)
8	33.88	70880680	71259045	-	MGI:2442354	protein coding gene	Csgalnact1	chondroitin sulfate N-acetylgalactosaminyltransferase 1
9	31.18	57474453	57492987	-	MGI:88537	protein coding gene	Csk	c-src tyrosine kinase
5	43.56	88121649	88128446	-	MGI:88541	protein coding gene	Csn2	casein beta
5	43.56	88354604	88361690	+	MGI:107461	protein coding gene	Csn3	casein kappa
11	84.75	120823063	120852644	-	MGI:1355272	protein coding gene	Csnk1d	casein kinase 1, delta
15	37.71	79248286	79274349	-	MGI:1351660	protein coding gene	Csnk1e	casein kinase 1, epsilon
2	74.83	152052575	152107588	+	MGI:88543	protein coding gene	Csnk2a1	casein kinase 2, alpha 1 polypeptide
8	47.12	97969996	98012720	-	MGI:88547	protein coding gene	Csnk2a2	casein kinase 2, alpha prime polypeptide
17	18.59	35253140	35258392	-	MGI:88548	protein coding gene	Csnk2b	casein kinase 2, beta polypeptide
9	30.32	56712911	56747677	+	MGI:2153093	protein coding gene	Cspg4	chondroitin sulfate proteoglycan 4
9	59.89	110146287	110165079	+	MGI:1352747	protein coding gene	Cspg5	chondroitin sulfate proteoglycan 5
9	71.34	119880284	119886368	-	MGI:2387989	protein coding gene	Csrnp1	cysteine-serine-rich nuclear protein 1
15	56.32	100310001	100325670	-	MGI:2386852	protein coding gene	Csrnp2	cysteine-serine-rich nuclear protein 2
2	38.79	65683824	65869603	+	MGI:1925021	protein coding gene	Csrnp3	cysteine-serine-rich nuclear protein 3
1	59.23	137616638	137648809	+	MGI:88549	protein coding gene	Csrp1	cysteine and glycine-rich protein 1
10	57.84	110357232	110376570	+	MGI:1202907	protein coding gene	Csrp2	cysteine and glycine-rich protein 2
2	71.01	144194719	144233412	+	MGI:1917264	protein coding gene	Csrp2bp	cysteine and glycine-rich protein 2 binding protein
7	31.11	56085768	56099021	-	MGI:1330824	protein coding gene	Csrp3	cysteine and glycine-rich protein 3
2	73.8	149230793	149236029	+	MGI:1930004	protein coding gene	Cst10	cystatin 10 (chondrocytes)
2	73.6	148697458	148701428	-	MGI:102519	protein coding gene	Cst3	cystatin C
19	4.3	5344705	5349574	-	MGI:1920970	protein coding gene	Cst6	cystatin E/M
2	74.67	150396151	150404680	+	MGI:1298217	protein coding gene	Cst7	cystatin F (leukocystatin)
2	73.58	148660883	148664474	+	MGI:1340053	protein coding gene	Cst9	cystatin 9
10	39.72	77888415	77890364	+	MGI:109514	protein coding gene	Cstb	cystatin B
19	25.94	31157331	31161080	+	MGI:1932622	protein coding gene	Cstf2t	cleavage stimulation factor, 3' pre-RNA subunit 2, tau
5	17.52	33590372	33617618	-	MGI:1201685	protein coding gene	Ctbp1	C-terminal binding protein 1
7	76.32	140179246	140316037	-	MGI:1201686	protein coding gene	Ctbp2	C-terminal binding protein 2
8	53.04	108160468	108206822	+	MGI:109447	protein coding gene	Ctcf	CCCTC-binding factor
2	95.74	172919110	172945026	-	MGI:3652571	protein coding gene	Ctcfl	CCCTC-binding factor (zinc finger protein)-like
7	69.69	134856250	134861699	+	MGI:105115	protein coding gene	Ctf1	cardiotrophin 1
10	11.84	24315248	24318489	+	MGI:95537	protein coding gene	Ctgf	connective tissue growth factor
3	81.55	157557212	157588041	-	MGI:1339968	protein coding gene	Cth	cystathionase (cystathionine gamma-lyase)
15	15.35	38908478	38918667	+	MGI:1915838	protein coding gene	Cthrc1	collagen triple helix repeat containing 1
1	30.58	60943844	60972676	+	MGI:88556	protein coding gene	Ctla4	cytotoxic T-lymphocyte-associated protein 4
18	18.89	35278566	35414429	+	MGI:88274	protein coding gene	Ctnna1	catenin (cadherin associated protein), alpha 1
6	33.54	76831631	77929693	-	MGI:88275	protein coding gene	Ctnna2	catenin (cadherin associated protein), alpha 2
9	72.19	120838334	120869625	+	MGI:88276	protein coding gene	Ctnnb1	catenin (cadherin associated protein), beta 1
4	79.66	148892345	148940546	+	MGI:1915756	protein coding gene	Ctnnbip1	catenin beta interacting protein 1
2	49.45	84440228	84490922	-	MGI:105100	protein coding gene	Ctnnd1	catenin (cadherin associated protein), delta 1
15	12.02	30102348	30959066	+	MGI:1195966	protein coding gene	Ctnnd2	catenin (cadherin associated protein), delta 2
11	45.25	72997098	73012544	-	MGI:1932872	protein coding gene	Ctns	cystinosis, nephropathic
X	75.09	159339170	159470440	+	MGI:1933185	protein coding gene	Ctps2	cytidine 5'-triphosphate synthase 2
2	85.27	164658373	164666532	+	MGI:97748	protein coding gene	Ctsa	cathepsin A
14	33.24	63741302	63764758	+	MGI:88561	protein coding gene	Ctsb	cathepsin B
7	49.11	95426595	95459398	+	MGI:109553	protein coding gene	Ctsc	cathepsin C
7	87.93	149557053	149573943	-	MGI:88562	protein coding gene	Ctsd	cathepsin D
1	57.14	133534883	133572080	+	MGI:107361	protein coding gene	Ctse	cathepsin E
19	4.12	4855129	4860912	+	MGI:1861434	protein coding gene	Ctsf	cathepsin F
14	28.19	56718718	56721411	-	MGI:88563	protein coding gene	Ctsg	cathepsin G
9	47.4	89948990	89970927	+	MGI:107285	protein coding gene	Ctsh	cathepsin H
3	40.74	95303208	95313284	+	MGI:107823	protein coding gene	Ctsk	cathepsin K
13	33.26	64464522	64471614	-	MGI:88564	protein coding gene	Ctsl	cathepsin L
3	40.74	95330708	95360322	+	MGI:107341	protein coding gene	Ctss	cathepsin S
19	4.33	5465240	5468498	-	MGI:1338045	protein coding gene	Ctsw	cathepsin W
2	97.94	174252994	174264540	-	MGI:1891190	protein coding gene	Ctsz	cathepsin Z
7	88.84	151621638	151656914	-	MGI:99695	protein coding gene	Cttn	cortactin
2	9.86	13197965	13413551	-	MGI:1931256	protein coding gene	Cubn	cubilin (intrinsic factor-cobalamin receptor)
6	22.9	47403397	47476138	+	MGI:1349658	protein coding gene	Cul1	cullin 1
1	41.24	80261498	80337055	-	MGI:1347360	protein coding gene	Cul3	cullin 3
8	5.73	13105621	13147940	+	MGI:1914487	protein coding gene	Cul4a	cullin 4A
X	22.81	35886451	35929373	-	MGI:1919834	protein coding gene	Cul4b	cullin 4B
17	22.9	46787286	46801313	+	MGI:1913765	protein coding gene	Cul7	cullin 7
17	22.9	46637554	46683337	-	MGI:1925559	protein coding gene	Cul9	cullin 9
5	75.96	136724005	137043301	-	MGI:88568	protein coding gene	Cux1	cut-like homeobox 1
5	62.02	122308396	122500111	-	MGI:107321	protein coding gene	Cux2	cut-like homeobox 2
7	73.81	138452069	138465806	-	MGI:1202881	protein coding gene	Cuzd1	CUB and zona pellucida-like domains 1
8	46.79	97295909	97306323	+	MGI:1097153	protein coding gene	Cx3cl1	chemokine (C-X3-C motif) ligand 1
9	71.37	119957811	119977400	-	MGI:1333815	protein coding gene	Cx3cr1	chemokine (C-X3-C) receptor 1
16	45.28	78301741	78360030	+	MGI:1201679	protein coding gene	Cxadr	coxsackie virus and adenovirus receptor
5	44.78	91320267	91322141	+	MGI:108068	protein coding gene	Cxcl1	chemokine (C-X-C motif) ligand 1
5	46.57	92775664	92777915	-	MGI:1352450	protein coding gene	Cxcl10	chemokine (C-X-C motif) ligand 10
6	54.81	117118553	117131385	+	MGI:103556	protein coding gene	Cxcl12	chemokine (C-X-C motif) ligand 12
5	47.29	96385958	96390087	+	MGI:1888499	protein coding gene	Cxcl13	chemokine (C-X-C motif) ligand 13
13	30.06	56390008	56397912	-	MGI:1888514	protein coding gene	Cxcl14	chemokine (C-X-C motif) ligand 14
5	44.78	91223560	91232093	+	MGI:1339941	protein coding gene	Cxcl15	chemokine (C-X-C motif) ligand 15
11	42.99	70267485	70273486	-	MGI:1932682	protein coding gene	Cxcl16	chemokine (C-X-C motif) ligand 16
5	44.78	91188325	91190651	+	MGI:1096868	protein coding gene	Cxcl5	chemokine (C-X-C motif) ligand 5
5	46.51	92750357	92757105	-	MGI:1352449	protein coding gene	Cxcl9	chemokine (C-X-C motif) ligand 9
1	38.44	74238359	74241205	-	MGI:2448715	protein coding gene	Cxcr1	chemokine (C-X-C motif) receptor 1
1	38.41	74200563	74207812	+	MGI:105303	protein coding gene	Cxcr2	chemokine (C-X-C motif) receptor 2
X	44.58	98926874	98929608	-	MGI:1277207	protein coding gene	Cxcr3	chemokine (C-X-C motif) receptor 3
1	56.43	130484776	130488870	-	MGI:109563	protein coding gene	Cxcr4	chemokine (C-X-C motif) receptor 4
9	24.84	44319871	44334504	-	MGI:103567	protein coding gene	Cxcr5	chemokine (C-X-C motif) receptor 5
9	74.57	123715595	123720872	+	MGI:1934582	protein coding gene	Cxcr6	chemokine (C-X-C motif) receptor 6
1	45.28	92100555	92113326	+	MGI:109562	protein coding gene	Cxcr7	chemokine (C-X-C motif) receptor 7
18	50.7	74375866	74381145	+	MGI:1921572	protein coding gene	Cxxc1	CXXC finger 1 (PHD domain)
18	57.53	85020730	85049793	+	MGI:1926952	protein coding gene	Cyb5	cytochrome b-5
9	46.69	86916864	86972608	+	MGI:2386848	protein coding gene	Cyb5r4	cytochrome b5 reductase 4
8	71.04	124948672	124956840	-	MGI:1316658	protein coding gene	Cyba	cytochrome b-245, alpha polypeptide
X	4.3	9012378	9064897	-	MGI:88574	protein coding gene	Cybb	cytochrome b-245, beta polypeptide
2	42.38	70955980	70980983	+	MGI:2654575	protein coding gene	Cybrd1	cytochrome b reductase 1
6	24.32	50512562	50516537	-	MGI:88578	protein coding gene	Cycs	cytochrome c, somatic
2	44.94	76191999	76198507	-	MGI:88579	protein coding gene	Cyct	cytochrome c, testis
7	33.42	63097441	63188003	+	MGI:1338801	protein coding gene	Cyfip1	cytoplasmic FMR1 interacting protein 1
8	43.51	91220927	91275844	+	MGI:1921506	protein coding gene	Cyld	cylindromatosis (turban tumor syndrome)
9	31.63	57862824	57874830	+	MGI:88582	protein coding gene	Cyp11a1	cytochrome P450, family 11, subfamily a, polypeptide 1
15	34.29	74665322	74672073	-	MGI:88583	protein coding gene	Cyp11b1	cytochrome P450, family 11, subfamily b, polypeptide 1
15	34.29	74681440	74686748	-	MGI:88584	protein coding gene	Cyp11b2	cytochrome P450, family 11, subfamily b, polypeptide 2
19	38.97	46741655	46747464	-	MGI:88586	protein coding gene	Cyp17a1	cytochrome P450, family 17, subfamily a, polypeptide 1
9	29.49	54013744	54041249	-	MGI:88587	protein coding gene	Cyp19a1	cytochrome P450, family 19, subfamily a, polypeptide 1
9	31.34	57545420	57551629	+	MGI:88588	protein coding gene	Cyp1a1	cytochrome P450, family 1, subfamily a, polypeptide 1
9	31.3	57524744	57531462	-	MGI:88589	protein coding gene	Cyp1a2	cytochrome P450, family 1, subfamily a, polypeptide 2
17	50.3	80106293	80114381	-	MGI:88590	protein coding gene	Cyp1b1	cytochrome P450, family 1, subfamily b, polypeptide 1
2	91.91	170308208	170322645	-	MGI:88593	protein coding gene	Cyp24a1	cytochrome P450, family 24, subfamily a, polypeptide 1
19	32.36	37772298	37776018	+	MGI:1096359	protein coding gene	Cyp26a1	cytochrome P450, family 26, subfamily a, polypeptide 1
6	36.45	84521938	84543740	-	MGI:2176159	protein coding gene	Cyp26b1	cytochrome P450, family 26, subfamily b, polypeptide 1
19	32.36	37760170	37767797	+	MGI:2679699	protein coding gene	Cyp26c1	cytochrome P450, family 26, subfamily c, polypeptide 1
1	38.54	74760148	74784464	+	MGI:88594	protein coding gene	Cyp27a1	cytochrome P450, family 27, subfamily a, polypeptide 1
10	74.5	126485306	126490062	+	MGI:1098274	protein coding gene	Cyp27b1	cytochrome P450, family 27, subfamily b, polypeptide 1
7	15.54	27620324	27628567	+	MGI:88597	protein coding gene	Cyp2a5	cytochrome P450, family 2, subfamily a, polypeptide 5
7	85.94	147949731	147960880	+	MGI:88607	protein coding gene	Cyp2e1	cytochrome P450, family 2, subfamily e, polypeptide 1
7	15.5	27593946	27606216	+	MGI:109612	protein coding gene	Cyp2g1	cytochrome P450, family 2, subfamily g, polypeptide 1
4	44.71	96295464	96330845	-	MGI:1270149	protein coding gene	Cyp2j5	cytochrome P450, family 2, subfamily j, polypeptide 5
5	76.89	138334160	138362847	-	MGI:88610	protein coding gene	Cyp3a13	cytochrome P450, family 3, subfamily a, polypeptide 13
12	59.41	109572591	109600444	+	MGI:1341877	protein coding gene	Cyp46a1	cytochrome P450, family 46, subfamily a, polypeptide 1
4	53.05	115190869	115206254	+	MGI:88611	protein coding gene	Cyp4a10	cytochrome P450, family 4, subfamily a, polypeptide 10
4	53.04	115158805	115168747	-	MGI:1096550	protein coding gene	Cyp4a14	cytochrome P450, family 4, subfamily a, polypeptide 14
5	2.3	4081145	4104746	-	MGI:106040	protein coding gene	Cyp51	cytochrome P450, family 51
4	2.91	6192759	6202780	-	MGI:106091	protein coding gene	Cyp7a1	cytochrome P450, family 7, subfamily a, polypeptide 1
3	4.98	17971950	18143338	-	MGI:104978	protein coding gene	Cyp7b1	cytochrome P450, family 7, subfamily b, polypeptide 1
9	72.73	121823474	121825423	-	MGI:1338044	protein coding gene	Cyp8b1	cytochrome P450, family 8, subfamily b, polypeptide 1
3	70.18	145309935	145312949	-	MGI:88613	protein coding gene	Cyr61	cysteine rich protein 61
12	8.49	25350703	25366678	-	MGI:2177632	protein coding gene	Cys1	cystin 1
X	47.36	103769685	103799018	-	MGI:1926218	protein coding gene	Cysltr1	cysteinyl leukotriene receptor 1
14	38.54	73428935	73448921	-	MGI:1917336	protein coding gene	Cysltr2	cysteinyl leukotriene receptor 2
2	33.05	57981548	58047943	-	MGI:2183535	protein coding gene	Cytip	cytohesin 1 interacting protein
18	18.18	33596673	33623683	-	MGI:99444	protein coding gene	D0H4S114	DNA segment, human D4S114
2	21.29	30028973	30033979	-	MGI:106544	protein coding gene	D2Wsu81e	DNA segment, Chr 2, Wayne State University 81, expressed
3	50.57	117022063	117063794	-	MGI:106530	protein coding gene	D3Bwg0562e	DNA segment, Chr 3, Brigham & Women's Genetics 0562 expressed
10	28.45	55734104	55948495	-	MGI:2442827	protein coding gene	D630037F22Rik	RIKEN cDNA D630037F22 gene
12	30.06	72932065	73093354	+	MGI:1914596	protein coding gene	Daam1	dishevelled associated activator of morphogenesis 1
4	47.79	103291964	104417449	+	MGI:108554	protein coding gene	Dab1	disabled homolog 1 (Drosophila)
15	2.15	6249788	6390712	+	MGI:109175	protein coding gene	Dab2	disabled homolog 2 (Drosophila)
2	23.74	35413786	35586514	+	MGI:1916851	protein coding gene	Dab2ip	disabled homolog 2 (Drosophila) interacting protein
14	48.25	98186072	98568984	-	MGI:1277991	protein coding gene	Dach1	dachshund 1 (Drosophila)
X	49.13	110411119	110949995	+	MGI:1890446	protein coding gene	Dach2	dachshund 2 (Drosophila)
12	29.39	72410871	72421094	+	MGI:1891740	protein coding gene	Dact1	dapper homolog 1, antagonist of beta-catenin (xenopus)
17	8.95	14332238	14340838	-	MGI:1920347	protein coding gene	Dact2	dapper homolog 2, antagonist of beta-catenin (xenopus)
14	27.7	54855154	54873779	-	MGI:101912	protein coding gene	Dad1	defender against cell death 1
9	59.08	108108289	108166067	-	MGI:101864	protein coding gene	Dag1	dystroglycan 1
19	6.55	10319755	10379367	-	MGI:2677061	protein coding gene	Dagla	diacylglycerol lipase, alpha
5	82.19	144233814	144266810	+	MGI:2442032	protein coding gene	Daglb	diacylglycerol lipase, beta
8	41.17	87339304	87356140	-	MGI:1344365	protein coding gene	Dand5	DAN domain family, member 5
5	55.93	114453712	114475458	+	MGI:94859	protein coding gene	Dao	D-amino acid oxidase
3	39.01	88724725	88754282	-	MGI:1929538	protein coding gene	Dap3	death associated protein 3
13	32.53	60703308	60864546	+	MGI:1916885	protein coding gene	Dapk1	death associated protein kinase 1
3	63.98	137593971	137644509	-	MGI:1347063	protein coding gene	Dapp1	dual adaptor for phosphotyrosine and 3-phosphoinositides 1
1	80.33	175262017	175263634	-	MGI:1097689	protein coding gene	Darc	Duffy blood group, chemokine receptor
17	17.98	34046443	34052534	+	MGI:1197015	protein coding gene	Daxx	Fas death domain-associated protein
10	39.72	79724231	79751153	+	MGI:1917498	protein coding gene	Dazap1	DAZ associated protein 1
15	56.36	100446093	100451192	+	MGI:1344344	protein coding gene	Dazap2	DAZ associated protein 2
17	25.86	50418719	50432924	-	MGI:1342328	protein coding gene	Dazl	deleted in azoospermia-like
2	19.29	27020753	27038720	+	MGI:94864	protein coding gene	Dbh	dopamine beta hydroxylase
1	52.65	122009857	122017655	-	MGI:94865	protein coding gene	Dbi	diazepam binding inhibitor
13	30.06	55574787	55589529	-	MGI:1931838	protein coding gene	Dbn1	drebrin 1
11	3.87	5688491	5700965	+	MGI:700006	protein coding gene	Dbnl	drebrin-like
7	29.45	52960458	52965525	+	MGI:94866	protein coding gene	Dbp	D site albumin promoter binding protein
3	50.37	116215988	116252894	+	MGI:105386	protein coding gene	Dbt	dihydrolipoamide branched chain transacylase E2
7	31.44	56886888	56892205	-	MGI:94867	protein coding gene	Dbx1	developing brain homeobox 1
18	45.24	71418392	72510723	-	MGI:94869	protein coding gene	Dcc	deleted in colorectal carcinoma
7	55.98	112901504	112936168	-	MGI:2685011	protein coding gene	Dchs1	dachsous 1 (Drosophila)
5	43.96	89194021	89212306	+	MGI:102726	protein coding gene	Dck	deoxycytidine kinase
3	26.53	55046448	55342986	+	MGI:1330861	protein coding gene	Dclk1	doublecortin-like kinase 1
3	37.88	86590073	86724803	-	MGI:1918012	protein coding gene	Dclk2	doublecortin-like kinase 2
19	51.89	56603651	56622516	-	MGI:1930042	protein coding gene	Dclre1a	DNA cross-link repair 1A, PSO2 homolog (S. cerevisiae)
3	45.52	103604528	103613367	-	MGI:2156057	protein coding gene	Dclre1b	DNA cross-link repair 1B, PSO2 homolog (S. cerevisiae)
2	1.93	3341403	3381402	+	MGI:2441769	protein coding gene	Dclre1c	DNA cross-link repair 1C, PSO2 homolog (S. cerevisiae)
10	50.27	96942245	96980777	+	MGI:94872	protein coding gene	Dcn	decorin
18	23.74	44540154	44584623	+	MGI:1917890	protein coding gene	Dcp2	DCP2 decapping enzyme homolog (S. cerevisiae)
14	61.6	118412014	118451468	-	MGI:102563	protein coding gene	Dct	dopachrome tautomerase
6	35.94	83115914	83150111	+	MGI:107745	protein coding gene	Dctn1	dynactin 1
X	64.89	140290385	140367854	-	MGI:1277171	protein coding gene	Dcx	doublecortin
3	70.63	145421639	145557241	+	MGI:1916469	protein coding gene	Ddah1	dimethylarginine dimethylaminohydrolase 1
19	6.66	10680115	10704312	+	MGI:1202384	protein coding gene	Ddb1	damage specific DNA binding protein 1
2	50.56	91051729	91077139	-	MGI:1355314	protein coding gene	Ddb2	damage specific DNA binding protein 2
11	7.09	11714104	11798047	-	MGI:94876	protein coding gene	Ddc	dopa decarboxylase
10	74.5	126727830	126733342	+	MGI:109247	protein coding gene	Ddit3	DNA-damage inducible transcript 3
10	29.66	59412423	59414518	-	MGI:1921997	protein coding gene	Ddit4	DNA-damage-inducible transcript 4
10	22	40349817	40369737	+	MGI:1925528	protein coding gene	Ddo	D-aspartate oxidase
17	18.7	35818512	35841566	-	MGI:99216	protein coding gene	Ddr1	discoidin domain receptor family, member 1
1	76.84	171902438	172019075	-	MGI:1345277	protein coding gene	Ddr2	discoidin domain receptor family, member 2
17	35.26	66472860	66501507	+	MGI:2443590	protein coding gene	Ddx11	DEAD/H (Asp-Glu-Ala-Asp/His) box polypeptide 11 (CHL1-like helicase homolog, S. cerevisiae)
15	37.77	79358137	79377171	-	MGI:1914290	protein coding gene	Ddx17	DEAD (Asp-Glu-Ala-Asp) box polypeptide 17
3	46.43	105481188	105490492	-	MGI:1858415	protein coding gene	Ddx20	DEAD (Asp-Glu-Ala-Asp) box polypeptide 20
9	20.31	35349433	35366055	-	MGI:1353582	protein coding gene	Ddx25	DEAD (Asp-Glu-Ala-Asp) box polypeptide 25
13	63.87	113388541	113442518	-	MGI:102670	protein coding gene	Ddx4	DEAD (Asp-Glu-Ala-Asp) box polypeptide 4
11	70.01	106641669	106650499	-	MGI:105037	protein coding gene	Ddx5	DEAD (Asp-Glu-Ala-Asp) box polypeptide 5
4	20.24	40150806	40186861	-	MGI:2442858	protein coding gene	Ddx58	DEAD (Asp-Glu-Ala-Asp) box polypeptide 58
7	86.61	148483075	148524660	-	MGI:1858496	protein coding gene	Deaf1	deformed epidermal autoregulatory factor 1 (Drosophila)
3	37.7	84768978	84769502	-	MGI:3614654	protein coding gene	Dear1	dual endothelin 1/angiotensin II receptor 1 homolog (rat)
4	6.66	15844387	15872654	-	MGI:1914710	protein coding gene	Decr1	2,4-dienoyl CoA reductase 1, mitochondrial
1	79.34	173259276	173272462	+	MGI:1333874	protein coding gene	Dedd	death effector domain-containing
17	14.64	28344723	28365553	+	MGI:1346328	protein coding gene	Def6	differentially expressed in FDCP 6
8	10.35	22887071	22905657	+	MGI:1096878	protein coding gene	Defb1	defensin beta 1
8	10.35	19293360	19295291	+	MGI:1351612	protein coding gene	Defb3	defensin beta 3
13	24.5	47180144	47201569	-	MGI:1926209	protein coding gene	Dek	DEK oncogene (DNA binding)
11	43.21	70820666	70832805	-	MGI:2151483	protein coding gene	Derl2	Der1-like domain family, member 2
10	38.61	75356143	75358686	+	MGI:1917627	protein coding gene	Derl3	Der1-like domain family, member 3
1	38.85	75356904	75365154	+	MGI:94885	protein coding gene	Des	desmin
4	78.87	148478255	148494756	+	MGI:1196227	protein coding gene	Dffa	DNA fragmentation factor, alpha subunit
4	83.78	153338558	153349235	-	MGI:1196287	protein coding gene	Dffb	DNA fragmentation factor, beta subunit
6	24.13	50139368	50213861	-	MGI:1889850	protein coding gene	Dfna5	deafness, autosomal dominant 5 (human)
2	45.08	76486533	76496613	+	MGI:2685847	protein coding gene	Dfnb59	deafness, autosomal recessive 59 (human)
15	35.99	76332445	76342381	-	MGI:1333825	protein coding gene	Dgat1	diacylglycerol O-acyltransferase 1
7	54.01	106302173	106331223	-	MGI:1915050	protein coding gene	Dgat2	diacylglycerol O-acyltransferase 2
16	11.31	18254041	18289342	-	MGI:2151114	protein coding gene	Dgcr8	DiGeorge syndrome critical region gene 8
10	77.14	128157197	128181112	-	MGI:102952	protein coding gene	Dgka	diacylglycerol kinase, alpha
12	17.11	38607292	39359997	+	MGI:2442474	protein coding gene	Dgkb	diacylglycerol kinase, beta
1	44.44	89749862	89841064	+	MGI:2138334	protein coding gene	Dgkd	diacylglycerol kinase, delta
11	54.34	88896493	88928164	-	MGI:1889276	protein coding gene	Dgke	diacylglycerol kinase, epsilon
6	15.6	36796022	37250184	-	MGI:2443430	protein coding gene	Dgki	diacylglycerol kinase, iota
2	50.63	91772981	91816021	-	MGI:1278339	protein coding gene	Dgkz	diacylglycerol kinase zeta
4	49.67	106233643	106261718	+	MGI:1922004	protein coding gene	Dhcr24	24-dehydrocholesterol reductase
7	88.33	151009050	151034315	+	MGI:1298378	protein coding gene	Dhcr7	7-dehydrocholesterol reductase
15	55.05	98723462	98728971	-	MGI:94891	protein coding gene	Dhh	desert hedgehog
11	63.52	100556198	100565585	-	MGI:1931560	protein coding gene	Dhx58	DEXH (Asp-Glu-X-His) box polypeptide 58
1	65.37	155302888	155334790	-	MGI:108177	protein coding gene	Dhx9	DEAH (Asp-Glu-Ala-His) box polypeptide 9
5	63.02	123959774	123974185	-	MGI:1913843	protein coding gene	Diablo	diablo homolog (Drosophila)
18	19.71	38003255	38095130	-	MGI:1194490	protein coding gene	Diap1	diaphanous homolog 1 (Drosophila)
X	52.36	126284278	127000370	+	MGI:1858500	protein coding gene	Diap2	diaphanous homolog 2 (Drosophila)
12	54.83	105925952	105990162	-	MGI:2177178	protein coding gene	Dicer1	Dicer1, Dcr-1 homolog (Drosophila)
2	103.2	180392669	180444704	-	MGI:1344352	protein coding gene	Dido1	death inducer-obliterator 1
4	50.18	106964070	106979774	-	MGI:94896	protein coding gene	Dio1	deiodinase, iodothyronine, type I
12	44.05	91962994	91976878	-	MGI:1338833	protein coding gene	Dio2	deiodinase, iodothyronine, type II
12	60.56	111517440	111519307	+	MGI:1306782	protein coding gene	Dio3	deiodinase, iodothyronine type III
8	73.26	127578095	127785758	+	MGI:2447658	protein coding gene	Disc1	disrupted in schizophrenia 1
1	syntenic				MGI:1916147	protein coding gene	Disp1	dispatched homolog 1 (Drosophila)
X	38.15	72341193	72355116	+	MGI:1861727	protein coding gene	Dkc1	dyskeratosis congenita 1, dyskerin homolog (human)
19	25.16	30620353	30624155	-	MGI:1329040	protein coding gene	Dkk1	dickkopf homolog 1 (Xenopus laevis)
3	61.32	131748256	131843257	+	MGI:1890663	protein coding gene	Dkk2	dickkopf homolog 2 (Xenopus laevis)
7	58.74	119259533	119302571	-	MGI:1354952	protein coding gene	Dkk3	dickkopf homolog 3 (Xenopus laevis)
7	29.19	52462895	52467253	-	MGI:1354963	protein coding gene	Dkkl1	dickkopf-like 1
8	23.05	37630805	38001687	-	MGI:1354949	protein coding gene	Dlc1	deleted in liver cancer 1
12	13.43	32016429	32036302	-	MGI:107450	protein coding gene	Dld	dihydrolipoamide dehydrogenase
16	22.4	31663529	31873436	+	MGI:107231	protein coding gene	Dlg1	discs, large homolog 1 (Drosophila)
7	51.07	98239216	99595513	+	MGI:1344351	protein coding gene	Dlg2	discs, large homolog 2 (Drosophila)
X	43.72	97963061	98013749	+	MGI:1888986	protein coding gene	Dlg3	discs, large homolog 3 (Drosophila)
11	42.96	69830587	69859034	+	MGI:1277959	protein coding gene	Dlg4	discs, large homolog 4 (Drosophila)
14	14.26	24953175	25065142	-	MGI:1918478	protein coding gene	Dlg5	discs, large homolog 5 (Drosophila)
4	61.33	126846448	126914266	+	MGI:3039563	protein coding gene	Dlgap3	discs, large (Drosophila) homolog-associated protein 3
14	24.6	48007454	48038082	-	MGI:2183453	protein coding gene	Dlgap5	discs, large (Drosophila) homolog-associated protein 5
12	60.17	110691059	110698901	+	MGI:94900	protein coding gene	Dlk1	delta-like 1 homolog (Drosophila)
17	8.95	15504318	15513836	-	MGI:104659	protein coding gene	Dll1	delta-like 1 (Drosophila)
7	16.67	29078572	29087257	-	MGI:1096877	protein coding gene	Dll3	delta-like 3 (Drosophila)
2	59.97	119151520	119161698	+	MGI:1859388	protein coding gene	Dll4	delta-like 4 (Drosophila)
12	39.55	86451783	86475041	+	MGI:1926170	protein coding gene	Dlst	dihydrolipoamide S-succinyltransferase (E2 component of 2-oxo-glutarate complex)
2	42.61	71366740	71372038	+	MGI:94901	protein coding gene	Dlx1	distal-less homeobox 1
2	42.65	71381466	71384749	-	MGI:94902	protein coding gene	Dlx2	distal-less homeobox 2
11	59.01	94981403	94986610	+	MGI:94903	protein coding gene	Dlx3	distal-less homeobox 3
6	2.83	6827805	6832068	-	MGI:101926	protein coding gene	Dlx5	distal-less homeobox 5
6	2.83	6813334	6817970	+	MGI:101927	protein coding gene	Dlx6	distal-less homeobox 6
4	53.46	117347286	117354878	-	MGI:1913483	protein coding gene	Dmap1	DNA methyltransferase 1-associated protein 1
7	73.2	138175590	138265140	+	MGI:106210	protein coding gene	Dmbt1	deleted in malignant brain tumors 1
4	53.07	115587724	115612531	-	MGI:2153518	protein coding gene	Dmbx1	diencephalon/mesencephalon homeobox 1
15	37.79	79391930	79435514	-	MGI:105393	protein coding gene	Dmc1	DMC1 dosage suppressor of mck1 homolog, meiosis-specific homologous recombination (yeast)
X	38.38	80194209	82451480	+	MGI:94909	protein coding gene	Dmd	dystrophin, muscular dystrophy
5	50.61	104631636	104643121	+	MGI:94910	protein coding gene	Dmp1	dentin matrix protein 1
7	9.46	19669198	19679170	+	MGI:94906	protein coding gene	Dmpk	dystrophia myotonica-protein kinase
19	20.45	25580108	25678819	+	MGI:1354733	protein coding gene	Dmrt1	doublesex and mab-3 related transcription factor 1
19	20.53	25746901	25753481	+	MGI:1330307	protein coding gene	Dmrt2	doublesex and mab-3 related transcription factor 2
19	20.5	25685027	25698410	+	MGI:2449470	protein coding gene	Dmrt3	doublesex and mab-3 related transcription factor 3
4	42.15	89346127	89361463	+	MGI:2653627	protein coding gene	Dmrta1	doublesex and mab-3 related transcription factor like family A1
7	13.33	25655076	25662670	+	MGI:1918491	protein coding gene	Dmrtc2	doublesex and mab-3 related transcription factor like family C2
5	3.69	9118801	9161749	-	MGI:1344415	protein coding gene	Dmtf1	cyclin D binding myb-like transcription factor 1
14	19.1	32073561	32137082	-	MGI:107721	protein coding gene	Dnahc1	dynein, axonemal, heavy chain 1
12	63.25	119116455	119437516	-	MGI:1100864	protein coding gene	Dnahc11	dynein, axonemal, heavy chain 11
15	10.9	28133507	28401800	+	MGI:107718	protein coding gene	Dnahc5	dynein, axonemal, heavy chain 5
4	21.75	41516808	41585191	+	MGI:1916172	protein coding gene	Dnaic1	dynein, axonemal, intermediate chain 1
4	20.46	40669183	40681997	+	MGI:1270129	protein coding gene	Dnaja1	DnaJ (Hsp40) homolog, subfamily A, member 1
16	2.46	4639989	4707695	+	MGI:1933786	protein coding gene	Dnaja3	DnaJ (Hsp40) homolog, subfamily A, member 3
8	40.22	86132074	86135801	+	MGI:1931874	protein coding gene	Dnajb1	DnaJ (Hsp40) homolog, subfamily B, member 1
5	15.27	30062228	30113018	+	MGI:1344381	protein coding gene	Dnajb6	DnaJ (Hsp40) homolog, subfamily B, member 6
2	48.05	80155623	80194200	+	MGI:1914111	protein coding gene	Dnajc10	DnaJ (Hsp40) homolog, subfamily C, member 10
2	59.97	118998236	119034531	-	MGI:1916658	protein coding gene	Dnajc17	DnaJ (Hsp40) homolog, subfamily C, member 17
2	55.46	105806866	105843706	-	MGI:1919522	protein coding gene	Dnajc24	DnaJ (Hsp40) homolog, subfamily C, member 24
14	62.6	119337154	119380924	+	MGI:107373	protein coding gene	Dnajc3	DnaJ (Hsp40) homolog, subfamily C, member 3
2	103.63	181255190	181289838	+	MGI:892995	protein coding gene	Dnajc5	DnaJ (Hsp40) homolog, subfamily C, member 5
4	46.89	101169253	101315404	+	MGI:1919935	protein coding gene	Dnajc6	DnaJ (Hsp40) homolog, subfamily C, member 6
16	2.37	4036942	4040024	+	MGI:103157	protein coding gene	Dnase1	deoxyribonuclease I
X	37.94	71518556	71527676	-	MGI:109628	protein coding gene	Dnase1l1	deoxyribonuclease 1-like 1
8	41.31	87432459	87446814	+	MGI:1329019	protein coding gene	Dnase2a	deoxyribonuclease II alpha
3	72	146243949	146259576	-	MGI:1913283	protein coding gene	Dnase2b	deoxyribonuclease II beta
18	19.46	36923325	36925868	-	MGI:2447763	protein coding gene	Dnd1	dead end homolog 1 (zebrafish)
1	43.4	84366416	84692796	-	MGI:2152889	protein coding gene	Dner	delta/notch-like EGF-related receptor
2	22.09	32163991	32208849	-	MGI:107384	protein coding gene	Dnm1	dynamin 1
16	10.12	16312328	16359123	-	MGI:1921256	protein coding gene	Dnm1l	dynamin 1-like
9	7.79	21229389	21311568	+	MGI:109547	protein coding gene	Dnm2	dynamin 2
9	7.66	20711653	20757317	-	MGI:94912	protein coding gene	Dnmt1	DNA methyltransferase (cytosine-5) 1
12	1.99	3806980	3914443	+	MGI:1261827	protein coding gene	Dnmt3a	DNA methyltransferase 3A
2	75.79	153475186	153513466	+	MGI:1261819	protein coding gene	Dnmt3b	DNA methyltransferase 3B
10	39.72	77504692	77526367	+	MGI:1859287	protein coding gene	Dnmt3l	DNA (cytosine-5-)-methyltransferase 3-like
19	34.32	41103765	41134013	+	MGI:98659	protein coding gene	Dntt	deoxynucleotidyltransferase, terminal
7	69.25	133990930	133996219	+	MGI:109446	protein coding gene	Doc2a	double C2, alpha
11	45.92	75582468	75609551	-	MGI:1100497	protein coding gene	Doc2b	double C2, beta
7	79.14	141862370	142365322	+	MGI:2429765	protein coding gene	Dock1	dedicator of cytokinesis 1
11	19.68	34126815	34597394	-	MGI:2149010	protein coding gene	Dock2	dedicator of cyto-kinesis 2
9	57.98	106795165	107134240	-	MGI:2429763	protein coding gene	Dock3	dedicator of cyto-kinesis 3
14	34.66	68369985	68551629	-	MGI:2652871	protein coding gene	Dock5	dedicator of cytokinesis 5
4	45.6	98603366	98787551	-	MGI:1914549	protein coding gene	Dock7	dedicator of cytokinesis 7
19	19.91	25074019	25276922	+	MGI:1921396	protein coding gene	Dock8	dedicator of cytokinesis 8
6	35.94	82980928	82983465	-	MGI:893587	protein coding gene	Dok1	docking protein 1
14	36.71	71165843	71178302	+	MGI:1332623	protein coding gene	Dok2	docking protein 2
13	30.06	55624596	55629899	-	MGI:1351490	protein coding gene	Dok3	docking protein 3
5	18	35399462	35430488	+	MGI:3584043	protein coding gene	Dok7	docking protein 7
10	39.72	80217951	80258206	+	MGI:2143886	protein coding gene	Dot1l	DOT1-like, histone H3 methyltransferase (S. cerevisiae)
9	24.84	44134928	44141683	+	MGI:1196396	protein coding gene	Dpagt1	dolichyl-phosphate (UDP-N-acetylglucosamine) acetylglucosaminephosphotransferase 1 (GlcNAc-1-P transferase)
8	72.08	125710135	125725710	+	MGI:94917	protein coding gene	Dpep1	dipeptidase 1 (renal)
11	45.76	74991145	75004743	-	MGI:2151233	protein coding gene	Dph1	DPH1 homolog (S. cerevisiae)
14	19.4	32893752	32898878	-	MGI:1922658	protein coding gene	Dph3	DPH3 homolog (KTI11, S. cerevisiae)
2	35.85	62168130	62250288	-	MGI:94919	protein coding gene	Dpp4	dipeptidylpeptidase 4
6	57.72	122576428	122580290	+	MGI:1920958	protein coding gene	Dppa3	developmental pluripotency-associated 3
16	30.75	48283848	48294405	+	MGI:2157525	protein coding gene	Dppa4	developmental pluripotency associated 4
9	43.65	78214859	78215984	-	MGI:101800	protein coding gene	Dppa5a	developmental pluripotency associated 5A
1	72.12	166726863	166754397	+	MGI:1928392	protein coding gene	Dpt	dermatopontin
7	83.92	146271900	146288603	+	MGI:1349764	protein coding gene	Dpysl4	dihydropyrimidinase-like 4
5	16.8	31013937	31101748	+	MGI:1929772	protein coding gene	Dpysl5	dihydropyrimidinase-like 5
19	4.32	5422805	5424979	-	MGI:1913806	protein coding gene	Drap1	Dr1 associated protein 1 (negative cofactor 2 alpha)
13	28.4	54146555	54151027	-	MGI:99578	protein coding gene	Drd1a	dopamine receptor D1A
9	26.72	49148767	49215319	+	MGI:94924	protein coding gene	Drd2	dopamine receptor D2
16	28.44	43762355	43822952	+	MGI:94925	protein coding gene	Drd3	dopamine receptor D3
7	86.6	148477905	148480900	+	MGI:94926	protein coding gene	Drd4	dopamine receptor D4
5	20.4	38710748	38713549	+	MGI:94927	protein coding gene	Drd5	dopamine receptor D5
15	5.99	12754618	12864998	+	MGI:1261425	protein coding gene	Drosha	drosha, ribonuclease type III
18	11.17	20243204	20273274	-	MGI:109173	protein coding gene	Dsc1	desmocollin 1
18	11.11	20119431	20160598	-	MGI:1194993	protein coding gene	Dsc3	desmocollin 3
16	57.02	96813686	97392359	-	MGI:1196281	protein coding gene	Dscam	Down syndrome cell adhesion molecule
9	24.84	45238376	45561796	+	MGI:2150309	protein coding gene	Dscaml1	Down syndrome cell adhesion molecule-like 1
10	18.85	33871200	33927357	-	MGI:2443455	protein coding gene	Dse	dermatan sulfate epimerase
18	11.42	20716575	20763022	+	MGI:1196466	protein coding gene	Dsg2	desmoglein 2
18	11.39	20668805	20699811	+	MGI:99499	protein coding gene	Dsg3	desmoglein 3
18	11.35	20594676	20630322	+	MGI:2661061	protein coding gene	Dsg4	desmoglein 4
13	18	38243197	38290446	+	MGI:109611	protein coding gene	Dsp	desmoplakin
5	50.59	104599731	104609146	+	MGI:109172	protein coding gene	Dspp	dentin sialophosphoprotein
1	12.91	34068670	34365497	+	MGI:104627	protein coding gene	Dst	dystonin
2	70.89	143741056	143769060	+	MGI:1929270	protein coding gene	Dstn	destrin
1	96.44	193361244	193399413	-	MGI:1924093	protein coding gene	Dtl	denticleless homolog (Drosophila)
18	12.08	23573916	23818215	+	MGI:106039	protein coding gene	Dtna	dystrobrevin alpha
12	1.88	3572391	3781398	+	MGI:1203728	protein coding gene	Dtnb	dystrobrevin, beta
13	21.73	45017448	45097465	-	MGI:2137586	protein coding gene	Dtnbp1	dystrobrevin binding protein 1
5	60.64	121130211	121161936	-	MGI:1352744	protein coding gene	Dtx1	deltex 1 homolog (Drosophila)
2	60.61	122104983	122123901	-	MGI:3036280	protein coding gene	Duox2	dual oxidase 2
17	13.28	26642535	26645464	-	MGI:105120	protein coding gene	Dusp1	dual specificity phosphatase 1
1	88.2	185837181	185899515	+	MGI:1927070	protein coding gene	Dusp10	dual specificity phosphatase 10
2	61.93	127161895	127164112	+	MGI:101911	protein coding gene	Dusp2	dual specificity phosphatase 2
8	21.16	35870351	35882948	+	MGI:2442191	protein coding gene	Dusp4	dual specificity phosphatase 4
10	51.13	98725865	98730122	+	MGI:1914853	protein coding gene	Dusp6	dual specificity phosphatase 6
X	37.37	70884758	70888853	+	MGI:2387107	protein coding gene	Dusp9	dual specificity phosphatase 9
4	87.61	155221511	155233412	+	MGI:94941	protein coding gene	Dvl1	dishevelled, dsh homolog 1 (Drosophila)
11	42.96	69814097	69825803	+	MGI:106613	protein coding gene	Dvl2	dishevelled 2, dsh homolog (Drosophila)
16	12.46	20517055	20532593	+	MGI:108100	protein coding gene	Dvl3	dishevelled 3, dsh homolog (Drosophila)
18	50.97	75178426	75446620	+	MGI:1918480	protein coding gene	Dym	dymeclin
12	60.7	111839662	111905155	+	MGI:103147	protein coding gene	Dync1h1	dynein cytoplasmic 1 heavy chain 1
9	64.96	114597949	114632906	+	MGI:2135610	protein coding gene	Dync1li1	dynein cytoplasmic 1 light intermediate chain 1
9	2.46	6928503	7184446	-	MGI:107736	protein coding gene	Dync2h1	dynein cytoplasmic 2 heavy chain 1
17	55.02	85025836	85054898	+	MGI:1913996	protein coding gene	Dync2li1	dynein cytoplasmic 2 light intermediate chain 1
16	55.3	94791617	94916674	+	MGI:1330299	protein coding gene	Dyrk1a	dual-specificity tyrosine-(Y)-phosphorylation regulated kinase 1a
1	56.9	133025018	133034811	-	MGI:1330300	protein coding gene	Dyrk3	dual-specificity tyrosine-(Y)-phosphorylation regulated kinase 3
6	36.14	83958584	84161054	+	MGI:1349385	protein coding gene	Dysf	dysferlin
2	76.79	154385143	154395628	-	MGI:101941	protein coding gene	E2f1	E2F transcription factor 1
4	68.34	135728309	135751972	+	MGI:1096341	protein coding gene	E2f2	E2F transcription factor 2
13	13.09	29998444	30077537	-	MGI:1096340	protein coding gene	E2f3	E2F transcription factor 3
8	53.04	107821563	107829269	+	MGI:103012	protein coding gene	E2f4	E2F transcription factor 4
3	3.1	14578671	14606308	+	MGI:105091	protein coding gene	E2f5	E2F transcription factor 5
12	8.04	16817771	16833549	+	MGI:1354159	protein coding gene	E2f6	E2F transcription factor 6
10	57.74	110182521	110224440	+	MGI:1289147	protein coding gene	E2f7	E2F transcription factor 7
7	31.11	56121799	56136966	-	MGI:1922038	protein coding gene	E2f8	E2F transcription factor 8
17	12.39	24580737	24592256	-	MGI:109530	protein coding gene	E4f1	E4F transcription factor 1
16	26.05	36792970	36875089	-	MGI:2146616	protein coding gene	Eaf2	ELL associated factor 2
15	16.91	44451187	44472570	+	MGI:1859920	protein coding gene	Ebag9	estrogen receptor-binding fragment-associated gene 9
11	26.45	44430819	44821593	+	MGI:95275	protein coding gene	Ebf1	early B-cell factor 1
14	34.63	67852129	68048604	+	MGI:894332	protein coding gene	Ebf2	early B-cell factor 2
7	82.26	144385356	144506128	-	MGI:894289	protein coding gene	Ebf3	early B-cell factor 3
17	29.08	56092046	56096444	+	MGI:1354171	protein coding gene	Ebi3	Epstein-Barr virus induced gene 3
X	3.7	7762455	7770638	-	MGI:107822	protein coding gene	Ebp	phenylalkylamine Ca2+ antagonist (emopamil) binding protein
14	11.51	21139081	21167343	-	MGI:1917851	protein coding gene	Ecd	ecdysoneless homolog (Drosophila)
4	70.02	137418152	137521144	+	MGI:1101357	protein coding gene	Ece1	endothelin converting enzyme 1
16	12.48	20611666	20646558	+	MGI:1101356	protein coding gene	Ece2	endothelin converting enzyme 2
1	44.06	89044230	89053096	-	MGI:1343461	protein coding gene	Ecel1	endothelin converting enzyme-like 1
17	12.39	24563628	24576261	+	MGI:94871	protein coding gene	Eci1	enoyl-Coenzyme A delta isomerase 1
3	40.91	95538070	95543492	-	MGI:103060	protein coding gene	Ecm1	extracellular matrix protein 1
9	8.23	21876714	21889819	-	MGI:1349469	protein coding gene	Ecsit	ECSIT homolog (Drosophila)
3	10.82	26996144	27052800	-	MGI:95281	protein coding gene	Ect2	ect2 oncogene
X	43.59	97170945	97596101	+	MGI:1195272	protein coding gene	Eda	ectodysplasin-A
X	42.74	94529179	94572555	-	MGI:2442860	protein coding gene	Eda2r	ectodysplasin A2 receptor
10	29.37	58063537	58138402	-	MGI:1343498	protein coding gene	Edar	ectodysplasin-A receptor
13	4.77	12569175	12612715	-	MGI:1931001	protein coding gene	Edaradd	EDAR (ectodysplasin-A receptor)-associated death domain
13	45.3	88961077	89462828	+	MGI:1329025	protein coding gene	Edil3	EGF-like repeats and discoidin I-like domains 3
13	20.82	42396639	42403358	+	MGI:95283	protein coding gene	Edn1	endothelin 1
2	98.1	174586120	174609543	+	MGI:95285	protein coding gene	Edn3	endothelin 3
8	36.63	80186930	80248363	-	MGI:105923	protein coding gene	Ednra	endothelin receptor type A
14	53.05	104213842	104243390	-	MGI:102720	protein coding gene	Ednrb	endothelin receptor type B
7	50.42	97103166	97129493	-	MGI:95286	protein coding gene	Eed	embryonic ectoderm development
9	43.65	78326256	78336958	-	MGI:1096881	protein coding gene	Eef1a1	eukaryotic translation elongation factor 1 alpha 1
2	103.6	180882358	180891719	-	MGI:1096317	protein coding gene	Eef1a2	eukaryotic translation elongation factor 1 alpha 2
13	18.38	38737567	38750897	-	MGI:1913393	protein coding gene	Eef1e1	eukaryotic translation elongation factor 1 epsilon 1
7	64.95	127986345	128050733	+	MGI:1195261	protein coding gene	Eef2k	eukaryotic elongation factor-2 kinase
11	16.32	28753204	28826743	+	MGI:1339998	protein coding gene	Efemp1	epidermal growth factor-containing fibulin-like extracellular matrix protein 1
19	4.33	5473973	5481853	+	MGI:1891209	protein coding gene	Efemp2	epidermal growth factor-containing fibulin-like extracellular matrix protein 2
1	6.5	20941707	20980919	+	MGI:1919127	protein coding gene	Efhc1	EF-hand domain (C-terminal) containing 1
3	39.04	89075655	89085064	-	MGI:103236	protein coding gene	Efna1	ephrin A1
10	39.72	79642227	79652755	+	MGI:102707	protein coding gene	Efna2	ephrin A2
3	39.06	89117821	89126887	-	MGI:106644	protein coding gene	Efna3	ephrin A3
17	32.57	62953533	63230666	-	MGI:107444	protein coding gene	Efna5	ephrin A5
X	43.22	96331469	96344330	+	MGI:102708	protein coding gene	Efnb1	ephrin B1
8	3.42	8617434	8660773	-	MGI:105097	protein coding gene	Efnb2	ephrin B2
11	42.8	69367594	69373707	-	MGI:109196	protein coding gene	Efnb3	ephrin B3
14	27.99	55535380	55545625	-	MGI:105311	protein coding gene	Efs	embryonal Fyn-associated substrate
3	58.5	129380493	129458240	-	MGI:95290	protein coding gene	Egf	epidermal growth factor
2	18.95	26435534	26448640	+	MGI:2449923	protein coding gene	Egfl7	EGF-like domain 7
15	3.5	7156120	7348395	-	MGI:2146149	protein coding gene	Egflam	EGF-like, fibronectin type III and laminin G domains
11	9.41	16652206	16818161	+	MGI:95294	protein coding gene	Egfr	epidermal growth factor receptor
8	72.86	127432496	127473154	-	MGI:1932286	protein coding gene	Egln1	EGL nine homolog 1 (C. elegans)
7	15.83	27943677	27951821	-	MGI:1932287	protein coding gene	Egln2	EGL nine homolog 2 (C. elegans)
12	22.9	55279968	55304847	-	MGI:1932288	protein coding gene	Egln3	EGL nine homolog 3 (C. elegans)
18	18.76	35020861	35024638	+	MGI:95295	protein coding gene	Egr1	early growth response 1
10	34.96	66998223	67004936	+	MGI:95296	protein coding gene	Egr2	early growth response 2
14	36.2	70477252	70479964	+	MGI:1306780	protein coding gene	Egr3	early growth response 3
6	37.48	85461116	85463536	-	MGI:99252	protein coding gene	Egr4	early growth response 4
19	4.4	6276725	6300096	+	MGI:1341878	protein coding gene	Ehd1	EH-domain containing 1
17	45.2	74154181	74181433	+	MGI:1928900	protein coding gene	Ehd3	EH-domain containing 3
2	60.16	119914911	119980342	-	MGI:1919619	protein coding gene	Ehd4	EH-domain containing 4
16	12.86	21761360	21787917	-	MGI:1277964	protein coding gene	Ehhadh	enoyl-Coenzyme A, hydratase/3-hydroxyacyl Coenzyme A dehydrogenase
2	16.73	24646289	24775129	-	MGI:1924933	protein coding gene	Ehmt1	euchromatic histone methyltransferase 1
17	18.45	35035414	35050997	+	MGI:2148922	protein coding gene	Ehmt2	euchromatic histone lysine N-methyltransferase 2
5	82.67	144578657	144665125	+	MGI:1353448	protein coding gene	Eif2ak1	eukaryotic translation initiation factor 2 alpha kinase 1
17	49.56	79251904	79281913	-	MGI:1353449	protein coding gene	Eif2ak2	eukaryotic translation initiation factor 2-alpha kinase 2
6	32.09	70794509	70855239	+	MGI:1341830	protein coding gene	Eif2ak3	eukaryotic translation initiation factor 2 alpha kinase 3
2	59.4	118214354	118300970	+	MGI:1353427	protein coding gene	Eif2ak4	eukaryotic translation initiation factor 2 alpha kinase 4
15	33.92	72932055	73015377	-	MGI:2446632	protein coding gene	Eif2c2	eukaryotic translation initiation factor 2C, 2
12	35.51	79962806	79987997	+	MGI:95299	protein coding gene	Eif2s1	eukaryotic translation initiation factor 2, subunit 1 alpha
2	76.89	154697146	154718671	-	MGI:1914454	protein coding gene	Eif2s2	eukaryotic translation initiation factor 2, subunit 2 (beta)
7	69.14	133690426	133709880	-	MGI:1926966	protein coding gene	Eif3c	eukaryotic translation initiation factor 3, subunit C
3	64.3	138189155	138220563	+	MGI:95305	protein coding gene	Eif4e	eukaryotic translation initiation factor 4E
8	15.95	28370799	28386128	+	MGI:103267	protein coding gene	Eif4ebp1	eukaryotic translation initiation factor 4E binding protein 1
10	32.21	60895245	60915417	-	MGI:109198	protein coding gene	Eif4ebp2	eukaryotic translation initiation factor 4E binding protein 2
7	58	118214082	118226544	-	MGI:109207	protein coding gene	Eif4g2	eukaryotic translation initiation factor 4, gamma 2
4	70.02	137548937	137764423	+	MGI:1923935	protein coding gene	Eif4g3	eukaryotic translation initiation factor 4 gamma, 3
2	77.26	155645568	155652661	-	MGI:1196288	protein coding gene	Eif6	eukaryotic translation initiation factor 6
10	39.72	79349057	79350961	+	MGI:2679229	protein coding gene	Elane	elastase, neutrophil expressed
8	2	4284782	4325100	-	MGI:1100851	protein coding gene	Elavl1	ELAV (embryonic lethal, abnormal vision, Drosophila)-like 1 (Hu antigen R)
4	51.42	109876327	110024514	-	MGI:107427	protein coding gene	Elavl4	ELAV (embryonic lethal, abnormal vision, Drosophila)-like 4 (Hu antigen D)
14	42.67	79881001	79982283	+	MGI:107180	protein coding gene	Elf1	E74-like factor 1
1	58.42	137150151	137155049	-	MGI:1101781	protein coding gene	Elf3	E74-like factor 3
X	25.67	45764223	45816309	-	MGI:1928377	protein coding gene	Elf4	E74-like factor 4 (ets domain transcription factor)
2	54.43	103251870	103291146	+	MGI:1335079	protein coding gene	Elf5	E74-like factor 5
X	16.45	20510521	20527734	-	MGI:101833	protein coding gene	Elk1	ELK1, member of ETS oncogene family
10	48.04	92710159	92773880	-	MGI:101762	protein coding gene	Elk3	ELK3, member of ETS oncogene family
1	57.24	133904184	133929189	+	MGI:102853	protein coding gene	Elk4	ELK4, member of ETS oncogene family
8	34.15	73063574	73116757	+	MGI:109377	protein coding gene	Ell	elongation factor RNA polymerase II
13	7.21	20277294	20698394	+	MGI:2153044	protein coding gene	Elmo1	engulfment and cell motility 1, ced-12 homolog (C. elegans)
5	74.76	135179651	135223111	-	MGI:95317	protein coding gene	Eln	elastin
13	20.38	41277864	41315774	-	MGI:1858960	protein coding gene	Elovl2	elongation of very long chain fatty acids (FEN1/Elo2, SUR4/Elo3, yeast)-like 2
19	38.75	46206387	46210184	+	MGI:1195976	protein coding gene	Elovl3	elongation of very long chain fatty acids (FEN1/Elo2, SUR4/Elo3, yeast)-like 3
9	45.6	83672300	83699912	-	MGI:1933331	protein coding gene	Elovl4	elongation of very long chain fatty acids (FEN1/Elo2, SUR4/Elo3, yeast)-like 4
9	43.36	77765171	77832326	+	MGI:1916051	protein coding gene	Elovl5	ELOVL family member 5, elongation of long chain fatty acids (yeast)
X	37.92	71500026	71506887	+	MGI:108117	protein coding gene	Emd	emerin
6	59.17	124654399	124662196	-	MGI:1315195	protein coding gene	Emg1	EMG1 nucleolar protein homolog (S. cerevisiae)
5	16.9	31215775	31223651	+	MGI:1926189	protein coding gene	Emilin1	elastin microfibril interfacer 1
17	29.8	57498109	57622952	+	MGI:106912	protein coding gene	Emr1	EGF-like module containing, mucin-like, hormone receptor-like sequence 1
6	37.21	85137925	85154456	+	MGI:95387	protein coding gene	Emx1	empty spiracles homolog 1 (Drosophila)
19	56.28	59533180	59539847	+	MGI:95388	protein coding gene	Emx2	empty spiracles homolog 2 (Drosophila)
1	52.74	122499064	122504568	+	MGI:95389	protein coding gene	En1	engrailed 1
5	13.94	28492236	28498706	+	MGI:95390	protein coding gene	En2	engrailed 2
1	84.93	183834576	183950111	-	MGI:108360	protein coding gene	Enah	enabled homolog (Drosophila)
5	43.66	88917007	88935074	+	MGI:1333772	protein coding gene	Enam	enamelin
2	21.29	30027013	30029589	+	MGI:1261433	protein coding gene	Endog	endonuclease G
2	22.09	32502115	32538178	+	MGI:95392	protein coding gene	Eng	endoglin
4	81.24	149610830	149622988	+	MGI:95393	protein coding gene	Eno1	enolase 1, alpha non-neuron
6	59.17	124710071	124719691	-	MGI:95394	protein coding gene	Eno2	enolase 2, gamma neuronal
X	25.79	46362884	46641436	-	MGI:2384799	protein coding gene	Enox2	ecto-NOX disulfide-thiol exchanger 2
10	12.26	24357720	24431965	-	MGI:97370	protein coding gene	Enpp1	ectonucleotide pyrophosphatase/phosphodiesterase 1
15	21.6	54670453	54751701	-	MGI:1321390	protein coding gene	Enpp2	ectonucleotide pyrophosphatase/phosphodiesterase 2
11	83.33	118849530	118853979	+	MGI:3027917	protein coding gene	Enpp7	ectonucleotide pyrophosphatase/phosphodiesterase 7
19	34.25	40686856	40816092	+	MGI:102805	protein coding gene	Entpd1	ectonucleoside triphosphate diphosphohydrolase 1
12	39.18	85714825	85749979	-	MGI:1321385	protein coding gene	Entpd5	ectonucleoside triphosphate diphosphohydrolase 5
9	70.21	118387330	118395250	+	MGI:1201683	protein coding gene	Eomes	eomesodermin homolog (Xenopus laevis)
15	38.16	81416644	81482507	+	MGI:1276116	protein coding gene	Ep300	E1A binding protein p300
5	53.69	111093392	111199736	-	MGI:1276124	protein coding gene	Ep400	E1A binding protein p400
17	56.9	87153247	87232750	+	MGI:109169	protein coding gene	Epas1	endothelial PAS domain protein 1
4	64.54	131479328	131631236	-	MGI:95401	protein coding gene	Epb4.1	erythrocyte protein band 4.1
2	77.39	156246645	156368950	+	MGI:103010	protein coding gene	Epb4.1l1	erythrocyte protein band 4.1-like 1
10	12.26	25128178	25243320	+	MGI:103009	protein coding gene	Epb4.1l2	erythrocyte protein band 4.1-like 2
17	40.15	69506150	69639325	+	MGI:103008	protein coding gene	Epb4.1l3	erythrocyte protein band 4.1-like 3
1	52.32	121441610	121545577	-	MGI:103006	protein coding gene	Epb4.1l5	erythrocyte protein band 4.1-like 5
2	60.37	120843627	120862808	-	MGI:95402	protein coding gene	Epb4.2	erythrocyte protein band 4.2
14	36.32	71003477	71029961	-	MGI:99670	protein coding gene	Epb4.9	erythrocyte protein band 4.9
18	4.48	6435949	6516106	-	MGI:1278322	protein coding gene	Epc1	enhancer of polycomb homolog 1 (Drosophila)
17	57.87	88035319	88050446	+	MGI:106653	protein coding gene	Epcam	epithelial cell adhesion molecule
6	20.65	42308486	42323267	-	MGI:107381	protein coding gene	Epha1	Eph receptor A1
4	73.67	140857155	140885299	+	MGI:95278	protein coding gene	Epha2	Eph receptor A2
16	36.49	63545044	63863983	-	MGI:99612	protein coding gene	Epha3	Eph receptor A3
1	39.55	77363760	77511663	-	MGI:98277	protein coding gene	Epha4	Eph receptor A4
5	43	84486816	84846407	-	MGI:99654	protein coding gene	Epha5	Eph receptor A5
16	34.83	59653309	60605357	-	MGI:108034	protein coding gene	Epha6	Eph receptor A6
4	12.42	28740281	28894649	+	MGI:95276	protein coding gene	Epha7	Eph receptor A7
4	69.05	136485334	136512731	-	MGI:109378	protein coding gene	Epha8	Eph receptor A8
9	54.15	101824458	102257023	-	MGI:1096337	protein coding gene	Ephb1	Eph receptor B1
4	69	136203454	136391903	-	MGI:99611	protein coding gene	Ephb2	Eph receptor B2
16	12.62	21204828	21223378	+	MGI:104770	protein coding gene	Ephb3	Eph receptor B3
5	76.38	137791337	137819897	+	MGI:104757	protein coding gene	Ephb4	Eph receptor B4
6	19.77	41555481	41570508	+	MGI:1096338	protein coding gene	Ephb6	Eph receptor B6
1	84.48	182906286	182951035	-	MGI:95405	protein coding gene	Ephx1	epoxide hydrolase 1, microsomal
14	34.36	66703214	66743337	-	MGI:99500	protein coding gene	Ephx2	epoxide hydrolase 2, cytoplasmic
10	3.66	11063202	11179442	+	MGI:1341085	protein coding gene	Epm2a	epilepsy, progressive myoclonic epilepsy, type 2 gene alpha
7	2.94	5031837	5049780	+	MGI:1333763	protein coding gene	Epn1	epsin 1
11	37.96	61330751	61393187	-	MGI:1333766	protein coding gene	Epn2	epsin 2
11	58.9	94350913	94361288	-	MGI:1919139	protein coding gene	Epn3	epsin 3
5	76.5	137923487	137974470	-	MGI:95407	protein coding gene	Epo	erythropoietin
9	7.93	21763343	21768020	-	MGI:95408	protein coding gene	Epor	erythropoietin receptor
15	35.37	75932758	75950625	-	MGI:2386306	protein coding gene	Eppk1	epiplakin 1
6	66.78	137425766	137603397	-	MGI:104684	protein coding gene	Eps8	epidermal growth factor receptor pathway substrate 8
11	52.25	87677502	87689038	-	MGI:107569	protein coding gene	Epx	eosinophil peroxidase
13	40.48	74777320	74829323	+	MGI:1933403	protein coding gene	Erap1	endoplasmic reticulum aminopeptidase 1
11	61.75	98273784	98299030	+	MGI:95410	protein coding gene	Erbb2	v-erb-b2 erythroblastic leukemia viral oncogene homolog 2, neuro/glioblastoma derived oncogene homolog (avian)
13	56.16	104608867	104710594	-	MGI:1890169	protein coding gene	Erbb2ip	Erbb2 interacting protein
10	77.1	128004579	128026708	-	MGI:95411	protein coding gene	Erbb3	v-erb-b2 erythroblastic leukemia viral oncogene homolog 3 (avian)
1	33.8	68078760	69154633	-	MGI:104771	protein coding gene	Erbb4	v-erb-a erythroblastic leukemia viral oncogene homolog 4 (avian)
6	56.86	119520822	119798168	-	MGI:2151013	protein coding gene	Erc1	ELKS/RAB6-interacting/CAST family member 1
14	16.51	28435628	29291723	+	MGI:1098749	protein coding gene	Erc2	ELKS/RAB6-interacting/CAST family member 2
7	9.6	19930127	19941873	+	MGI:95412	protein coding gene	Ercc1	excision repair cross-complementing rodent repair deficiency, complementation group 1
7	9.62	19967359	19981043	+	MGI:95413	protein coding gene	Ercc2	excision repair cross-complementing rodent repair deficiency, complementation group 2
18	17.97	32399954	32429805	+	MGI:95414	protein coding gene	Ercc3	excision repair cross-complementing rodent repair deficiency, complementation group 3
16	8.93	13109777	13150710	+	MGI:1354163	protein coding gene	Ercc4	excision repair cross-complementing rodent repair deficiency, complementation group 4
1	23.55	44204692	44238105	+	MGI:103582	protein coding gene	Ercc5	excision repair cross-complementing rodent repair deficiency, complementation group 5
14	19.4	33326707	33394175	+	MGI:1100494	protein coding gene	Ercc6	excision repair cross-complementing rodent repair deficiency, complementation group 6
13	59.69	108948925	108985558	+	MGI:1919241	protein coding gene	Ercc8	excision repaiross-complementing rodent repair deficiency, complementation group 8
5	44.78	91503643	91522675	+	MGI:107508	protein coding gene	Ereg	epiregulin
7	13.73	26027580	26035780	-	MGI:109637	protein coding gene	Erf	Ets2 repressor factor
16	56.04	95580776	95808200	-	MGI:95415	protein coding gene	Erg	avian erythroblastosis virus E-26 (v-ets) oncogene related
8	21.16	36528319	36558587	-	MGI:1914526	protein coding gene	Eri1	exoribonuclease 1
11	69.14	106255964	106349166	-	MGI:1930134	protein coding gene	Ern1	endoplasmic reticulum (ER) to nucleus signalling 1
7	65.53	129313407	129329730	-	MGI:1349436	protein coding gene	Ern2	endoplasmic reticulum (ER) to nucleus signalling 2
14	22.86	45903996	45938202	-	MGI:1354385	protein coding gene	Ero1l	ERO1-like (S. cerevisiae)
13	5.07	12658150	12701793	+	MGI:1914725	protein coding gene	Ero1lb	ERO1-like beta (S. cerevisiae)
4	81.5	150228028	150243001	+	MGI:1921405	protein coding gene	Errfi1	ERBB receptor feedback inhibitor 1
9	20.77	37335663	37345904	+	MGI:1916774	protein coding gene	Esam	endothelial cell-specific adhesion molecule
15	57.45	102126724	102154787	+	MGI:2146156	protein coding gene	Espl1	extra spindle poles-like 1 (S. cerevisiae)
4	82.9	151494440	151526480	-	MGI:1861630	protein coding gene	Espn	espin
10	2.03	5340927	5734948	-	MGI:1352467	protein coding gene	Esr1	estrogen receptor 1 (alpha)
12	33.52	77221406	77278246	-	MGI:109392	protein coding gene	Esr2	estrogen receptor 2 (beta)
19	5.08	6985467	6996298	-	MGI:1346831	protein coding gene	Esrra	estrogen related receptor, alpha
12	40.49	87702067	87862575	+	MGI:1346832	protein coding gene	Esrrb	estrogen related receptor, beta
1	91.83	189432670	190038764	+	MGI:1347056	protein coding gene	Esrrg	estrogen-related receptor gamma
X	59.1	133649936	133656622	-	MGI:1096388	protein coding gene	Esx1	extraembryonic, spermatogenesis, homeobox 1
7	11.66	25372562	25393944	+	MGI:1913321	protein coding gene	Ethe1	ethylmalonic encephalopathy 1
2	14.27	19831407	20732340	+	MGI:95454	protein coding gene	Etl4	enhancer trap locus 4
1	57.91	135260149	135276913	+	MGI:2443760	protein coding gene	Etnk2	ethanolamine kinase 2
9	17.97	32503627	32565405	+	MGI:95455	protein coding gene	Ets1	E26 avian leukemia oncogene 1, 5' domain
16	56.64	95923682	95942658	+	MGI:95456	protein coding gene	Ets2	E26 avian leukemia oncogene 2, 3' domain
12	17.99	39505967	39594802	+	MGI:99254	protein coding gene	Etv1	ets variant gene 1
7	18.92	31418635	31421308	-	MGI:99253	protein coding gene	Etv2	ets variant gene 2
11	65.48	101631061	101646685	-	MGI:99423	protein coding gene	Etv4	ets variant gene 4 (E1A enhancer binding protein, E1AF)
16	13.3	22381382	22439792	-	MGI:1096867	protein coding gene	Etv5	ets variant gene 5
6	64.58	133985718	134220176	+	MGI:109336	protein coding gene	Etv6	ets variant gene 6 (TEL oncogene)
5	20.06	37680337	37728133	-	MGI:1890596	protein coding gene	Evc	Ellis van Creveld gene homolog (human)
12	59.46	109792930	109926723	+	MGI:1194884	protein coding gene	Evl	Ena-vasodilator stimulated phosphoprotein
11	81.02	116081873	116099391	-	MGI:107507	protein coding gene	Evpl	envoplakin
6	25.44	52263492	52268372	+	MGI:95461	protein coding gene	Evx1	even skipped homeotic gene 1 homolog
2	44.13	74491048	74497614	-	MGI:95462	protein coding gene	Evx2	even skipped homeotic gene 2 homolog
11	3.22	4969692	4999269	-	MGI:99960	protein coding gene	Ewsr1	Ewing sarcoma breakpoint region 1
1	81.9	177810909	177841527	+	MGI:1349427	protein coding gene	Exo1	exonuclease 1
6	14.59	33199085	33923979	+	MGI:1096376	protein coding gene	Exoc4	exocyst complex component 4
19	32.32	37624908	37757735	+	MGI:1351611	protein coding gene	Exoc6	exocyst complex component 6
15	20	52895593	53177714	-	MGI:894663	protein coding gene	Ext1	exostoses (multiple) 1
2	51.62	93535788	93662725	-	MGI:108050	protein coding gene	Ext2	exostoses (multiple) 2
14	33.86	65670897	65716943	-	MGI:1860765	protein coding gene	Extl3	exostoses (multiple)-like 3
1	4.31	14159039	14300280	-	MGI:109344	protein coding gene	Eya1	eyes absent 1 homolog (Drosophila)
4	65.68	132194902	132280680	+	MGI:109339	protein coding gene	Eya3	eyes absent 3 homolog (Drosophila)
10	10.44	22823974	23069701	-	MGI:1337104	protein coding gene	Eya4	eyes absent 4 homolog (Drosophila)
11	64.37	101052429	101087777	-	MGI:1097695	protein coding gene	Ezh1	enhancer of zeste homolog 1 (Drosophila)
6	22.92	47480273	47545340	-	MGI:107940	protein coding gene	Ezh2	enhancer of zeste homolog 2 (Drosophila)
17	4.38	6942390	6987133	-	MGI:98931	protein coding gene	Ezr	ezrin
8	5.73	13037308	13056676	+	MGI:103107	protein coding gene	F10	coagulation factor X
8	25.14	46326524	46347385	-	MGI:99481	protein coding gene	F11	coagulation factor XI
1	79.43	173367666	173394734	+	MGI:1321398	protein coding gene	F11r	F11 receptor
13	30.06	55519319	55528154	-	MGI:1891012	protein coding gene	F12	coagulation factor XII (Hageman factor)
13	14.44	36959047	37142113	-	MGI:1921395	protein coding gene	F13a1	coagulation factor XIII, A1 subunit
2	50.63	91465486	91476564	-	MGI:88380	protein coding gene	F2	coagulation factor II
13	50.21	96371744	96388388	-	MGI:101802	protein coding gene	F2r	coagulation factor II (thrombin) receptor
13	49.53	96281687	96295195	-	MGI:101910	protein coding gene	F2rl1	coagulation factor II (thrombin) receptor-like 1
13	50.38	96466808	96472694	+	MGI:1298208	protein coding gene	F2rl2	coagulation factor II (thrombin) receptor-like 2
8	35.08	75285779	75287773	+	MGI:1298207	protein coding gene	F2rl3	coagulation factor II (thrombin) receptor-like 3
3	52.94	121426455	121437970	+	MGI:88381	protein coding gene	F3	coagulation factor III
1	71.46	166081969	166150408	+	MGI:88382	protein coding gene	F5	coagulation factor V
8	5.73	13026034	13035809	+	MGI:109325	protein coding gene	F7	coagulation factor VII
X	38.17	72418054	72627954	-	MGI:88383	protein coding gene	F8	coagulation factor VIII
X	33.5	57252641	57283936	+	MGI:88384	protein coding gene	F9	coagulation factor IX
8	57.98	113869035	113917724	-	MGI:2443327	protein coding gene	Fa2h	fatty acid 2-hydroxylase
4	53.08	115639750	115690531	-	MGI:109609	protein coding gene	Faah	fatty acid amide hydrolase
6	32.14	71149821	71155017	+	MGI:95479	protein coding gene	Fabp1	fatty acid binding protein 1, liver
3	53.74	122597990	122602424	+	MGI:95478	protein coding gene	Fabp2	fatty acid binding protein 2, intestinal
4	63.43	129985839	129992707	+	MGI:95476	protein coding gene	Fabp3	fatty acid binding protein 3, muscle and heart
3	2.56	10204347	10208576	-	MGI:88038	protein coding gene	Fabp4	fatty acid binding protein 4, adipocyte
3	2.47	10012548	10016607	+	MGI:101790	protein coding gene	Fabp5	fatty acid binding protein 5, epidermal
10	29.25	57504687	57508256	+	MGI:101916	protein coding gene	Fabp7	fatty acid binding protein 7, brain
3	2.55	10193628	10197222	-	MGI:1194881	protein coding gene	Fabp9	fatty acid binding protein 9, testis
7	88.85	151763223	151768368	-	MGI:109324	protein coding gene	Fadd	Fas (TNFRSF6)-associated via death domain
19	6.36	10138654	10175993	-	MGI:1930079	protein coding gene	Fads2	fatty acid desaturase 2
4	51.33	109349193	109636565	+	MGI:109419	protein coding gene	Faf1	Fas-associated factor 1
7	48.36	91733669	91755232	-	MGI:95482	protein coding gene	Fah	fumarylacetoacetate hydrolase
9	51.41	98886792	98902437	+	MGI:1344387	protein coding gene	Faim	Fas apoptotic inhibitory molecule
15	56.13	99327436	99358448	-	MGI:1919643	protein coding gene	Faim2	Fas apoptotic inhibitory molecule 2
11	45.92	75832696	75841284	-	MGI:1923816	protein coding gene	Fam101b	family with sequence similarity 101, member B
X	68.46	147778718	147906385	+	MGI:2387687	protein coding gene	Fam120c	family with sequence similarity 120, member C
X	29.43	50596602	50622982	-	MGI:1926005	protein coding gene	Fam122b	family with sequence similarity 122, member B
1	64.21	153418316	153569069	+	MGI:2137237	protein coding gene	Fam129a	family with sequence similarity 129, member A
5	25.04	45920945	46030740	-	MGI:2442958	protein coding gene	Fam184b	family with sequence similarity 184, member B
16	57.47	97692657	97726543	-	MGI:1270150	protein coding gene	Fam3b	family with sequence similarity 3, member B
3	25.59	54497027	54520759	+	MGI:1929651	protein coding gene	Fam48a	family with sequence similarity 48, member A
8	72.1	125792200	125842476	-	MGI:1341823	protein coding gene	Fanca	Fanconi anemia, complementation group A
13	32.8	63406017	63598586	-	MGI:95480	protein coding gene	Fancc	Fanconi anemia, complementation group C
6	52.78	113481676	113547011	+	MGI:2448480	protein coding gene	Fancd2	Fanconi anemia, complementation group D2
4	22.97	43015215	43023378	-	MGI:1926471	protein coding gene	Fancg	Fanconi anemia, complementation group G
11	15.85	26286135	26371876	+	MGI:1914280	protein coding gene	Fancl	Fanconi anemia, complementation group L
12	27.21	66176593	66233045	+	MGI:2442306	protein coding gene	Fancm	Fanconi anemia, complementation group M
2	35.85	62339000	62412132	-	MGI:109608	protein coding gene	Fap	fibroblast activation protein
1	47.24	95408656	95518553	+	MGI:2385126	protein coding gene	Farp2	FERM, RhoGEF and pleckstrin domain protein 2
19	29.48	34365149	34402260	+	MGI:95484	protein coding gene	Fas	Fas (TNF receptor superfamily member 6)
1	69.95	163710820	163718626	-	MGI:99255	protein coding gene	Fasl	Fas ligand (TNF superfamily, member 6)
11	84.56	120667254	120685492	-	MGI:95485	protein coding gene	Fasn	fatty acid synthase
5	11.78	23944258	23951105	-	MGI:1913837	protein coding gene	Fastk	Fas-activated serine/threonine kinase
8	24.81	46035562	46137611	+	MGI:109168	protein coding gene	Fat1	FAT tumor suppressor homolog 1 (Drosophila)
11	32.5	55064111	55150066	-	MGI:2685369	protein coding gene	Fat2	FAT tumor suppressor homolog 2 (Drosophila)
3	18.72	38785862	38910907	+	MGI:3045256	protein coding gene	Fat4	FAT tumor suppressor homolog 4 (Drosophila)
7	16.67	28954767	28964288	+	MGI:95486	protein coding gene	Fbl	fibrillarin
15	40.27	85036379	85116965	+	MGI:95487	protein coding gene	Fbln1	fibulin 1
12	51.29	102984775	103057265	-	MGI:1346091	protein coding gene	Fbln5	fibulin 5
2	61.38	125126330	125333729	-	MGI:95489	protein coding gene	Fbn1	fibrillin 1
18	32.15	58168277	58369580	-	MGI:95490	protein coding gene	Fbn2	fibrillin 2
11	61.69	97943870	98011717	-	MGI:1919444	protein coding gene	Fbxl20	F-box and leucine-rich repeat protein 20
14	51.73	103479456	103498783	-	MGI:1354702	protein coding gene	Fbxl3	F-box and leucine-rich repeat protein 3
5	23.81	44135855	44212878	-	MGI:2152883	protein coding gene	Fbxl5	F-box and leucine-rich repeat protein 5
17	57.87	88390199	88464631	-	MGI:2147134	protein coding gene	Fbxo11	F-box protein 11
18	57.53	85104550	85150768	+	MGI:1354755	protein coding gene	Fbxo15	F-box protein 15
4	78.68	147534730	147540533	+	MGI:2446216	protein coding gene	Fbxo2	F-box protein 2
15	24.43	58011634	58046433	-	MGI:1914981	protein coding gene	Fbxo32	F-box protein 32
16	22.45	32230198	32247244	-	MGI:2447775	protein coding gene	Fbxo45	F-box protein 45
10	1.91	4540941	4547381	+	MGI:1914391	protein coding gene	Fbxo5	F-box protein 5
19	38.75	45652744	45734802	-	MGI:1354698	protein coding gene	Fbxw4	F-box and WD-40 domain protein 4
3	37.7	84619190	84783120	+	MGI:1354695	protein coding gene	Fbxw7	F-box and WD-40 domain protein 7
5	57.92	118514990	118605467	-	MGI:1923041	protein coding gene	Fbxw8	F-box and WD-40 domain protein 8
1	56.89	132697479	132711317	+	MGI:1927803	protein coding gene	Fcamr	Fc receptor, IgA, IgM, high affinity
1	80.33	175151402	175157360	-	MGI:95494	protein coding gene	Fcer1a	Fc receptor, IgE, high affinity I, alpha polypeptide
1	79.23	173159703	173164496	-	MGI:95496	protein coding gene	Fcer1g	Fc receptor, IgE, high affinity I, gamma polypeptide
8	1.92	3681737	3694174	-	MGI:95497	protein coding gene	Fcer2a	Fc receptor, IgE, low affinity II, alpha polypeptide
3	41.72	96086832	96097892	-	MGI:95498	protein coding gene	Fcgr1	Fc receptor, IgG, high affinity I
1	78.02	172890689	172906678	-	MGI:95499	protein coding gene	Fcgr2b	Fc receptor, IgG, low affinity IIb
1	78.8	172981305	172995066	-	MGI:95500	protein coding gene	Fcgr3	Fc receptor, IgG, low affinity III
7	29.12	52348363	52359192	-	MGI:103017	protein coding gene	Fcgrt	Fc receptor, IgG, alpha chain transporter
1	77.65	172847707	172857714	-	MGI:2138647	protein coding gene	Fcrla	Fc receptor-like A
1	77.56	172837404	172843072	-	MGI:3576487	protein coding gene	Fcrlb	Fc receptor-like B
14	33.24	63763990	63796630	-	MGI:102706	protein coding gene	Fdft1	farnesyl diphosphate farnesyl transferase 1
18	37.43	64616204	64648720	-	MGI:95513	protein coding gene	Fech	ferrochelatase
9	33.87	62639639	62659455	-	MGI:1335087	protein coding gene	Fem1b	feminization 1 homolog b (C. elegans)
19	6.54	10273622	10278659	-	MGI:102779	protein coding gene	Fen1	flap structure specific endonuclease 1
17	33.06	64245367	64488845	+	MGI:105917	protein coding gene	Fer	fer (fms/fps related) protein kinase
12	14.79	34613290	34614175	+	MGI:2150010	protein coding gene	Ferd3l	Fer3-like (Drosophila)
2	64.8	132730125	132771642	-	MGI:2443583	protein coding gene	Fermt1	fermitin family homolog 1 (Drosophila)
14	22.97	46078467	46149793	-	MGI:2385001	protein coding gene	Fermt2	fermitin family homolog 2 (Drosophila)
19	5.13	7073448	7093959	-	MGI:2147790	protein coding gene	Fermt3	fermitin family homolog 3 (Drosophila)
7	45.65	87522644	87532832	-	MGI:95514	protein coding gene	Fes	feline sarcoma oncogene
1	38.54	74928083	74931993	-	MGI:2449712	protein coding gene	Fev	FEV (ETS oncogene family)
9	20.69	36629524	36686509	+	MGI:2670976	protein coding gene	Fez1	fasciculation and elongation protein zeta 1 (zygin I)
6	10.55	23195047	23198264	-	MGI:1920441	protein coding gene	Fezf1	Fez family zinc finger 1
14	6.36	13174406	13178379	-	MGI:1859823	protein coding gene	Fezf2	Fez family zinc finger 2
7	19.25	31645587	31646489	-	MGI:2684079	protein coding gene	Ffar1	free fatty acid receptor 1
7	19.25	31603376	31608794	-	MGI:2441731	protein coding gene	Ffar2	free fatty acid receptor 2
7	19.25	31639349	31641197	-	MGI:2685324	protein coding gene	Ffar3	free fatty acid receptor 3
3	36.96	82830075	82837549	+	MGI:1316726	protein coding gene	Fga	fibrinogen alpha chain
17	15.26	29497859	29516605	+	MGI:1347084	protein coding gene	Fgd2	FYVE, RhoGEF and PH domain containing 2
18	20.74	38998327	39089058	-	MGI:95515	protein coding gene	Fgf1	fibroblast growth factor 1
13	67.14	119458598	119580922	+	MGI:1099809	protein coding gene	Fgf10	fibroblast growth factor 10
16	19.38	28160206	28445313	-	MGI:109183	protein coding gene	Fgf12	fibroblast growth factor 12
14	66.18	124377129	125076349	-	MGI:109189	protein coding gene	Fgf14	fibroblast growth factor 14
7	88.92	152082437	152086858	+	MGI:1096383	protein coding gene	Fgf15	fibroblast growth factor 15
X	47.2	102959618	102970278	+	MGI:1931627	protein coding gene	Fgf16	fibroblast growth factor 16
14	36.4	71036012	71042075	-	MGI:1202401	protein coding gene	Fgf17	fibroblast growth factor 17
11	19.21	33017430	33047400	-	MGI:1277980	protein coding gene	Fgf18	fibroblast growth factor 18
3	18.41	37211441	37304299	+	MGI:95516	protein coding gene	Fgf2	fibroblast growth factor 2
7	29.38	52869277	52870860	-	MGI:1861377	protein coding gene	Fgf21	fibroblast growth factor 21
10	39.72	79217864	79219706	+	MGI:1914362	protein coding gene	Fgf22	fibroblast growth factor 22
6	61.92	127022920	127031426	+	MGI:1891427	protein coding gene	Fgf23	fibroblast growth factor 23
7	88.85	152023988	152030341	+	MGI:95517	protein coding gene	Fgf3	fibroblast growth factor 3
7	88.88	152047291	152051148	+	MGI:95518	protein coding gene	Fgf4	fibroblast growth factor 4
5	47.77	98683203	98706049	+	MGI:95519	protein coding gene	Fgf5	fibroblast growth factor 5
6	61.92	126965560	126974736	+	MGI:95520	protein coding gene	Fgf6	fibroblast growth factor 6
2	61.76	125860394	125916921	+	MGI:95521	protein coding gene	Fgf7	fibroblast growth factor 7
19	38.75	45811288	45817405	-	MGI:99604	protein coding gene	Fgf8	fibroblast growth factor 8
14	30.51	58689384	58731174	+	MGI:104723	protein coding gene	Fgf9	fibroblast growth factor 9
19	32.01	36992040	36994105	-	MGI:1919764	protein coding gene	Fgfbp3	fibroblast growth factor binding protein 3
8	14.12	26624126	26685253	+	MGI:95522	protein coding gene	Fgfr1	fibroblast growth factor receptor 1
7	73.19	137305965	140315033	-	MGI:95523	protein coding gene	Fgfr2	fibroblast growth factor receptor 2
5	17.83	34064373	34079716	+	MGI:95524	protein coding gene	Fgfr3	fibroblast growth factor receptor 3
13	29.8	55254001	55270120	+	MGI:95525	protein coding gene	Fgfr4	fibroblast growth factor receptor 4
5	53.24	109123248	109135969	+	MGI:2150920	protein coding gene	Fgfrl1	fibroblast growth factor receptor-like 1
3	36.94	82811818	82818971	+	MGI:95526	protein coding gene	Fgg	fibrinogen gamma chain
5	9.83	20878460	20884192	+	MGI:103266	protein coding gene	Fgl2	fibrinogen-like protein 2
4	66.11	132530010	132557825	+	MGI:95527	protein coding gene	Fgr	Gardner-Rasheed feline sarcoma viral (Fgr) oncogene homolog
1	81.58	177530505	177555766	-	MGI:95530	protein coding gene	Fh1	fumarate hydratase 1
14	5.61	10382606	11994549	-	MGI:1277947	protein coding gene	Fhit	fragile histidine triad gene
X	30.06	53984964	54046523	+	MGI:1298387	protein coding gene	Fhl1	four and a half LIM domains 1
1	22.33	43179919	43220806	-	MGI:1338762	protein coding gene	Fhl2	four and a half LIM domains 2
4	10.58	25127055	25170023	-	MGI:1913192	protein coding gene	Fhl5	four and a half LIM domains 5
10	22.08	40907978	41023047	-	MGI:2143585	protein coding gene	Fig4	FIG4 homolog (S. cerevisiae)
X	76.35	160811310	160840582	+	MGI:108037	protein coding gene	Figf	c-fos induced growth factor
6	37.55	85967185	85970990	+	MGI:1349421	protein coding gene	Figla	folliculogenesis specific basic helix-loop-helix
2	37.19	63809564	63936095	-	MGI:1890647	protein coding gene	Fign	fidgetin
2	54.13	102289523	102292656	-	MGI:1341907	protein coding gene	Fjx1	four jointed box 1 (Drosophila)
15	54.65	98554804	98558629	-	MGI:1913370	protein coding gene	Fkbp11	FK506 binding protein 11
2	74.83	151368219	151387428	+	MGI:95541	protein coding gene	Fkbp1a	FK506 binding protein 1a
12	2.09	4839981	4848401	-	MGI:1336205	protein coding gene	Fkbp1b	FK506 binding protein 1b
6	63	128379753	128388695	-	MGI:95543	protein coding gene	Fkbp4	FK506 binding protein 4
17	14.66	28536040	28654469	-	MGI:104670	protein coding gene	Fkbp5	FK506 binding protein 5
5	75.11	135767574	135825861	-	MGI:2137612	protein coding gene	Fkbp6	FK506 binding protein 6
8	34.15	73051623	73059227	+	MGI:1341070	protein coding gene	Fkbp8	FK506 binding protein 8
7	9.15	17394619	17400478	-	MGI:2447586	protein coding gene	Fkrp	fukutin related protein
4	28.74	53726870	53778657	+	MGI:2179507	protein coding gene	Fktn	fukutin
11	37.79	59604910	59623518	-	MGI:2442184	protein coding gene	Flcn	folliculin
3	40.16	93077463	93086275	+	MGI:95553	protein coding gene	Flg	filaggrin
9	17.74	32229793	32348953	-	MGI:95554	protein coding gene	Fli1	Friend leukemia integration 1
11	37.81	60527625	60540765	-	MGI:1342286	protein coding gene	Flii	flightless I homolog (Drosophila)
X	37.89	71468800	71495159	-	MGI:95556	protein coding gene	Flna	filamin, alpha
14	4.59	8650471	8784102	+	MGI:2446089	protein coding gene	Flnb	filamin, beta
6	12.36	29383256	29411849	+	MGI:95557	protein coding gene	Flnc	filamin C, gamma
17	18.7	35960302	35969732	+	MGI:1100500	protein coding gene	Flot1	flotillin 1
12	46.44	96930436	97023425	+	MGI:3603594	protein coding gene	Flrt2	fibronectin leucine rich transmembrane protein 2
2	69.2	140483934	140497205	-	MGI:1918686	protein coding gene	Flrt3	fibronectin leucine rich transmembrane protein 3
5	87.01	148373180	148537587	-	MGI:95558	protein coding gene	Flt1	FMS-like tyrosine kinase 1
5	86.88	148142317	148212065	-	MGI:95559	protein coding gene	Flt3	FMS-like tyrosine kinase 3
7	29.14	52386558	52391802	-	MGI:95560	protein coding gene	Flt3l	FMS-like tyrosine kinase 3 ligand
11	29.69	49422765	49466241	+	MGI:95561	protein coding gene	Flt4	FMS-like tyrosine kinase 4
2	57.3	113167928	113550012	+	MGI:101815	protein coding gene	Fmn1	formin 1
1	81.04	176431956	176752848	+	MGI:1859252	protein coding gene	Fmn2	formin 2
1	58.09	135933831	135944854	+	MGI:1328364	protein coding gene	Fmod	fibromodulin
X	34.83	65931716	65971138	+	MGI:95564	protein coding gene	Fmr1	fragile X mental retardation syndrome 1 homolog
1	36.05	71632097	71699745	-	MGI:95566	protein coding gene	Fn1	fibronectin 1
[truncated: 4,407 more rows]

## Sheet: 66 intersect
Gene Symbol
Abca1
Abcc3
Adm
Aebp1
Aplnr
Arc
B2m
Bdnf
Bgn
Casp1
Cd300lf
Cd44
Cd86
Cebpa
Col4a1
Ctsc
Cxcl10
Cyba
Cybb
Dtna
Dusp1
F12
Fermt3
Fos
Fosb
Gadd45a
Gfap
Gpr3
Hbegf
Hmox1
Igfbp3
Il6
Itgb4
Klf4
Ldlr
Lep
Lum
Nkd2
Nmur2
Npas4
Nptx2
Nr4a3
Osm
Otof
Pdpn
Plaur
Pnoc
Prodh
Prph
Prrx1
Ptgs2
Pvalb
Rgs2
Slc7a7
Sod2
Sphk1
Spp1
Stat1
Tap1
Tfrc
Tgm2
Tnfrsf1b
Tymp
Tyrobp
Ucp2
Vgf
